# Supplementary material for: Multimodal dynamic and unclonable anti-counterfeiting using robust diamond microparticles on heterogeneous substrate
Source: Nat Commun. 2023 May 2;14:2507. doi: 10.1038/s41467-023-38178-1 (PMC10154296; doi:10.1038/s41467-023-38178-1)
Supplement: Supplementary file 3 — Source Data [file 41467_2023_38178_MOESM3_ESM.zip]

Archive with 158 entries (156 files):
- Source Data/Fig 3/
- Source Data/Fig 3/1.jpg
- Source Data/Fig 3/10.jpg
- Source Data/Fig 3/100.jpg
- Source Data/Fig 3/11.jpg
- Source Data/Fig 3/12.jpg
- Source Data/Fig 3/13.jpg
- Source Data/Fig 3/14.jpg
- Source Data/Fig 3/15.jpg
- Source Data/Fig 3/16.jpg
- Source Data/Fig 3/17.jpg
- Source Data/Fig 3/18.jpg
- Source Data/Fig 3/19.jpg
- Source Data/Fig 3/2.jpg
- Source Data/Fig 3/20.jpg
- Source Data/Fig 3/21.jpg
- Source Data/Fig 3/22.jpg
- Source Data/Fig 3/23.jpg
- Source Data/Fig 3/24.jpg
- Source Data/Fig 3/25.jpg
- Source Data/Fig 3/26.jpg
- Source Data/Fig 3/27.jpg
- Source Data/Fig 3/28.jpg
- Source Data/Fig 3/29.jpg
- Source Data/Fig 3/3.jpg
- Source Data/Fig 3/30.jpg
- Source Data/Fig 3/31.jpg
- Source Data/Fig 3/32.jpg
- Source Data/Fig 3/33.jpg
- Source Data/Fig 3/34.jpg
- Source Data/Fig 3/35.jpg
- Source Data/Fig 3/36.jpg
- Source Data/Fig 3/37.jpg
- Source Data/Fig 3/38.jpg
- Source Data/Fig 3/39.jpg
- Source Data/Fig 3/4.jpg
- Source Data/Fig 3/40.jpg
- Source Data/Fig 3/41.jpg
- Source Data/Fig 3/42.jpg
- Source Data/Fig 3/43.jpg
- Source Data/Fig 3/44.jpg
- Source Data/Fig 3/45.jpg
- Source Data/Fig 3/46.jpg
- Source Data/Fig 3/47.jpg
- Source Data/Fig 3/48.jpg
- Source Data/Fig 3/49.jpg
- Source Data/Fig 3/5.jpg
- Source Data/Fig 3/50.jpg
- Source Data/Fig 3/51.jpg
- Source Data/Fig 3/52.jpg
- Source Data/Fig 3/53.jpg
- Source Data/Fig 3/54.jpg
- Source Data/Fig 3/55.jpg
- Source Data/Fig 3/56.jpg
- Source Data/Fig 3/57.jpg
- Source Data/Fig 3/58.jpg
- Source Data/Fig 3/59.jpg
- Source Data/Fig 3/6.jpg
- Source Data/Fig 3/60.jpg
- Source Data/Fig 3/61.jpg
- Source Data/Fig 3/62.jpg
- Source Data/Fig 3/63.jpg
- Source Data/Fig 3/64.jpg
- Source Data/Fig 3/65.jpg
- Source Data/Fig 3/66.jpg
- Source Data/Fig 3/67.jpg
- Source Data/Fig 3/68.jpg
- Source Data/Fig 3/69.jpg
- Source Data/Fig 3/7.jpg
- Source Data/Fig 3/70.jpg
- Source Data/Fig 3/71.jpg
- Source Data/Fig 3/72.jpg
- Source Data/Fig 3/73.jpg
- Source Data/Fig 3/74.jpg
- Source Data/Fig 3/75.jpg
- Source Data/Fig 3/76.jpg
- Source Data/Fig 3/77.jpg
- Source Data/Fig 3/78.jpg
- Source Data/Fig 3/79.jpg
- Source Data/Fig 3/8.jpg
- Source Data/Fig 3/80.jpg
- Source Data/Fig 3/81.jpg
- Source Data/Fig 3/82.jpg
- Source Data/Fig 3/83.jpg
- Source Data/Fig 3/84.jpg
- Source Data/Fig 3/85.jpg
- Source Data/Fig 3/86.jpg
- Source Data/Fig 3/87.jpg
- Source Data/Fig 3/88.jpg
- Source Data/Fig 3/89.jpg
- Source Data/Fig 3/9.jpg
- Source Data/Fig 3/90.jpg
- Source Data/Fig 3/91.jpg
- Source Data/Fig 3/92.jpg
- Source Data/Fig 3/93.jpg
- Source Data/Fig 3/94.jpg
- Source Data/Fig 3/95.jpg
- Source Data/Fig 3/96.jpg
- Source Data/Fig 3/97.jpg
- Source Data/Fig 3/98.jpg
- Source Data/Fig 3/99.jpg
- Source Data/Fig 3/Coding.m
- Source Data/Fig 4/
- Source Data/Fig 4/1_1.txt
- Source Data/Fig 4/1_2.txt
- Source Data/Fig 4/10_1.txt
- Source Data/Fig 4/10_2.txt
- Source Data/Fig 4/11_1.txt
- Source Data/Fig 4/11_2.txt
- Source Data/Fig 4/12_1.txt
- Source Data/Fig 4/12_2.txt
- Source Data/Fig 4/13_1.txt
- Source Data/Fig 4/13_2.txt
- Source Data/Fig 4/14_1.txt
- Source Data/Fig 4/14_2.txt
- Source Data/Fig 4/15_1.txt
- Source Data/Fig 4/15_2.txt
- Source Data/Fig 4/16_1.txt
- Source Data/Fig 4/16_2.txt
- Source Data/Fig 4/16_3.txt
- Source Data/Fig 4/17_1.txt
- Source Data/Fig 4/17_2.txt
- Source Data/Fig 4/17_3.txt
- Source Data/Fig 4/18_1.txt
- Source Data/Fig 4/18_2.txt
- Source Data/Fig 4/19_1.txt
- Source Data/Fig 4/19_2.txt
- Source Data/Fig 4/2_1.txt
- Source Data/Fig 4/2_2.txt
- Source Data/Fig 4/20_1.txt
- Source Data/Fig 4/20_2.txt
- Source Data/Fig 4/21_1.txt
- Source Data/Fig 4/21_2.txt
- Source Data/Fig 4/22_1.txt
- Source Data/Fig 4/22_2.txt
- Source Data/Fig 4/23_1.txt
- Source Data/Fig 4/23_2.txt
- Source Data/Fig 4/24_1.txt
- Source Data/Fig 4/24_2.txt
- Source Data/Fig 4/25_1.txt
- Source Data/Fig 4/25_2.txt
- Source Data/Fig 4/3_1.txt
- Source Data/Fig 4/3_2.txt
- Source Data/Fig 4/4_1.txt
- Source Data/Fig 4/4_2.txt
- Source Data/Fig 4/5_1.txt
- Source Data/Fig 4/5_2.txt
- Source Data/Fig 4/6_1.txt
- Source Data/Fig 4/6_2.txt
- Source Data/Fig 4/7_1.txt
- Source Data/Fig 4/7_2.txt
- Source Data/Fig 4/8_1.txt
- Source Data/Fig 4/8_2.txt
- Source Data/Fig 4/9_1.txt
- Source Data/Fig 4/9_2.txt
- Source Data/Fig 4/Coding_10.m
- Source Data/Fig 4/Coding_16.m
- Source Data/Fig 4/Coding_4.m
