# Supplementary material for: Multimodal dynamic and unclonable anti-counterfeiting using robust diamond microparticles on heterogeneous substrate
Source: Nat Commun. 2023 May 2;14:2507. doi: 10.1038/s41467-023-38178-1 (PMC10154296; doi:10.1038/s41467-023-38178-1)
Supplement: Supplementary file 3 — Source Data [file 41467_2023_38178_MOESM3_ESM.zip › Source Data/Fig 3/Coding.m]

clear
%import data
m=100;
I=cell(1,m);
for x=1:m
    imName=strcat(num2str(x),'.jpg');
    I{x}=imread(imName);
end

%transform to 50*50
n=20;
C=cell(1,m);
for x = 1 : m
    for i = 1 : n : 1000
        for j = 1 : n : 1000
            Data=I{x};
            A ( (i+n-1)/n , (j+n-1)/n ) = sum (Data ( i:i+n-1 , j:j+n-1 ) , 'all');
            C{x}=A;
        end
    end
end

%Scattering coding

Code=cell(1,m); 
for x = 1 : m
    Data=C{x};
    B=reshape(Data, [1, ((1000/n)*(1000/n))]);
    for y = 1 : ((1000/n)*(1000/n))
        if B ( y ) <= 1000
           D ( y ) = 0;
        else 
           D ( y ) = 1;
        end
    end
    Code{x}=fliplr(reshape ( D , 1000/n , 1000/n)');
    S1(x,:)=sum(Code{x},'all')/((1000/n)*(1000/n));%uniformity
end

% Similarity

for x = 2 : m
    for y = 1 : x-1
        E=Code{x};
        F=Code{y};
        G(x,y) = 100 * (1 - nnz(E-F) / ((1000/n)*(1000/n)));
    end
end

% Hamming distance for label 1
HS1=pdist(Code{1}, 'hamming')';

%hamming for 100labels
for x = 2 : m
    for y = 1 : x-1
        E=reshape(Code{x}, [1, (1000/n) * (1000/n)] );
        F=reshape(Code{y}, [1, (1000/n) * (1000/n)] );
        HS2_1(x,y) = pdist2(E, F, 'hamming'); 
    end
end
HS2_2=reshape(HS2_1, [1, m*(m-1)])';
HS2=HS2_2(HS2_2~=0);
