# Supplementary material for: Multimodal dynamic and unclonable anti-counterfeiting using robust diamond microparticles on heterogeneous substrate
Source: Nat Commun. 2023 May 2;14:2507. doi: 10.1038/s41467-023-38178-1 (PMC10154296; doi:10.1038/s41467-023-38178-1)
Supplement: Supplementary file 3 — Source Data [file 41467_2023_38178_MOESM3_ESM.zip › Source Data/Fig 4/1_1.txt]

33.994	47.6	1130.0
34.031	47.6	1012.0
34.135	47.6	695.0
34.333	47.6	269.0
34.639	47.6	111.0
35.044	47.6	62.0
35.535	47.6	45.0
36.105	47.6	70.0
36.753	47.6	142.0
37.466	47.6	186.0
38.23	47.6	141.0
39.039	47.6	102.0
39.89	47.6	272.0
40.782	47.6	2522.0
41.705	47.6	1448.0
42.648	47.6	1428.0
43.612	47.6	1540.0
44.599	47.6	1608.0
45.602	47.6	174.0
46.618	47.6	145.0
47.644	47.6	443.0
48.676	47.6	2328.0
49.714	47.6	2189.0
50.76	47.6	1054.0
51.809	47.6	1879.0
52.859	47.6	1926.0
53.91	47.6	657.0
54.967	47.6	1238.0
56.023	47.6	2284.0
57.077	47.6	3291.0
58.132	47.6	1277.0
59.189	47.6	2005.0
60.246	47.6	1504.0
61.299	47.6	1821.0
62.348	47.6	2682.0
63.402	47.6	2061.0
64.458	47.6	441.0
65.506	47.6	143.0
66.552	47.6	256.0
67.6	47.6	657.0
68.648	47.6	1979.0
69.694	47.6	693.0
70.736	47.6	1775.0
71.778	47.6	1670.0
72.824	47.6	2267.0
73.865	47.6	1947.0
74.902	47.6	3984.0
75.94	47.6	2538.0
76.98	47.6	2312.0
78.02	47.6	1727.0
79.052	47.6	1417.0
80.086	47.6	874.0
81.123	47.6	1581.0
82.156	47.6	3770.0
83.184	47.6	1489.0
84.215	47.6	1680.0
85.248	47.6	1423.0
86.277	47.6	2019.0
87.303	47.6	3422.0
88.33	47.6	1576.0
89.363	47.6	1588.0
90.393	47.6	1097.0
91.415	47.6	2658.0
92.441	47.6	2806.0
93.471	47.6	3081.0
94.499	47.6	1551.0
95.522	47.6	2036.0
96.546	47.6	2926.0
97.573	47.6	2855.0
98.6	47.6	2212.0
99.624	47.6	1885.0
100.649	47.6	2014.0
101.676	47.6	1405.0
102.702	47.6	1425.0
103.724	47.6	1863.0
104.749	47.6	1206.0
105.774	47.6	1499.0
106.798	47.6	2155.0
107.823	47.6	2605.0
108.844	47.6	425.0
109.867	47.6	712.0
110.891	47.6	2146.0
111.914	47.6	2355.0
112.934	47.6	458.0
113.956	47.6	328.0
114.979	47.6	458.0
116.0	47.6	3477.0
117.019	47.6	4102.0
118.039	47.6	2220.0
119.06	47.6	1914.0
120.081	47.6	1973.0
121.1	47.6	1728.0
122.116	47.6	877.0
123.137	47.6	429.0
124.155	47.6	3913.0
125.167	47.6	1713.0
126.18	47.6	1995.0
127.198	47.6	3535.0
128.215	47.6	822.0
129.224	47.6	1340.0
130.227	47.6	1198.0
131.196	47.6	1507.0
132.08	47.6	1576.0
132.83	47.6	2284.0
133.437	47.6	3835.0
133.926	47.6	4056.0
134.309	47.6	3705.0
134.599	47.6	1813.0
134.817	47.6	992.0
134.983	47.6	627.0
33.995	48.6	2203.0
34.031	48.6	1871.0
34.132	48.6	1516.0
34.331	48.6	1493.0
34.641	48.6	1163.0
35.045	48.6	203.0
35.534	48.6	83.0
36.105	48.6	76.0
36.756	48.6	77.0
37.466	48.6	92.0
38.224	48.6	945.0
39.036	48.6	2245.0
39.892	48.6	905.0
40.782	48.6	833.0
41.7	48.6	434.0
42.643	48.6	1141.0
43.61	48.6	1961.0
44.596	48.6	1606.0
45.596	48.6	344.0
46.608	48.6	2973.0
47.633	48.6	1335.0
48.67	48.6	1771.0
49.71	48.6	625.0
50.75	48.6	103.0
51.801	48.6	264.0
52.854	48.6	1186.0
53.904	48.6	2895.0
54.955	48.6	1012.0
56.011	48.6	1583.0
57.071	48.6	1378.0
58.126	48.6	1574.0
59.177	48.6	2349.0
60.234	48.6	1017.0
61.291	48.6	2074.0
62.343	48.6	2050.0
63.395	48.6	2392.0
64.446	48.6	3298.0
65.497	48.6	211.0
66.547	48.6	108.0
67.595	48.6	530.0
68.641	48.6	559.0
69.688	48.6	2653.0
70.731	48.6	3111.0
71.773	48.6	1334.0
72.815	48.6	1175.0
73.858	48.6	2767.0
74.898	48.6	2068.0
75.935	48.6	1581.0
76.974	48.6	1236.0
78.014	48.6	2889.0
79.05	48.6	2820.0
80.082	48.6	1936.0
81.115	48.6	1470.0
82.152	48.6	507.0
83.186	48.6	327.0
84.215	48.6	1053.0
85.244	48.6	2169.0
86.274	48.6	2275.0
87.305	48.6	2447.0
88.333	48.6	1550.0
89.36	48.6	319.0
90.392	48.6	414.0
91.421	48.6	1248.0
92.446	48.6	1882.0
93.471	48.6	2017.0
94.5	48.6	3655.0
95.53	48.6	6801.0
96.555	48.6	3441.0
97.577	48.6	2148.0
98.605	48.6	2111.0
99.633	48.6	2219.0
100.657	48.6	3088.0
101.679	48.6	2643.0
102.706	48.6	2467.0
103.735	48.6	1148.0
104.756	48.6	1328.0
105.775	48.6	1749.0
106.801	48.6	3043.0
107.828	48.6	1523.0
108.849	48.6	1627.0
109.869	48.6	1909.0
110.891	48.6	438.0
111.916	48.6	1372.0
112.94	48.6	1927.0
113.959	48.6	3165.0
114.976	48.6	1088.0
116.0	48.6	1573.0
117.024	48.6	2287.0
118.041	48.6	1672.0
119.057	48.6	2922.0
120.077	48.6	1253.0
121.099	48.6	3630.0
122.119	48.6	915.0
123.135	48.6	2574.0
124.148	48.6	1683.0
125.165	48.6	1708.0
126.181	48.6	2272.0
127.192	48.6	2071.0
128.204	48.6	644.0
129.22	48.6	988.0
130.225	48.6	1545.0
131.188	48.6	3832.0
132.071	48.6	1758.0
132.825	48.6	1245.0
133.432	48.6	1674.0
133.914	48.6	1443.0
134.297	48.6	1892.0
134.592	48.6	1380.0
134.81	48.6	1267.0
134.972	48.6	1565.0
33.994	49.6	1047.0
34.033	49.6	1120.0
34.135	49.6	1533.0
34.331	49.6	3602.0
34.64	49.6	5315.0
35.047	49.6	2926.0
35.537	49.6	1035.0
36.106	49.6	1196.0
36.753	49.6	525.0
37.466	49.6	89.0
38.228	49.6	140.0
39.037	49.6	779.0
39.891	49.6	1456.0
40.782	49.6	1049.0
41.699	49.6	124.0
42.643	49.6	1261.0
43.609	49.6	1444.0
44.594	49.6	2284.0
45.596	49.6	173.0
46.611	49.6	207.0
47.636	49.6	629.0
48.669	49.6	4281.0
49.709	49.6	725.0
50.754	49.6	2511.0
51.801	49.6	1381.0
52.852	49.6	2078.0
53.906	49.6	2564.0
54.962	49.6	290.0
56.017	49.6	1040.0
57.071	49.6	965.0
58.127	49.6	1401.0
59.185	49.6	1454.0
60.238	49.6	1474.0
61.289	49.6	2312.0
62.345	49.6	2064.0
63.401	49.6	1176.0
64.452	49.6	1284.0
65.498	49.6	122.0
66.548	49.6	73.0
67.6	49.6	81.0
68.646	49.6	268.0
69.689	49.6	2120.0
70.734	49.6	2059.0
71.78	49.6	353.0
72.822	49.6	300.0
73.86	49.6	2698.0
74.899	49.6	1965.0
75.941	49.6	466.0
76.981	49.6	2868.0
78.015	49.6	798.0
79.049	49.6	455.0
80.088	49.6	1776.0
81.123	49.6	2219.0
82.153	49.6	1713.0
83.186	49.6	712.0
84.221	49.6	364.0
85.253	49.6	732.0
86.279	49.6	1959.0
87.308	49.6	1351.0
88.34	49.6	1709.0
89.369	49.6	865.0
90.395	49.6	481.0
91.425	49.6	1951.0
92.454	49.6	3470.0
93.48	49.6	4731.0
94.504	49.6	4099.0
95.532	49.6	3477.0
96.56	49.6	3215.0
97.586	49.6	2222.0
98.611	49.6	1718.0
99.636	49.6	1689.0
100.664	49.6	3007.0
101.687	49.6	2356.0
102.709	49.6	566.0
103.736	49.6	103.0
104.763	49.6	1058.0
105.784	49.6	1090.0
106.805	49.6	1924.0
107.832	49.6	1470.0
108.858	49.6	1434.0
109.876	49.6	773.0
110.897	49.6	1703.0
111.922	49.6	2975.0
112.945	49.6	510.0
113.965	49.6	1872.0
114.985	49.6	1171.0
116.008	49.6	1473.0
117.029	49.6	1555.0
118.046	49.6	1577.0
119.066	49.6	1932.0
120.087	49.6	1619.0
121.103	49.6	938.0
122.122	49.6	1042.0
123.142	49.6	2331.0
124.155	49.6	1668.0
125.167	49.6	953.0
126.186	49.6	2868.0
127.202	49.6	375.0
128.211	49.6	377.0
129.221	49.6	1620.0
130.232	49.6	2284.0
131.199	49.6	1268.0
132.074	49.6	1174.0
132.826	49.6	2200.0
133.439	49.6	2214.0
133.922	49.6	1899.0
134.298	49.6	1583.0
134.594	49.6	2183.0
134.815	49.6	2329.0
134.972	49.6	2199.0
33.997	50.6	991.0
34.03	50.6	1135.0
34.132	50.6	1766.0
34.334	50.6	3054.0
34.644	50.6	2937.0
35.045	50.6	2205.0
35.533	50.6	2538.0
36.105	50.6	2197.0
36.753	50.6	2595.0
37.464	50.6	834.0
38.226	50.6	324.0
39.037	50.6	901.0
39.891	50.6	2445.0
40.781	50.6	2358.0
41.698	50.6	447.0
42.64	50.6	380.0
43.61	50.6	3176.0
44.596	50.6	4205.0
45.593	50.6	438.0
46.608	50.6	254.0
47.636	50.6	403.0
48.67	50.6	840.0
49.709	50.6	824.0
50.751	50.6	1077.0
51.802	50.6	618.0
52.856	50.6	604.0
53.906	50.6	199.0
54.958	50.6	92.0
56.016	50.6	537.0
57.072	50.6	1632.0
58.126	50.6	445.0
59.181	50.6	282.0
60.236	50.6	875.0
61.293	50.6	1106.0
62.345	50.6	1362.0
63.396	50.6	2402.0
64.449	50.6	2833.0
65.501	50.6	147.0
66.549	50.6	100.0
67.595	50.6	113.0
68.642	50.6	2374.0
69.689	50.6	2633.0
70.734	50.6	1584.0
71.776	50.6	248.0
72.819	50.6	948.0
73.862	50.6	1873.0
74.9	50.6	3511.0
75.938	50.6	1817.0
76.979	50.6	2730.0
78.02	50.6	1104.0
79.054	50.6	4750.0
80.086	50.6	1833.0
81.12	50.6	1985.0
82.154	50.6	1851.0
83.188	50.6	1669.0
84.218	50.6	2402.0
85.25	50.6	1709.0
86.285	50.6	2107.0
87.314	50.6	2259.0
88.34	50.6	2025.0
89.367	50.6	1992.0
90.396	50.6	1560.0
91.427	50.6	4296.0
92.454	50.6	2892.0
93.478	50.6	5065.0
94.506	50.6	5758.0
95.537	50.6	3398.0
96.561	50.6	1299.0
97.585	50.6	971.0
98.613	50.6	4003.0
99.641	50.6	2319.0
100.664	50.6	2579.0
101.686	50.6	2198.0
102.714	50.6	559.0
103.742	50.6	743.0
104.764	50.6	130.0
105.784	50.6	90.0
106.808	50.6	1243.0
107.835	50.6	771.0
108.858	50.6	3606.0
109.876	50.6	3668.0
110.898	50.6	1224.0
111.926	50.6	700.0
112.949	50.6	375.0
113.965	50.6	3164.0
114.984	50.6	2760.0
116.009	50.6	3368.0
117.031	50.6	2584.0
118.049	50.6	2319.0
119.064	50.6	1828.0
120.084	50.6	1959.0
121.108	50.6	2502.0
122.124	50.6	2183.0
123.138	50.6	2484.0
124.156	50.6	3163.0
125.174	50.6	1148.0
126.187	50.6	2419.0
127.198	50.6	2227.0
128.212	50.6	2452.0
129.227	50.6	2531.0
130.233	50.6	2397.0
131.195	50.6	1057.0
132.073	50.6	1397.0
132.828	50.6	1135.0
133.44	50.6	1601.0
133.924	50.6	835.0
134.299	50.6	373.0
134.591	50.6	335.0
134.813	50.6	359.0
134.978	50.6	434.0
33.997	51.6	967.0
34.03	51.6	835.0
34.132	51.6	600.0
34.334	51.6	291.0
34.643	51.6	930.0
35.043	51.6	2113.0
35.533	51.6	1849.0
36.107	51.6	1526.0
36.755	51.6	2096.0
37.464	51.6	1215.0
38.224	51.6	313.0
39.036	51.6	223.0
39.891	51.6	1423.0
40.779	51.6	2970.0
41.697	51.6	574.0
42.641	51.6	97.0
43.608	51.6	912.0
44.593	51.6	707.0
45.59	51.6	473.0
46.603	51.6	1438.0
47.633	51.6	1252.0
48.669	51.6	1838.0
49.707	51.6	1681.0
50.75	51.6	289.0
51.8	51.6	1659.0
52.853	51.6	1852.0
53.905	51.6	2428.0
54.958	51.6	2145.0
56.014	51.6	84.0
57.073	51.6	67.0
58.126	51.6	253.0
59.18	51.6	1167.0
60.237	51.6	1156.0
61.293	51.6	2359.0
62.345	51.6	795.0
63.395	51.6	2022.0
64.447	51.6	582.0
65.501	51.6	97.0
66.55	51.6	75.0
67.596	51.6	76.0
68.643	51.6	507.0
69.691	51.6	1501.0
70.735	51.6	2027.0
71.776	51.6	1133.0
72.819	51.6	3558.0
73.863	51.6	2398.0
74.903	51.6	5046.0
75.939	51.6	1842.0
76.978	51.6	1493.0
78.018	51.6	1917.0
79.053	51.6	2454.0
80.084	51.6	2163.0
81.119	51.6	2785.0
82.157	51.6	1757.0
83.192	51.6	489.0
84.221	51.6	1321.0
85.25	51.6	1700.0
86.283	51.6	2048.0
87.316	51.6	1194.0
88.341	51.6	1440.0
89.366	51.6	2242.0
90.399	51.6	2230.0
91.428	51.6	4869.0
92.453	51.6	3965.0
93.479	51.6	2755.0
94.509	51.6	3982.0
95.539	51.6	2225.0
96.561	51.6	2008.0
97.585	51.6	2623.0
98.613	51.6	1680.0
99.642	51.6	2270.0
100.665	51.6	2001.0
101.686	51.6	1685.0
102.714	51.6	816.0
103.742	51.6	1063.0
104.765	51.6	157.0
105.785	51.6	477.0
106.807	51.6	3813.0
107.836	51.6	1276.0
108.861	51.6	1733.0
109.877	51.6	1288.0
110.897	51.6	145.0
111.925	51.6	187.0
112.949	51.6	1544.0
113.967	51.6	2180.0
114.985	51.6	1910.0
116.009	51.6	2783.0
117.032	51.6	3187.0
118.051	51.6	3060.0
119.067	51.6	4819.0
120.085	51.6	4953.0
121.107	51.6	1115.0
122.127	51.6	1062.0
123.142	51.6	1305.0
124.156	51.6	2380.0
125.173	51.6	1412.0
126.19	51.6	1972.0
127.202	51.6	2336.0
128.212	51.6	913.0
129.225	51.6	1585.0
130.234	51.6	2166.0
131.201	51.6	2020.0
132.077	51.6	2454.0
132.828	51.6	1643.0
133.441	51.6	1947.0
133.927	51.6	1355.0
134.303	51.6	708.0
134.593	51.6	230.0
134.815	51.6	112.0
134.979	51.6	86.0
33.997	52.6	1157.0
34.032	52.6	1031.0
34.134	52.6	962.0
34.334	52.6	827.0
34.643	52.6	368.0
35.045	52.6	751.0
35.534	52.6	2589.0
36.106	52.6	1744.0
36.754	52.6	2316.0
37.463	52.6	2373.0
38.225	52.6	1910.0
39.038	52.6	1749.0
39.891	52.6	645.0
40.781	52.6	448.0
41.698	52.6	1491.0
42.64	52.6	351.0
43.608	52.6	92.0
44.594	52.6	889.0
45.592	52.6	2283.0
46.604	52.6	603.0
47.633	52.6	2613.0
48.671	52.6	936.0
49.712	52.6	2047.0
50.753	52.6	1386.0
51.801	52.6	659.0
52.857	52.6	456.0
53.912	52.6	458.0
54.962	52.6	382.0
56.017	52.6	81.0
57.076	52.6	104.0
58.129	52.6	2398.0
59.182	52.6	1097.0
60.24	52.6	1216.0
61.296	52.6	1322.0
62.349	52.6	1973.0
63.402	52.6	1811.0
64.451	52.6	1537.0
65.501	52.6	243.0
66.552	52.6	104.0
67.598	52.6	1362.0
68.644	52.6	2518.0
69.694	52.6	9110.0
70.738	52.6	8699.0
71.778	52.6	3134.0
72.821	52.6	3442.0
73.865	52.6	5595.0
74.905	52.6	4499.0
75.942	52.6	2049.0
76.982	52.6	149.0
78.022	52.6	1387.0
79.057	52.6	2025.0
80.089	52.6	1508.0
81.125	52.6	2537.0
82.161	52.6	2996.0
83.192	52.6	2336.0
84.222	52.6	1263.0
85.256	52.6	1711.0
86.29	52.6	739.0
87.318	52.6	718.0
88.344	52.6	955.0
89.373	52.6	1379.0
90.405	52.6	2027.0
91.433	52.6	2186.0
92.456	52.6	2689.0
93.482	52.6	1424.0
94.512	52.6	1604.0
95.543	52.6	3260.0
96.566	52.6	4828.0
97.589	52.6	4915.0
98.618	52.6	2065.0
99.648	52.6	3525.0
100.671	52.6	2420.0
101.692	52.6	2928.0
102.717	52.6	416.0
103.746	52.6	64.0
104.77	52.6	75.0
105.789	52.6	312.0
106.81	52.6	508.0
107.837	52.6	207.0
108.865	52.6	2134.0
109.885	52.6	1412.0
110.903	52.6	1067.0
111.928	52.6	109.0
112.954	52.6	1508.0
113.974	52.6	1902.0
114.991	52.6	1563.0
116.012	52.6	3335.0
117.037	52.6	2489.0
118.056	52.6	1825.0
119.069	52.6	892.0
120.09	52.6	191.0
121.113	52.6	885.0
122.13	52.6	1675.0
123.144	52.6	731.0
124.158	52.6	4098.0
125.177	52.6	2808.0
126.193	52.6	1899.0
127.203	52.6	1500.0
128.215	52.6	1383.0
129.231	52.6	2249.0
130.238	52.6	1782.0
131.201	52.6	647.0
132.079	52.6	1237.0
132.833	52.6	3509.0
133.445	52.6	1725.0
133.925	52.6	726.0
134.304	52.6	276.0
134.599	52.6	167.0
134.82	52.6	259.0
134.978	52.6	541.0
33.993	53.6	1225.0
34.032	53.6	1276.0
34.135	53.6	1318.0
34.332	53.6	1492.0
34.641	53.6	1156.0
35.045	53.6	1483.0
35.537	53.6	1943.0
36.107	53.6	1167.0
36.75	53.6	2180.0
37.464	53.6	3468.0
38.229	53.6	2636.0
39.036	53.6	3643.0
39.887	53.6	1121.0
40.779	53.6	1151.0
41.699	53.6	2274.0
42.641	53.6	375.0
43.604	53.6	79.0
44.591	53.6	158.0
45.594	53.6	1860.0
46.604	53.6	1795.0
47.628	53.6	2335.0
48.667	53.6	3077.0
49.709	53.6	2223.0
50.749	53.6	1529.0
51.797	53.6	2264.0
52.853	53.6	1448.0
53.907	53.6	419.0
54.957	53.6	1949.0
56.012	53.6	906.0
57.07	53.6	70.0
58.126	53.6	264.0
59.18	53.6	1408.0
60.233	53.6	1212.0
61.291	53.6	540.0
62.346	53.6	1969.0
63.395	53.6	1134.0
64.448	53.6	1497.0
65.5	53.6	465.0
66.547	53.6	354.0
67.594	53.6	2479.0
68.643	53.6	2787.0
69.69	53.6	3489.0
70.73	53.6	5071.0
71.774	53.6	5802.0
72.821	53.6	5703.0
73.862	53.6	3187.0
74.9	53.6	1951.0
75.94	53.6	2525.0
76.98	53.6	1807.0
78.016	53.6	2380.0
79.05	53.6	1317.0
80.088	53.6	1730.0
81.124	53.6	2380.0
82.154	53.6	2063.0
83.186	53.6	1807.0
84.222	53.6	2337.0
85.253	53.6	2314.0
86.283	53.6	3602.0
87.314	53.6	2277.0
88.345	53.6	1184.0
89.375	53.6	1743.0
90.402	53.6	2010.0
91.43	53.6	2675.0
92.458	53.6	3223.0
93.485	53.6	1978.0
94.509	53.6	1765.0
95.539	53.6	1897.0
96.567	53.6	3956.0
97.589	53.6	3921.0
98.614	53.6	1684.0
99.643	53.6	1092.0
100.67	53.6	2128.0
101.69	53.6	1004.0
102.715	53.6	1025.0
103.743	53.6	1677.0
104.768	53.6	649.0
105.787	53.6	3191.0
106.81	53.6	1915.0
107.839	53.6	594.0
108.862	53.6	119.0
109.879	53.6	1157.0
110.901	53.6	2069.0
111.927	53.6	2354.0
112.952	53.6	350.0
113.971	53.6	4015.0
114.988	53.6	2078.0
116.011	53.6	2199.0
117.033	53.6	3418.0
118.051	53.6	1487.0
119.069	53.6	2894.0
120.089	53.6	2204.0
121.11	53.6	1336.0
122.126	53.6	1934.0
123.14	53.6	2098.0
124.158	53.6	1340.0
125.175	53.6	977.0
126.187	53.6	848.0
127.2	53.6	2530.0
128.216	53.6	2618.0
129.229	53.6	773.0
130.233	53.6	1046.0
131.198	53.6	2651.0
132.079	53.6	1727.0
132.834	53.6	2109.0
133.441	53.6	2365.0
133.922	53.6	2662.0
134.303	53.6	3030.0
134.599	53.6	2615.0
134.816	53.6	2394.0
134.974	53.6	2309.0
33.999	54.6	2756.0
34.033	54.6	2309.0
34.134	54.6	1981.0
34.335	54.6	2845.0
34.645	54.6	2880.0
35.045	54.6	2868.0
35.535	54.6	1664.0
36.108	54.6	1142.0
36.752	54.6	1770.0
37.461	54.6	1871.0
38.225	54.6	792.0
39.039	54.6	171.0
39.889	54.6	568.0
40.777	54.6	1965.0
41.698	54.6	269.0
42.643	54.6	97.0
43.608	54.6	60.0
44.593	54.6	76.0
45.594	54.6	552.0
46.608	54.6	2109.0
47.632	54.6	1469.0
48.666	54.6	1162.0
49.712	54.6	1258.0
50.758	54.6	2186.0
51.804	54.6	961.0
52.856	54.6	1199.0
53.911	54.6	548.0
54.966	54.6	1258.0
56.019	54.6	1253.0
57.072	54.6	116.0
58.131	54.6	2101.0
59.191	54.6	2077.0
60.242	54.6	2973.0
61.295	54.6	3135.0
62.351	54.6	2861.0
63.405	54.6	1736.0
64.454	54.6	140.0
65.503	54.6	342.0
66.556	54.6	1940.0
67.604	54.6	2018.0
68.649	54.6	3113.0
69.696	54.6	3630.0
70.742	54.6	5540.0
71.783	54.6	6618.0
72.825	54.6	6628.0
73.868	54.6	2364.0
74.908	54.6	2084.0
75.944	54.6	1703.0
76.984	54.6	389.0
78.025	54.6	528.0
79.062	54.6	162.0
80.094	54.6	387.0
81.127	54.6	909.0
82.162	54.6	2838.0
83.197	54.6	3396.0
84.228	54.6	834.0
85.258	54.6	1180.0
86.288	54.6	1241.0
87.321	54.6	1445.0
88.352	54.6	1751.0
89.378	54.6	2210.0
90.41	54.6	4040.0
91.44	54.6	2456.0
92.464	54.6	2943.0
93.487	54.6	3233.0
94.518	54.6	1258.0
95.547	54.6	1389.0
96.567	54.6	4247.0
97.592	54.6	9201.0
98.624	54.6	2502.0
99.649	54.6	820.0
100.67	54.6	1504.0
101.697	54.6	977.0
102.726	54.6	2018.0
103.749	54.6	1746.0
104.77	54.6	1781.0
105.795	54.6	3589.0
106.822	54.6	3030.0
107.843	54.6	1366.0
108.863	54.6	1570.0
109.888	54.6	121.0
110.914	54.6	134.0
111.933	54.6	180.0
112.95	54.6	149.0
113.974	54.6	1997.0
114.998	54.6	2002.0
116.019	54.6	1556.0
117.035	54.6	1358.0
118.057	54.6	1662.0
119.079	54.6	1661.0
120.093	54.6	1511.0
121.11	54.6	2375.0
122.132	54.6	4037.0
123.15	54.6	1381.0
124.163	54.6	588.0
125.179	54.6	1520.0
126.198	54.6	2222.0
127.209	54.6	1569.0
128.219	54.6	1056.0
129.234	54.6	739.0
130.242	54.6	1504.0
131.205	54.6	1626.0
132.084	54.6	1103.0
132.839	54.6	2591.0
133.449	54.6	1984.0
133.93	54.6	1654.0
134.306	54.6	2271.0
134.603	54.6	1943.0
134.824	54.6	1400.0
134.979	54.6	888.0
33.995	55.6	1724.0
34.032	55.6	1891.0
34.132	55.6	1971.0
34.332	55.6	1841.0
34.642	55.6	3073.0
35.047	55.6	7437.0
35.536	55.6	4918.0
36.106	55.6	2734.0
36.755	55.6	1614.0
37.463	55.6	1189.0
38.224	55.6	1532.0
39.036	55.6	5839.0
39.889	55.6	17948.0
40.776	55.6	2510.0
41.694	55.6	2921.0
42.638	55.6	2264.0
43.605	55.6	1744.0
44.588	55.6	970.0
45.586	55.6	654.0
46.6	55.6	1217.0
47.626	55.6	1566.0
48.661	55.6	1479.0
49.7	55.6	1948.0
50.745	55.6	6626.0
51.794	55.6	2115.0
52.843	55.6	1828.0
53.898	55.6	2227.0
54.955	55.6	286.0
56.009	55.6	119.0
57.063	55.6	563.0
58.118	55.6	2053.0
59.175	55.6	485.0
60.231	55.6	814.0
61.284	55.6	856.0
62.337	55.6	2746.0
63.392	55.6	1929.0
64.444	55.6	415.0
65.491	55.6	2922.0
66.54	55.6	2605.0
67.592	55.6	2269.0
68.64	55.6	3917.0
69.681	55.6	6068.0
70.726	55.6	3718.0
71.774	55.6	5997.0
72.816	55.6	5157.0
73.855	55.6	6953.0
74.895	55.6	3556.0
75.937	55.6	990.0
76.976	55.6	1389.0
78.011	55.6	2357.0
79.048	55.6	1852.0
80.085	55.6	2194.0
81.117	55.6	819.0
82.152	55.6	1188.0
83.187	55.6	1848.0
84.217	55.6	1744.0
85.247	55.6	421.0
86.281	55.6	2859.0
87.315	55.6	579.0
88.344	55.6	1189.0
89.369	55.6	2439.0
90.4	55.6	5493.0
91.432	55.6	3082.0
92.457	55.6	1683.0
93.48	55.6	2898.0
94.508	55.6	2291.0
95.539	55.6	2044.0
96.564	55.6	1918.0
97.587	55.6	2913.0
98.614	55.6	2273.0
99.643	55.6	1264.0
100.668	55.6	972.0
101.69	55.6	2155.0
102.714	55.6	1332.0
103.743	55.6	2089.0
104.766	55.6	760.0
105.785	55.6	2105.0
106.808	55.6	1497.0
107.835	55.6	718.0
108.86	55.6	1977.0
109.878	55.6	578.0
110.899	55.6	641.0
111.927	55.6	125.0
112.95	55.6	97.0
113.97	55.6	1349.0
114.987	55.6	1578.0
116.007	55.6	2330.0
117.031	55.6	2681.0
118.051	55.6	2054.0
119.067	55.6	2316.0
120.086	55.6	1228.0
121.107	55.6	1704.0
122.125	55.6	2405.0
123.14	55.6	1540.0
124.157	55.6	2041.0
125.174	55.6	1859.0
126.188	55.6	1397.0
127.2	55.6	78.0
128.215	55.6	202.0
129.228	55.6	859.0
130.232	55.6	2181.0
131.197	55.6	2141.0
132.078	55.6	1551.0
132.833	55.6	649.0
133.44	55.6	328.0
133.92	55.6	97.0
134.302	55.6	94.0
134.598	55.6	40.0
134.814	55.6	47.0
134.972	55.6	46.0
33.995	56.6	1588.0
34.032	56.6	1484.0
34.138	56.6	1276.0
34.335	56.6	1011.0
34.641	56.6	956.0
35.045	56.6	1433.0
35.537	56.6	1414.0
36.107	56.6	2807.0
36.751	56.6	1703.0
37.461	56.6	1556.0
38.225	56.6	3840.0
39.035	56.6	2833.0
39.885	56.6	2382.0
40.776	56.6	874.0
41.699	56.6	1400.0
42.641	56.6	1525.0
43.604	56.6	647.0
44.589	56.6	1182.0
45.592	56.6	1402.0
46.604	56.6	1157.0
47.627	56.6	1296.0
48.663	56.6	2435.0
49.709	56.6	1582.0
50.753	56.6	3814.0
51.8	56.6	2602.0
52.852	56.6	256.0
53.908	56.6	1971.0
54.962	56.6	4074.0
56.014	56.6	408.0
57.069	56.6	840.0
58.127	56.6	1778.0
59.185	56.6	3979.0
60.238	56.6	1158.0
61.289	56.6	1035.0
62.343	56.6	2077.0
63.4	56.6	1280.0
64.453	56.6	1618.0
65.5	56.6	1140.0
66.549	56.6	2574.0
67.601	56.6	3481.0
68.65	56.6	3469.0
69.691	56.6	2669.0
70.735	56.6	3664.0
71.783	56.6	2985.0
72.826	56.6	5570.0
73.864	56.6	3953.0
74.901	56.6	1867.0
75.942	56.6	2238.0
76.985	56.6	2977.0
78.021	56.6	2525.0
79.053	56.6	2637.0
80.09	56.6	2321.0
81.128	56.6	3815.0
82.16	56.6	307.0
83.191	56.6	227.0
84.225	56.6	1624.0
85.26	56.6	2365.0
86.29	56.6	2662.0
87.317	56.6	2775.0
88.348	56.6	1926.0
89.38	56.6	2244.0
90.407	56.6	3775.0
91.434	56.6	2765.0
92.464	56.6	1450.0
93.492	56.6	1184.0
94.518	56.6	335.0
95.543	56.6	2942.0
96.571	56.6	2858.0
97.595	56.6	2535.0
98.618	56.6	2489.0
99.646	56.6	3417.0
100.674	56.6	1982.0
101.697	56.6	4879.0
102.719	56.6	2304.0
103.747	56.6	1502.0
104.774	56.6	2935.0
105.793	56.6	2295.0
106.815	56.6	1584.0
107.843	56.6	1084.0
108.866	56.6	879.0
109.884	56.6	1110.0
110.906	56.6	1471.0
111.933	56.6	463.0
112.954	56.6	1519.0
113.972	56.6	963.0
114.994	56.6	479.0
116.018	56.6	939.0
117.038	56.6	3234.0
118.054	56.6	1338.0
119.073	56.6	354.0
120.094	56.6	1488.0
121.115	56.6	3366.0
122.131	56.6	1404.0
123.147	56.6	2378.0
124.166	56.6	2138.0
125.181	56.6	2755.0
126.19	56.6	742.0
127.204	56.6	613.0
128.223	56.6	796.0
129.235	56.6	2608.0
130.236	56.6	2825.0
131.202	56.6	396.0
132.085	56.6	320.0
132.838	56.6	81.0
133.444	56.6	79.0
133.929	56.6	74.0
134.31	56.6	56.0
134.599	56.6	38.0
134.815	56.6	33.0
134.979	56.6	38.0
33.997	57.6	1391.0
34.033	57.6	1491.0
34.131	57.6	1382.0
34.332	57.6	1244.0
34.643	57.6	2182.0
35.046	57.6	3568.0
35.535	57.6	2190.0
36.105	57.6	2371.0
36.75	57.6	719.0
37.462	57.6	1879.0
38.227	57.6	1887.0
39.036	57.6	2024.0
39.885	57.6	2358.0
40.778	57.6	995.0
41.697	57.6	2121.0
42.637	57.6	1593.0
43.602	57.6	2428.0
44.59	57.6	1684.0
45.591	57.6	1832.0
46.603	57.6	2009.0
47.627	57.6	2524.0
48.66	57.6	3068.0
49.704	57.6	1801.0
50.751	57.6	1574.0
51.796	57.6	1062.0
52.847	57.6	2832.0
53.905	57.6	1675.0
54.96	57.6	857.0
56.01	57.6	353.0
57.065	57.6	1344.0
58.125	57.6	2091.0
59.179	57.6	1352.0
60.233	57.6	1431.0
61.288	57.6	2236.0
62.341	57.6	473.0
63.397	57.6	1987.0
64.45	57.6	2147.0
65.496	57.6	2305.0
66.546	57.6	1632.0
67.597	57.6	3369.0
68.643	57.6	4360.0
69.683	57.6	3759.0
70.728	57.6	3165.0
71.778	57.6	4279.0
72.821	57.6	8568.0
73.861	57.6	6005.0
74.901	57.6	2067.0
75.941	57.6	1774.0
76.982	57.6	1302.0
78.019	57.6	1148.0
79.051	57.6	2964.0
80.087	57.6	1432.0
81.125	57.6	1693.0
82.157	57.6	177.0
83.186	57.6	1090.0
84.219	57.6	1647.0
85.255	57.6	2599.0
86.287	57.6	4533.0
87.315	57.6	2262.0
88.343	57.6	1426.0
89.373	57.6	2138.0
90.407	57.6	2523.0
91.436	57.6	2236.0
92.458	57.6	1573.0
93.485	57.6	2611.0
94.517	57.6	2689.0
95.545	57.6	1433.0
96.566	57.6	1616.0
97.591	57.6	1949.0
98.618	57.6	1994.0
99.646	57.6	2869.0
100.671	57.6	2502.0
101.693	57.6	3605.0
102.717	57.6	1855.0
103.746	57.6	1883.0
104.772	57.6	1919.0
105.79	57.6	3300.0
106.811	57.6	4045.0
107.841	57.6	1813.0
108.868	57.6	1498.0
109.886	57.6	1399.0
110.906	57.6	238.0
111.929	57.6	522.0
112.953	57.6	3261.0
113.976	57.6	2700.0
114.995	57.6	2198.0
116.01	57.6	1076.0
117.032	57.6	1902.0
118.058	57.6	987.0
119.074	57.6	461.0
120.088	57.6	1091.0
121.111	57.6	1185.0
122.131	57.6	364.0
123.146	57.6	1012.0
124.16	57.6	2540.0
125.178	57.6	1240.0
126.195	57.6	86.0
127.205	57.6	663.0
128.217	57.6	1323.0
129.23	57.6	1837.0
130.237	57.6	968.0
131.201	57.6	1139.0
132.078	57.6	224.0
132.833	57.6	99.0
133.446	57.6	73.0
133.928	57.6	58.0
134.301	57.6	137.0
134.594	57.6	381.0
134.818	57.6	754.0
134.979	57.6	1096.0
33.998	58.6	1744.0
34.031	58.6	1624.0
34.131	58.6	1426.0
34.334	58.6	1345.0
34.644	58.6	1045.0
35.044	58.6	342.0
35.534	58.6	255.0
36.107	58.6	569.0
36.755	58.6	1975.0
37.463	58.6	1271.0
38.223	58.6	891.0
39.033	58.6	580.0
39.887	58.6	1277.0
40.777	58.6	891.0
41.694	58.6	2469.0
42.636	58.6	1500.0
43.603	58.6	1291.0
44.59	58.6	2704.0
45.588	58.6	1662.0
46.6	58.6	1146.0
47.626	58.6	1806.0
48.66	58.6	2065.0
49.701	58.6	568.0
50.748	58.6	117.0
51.799	58.6	776.0
52.849	58.6	3407.0
53.901	58.6	2579.0
54.957	58.6	492.0
56.013	58.6	1643.0
57.066	58.6	2685.0
58.121	58.6	3296.0
59.18	58.6	1674.0
60.235	58.6	2189.0
61.285	58.6	918.0
62.34	58.6	942.0
63.398	58.6	1256.0
64.447	58.6	2575.0
65.493	58.6	1945.0
66.547	58.6	4393.0
67.597	58.6	5316.0
68.641	58.6	5524.0
69.686	58.6	4800.0
70.734	58.6	3290.0
71.778	58.6	5731.0
72.817	58.6	5581.0
73.86	58.6	2719.0
74.902	58.6	1345.0
75.939	58.6	1673.0
76.976	58.6	1774.0
78.015	58.6	1426.0
79.053	58.6	1037.0
80.089	58.6	686.0
81.122	58.6	284.0
82.157	58.6	425.0
83.192	58.6	2044.0
84.224	58.6	1624.0
85.254	58.6	1451.0
86.284	58.6	2552.0
87.318	58.6	3001.0
88.349	58.6	2300.0
89.375	58.6	1627.0
90.403	58.6	3161.0
91.436	58.6	2470.0
92.464	58.6	3760.0
93.488	58.6	3542.0
94.517	58.6	1794.0
95.546	58.6	2229.0
96.569	58.6	1859.0
97.592	58.6	208.0
98.618	58.6	819.0
99.649	58.6	1371.0
100.673	58.6	1561.0
101.693	58.6	2063.0
102.72	58.6	1848.0
103.747	58.6	3412.0
104.77	58.6	1770.0
105.791	58.6	1695.0
106.816	58.6	333.0
107.84	58.6	365.0
108.86	58.6	1679.0
109.883	58.6	486.0
110.909	58.6	1538.0
111.93	58.6	1757.0
112.951	58.6	1408.0
113.974	58.6	2927.0
114.997	58.6	2981.0
116.013	58.6	1998.0
117.03	58.6	2099.0
118.053	58.6	1387.0
119.073	58.6	2216.0
120.089	58.6	2540.0
121.108	58.6	618.0
122.131	58.6	750.0
123.15	58.6	1769.0
124.162	58.6	2168.0
125.174	58.6	310.0
126.192	58.6	74.0
127.208	58.6	66.0
128.218	58.6	609.0
129.229	58.6	559.0
130.238	58.6	77.0
131.204	58.6	1414.0
132.079	58.6	898.0
132.832	58.6	80.0
133.445	58.6	85.0
133.927	58.6	66.0
134.304	58.6	38.0
134.6	58.6	37.0
134.819	58.6	62.0
134.976	58.6	63.0
33.996	59.6	143.0
34.029	59.6	188.0
34.133	59.6	272.0
34.335	59.6	518.0
34.641	59.6	373.0
35.041	59.6	720.0
35.533	59.6	2539.0
36.107	59.6	2523.0
36.751	59.6	1279.0
37.459	59.6	1750.0
38.224	59.6	1368.0
39.034	59.6	485.0
39.883	59.6	967.0
40.774	59.6	1189.0
41.695	59.6	578.0
42.634	59.6	1697.0
43.598	59.6	898.0
44.587	59.6	2587.0
45.586	59.6	2086.0
46.597	59.6	1386.0
47.624	59.6	1965.0
48.658	59.6	723.0
49.696	59.6	422.0
50.743	59.6	179.0
51.795	59.6	835.0
52.845	59.6	2235.0
53.896	59.6	1563.0
54.953	59.6	1364.0
56.009	59.6	1340.0
57.062	59.6	2278.0
58.118	59.6	1108.0
59.176	59.6	1310.0
60.231	59.6	2314.0
61.282	59.6	1405.0
62.338	59.6	1319.0
63.394	59.6	1811.0
64.442	59.6	5006.0
65.492	59.6	5076.0
66.543	59.6	4865.0
67.592	59.6	3294.0
68.637	59.6	5211.0
69.681	59.6	6855.0
70.728	59.6	4381.0
71.772	59.6	3335.0
72.814	59.6	5379.0
73.856	59.6	4648.0
74.897	59.6	2671.0
75.934	59.6	2778.0
76.974	59.6	1238.0
78.013	59.6	2064.0
79.05	59.6	1582.0
80.083	59.6	1454.0
81.115	59.6	522.0
82.153	59.6	3028.0
83.186	59.6	2546.0
84.215	59.6	1827.0
85.25	59.6	487.0
86.285	59.6	2589.0
87.314	59.6	2771.0
88.339	59.6	881.0
89.371	59.6	1936.0
90.405	59.6	1338.0
91.43	59.6	1770.0
92.457	59.6	2724.0
93.486	59.6	2942.0
94.517	59.6	3044.0
95.542	59.6	1119.0
96.564	59.6	1891.0
97.593	59.6	340.0
98.619	59.6	216.0
99.642	59.6	1591.0
100.666	59.6	1538.0
101.693	59.6	917.0
102.72	59.6	2576.0
103.741	59.6	1625.0
104.766	59.6	1621.0
105.791	59.6	2254.0
106.812	59.6	570.0
107.835	59.6	317.0
108.86	59.6	394.0
109.884	59.6	316.0
110.902	59.6	1155.0
111.925	59.6	2120.0
112.953	59.6	1298.0
113.974	59.6	1203.0
114.989	59.6	3303.0
116.009	59.6	976.0
117.034	59.6	1539.0
118.051	59.6	1737.0
119.07	59.6	3129.0
120.093	59.6	1462.0
121.109	59.6	3115.0
122.125	59.6	811.0
123.145	59.6	1405.0
124.161	59.6	246.0
125.172	59.6	203.0
126.185	59.6	132.0
127.202	59.6	47.0
128.219	59.6	48.0
129.23	59.6	49.0
130.231	59.6	82.0
131.198	59.6	1128.0
132.081	59.6	948.0
132.832	59.6	183.0
133.44	59.6	57.0
133.925	59.6	51.0
134.305	59.6	47.0
134.595	59.6	44.0
134.81	59.6	48.0
134.974	59.6	76.0
33.998	60.6	1380.0
34.033	60.6	1321.0
34.135	60.6	1030.0
34.334	60.6	991.0
34.642	60.6	1755.0
35.046	60.6	1957.0
35.534	60.6	1433.0
36.104	60.6	253.0
36.753	60.6	119.0
37.463	60.6	164.0
38.224	60.6	965.0
39.035	60.6	2376.0
39.888	60.6	1542.0
40.776	60.6	724.0
41.695	60.6	1728.0
42.64	60.6	2132.0
43.605	60.6	2893.0
44.589	60.6	1804.0
45.59	60.6	1921.0
46.604	60.6	470.0
47.628	60.6	497.0
48.661	60.6	1650.0
49.703	60.6	982.0
50.75	60.6	914.0
51.798	60.6	2218.0
52.848	60.6	920.0
53.903	60.6	1534.0
54.961	60.6	1077.0
56.014	60.6	1130.0
57.068	60.6	1648.0
58.128	60.6	1321.0
59.184	60.6	1857.0
60.236	60.6	1135.0
61.29	60.6	1664.0
62.346	60.6	739.0
63.399	60.6	921.0
64.449	60.6	2467.0
65.501	60.6	3785.0
66.55	60.6	5009.0
67.597	60.6	6090.0
68.645	60.6	4749.0
69.692	60.6	3858.0
70.733	60.6	3043.0
71.778	60.6	3348.0
72.823	60.6	4034.0
73.864	60.6	7167.0
74.902	60.6	6236.0
75.942	60.6	3312.0
76.984	60.6	2481.0
78.019	60.6	2861.0
79.054	60.6	2349.0
80.091	60.6	1565.0
81.127	60.6	858.0
82.159	60.6	2202.0
83.193	60.6	1990.0
84.227	60.6	2045.0
85.256	60.6	2457.0
86.286	60.6	3399.0
87.321	60.6	4850.0
88.351	60.6	873.0
89.377	60.6	843.0
90.409	60.6	1196.0
91.441	60.6	1655.0
92.466	60.6	1517.0
93.492	60.6	2925.0
94.523	60.6	1667.0
95.552	60.6	981.0
96.573	60.6	3311.0
97.6	60.6	876.0
98.629	60.6	1334.0
99.651	60.6	524.0
100.673	60.6	655.0
101.7	60.6	2249.0
102.724	60.6	2706.0
103.747	60.6	3350.0
104.773	60.6	2628.0
105.797	60.6	2484.0
106.817	60.6	1161.0
107.841	60.6	518.0
108.868	60.6	1732.0
109.889	60.6	983.0
110.908	60.6	154.0
111.933	60.6	2155.0
112.958	60.6	1441.0
113.977	60.6	1946.0
114.995	60.6	2493.0
116.019	60.6	2681.0
117.038	60.6	1295.0
118.055	60.6	1061.0
119.077	60.6	970.0
120.096	60.6	190.0
121.111	60.6	355.0
122.13	60.6	1188.0
123.152	60.6	2376.0
124.163	60.6	1889.0
125.176	60.6	1685.0
126.197	60.6	1522.0
127.211	60.6	2706.0
128.219	60.6	416.0
129.233	60.6	1124.0
130.242	60.6	1623.0
131.203	60.6	1004.0
132.082	60.6	1495.0
132.838	60.6	1084.0
133.447	60.6	666.0
133.929	60.6	381.0
134.31	60.6	129.0
134.604	60.6	63.0
134.82	60.6	53.0
134.978	60.6	102.0
33.997	61.6	1711.0
34.032	61.6	1541.0
34.136	61.6	1126.0
34.337	61.6	475.0
34.642	61.6	168.0
35.045	61.6	91.0
35.536	61.6	81.0
36.105	61.6	60.0
36.751	61.6	246.0
37.463	61.6	1056.0
38.224	61.6	2018.0
39.032	61.6	3146.0
39.885	61.6	2938.0
40.777	61.6	3085.0
41.694	61.6	3897.0
42.636	61.6	2279.0
43.605	61.6	3024.0
44.591	61.6	1716.0
45.589	61.6	2548.0
46.602	61.6	3551.0
47.628	61.6	2465.0
48.661	61.6	1688.0
49.703	61.6	2056.0
50.75	61.6	2563.0
51.801	61.6	1889.0
52.85	61.6	2871.0
53.904	61.6	2407.0
54.962	61.6	689.0
56.013	61.6	123.0
57.069	61.6	621.0
58.127	61.6	545.0
59.182	61.6	2554.0
60.236	61.6	1687.0
61.292	61.6	1057.0
62.345	61.6	1910.0
63.397	61.6	1183.0
64.45	61.6	2142.0
65.501	61.6	2131.0
66.548	61.6	2538.0
67.595	61.6	3143.0
68.646	61.6	2217.0
69.69	61.6	2590.0
70.732	61.6	3293.0
71.78	61.6	2146.0
72.822	61.6	3705.0
73.861	61.6	3832.0
74.904	61.6	2276.0
75.943	61.6	1948.0
76.981	61.6	2097.0
78.021	61.6	2702.0
79.057	61.6	2093.0
80.089	61.6	3561.0
81.125	61.6	2346.0
82.163	61.6	1477.0
83.195	61.6	1048.0
84.224	61.6	1636.0
85.259	61.6	1589.0
86.292	61.6	2052.0
87.319	61.6	2142.0
88.35	61.6	1429.0
89.383	61.6	1476.0
90.412	61.6	1733.0
91.436	61.6	5294.0
92.466	61.6	4106.0
93.496	61.6	4228.0
94.521	61.6	1545.0
95.549	61.6	1281.0
96.578	61.6	709.0
97.601	61.6	2412.0
98.625	61.6	944.0
99.654	61.6	220.0
100.677	61.6	1027.0
101.697	61.6	3128.0
102.724	61.6	4588.0
103.752	61.6	4390.0
104.773	61.6	2156.0
105.792	61.6	2584.0
106.82	61.6	1405.0
107.845	61.6	2877.0
108.865	61.6	621.0
109.889	61.6	574.0
110.913	61.6	119.0
111.934	61.6	2012.0
112.955	61.6	1826.0
113.976	61.6	125.0
114.999	61.6	1438.0
116.017	61.6	1230.0
117.036	61.6	1646.0
118.061	61.6	1174.0
119.077	61.6	1796.0
120.092	61.6	170.0
121.113	61.6	122.0
122.134	61.6	512.0
123.148	61.6	1198.0
124.161	61.6	381.0
125.181	61.6	1749.0
126.197	61.6	1198.0
127.207	61.6	1524.0
128.222	61.6	723.0
129.238	61.6	423.0
130.242	61.6	448.0
131.205	61.6	315.0
132.087	61.6	2050.0
132.841	61.6	1449.0
133.448	61.6	1560.0
133.928	61.6	1025.0
134.31	61.6	551.0
134.604	61.6	925.0
134.818	61.6	1064.0
134.978	61.6	1033.0
33.995	62.6	2422.0
34.033	62.6	2439.0
34.134	62.6	2494.0
34.333	62.6	2070.0
34.645	62.6	1819.0
35.047	62.6	305.0
35.535	62.6	534.0
36.105	62.6	1367.0
36.754	62.6	1525.0
37.462	62.6	2063.0
38.222	62.6	4551.0
39.034	62.6	2920.0
39.886	62.6	2273.0
40.773	62.6	3144.0
41.694	62.6	1117.0
42.638	62.6	1500.0
43.6	62.6	3334.0
44.587	62.6	7651.0
45.589	62.6	2908.0
46.598	62.6	2419.0
47.622	62.6	3909.0
48.66	62.6	5730.0
49.701	62.6	3666.0
50.741	62.6	2167.0
51.794	62.6	1445.0
52.849	62.6	1448.0
53.897	62.6	2301.0
54.953	62.6	963.0
56.012	62.6	1792.0
57.064	62.6	1901.0
58.12	62.6	420.0
59.18	62.6	1506.0
60.234	62.6	1598.0
61.285	62.6	1830.0
62.341	62.6	1471.0
63.397	62.6	2221.0
64.447	62.6	1976.0
65.496	62.6	1722.0
66.548	62.6	2064.0
67.595	62.6	2195.0
68.642	62.6	2731.0
69.689	62.6	2226.0
70.733	62.6	2078.0
71.774	62.6	2085.0
72.817	62.6	1685.0
73.861	62.6	3645.0
74.9	62.6	3777.0
75.936	62.6	1505.0
76.977	62.6	2016.0
78.018	62.6	3712.0
79.052	62.6	2452.0
80.086	62.6	3216.0
81.125	62.6	2677.0
82.158	62.6	1130.0
83.189	62.6	776.0
84.225	62.6	2263.0
85.257	62.6	6302.0
86.286	62.6	1556.0
87.319	62.6	2038.0
88.35	62.6	6027.0
89.376	62.6	3344.0
90.408	62.6	590.0
91.438	62.6	2555.0
92.462	62.6	3064.0
93.489	62.6	2797.0
94.52	62.6	3029.0
95.549	62.6	1723.0
96.574	62.6	2221.0
97.599	62.6	747.0
98.628	62.6	123.0
99.651	62.6	1832.0
100.672	62.6	1473.0
101.697	62.6	1650.0
102.723	62.6	1245.0
103.745	62.6	1650.0
104.77	62.6	1537.0
105.795	62.6	2416.0
106.816	62.6	2417.0
107.838	62.6	2737.0
108.865	62.6	1174.0
109.888	62.6	2253.0
110.906	62.6	255.0
111.93	62.6	415.0
112.955	62.6	2293.0
113.973	62.6	1419.0
114.991	62.6	2068.0
116.015	62.6	2049.0
117.037	62.6	1582.0
118.053	62.6	1179.0
119.072	62.6	1395.0
120.094	62.6	1055.0
121.111	62.6	2254.0
122.128	62.6	2367.0
123.148	62.6	1361.0
124.166	62.6	640.0
125.178	62.6	2886.0
126.19	62.6	2091.0
127.208	62.6	220.0
128.222	62.6	2604.0
129.231	62.6	1698.0
130.238	62.6	1969.0
131.207	62.6	1426.0
132.082	62.6	2657.0
132.834	62.6	1283.0
133.446	62.6	1368.0
133.928	62.6	792.0
134.307	62.6	1865.0
134.602	62.6	3845.0
134.817	62.6	3774.0
134.975	62.6	3336.0
33.996	63.6	44.0
34.029	63.6	42.0
34.134	63.6	66.0
34.337	63.6	407.0
34.643	63.6	785.0
35.042	63.6	737.0
35.534	63.6	1996.0
36.107	63.6	2706.0
36.75	63.6	1814.0
37.461	63.6	1245.0
38.225	63.6	2061.0
39.035	63.6	2757.0
39.884	63.6	364.0
40.773	63.6	654.0
41.695	63.6	2098.0
42.636	63.6	2882.0
43.599	63.6	4924.0
44.587	63.6	2931.0
45.586	63.6	2802.0
46.596	63.6	2129.0
47.622	63.6	1358.0
48.656	63.6	1663.0
49.697	63.6	5076.0
50.743	63.6	672.0
51.794	63.6	643.0
52.845	63.6	424.0
53.897	63.6	261.0
54.954	63.6	103.0
56.01	63.6	432.0
57.063	63.6	625.0
58.119	63.6	1360.0
59.178	63.6	3205.0
60.232	63.6	1225.0
61.283	63.6	1918.0
62.339	63.6	1735.0
63.395	63.6	1783.0
64.445	63.6	1135.0
65.495	63.6	1881.0
66.546	63.6	1714.0
67.592	63.6	1310.0
68.64	63.6	3186.0
69.688	63.6	1611.0
70.732	63.6	2832.0
71.773	63.6	2010.0
72.816	63.6	1525.0
73.86	63.6	3030.0
74.9	63.6	4253.0
75.937	63.6	1413.0
76.978	63.6	2833.0
78.017	63.6	4375.0
79.051	63.6	4829.0
80.083	63.6	2118.0
81.12	63.6	958.0
82.158	63.6	2540.0
83.188	63.6	1793.0
84.219	63.6	1474.0
85.256	63.6	2725.0
86.288	63.6	2456.0
87.316	63.6	2362.0
88.347	63.6	3873.0
89.378	63.6	1379.0
90.408	63.6	1590.0
91.435	63.6	3072.0
92.463	63.6	1839.0
93.491	63.6	1700.0
94.517	63.6	697.0
95.546	63.6	1485.0
96.575	63.6	1478.0
97.599	63.6	730.0
98.628	63.6	1768.0
99.654	63.6	2353.0
100.674	63.6	2573.0
101.697	63.6	1825.0
102.725	63.6	1765.0
103.746	63.6	2823.0
104.768	63.6	2341.0
105.795	63.6	1907.0
106.819	63.6	1817.0
107.839	63.6	1878.0
108.862	63.6	703.0
109.887	63.6	1169.0
110.907	63.6	2013.0
111.928	63.6	2801.0
112.953	63.6	1546.0
113.977	63.6	2573.0
114.994	63.6	1988.0
116.013	63.6	1672.0
117.037	63.6	1678.0
118.056	63.6	2079.0
119.071	63.6	2384.0
120.09	63.6	1985.0
121.112	63.6	1634.0
122.128	63.6	4074.0
123.144	63.6	2702.0
124.163	63.6	296.0
125.178	63.6	84.0
126.189	63.6	88.0
127.206	63.6	102.0
128.222	63.6	308.0
129.231	63.6	1446.0
130.235	63.6	1670.0
131.205	63.6	1627.0
132.084	63.6	2173.0
132.833	63.6	584.0
133.445	63.6	489.0
133.932	63.6	871.0
134.305	63.6	1842.0
134.596	63.6	992.0
134.818	63.6	698.0
134.98	63.6	683.0
33.997	64.6	56.0
34.031	64.6	62.0
34.136	64.6	45.0
34.336	64.6	41.0
34.639	64.6	108.0
35.042	64.6	681.0
35.536	64.6	1949.0
36.105	64.6	3045.0
36.75	64.6	1048.0
37.463	64.6	2064.0
38.224	64.6	3033.0
39.031	64.6	1030.0
39.886	64.6	3288.0
40.776	64.6	1534.0
41.691	64.6	3710.0
42.635	64.6	5492.0
43.604	64.6	10136.0
44.589	64.6	3334.0
45.587	64.6	2949.0
46.603	64.6	1358.0
47.628	64.6	984.0
48.658	64.6	718.0
49.701	64.6	1855.0
50.75	64.6	1626.0
51.796	64.6	2156.0
52.849	64.6	1417.0
53.906	64.6	1519.0
54.959	64.6	200.0
56.011	64.6	213.0
57.071	64.6	147.0
58.128	64.6	910.0
59.181	64.6	389.0
60.236	64.6	2558.0
61.294	64.6	1158.0
62.344	64.6	1319.0
63.397	64.6	1906.0
64.453	64.6	823.0
65.501	64.6	294.0
66.548	64.6	1280.0
67.599	64.6	3301.0
68.647	64.6	2178.0
69.689	64.6	2901.0
70.734	64.6	2507.0
71.78	64.6	2683.0
72.82	64.6	2647.0
73.86	64.6	1768.0
74.903	64.6	1759.0
75.942	64.6	1486.0
76.98	64.6	2229.0
78.02	64.6	3493.0
79.055	64.6	7423.0
80.088	64.6	2931.0
81.126	64.6	3250.0
82.162	64.6	2490.0
83.191	64.6	2156.0
84.225	64.6	2486.0
85.26	64.6	1553.0
86.29	64.6	1055.0
87.321	64.6	969.0
88.353	64.6	1571.0
89.379	64.6	1997.0
90.41	64.6	2590.0
91.441	64.6	1866.0
92.466	64.6	1779.0
93.491	64.6	1975.0
94.524	64.6	796.0
95.553	64.6	435.0
96.575	64.6	480.0
97.603	64.6	1240.0
98.632	64.6	1967.0
99.656	64.6	2199.0
100.679	64.6	1806.0
101.705	64.6	190.0
102.729	64.6	537.0
103.75	64.6	2722.0
104.775	64.6	2735.0
105.798	64.6	2403.0
106.818	64.6	2504.0
107.845	64.6	1205.0
108.869	64.6	105.0
109.887	64.6	313.0
110.91	64.6	1371.0
111.936	64.6	1027.0
112.955	64.6	1595.0
113.978	64.6	3627.0
115.0	64.6	5431.0
116.015	64.6	3243.0
117.037	64.6	2468.0
118.061	64.6	3348.0
119.077	64.6	3747.0
120.094	64.6	1362.0
121.118	64.6	1011.0
122.133	64.6	2115.0
123.148	64.6	831.0
124.167	64.6	105.0
125.18	64.6	164.0
126.194	64.6	3042.0
127.211	64.6	1468.0
128.223	64.6	2030.0
129.234	64.6	566.0
130.243	64.6	134.0
131.208	64.6	281.0
132.086	64.6	545.0
132.841	64.6	1505.0
133.451	64.6	1784.0
133.93	64.6	2323.0
134.308	64.6	1883.0
134.604	64.6	2317.0
134.819	64.6	1735.0
134.977	64.6	1417.0
33.994	65.6	1108.0
34.033	65.6	1044.0
34.136	65.6	802.0
34.333	65.6	683.0
34.641	65.6	837.0
35.044	65.6	2054.0
35.533	65.6	3590.0
36.105	65.6	1971.0
36.753	65.6	1670.0
37.462	65.6	570.0
38.221	65.6	806.0
39.033	65.6	1534.0
39.886	65.6	1662.0
40.773	65.6	3258.0
41.693	65.6	2092.0
42.636	65.6	2777.0
43.598	65.6	3562.0
44.586	65.6	3180.0
45.588	65.6	1191.0
46.599	65.6	1530.0
[truncated: 9,000 more rows]
