# Supplementary material for: Multimodal dynamic and unclonable anti-counterfeiting using robust diamond microparticles on heterogeneous substrate
Source: Nat Commun. 2023 May 2;14:2507. doi: 10.1038/s41467-023-38178-1 (PMC10154296; doi:10.1038/s41467-023-38178-1)
Supplement: Supplementary file 3 — Source Data [file 41467_2023_38178_MOESM3_ESM.zip › Source Data/Fig 4/1_2.txt]

33.997	47.6	1043.0
34.032	47.6	870.0
34.136	47.6	622.0
34.334	47.6	244.0
34.639	47.6	89.0
35.043	47.6	65.0
35.533	47.6	54.0
36.106	47.6	61.0
36.751	47.6	154.0
37.461	47.6	191.0
38.224	47.6	137.0
39.034	47.6	119.0
39.887	47.6	298.0
40.777	47.6	2496.0
41.698	47.6	1302.0
42.642	47.6	1489.0
43.608	47.6	1496.0
44.596	47.6	1477.0
45.598	47.6	184.0
46.615	47.6	137.0
47.64	47.6	417.0
48.672	47.6	2250.0
49.711	47.6	2050.0
50.753	47.6	1049.0
51.802	47.6	1919.0
52.854	47.6	1938.0
53.907	47.6	604.0
54.962	47.6	1266.0
56.015	47.6	2151.0
57.072	47.6	3314.0
58.127	47.6	1369.0
59.183	47.6	1975.0
60.239	47.6	1400.0
61.292	47.6	1676.0
62.346	47.6	2705.0
63.397	47.6	1963.0
64.451	47.6	411.0
65.498	47.6	106.0
66.547	47.6	224.0
67.597	47.6	628.0
68.643	47.6	1907.0
69.691	47.6	649.0
70.733	47.6	1651.0
71.779	47.6	1669.0
72.821	47.6	2365.0
73.86	47.6	1920.0
74.903	47.6	3688.0
75.94	47.6	2564.0
76.981	47.6	2351.0
78.019	47.6	1719.0
79.054	47.6	1483.0
80.093	47.6	960.0
81.127	47.6	1502.0
82.161	47.6	3574.0
83.191	47.6	1412.0
84.223	47.6	1602.0
85.254	47.6	1357.0
86.287	47.6	2049.0
87.319	47.6	3581.0
88.346	47.6	1449.0
89.378	47.6	1675.0
90.407	47.6	1169.0
91.435	47.6	2714.0
92.464	47.6	2961.0
93.491	47.6	2980.0
94.523	47.6	1567.0
95.549	47.6	1912.0
96.574	47.6	2948.0
97.604	47.6	2730.0
98.63	47.6	2126.0
99.658	47.6	2030.0
100.682	47.6	2001.0
101.704	47.6	1341.0
102.73	47.6	1347.0
103.754	47.6	1769.0
104.779	47.6	1211.0
105.801	47.6	1483.0
106.823	47.6	2168.0
107.851	47.6	2545.0
108.874	47.6	464.0
109.893	47.6	796.0
110.917	47.6	1975.0
111.937	47.6	2315.0
112.961	47.6	416.0
113.983	47.6	299.0
114.999	47.6	430.0
116.02	47.6	3678.0
117.04	47.6	3730.0
118.063	47.6	2056.0
119.082	47.6	1701.0
120.098	47.6	1890.0
121.119	47.6	1731.0
122.136	47.6	792.0
123.154	47.6	432.0
124.169	47.6	3682.0
125.186	47.6	1789.0
126.199	47.6	1869.0
127.213	47.6	3496.0
128.232	47.6	791.0
129.243	47.6	1433.0
130.252	47.6	1109.0
131.219	47.6	1507.0
132.099	47.6	1610.0
132.855	47.6	2248.0
133.463	47.6	3816.0
133.949	47.6	3739.0
134.327	47.6	3143.0
134.617	47.6	1449.0
134.837	47.6	846.0
134.993	47.6	566.0
33.994	48.6	2057.0
34.03	48.6	1986.0
34.133	48.6	1543.0
34.335	48.6	1485.0
34.642	48.6	1140.0
35.044	48.6	226.0
35.533	48.6	81.0
36.104	48.6	81.0
36.749	48.6	69.0
37.458	48.6	65.0
38.22	48.6	808.0
39.03	48.6	2290.0
39.883	48.6	850.0
40.771	48.6	820.0
41.692	48.6	459.0
42.634	48.6	1108.0
43.599	48.6	1984.0
44.585	48.6	1666.0
45.585	48.6	332.0
46.599	48.6	2870.0
47.624	48.6	1248.0
48.66	48.6	1667.0
49.7	48.6	633.0
50.745	48.6	76.0
51.791	48.6	231.0
52.845	48.6	1081.0
53.898	48.6	2735.0
54.95	48.6	1057.0
56.006	48.6	1637.0
57.061	48.6	1438.0
58.119	48.6	1449.0
59.175	48.6	2174.0
60.229	48.6	995.0
61.285	48.6	1926.0
62.338	48.6	2051.0
63.391	48.6	2329.0
64.441	48.6	2993.0
65.493	48.6	190.0
66.54	48.6	87.0
67.589	48.6	529.0
68.639	48.6	608.0
69.681	48.6	2665.0
70.728	48.6	2916.0
71.773	48.6	1265.0
72.814	48.6	1196.0
73.856	48.6	2832.0
74.896	48.6	2004.0
75.935	48.6	1636.0
76.974	48.6	1203.0
78.014	48.6	2802.0
79.048	48.6	2845.0
80.085	48.6	1770.0
81.123	48.6	1317.0
82.156	48.6	443.0
83.19	48.6	360.0
84.221	48.6	1026.0
85.255	48.6	2165.0
86.286	48.6	2222.0
87.316	48.6	2473.0
88.344	48.6	1446.0
89.374	48.6	324.0
90.407	48.6	402.0
91.433	48.6	1271.0
92.463	48.6	1700.0
93.491	48.6	2011.0
94.519	48.6	3316.0
95.547	48.6	6782.0
96.572	48.6	3331.0
97.603	48.6	2070.0
98.63	48.6	1984.0
99.656	48.6	2055.0
100.68	48.6	3057.0
101.705	48.6	2443.0
102.731	48.6	2599.0
103.753	48.6	1081.0
104.781	48.6	1317.0
105.802	48.6	1815.0
106.825	48.6	2984.0
107.851	48.6	1438.0
108.875	48.6	1461.0
109.895	48.6	1788.0
110.915	48.6	523.0
111.94	48.6	1404.0
112.96	48.6	1864.0
113.982	48.6	2830.0
115.002	48.6	978.0
116.019	48.6	1572.0
117.042	48.6	2194.0
118.06	48.6	1705.0
119.08	48.6	2860.0
120.098	48.6	1254.0
121.116	48.6	3508.0
122.135	48.6	844.0
123.151	48.6	2653.0
124.169	48.6	1584.0
125.182	48.6	1753.0
126.196	48.6	2247.0
127.212	48.6	2137.0
128.226	48.6	699.0
129.241	48.6	874.0
130.244	48.6	1502.0
131.211	48.6	3671.0
132.092	48.6	1709.0
132.847	48.6	1337.0
133.459	48.6	1557.0
133.942	48.6	1360.0
134.323	48.6	1754.0
134.612	48.6	1303.0
134.829	48.6	1209.0
134.987	48.6	1480.0
33.997	49.6	935.0
34.032	49.6	1043.0
34.136	49.6	1476.0
34.335	49.6	3534.0
34.642	49.6	5313.0
35.045	49.6	2961.0
35.534	49.6	906.0
36.104	49.6	1094.0
36.75	49.6	448.0
37.46	49.6	65.0
38.221	49.6	141.0
39.031	49.6	818.0
39.883	49.6	1447.0
40.774	49.6	1046.0
41.691	49.6	105.0
42.634	49.6	1216.0
43.6	49.6	1509.0
44.586	49.6	2267.0
45.587	49.6	145.0
46.598	49.6	219.0
47.624	49.6	633.0
48.659	49.6	4366.0
49.702	49.6	682.0
50.746	49.6	2367.0
51.795	49.6	1440.0
52.845	49.6	2057.0
53.9	49.6	2504.0
54.954	49.6	293.0
56.007	49.6	1074.0
57.065	49.6	949.0
58.122	49.6	1416.0
59.177	49.6	1375.0
60.232	49.6	1478.0
61.287	49.6	2319.0
62.34	49.6	1967.0
63.395	49.6	1226.0
64.446	49.6	1299.0
65.496	49.6	148.0
66.544	49.6	72.0
67.594	49.6	85.0
68.643	49.6	207.0
69.684	49.6	2095.0
70.731	49.6	1891.0
71.776	49.6	295.0
72.819	49.6	273.0
73.859	49.6	2662.0
74.9	49.6	1951.0
75.939	49.6	391.0
76.978	49.6	2854.0
78.018	49.6	781.0
79.055	49.6	400.0
80.089	49.6	1760.0
81.124	49.6	2242.0
82.161	49.6	1595.0
83.191	49.6	629.0
84.224	49.6	325.0
85.259	49.6	716.0
86.29	49.6	1848.0
87.318	49.6	1263.0
88.348	49.6	1796.0
89.38	49.6	849.0
90.409	49.6	550.0
91.439	49.6	1862.0
92.467	49.6	3522.0
93.495	49.6	4502.0
94.524	49.6	4055.0
95.552	49.6	3293.0
96.579	49.6	3051.0
97.603	49.6	2169.0
98.633	49.6	1712.0
99.66	49.6	1803.0
100.684	49.6	3033.0
101.707	49.6	2191.0
102.734	49.6	578.0
103.759	49.6	79.0
104.784	49.6	1083.0
105.807	49.6	1089.0
106.83	49.6	1937.0
107.855	49.6	1421.0
108.876	49.6	1479.0
109.898	49.6	675.0
110.917	49.6	1646.0
111.94	49.6	2891.0
112.964	49.6	483.0
113.986	49.6	1588.0
115.005	49.6	1053.0
116.024	49.6	1455.0
117.045	49.6	1604.0
118.065	49.6	1561.0
119.084	49.6	1851.0
120.099	49.6	1548.0
121.12	49.6	979.0
122.138	49.6	1063.0
123.156	49.6	2235.0
124.172	49.6	1535.0
125.185	49.6	956.0
126.2	49.6	2815.0
127.213	49.6	371.0
128.23	49.6	306.0
129.242	49.6	1543.0
130.247	49.6	2311.0
131.214	49.6	1173.0
132.096	49.6	1308.0
132.849	49.6	2117.0
133.46	49.6	2268.0
133.943	49.6	1669.0
134.319	49.6	1412.0
134.611	49.6	2243.0
134.828	49.6	2262.0
134.989	49.6	2146.0
33.996	50.6	1010.0
34.032	50.6	1055.0
34.134	50.6	1676.0
34.335	50.6	3122.0
34.641	50.6	3153.0
35.043	50.6	2219.0
35.532	50.6	2436.0
36.104	50.6	2104.0
36.749	50.6	2531.0
37.46	50.6	873.0
38.223	50.6	302.0
39.03	50.6	896.0
39.883	50.6	2374.0
40.772	50.6	2325.0
41.692	50.6	414.0
42.633	50.6	373.0
43.598	50.6	3030.0
44.585	50.6	4268.0
45.584	50.6	483.0
46.597	50.6	224.0
47.622	50.6	413.0
48.659	50.6	754.0
49.702	50.6	705.0
50.743	50.6	1117.0
51.793	50.6	588.0
52.846	50.6	616.0
53.899	50.6	207.0
54.954	50.6	92.0
56.007	50.6	537.0
57.065	50.6	1666.0
58.121	50.6	485.0
59.176	50.6	265.0
60.232	50.6	823.0
61.285	50.6	1059.0
62.34	50.6	1449.0
63.393	50.6	2400.0
64.446	50.6	2969.0
65.496	50.6	164.0
66.542	50.6	86.0
67.594	50.6	102.0
68.64	50.6	2325.0
69.684	50.6	2552.0
70.731	50.6	1720.0
71.774	50.6	261.0
72.819	50.6	869.0
73.86	50.6	1712.0
74.897	50.6	3150.0
75.94	50.6	1618.0
76.979	50.6	2650.0
78.018	50.6	1014.0
79.054	50.6	4689.0
80.089	50.6	1802.0
81.125	50.6	1891.0
82.159	50.6	1696.0
83.194	50.6	1666.0
84.224	50.6	2440.0
85.257	50.6	1680.0
86.292	50.6	2208.0
87.322	50.6	2189.0
88.352	50.6	2074.0
89.379	50.6	1824.0
90.41	50.6	1650.0
91.439	50.6	4295.0
92.466	50.6	2754.0
93.495	50.6	5164.0
94.524	50.6	5686.0
95.553	50.6	3374.0
96.58	50.6	1292.0
97.605	50.6	968.0
98.634	50.6	3925.0
99.659	50.6	2274.0
100.685	50.6	2520.0
101.709	50.6	2069.0
102.734	50.6	554.0
103.759	50.6	694.0
104.784	50.6	86.0
105.806	50.6	73.0
106.828	50.6	1137.0
107.854	50.6	815.0
108.873	50.6	3733.0
109.897	50.6	3403.0
110.919	50.6	1134.0
111.941	50.6	796.0
112.964	50.6	388.0
113.986	50.6	3198.0
115.008	50.6	2657.0
116.024	50.6	3261.0
117.046	50.6	2374.0
118.067	50.6	2203.0
119.083	50.6	1806.0
120.102	50.6	1919.0
121.119	50.6	2574.0
122.138	50.6	2199.0
123.155	50.6	2383.0
124.172	50.6	2828.0
125.188	50.6	1049.0
126.201	50.6	2321.0
127.218	50.6	2202.0
128.23	50.6	2269.0
129.243	50.6	2607.0
130.249	50.6	2266.0
131.214	50.6	1056.0
132.097	50.6	1307.0
132.847	50.6	1124.0
133.458	50.6	1557.0
133.945	50.6	835.0
134.32	50.6	387.0
134.611	50.6	307.0
134.827	50.6	328.0
134.987	50.6	427.0
33.996	51.6	907.0
34.032	51.6	776.0
34.135	51.6	582.0
34.333	51.6	286.0
34.642	51.6	881.0
35.042	51.6	2209.0
35.533	51.6	1843.0
36.104	51.6	1591.0
36.749	51.6	2101.0
37.459	51.6	1229.0
38.22	51.6	253.0
39.03	51.6	189.0
39.88	51.6	1343.0
40.771	51.6	3056.0
41.688	51.6	677.0
42.631	51.6	109.0
43.596	51.6	1063.0
44.581	51.6	741.0
45.584	51.6	450.0
46.595	51.6	1289.0
47.619	51.6	1443.0
48.656	51.6	1883.0
49.697	51.6	1826.0
50.741	51.6	283.0
51.788	51.6	1488.0
52.841	51.6	1889.0
53.895	51.6	2507.0
54.949	51.6	2329.0
56.005	51.6	103.0
57.059	51.6	81.0
58.117	51.6	199.0
59.173	51.6	1145.0
60.229	51.6	1055.0
61.282	51.6	2349.0
62.335	51.6	819.0
63.392	51.6	1856.0
64.442	51.6	588.0
65.491	51.6	106.0
66.54	51.6	86.0
67.59	51.6	73.0
68.637	51.6	463.0
69.681	51.6	1345.0
70.727	51.6	1917.0
71.771	51.6	1040.0
72.816	51.6	3748.0
73.856	51.6	2275.0
74.897	51.6	4706.0
75.938	51.6	1976.0
76.976	51.6	1510.0
78.015	51.6	1783.0
79.049	51.6	2478.0
80.087	51.6	2082.0
81.123	51.6	2515.0
82.155	51.6	1754.0
83.19	51.6	524.0
84.221	51.6	1267.0
85.255	51.6	1620.0
86.289	51.6	2160.0
87.318	51.6	1248.0
88.348	51.6	1355.0
89.377	51.6	2147.0
90.409	51.6	2372.0
91.438	51.6	4818.0
92.465	51.6	3849.0
93.494	51.6	2726.0
94.521	51.6	3983.0
95.551	51.6	2126.0
96.575	51.6	1976.0
97.602	51.6	2454.0
98.631	51.6	1643.0
99.657	51.6	2146.0
100.682	51.6	2042.0
101.704	51.6	1587.0
102.732	51.6	806.0
103.756	51.6	1089.0
104.78	51.6	152.0
105.802	51.6	505.0
106.826	51.6	3828.0
107.851	51.6	1191.0
108.875	51.6	1787.0
109.896	51.6	1234.0
110.918	51.6	133.0
111.941	51.6	173.0
112.961	51.6	1589.0
113.984	51.6	2144.0
115.002	51.6	2133.0
116.024	51.6	2813.0
117.045	51.6	3057.0
118.064	51.6	2977.0
119.085	51.6	4505.0
120.1	51.6	4297.0
121.12	51.6	1025.0
122.139	51.6	971.0
123.155	51.6	1394.0
124.171	51.6	2372.0
125.183	51.6	1356.0
126.199	51.6	1823.0
127.213	51.6	2343.0
128.229	51.6	920.0
129.239	51.6	1633.0
130.244	51.6	2141.0
131.212	51.6	1988.0
132.091	51.6	2455.0
132.848	51.6	1597.0
133.455	51.6	1887.0
133.94	51.6	1326.0
134.318	51.6	697.0
134.608	51.6	210.0
134.829	51.6	104.0
134.985	51.6	84.0
33.995	52.6	1118.0
34.028	52.6	1087.0
34.133	52.6	950.0
34.333	52.6	849.0
34.64	52.6	355.0
35.045	52.6	622.0
35.533	52.6	2459.0
36.103	52.6	1534.0
36.749	52.6	2178.0
37.459	52.6	2392.0
38.222	52.6	1969.0
39.029	52.6	1685.0
39.883	52.6	631.0
40.772	52.6	489.0
41.69	52.6	1467.0
42.631	52.6	327.0
43.595	52.6	77.0
44.583	52.6	848.0
45.581	52.6	2466.0
46.592	52.6	596.0
47.619	52.6	2505.0
48.654	52.6	925.0
49.697	52.6	2183.0
50.742	52.6	1453.0
51.789	52.6	721.0
52.842	52.6	506.0
53.894	52.6	447.0
54.95	52.6	417.0
56.005	52.6	85.0
57.06	52.6	89.0
58.117	52.6	2458.0
59.172	52.6	1146.0
60.23	52.6	1204.0
61.283	52.6	1273.0
62.334	52.6	1992.0
63.39	52.6	1851.0
64.441	52.6	1430.0
65.492	52.6	228.0
66.542	52.6	70.0
67.591	52.6	1263.0
68.639	52.6	2297.0
69.681	52.6	9114.0
70.727	52.6	8591.0
71.771	52.6	2925.0
72.815	52.6	3339.0
73.857	52.6	5433.0
74.895	52.6	4414.0
75.937	52.6	2133.0
76.976	52.6	173.0
78.015	52.6	1389.0
79.051	52.6	1895.0
80.084	52.6	1473.0
81.124	52.6	2581.0
82.157	52.6	2964.0
83.189	52.6	2391.0
84.223	52.6	1205.0
85.254	52.6	1615.0
86.289	52.6	756.0
87.319	52.6	721.0
88.348	52.6	931.0
89.38	52.6	1361.0
90.409	52.6	1960.0
91.439	52.6	2149.0
92.465	52.6	2849.0
93.493	52.6	1389.0
94.524	52.6	1653.0
95.55	52.6	3142.0
96.577	52.6	4827.0
97.602	52.6	4886.0
98.63	52.6	2124.0
99.657	52.6	3192.0
100.681	52.6	2455.0
101.708	52.6	2860.0
102.731	52.6	455.0
103.757	52.6	62.0
104.781	52.6	74.0
105.803	52.6	272.0
106.829	52.6	485.0
107.851	52.6	237.0
108.876	52.6	2135.0
109.895	52.6	1383.0
110.916	52.6	1006.0
111.94	52.6	101.0
112.962	52.6	1497.0
113.985	52.6	2051.0
115.002	52.6	1488.0
116.024	52.6	3436.0
117.044	52.6	2462.0
118.064	52.6	1790.0
119.084	52.6	916.0
120.1	52.6	174.0
121.121	52.6	896.0
122.139	52.6	1711.0
123.155	52.6	680.0
124.171	52.6	4235.0
125.184	52.6	2914.0
126.2	52.6	1811.0
127.212	52.6	1360.0
128.226	52.6	1262.0
129.239	52.6	2268.0
130.243	52.6	1938.0
131.214	52.6	662.0
132.093	52.6	1141.0
132.846	52.6	3419.0
133.458	52.6	1571.0
133.94	52.6	722.0
134.318	52.6	292.0
134.606	52.6	153.0
134.824	52.6	227.0
134.986	52.6	480.0
33.996	53.6	1209.0
34.032	53.6	1243.0
34.135	53.6	1266.0
34.334	53.6	1506.0
34.64	53.6	1257.0
35.045	53.6	1308.0
35.534	53.6	1855.0
36.105	53.6	1152.0
36.75	53.6	2286.0
37.458	53.6	3261.0
38.22	53.6	2601.0
39.028	53.6	3656.0
39.882	53.6	1160.0
40.77	53.6	1063.0
41.69	53.6	2260.0
42.632	53.6	417.0
43.596	53.6	78.0
44.581	53.6	152.0
45.579	53.6	1973.0
46.592	53.6	1672.0
47.616	53.6	2345.0
48.653	53.6	2927.0
49.696	53.6	2040.0
50.74	53.6	1419.0
51.787	53.6	2314.0
52.838	53.6	1423.0
53.892	53.6	346.0
54.946	53.6	1847.0
56.003	53.6	907.0
57.06	53.6	79.0
58.118	53.6	232.0
59.173	53.6	1413.0
60.229	53.6	1272.0
61.282	53.6	488.0
62.334	53.6	1911.0
63.388	53.6	1078.0
64.442	53.6	1539.0
65.493	53.6	543.0
66.541	53.6	329.0
67.592	53.6	2530.0
68.638	53.6	2751.0
69.683	53.6	3439.0
70.727	53.6	5158.0
71.77	53.6	5878.0
72.816	53.6	5786.0
73.856	53.6	3263.0
74.896	53.6	1925.0
75.937	53.6	2380.0
76.976	53.6	1670.0
78.015	53.6	2182.0
79.05	53.6	1302.0
80.086	53.6	1721.0
81.121	53.6	2318.0
82.158	53.6	1908.0
83.19	53.6	1785.0
84.222	53.6	2280.0
85.256	53.6	2355.0
86.288	53.6	3591.0
87.321	53.6	2230.0
88.349	53.6	1162.0
89.38	53.6	1682.0
90.411	53.6	1979.0
91.438	53.6	2521.0
92.467	53.6	3222.0
93.493	53.6	1821.0
94.524	53.6	1837.0
95.55	53.6	1796.0
96.576	53.6	3854.0
97.602	53.6	3584.0
98.629	53.6	1509.0
99.656	53.6	1197.0
100.681	53.6	2094.0
101.707	53.6	981.0
102.731	53.6	975.0
103.757	53.6	1715.0
104.78	53.6	536.0
105.803	53.6	2969.0
106.828	53.6	1830.0
107.849	53.6	576.0
108.875	53.6	110.0
109.896	53.6	1158.0
110.918	53.6	1978.0
111.941	53.6	2130.0
112.96	53.6	294.0
113.985	53.6	3891.0
115.003	53.6	2029.0
116.025	53.6	2133.0
117.047	53.6	3238.0
118.065	53.6	1431.0
119.084	53.6	2909.0
120.099	53.6	2024.0
121.12	53.6	1360.0
122.14	53.6	1942.0
123.154	53.6	2067.0
124.171	53.6	1310.0
125.183	53.6	1000.0
126.199	53.6	758.0
127.213	53.6	2546.0
128.225	53.6	2687.0
129.238	53.6	802.0
130.244	53.6	1076.0
131.214	53.6	2537.0
132.092	53.6	1683.0
132.845	53.6	2073.0
133.456	53.6	2064.0
133.94	53.6	2617.0
134.317	53.6	2936.0
134.605	53.6	2494.0
134.827	53.6	2258.0
134.984	53.6	2136.0
33.995	54.6	2702.0
34.032	54.6	2425.0
34.135	54.6	1956.0
34.335	54.6	2687.0
34.641	54.6	2781.0
35.041	54.6	2678.0
35.534	54.6	1515.0
36.101	54.6	1207.0
36.748	54.6	1749.0
37.46	54.6	1833.0
38.219	54.6	798.0
39.032	54.6	186.0
39.882	54.6	491.0
40.771	54.6	2010.0
41.689	54.6	278.0
42.63	54.6	97.0
43.596	54.6	56.0
44.582	54.6	68.0
45.582	54.6	488.0
46.595	54.6	1930.0
47.617	54.6	1596.0
48.654	54.6	1115.0
49.697	54.6	1227.0
50.739	54.6	2037.0
51.79	54.6	991.0
52.842	54.6	1150.0
53.892	54.6	535.0
54.949	54.6	1137.0
56.004	54.6	1487.0
57.06	54.6	93.0
58.116	54.6	2114.0
59.172	54.6	2186.0
60.227	54.6	2985.0
61.28	54.6	3084.0
62.337	54.6	2600.0
63.391	54.6	1614.0
64.44	54.6	137.0
65.492	54.6	324.0
66.541	54.6	1916.0
67.59	54.6	2084.0
68.638	54.6	3145.0
69.682	54.6	3478.0
70.727	54.6	5370.0
71.77	54.6	6464.0
72.815	54.6	6759.0
73.857	54.6	2360.0
74.895	54.6	2104.0
75.938	54.6	1720.0
76.976	54.6	450.0
78.013	54.6	546.0
79.051	54.6	178.0
80.086	54.6	411.0
81.124	54.6	928.0
82.155	54.6	2848.0
83.19	54.6	3523.0
84.224	54.6	838.0
85.254	54.6	1249.0
86.29	54.6	1198.0
87.318	54.6	1447.0
88.348	54.6	1786.0
89.38	54.6	2116.0
90.412	54.6	3908.0
91.442	54.6	2430.0
92.466	54.6	3072.0
93.496	54.6	3169.0
94.525	54.6	1123.0
95.55	54.6	1390.0
96.576	54.6	4277.0
97.602	54.6	9610.0
98.631	54.6	2467.0
99.658	54.6	755.0
100.683	54.6	1527.0
101.708	54.6	926.0
102.731	54.6	1859.0
103.76	54.6	1616.0
104.783	54.6	1690.0
105.804	54.6	3400.0
106.826	54.6	2885.0
107.85	54.6	1446.0
108.877	54.6	1558.0
109.895	54.6	105.0
110.917	54.6	128.0
111.94	54.6	186.0
112.962	54.6	140.0
113.985	54.6	1965.0
115.001	54.6	1836.0
116.023	54.6	1581.0
117.043	54.6	1344.0
118.064	54.6	1691.0
119.084	54.6	1732.0
120.098	54.6	1517.0
121.12	54.6	2240.0
122.138	54.6	3874.0
123.154	54.6	1368.0
124.172	54.6	564.0
125.185	54.6	1568.0
126.2	54.6	2257.0
127.214	54.6	1682.0
128.229	54.6	1124.0
129.241	54.6	762.0
130.244	54.6	1442.0
131.214	54.6	1719.0
132.092	54.6	1001.0
132.845	54.6	2623.0
133.458	54.6	1968.0
133.938	54.6	1742.0
134.316	54.6	2448.0
134.606	54.6	2197.0
134.824	54.6	1451.0
134.983	54.6	1005.0
33.998	55.6	1670.0
34.033	55.6	1759.0
34.136	55.6	1933.0
34.336	55.6	1784.0
34.641	55.6	3159.0
35.045	55.6	7454.0
35.534	55.6	5003.0
36.105	55.6	2501.0
36.75	55.6	1579.0
37.459	55.6	1180.0
38.221	55.6	1395.0
39.029	55.6	4799.0
39.882	55.6	14871.0
40.77	55.6	2190.0
41.689	55.6	2881.0
42.632	55.6	2088.0
43.595	55.6	1640.0
44.582	55.6	877.0
45.582	55.6	650.0
46.595	55.6	1124.0
47.621	55.6	1557.0
48.655	55.6	1454.0
49.699	55.6	1875.0
50.743	55.6	6508.0
51.791	55.6	2234.0
52.846	55.6	1701.0
53.896	55.6	2161.0
54.952	55.6	255.0
56.007	55.6	78.0
57.062	55.6	566.0
58.121	55.6	2144.0
59.175	55.6	446.0
60.23	55.6	915.0
61.286	55.6	806.0
62.336	55.6	2721.0
63.392	55.6	1918.0
64.444	55.6	387.0
65.494	55.6	2856.0
66.545	55.6	2538.0
67.594	55.6	2354.0
68.644	55.6	3851.0
69.687	55.6	5837.0
70.73	55.6	3838.0
71.777	55.6	6023.0
72.818	55.6	5274.0
73.86	55.6	6743.0
74.9	55.6	3545.0
75.938	55.6	1076.0
76.982	55.6	1440.0
78.019	55.6	2400.0
79.054	55.6	1858.0
80.09	55.6	2171.0
81.124	55.6	697.0
82.161	55.6	1126.0
83.193	55.6	1892.0
84.227	55.6	1885.0
85.262	55.6	457.0
86.292	55.6	2826.0
87.324	55.6	566.0
88.351	55.6	1149.0
89.383	55.6	2567.0
90.415	55.6	5711.0
91.443	55.6	3094.0
92.473	55.6	1608.0
93.498	55.6	2829.0
94.527	55.6	2328.0
95.553	55.6	2112.0
96.579	55.6	1949.0
97.606	55.6	2935.0
98.631	55.6	2145.0
99.661	55.6	1223.0
100.684	55.6	937.0
101.709	55.6	2022.0
102.737	55.6	1344.0
103.761	55.6	2045.0
104.785	55.6	673.0
105.806	55.6	2123.0
106.83	55.6	1413.0
107.855	55.6	702.0
108.875	55.6	1928.0
109.9	55.6	527.0
110.92	55.6	617.0
111.942	55.6	128.0
112.964	55.6	108.0
113.985	55.6	1379.0
115.008	55.6	1496.0
116.025	55.6	2281.0
117.046	55.6	2706.0
118.066	55.6	2030.0
119.085	55.6	2325.0
120.104	55.6	1139.0
121.12	55.6	1626.0
122.14	55.6	2405.0
123.156	55.6	1530.0
124.175	55.6	1999.0
125.188	55.6	1922.0
126.201	55.6	1340.0
127.219	55.6	92.0
128.229	55.6	185.0
129.242	55.6	898.0
130.249	55.6	2272.0
131.216	55.6	2183.0
132.098	55.6	1530.0
132.849	55.6	630.0
133.461	55.6	244.0
133.942	55.6	91.0
134.317	55.6	53.0
134.611	55.6	55.0
134.828	55.6	30.0
134.986	55.6	32.0
33.997	56.6	1525.0
34.031	56.6	1450.0
34.136	56.6	1265.0
34.335	56.6	1010.0
34.643	56.6	886.0
35.043	56.6	1367.0
35.532	56.6	1485.0
36.103	56.6	2799.0
36.748	56.6	1732.0
37.459	56.6	1616.0
38.219	56.6	3890.0
39.03	56.6	2684.0
39.881	56.6	2469.0
40.77	56.6	846.0
41.689	56.6	1461.0
42.629	56.6	1690.0
43.598	56.6	677.0
44.581	56.6	1046.0
45.58	56.6	1427.0
46.595	56.6	1221.0
47.619	56.6	1289.0
48.655	56.6	2672.0
49.696	56.6	1613.0
50.741	56.6	3834.0
51.791	56.6	2668.0
52.842	56.6	313.0
53.898	56.6	1966.0
54.953	56.6	3987.0
56.008	56.6	377.0
57.064	56.6	779.0
58.119	56.6	1654.0
59.176	56.6	3975.0
60.231	56.6	1216.0
61.283	56.6	915.0
62.339	56.6	2100.0
63.392	56.6	1169.0
64.444	56.6	1654.0
65.496	56.6	1173.0
66.545	56.6	2528.0
67.594	56.6	3390.0
68.641	56.6	3352.0
69.688	56.6	2644.0
70.73	56.6	3584.0
71.776	56.6	2820.0
72.819	56.6	5546.0
73.859	56.6	4071.0
74.902	56.6	1907.0
75.94	56.6	2130.0
76.981	56.6	3051.0
78.018	56.6	2413.0
79.055	56.6	2577.0
80.09	56.6	2123.0
81.125	56.6	3772.0
82.163	56.6	292.0
83.193	56.6	229.0
84.226	56.6	1545.0
85.261	56.6	2403.0
86.292	56.6	2615.0
87.323	56.6	2727.0
88.352	56.6	1912.0
89.385	56.6	2280.0
90.414	56.6	3763.0
91.443	56.6	2771.0
92.474	56.6	1405.0
93.498	56.6	1096.0
94.527	56.6	272.0
95.555	56.6	3180.0
96.578	56.6	2985.0
97.607	56.6	2499.0
98.632	56.6	2457.0
99.659	56.6	3423.0
100.686	56.6	1813.0
101.709	56.6	4900.0
102.736	56.6	2280.0
103.758	56.6	1361.0
104.784	56.6	2829.0
105.807	56.6	2377.0
106.829	56.6	1483.0
107.855	56.6	1014.0
108.876	56.6	759.0
109.899	56.6	1106.0
110.921	56.6	1487.0
111.945	56.6	396.0
112.969	56.6	1361.0
113.988	56.6	872.0
115.01	56.6	473.0
116.027	56.6	974.0
117.047	56.6	3175.0
118.067	56.6	1426.0
119.084	56.6	334.0
120.105	56.6	1512.0
121.122	56.6	3164.0
122.141	56.6	1390.0
123.159	56.6	2265.0
124.171	56.6	2189.0
125.188	56.6	2677.0
126.202	56.6	682.0
127.216	56.6	573.0
128.231	56.6	692.0
129.242	56.6	2439.0
130.249	56.6	2831.0
131.215	56.6	414.0
132.098	56.6	324.0
132.85	56.6	83.0
133.457	56.6	81.0
133.944	56.6	74.0
134.318	56.6	58.0
134.608	56.6	29.0
134.828	56.6	22.0
134.984	56.6	34.0
33.998	57.6	1496.0
34.032	57.6	1432.0
34.136	57.6	1536.0
34.335	57.6	1159.0
34.641	57.6	2153.0
35.044	57.6	3481.0
35.534	57.6	2041.0
36.104	57.6	2303.0
36.749	57.6	743.0
37.459	57.6	1714.0
38.221	57.6	1997.0
39.029	57.6	2110.0
39.883	57.6	2342.0
40.77	57.6	973.0
41.687	57.6	1931.0
42.631	57.6	1579.0
43.594	57.6	2285.0
44.58	57.6	1576.0
45.581	57.6	1752.0
46.595	57.6	2138.0
47.618	57.6	2378.0
48.653	57.6	3049.0
49.699	57.6	1686.0
50.741	57.6	1664.0
51.791	57.6	1090.0
52.844	57.6	2730.0
53.896	57.6	1600.0
54.952	57.6	952.0
56.005	57.6	335.0
57.062	57.6	1401.0
58.118	57.6	2008.0
59.174	57.6	1387.0
60.232	57.6	1323.0
61.284	57.6	2241.0
62.34	57.6	483.0
63.393	57.6	1856.0
64.444	57.6	2105.0
65.495	57.6	2241.0
66.544	57.6	1612.0
67.594	57.6	3291.0
68.639	57.6	4454.0
69.685	57.6	3731.0
70.732	57.6	3072.0
71.775	57.6	4128.0
72.82	57.6	8332.0
73.86	57.6	5929.0
74.901	57.6	2001.0
75.94	57.6	1852.0
76.981	57.6	1304.0
78.019	57.6	1071.0
79.053	57.6	2931.0
80.09	57.6	1404.0
81.125	57.6	1714.0
82.16	57.6	194.0
83.194	57.6	1039.0
84.225	57.6	1601.0
85.261	57.6	2422.0
86.292	57.6	4418.0
87.324	57.6	2301.0
88.352	57.6	1384.0
89.381	57.6	2006.0
90.416	57.6	2519.0
91.444	57.6	2538.0
92.474	57.6	1518.0
93.502	57.6	2726.0
94.528	57.6	2594.0
95.558	57.6	1393.0
96.582	57.6	1622.0
97.608	57.6	1826.0
98.637	57.6	1892.0
99.661	57.6	2915.0
100.686	57.6	2625.0
101.709	57.6	3330.0
102.734	57.6	1711.0
103.76	57.6	1701.0
104.782	57.6	1920.0
105.807	57.6	3018.0
106.829	57.6	4088.0
107.854	57.6	1791.0
108.879	57.6	1554.0
109.899	57.6	1390.0
110.921	57.6	231.0
111.942	57.6	556.0
112.966	57.6	3074.0
113.987	57.6	2605.0
115.005	57.6	2302.0
116.028	57.6	1054.0
117.046	57.6	1895.0
118.069	57.6	946.0
119.087	57.6	450.0
120.103	57.6	1129.0
121.124	57.6	1139.0
122.141	57.6	408.0
123.16	57.6	1138.0
124.174	57.6	2716.0
125.185	57.6	1188.0
126.204	57.6	85.0
127.217	57.6	727.0
128.23	57.6	1258.0
129.243	57.6	2061.0
130.247	57.6	946.0
131.217	57.6	1131.0
132.095	57.6	203.0
132.849	57.6	52.0
133.458	57.6	43.0
133.939	57.6	43.0
134.319	57.6	120.0
134.606	57.6	407.0
134.825	57.6	841.0
134.987	57.6	1124.0
33.994	58.6	1755.0
34.032	58.6	1679.0
34.134	58.6	1449.0
34.335	58.6	1408.0
34.64	58.6	1158.0
35.041	58.6	402.0
35.534	58.6	239.0
36.103	58.6	537.0
36.748	58.6	1777.0
37.46	58.6	1234.0
38.22	58.6	931.0
39.031	58.6	690.0
39.881	58.6	1261.0
40.768	58.6	867.0
41.688	58.6	2433.0
42.629	58.6	1395.0
43.594	58.6	1273.0
44.58	58.6	2449.0
45.577	58.6	1764.0
46.591	58.6	964.0
47.616	58.6	1666.0
48.649	58.6	2004.0
49.693	58.6	550.0
50.738	58.6	125.0
51.787	58.6	686.0
52.841	58.6	3436.0
53.893	58.6	2412.0
54.949	58.6	462.0
56.004	58.6	1511.0
57.059	58.6	2683.0
58.118	58.6	3374.0
59.172	58.6	1679.0
60.228	58.6	2222.0
61.282	58.6	805.0
62.334	58.6	974.0
63.389	58.6	1150.0
64.44	58.6	2464.0
65.49	58.6	1910.0
66.542	58.6	4176.0
67.591	58.6	5204.0
68.637	58.6	5405.0
69.683	58.6	4553.0
70.726	58.6	3345.0
71.772	58.6	5826.0
72.815	58.6	5766.0
73.855	58.6	2712.0
74.897	58.6	1320.0
75.935	58.6	1627.0
76.977	58.6	1893.0
78.015	58.6	1416.0
79.05	58.6	1070.0
80.087	58.6	639.0
81.121	58.6	338.0
82.156	58.6	310.0
83.189	58.6	1952.0
84.223	58.6	1589.0
85.257	58.6	1513.0
86.288	58.6	2585.0
87.321	58.6	3059.0
88.35	58.6	2380.0
89.381	58.6	1581.0
90.413	58.6	3273.0
91.44	58.6	2359.0
92.471	58.6	3637.0
93.498	58.6	3541.0
94.525	58.6	1760.0
95.554	58.6	2229.0
96.578	58.6	1808.0
97.607	58.6	213.0
98.633	58.6	782.0
99.658	58.6	1405.0
100.684	58.6	1604.0
101.705	58.6	1958.0
102.733	58.6	1783.0
103.759	58.6	3432.0
104.781	58.6	1692.0
105.807	58.6	1660.0
106.827	58.6	312.0
107.852	58.6	384.0
108.877	58.6	1717.0
109.896	58.6	427.0
110.919	58.6	1486.0
111.94	58.6	1815.0
112.963	58.6	1286.0
113.985	58.6	2858.0
115.003	58.6	2716.0
116.026	58.6	1943.0
117.046	58.6	1828.0
118.066	58.6	1467.0
119.084	58.6	2164.0
120.1	58.6	2584.0
121.122	58.6	569.0
122.138	58.6	733.0
123.155	58.6	1682.0
124.171	58.6	2073.0
125.184	58.6	287.0
126.203	58.6	55.0
127.217	58.6	49.0
128.228	58.6	606.0
129.242	58.6	565.0
130.244	58.6	89.0
131.214	58.6	1254.0
132.095	58.6	837.0
132.845	58.6	72.0
133.458	58.6	62.0
133.939	58.6	45.0
134.315	58.6	49.0
134.609	58.6	34.0
134.823	58.6	51.0
134.982	58.6	63.0
33.995	59.6	135.0
34.029	59.6	151.0
34.135	59.6	268.0
34.333	59.6	535.0
34.64	59.6	362.0
35.044	59.6	657.0
35.532	59.6	2491.0
36.103	59.6	2680.0
36.749	59.6	1295.0
37.457	59.6	1736.0
38.22	59.6	1397.0
39.028	59.6	422.0
39.878	59.6	952.0
40.769	59.6	1149.0
41.687	59.6	548.0
42.63	59.6	1699.0
43.594	59.6	936.0
44.578	59.6	2580.0
45.582	59.6	2232.0
46.592	59.6	1528.0
47.614	59.6	2006.0
48.651	59.6	676.0
49.694	59.6	430.0
50.739	59.6	135.0
51.786	59.6	824.0
52.839	59.6	2180.0
53.895	59.6	1606.0
54.946	59.6	1343.0
56.002	59.6	1339.0
57.061	59.6	2260.0
58.115	59.6	1064.0
59.172	59.6	1285.0
60.228	59.6	2308.0
61.28	59.6	1356.0
62.336	59.6	1259.0
63.39	59.6	1823.0
64.441	59.6	4852.0
65.492	59.6	4971.0
66.541	59.6	4854.0
67.59	59.6	3459.0
68.638	59.6	5050.0
69.682	59.6	6711.0
70.726	59.6	4468.0
71.773	59.6	3392.0
72.813	59.6	5290.0
73.856	59.6	4798.0
74.899	59.6	2725.0
75.935	59.6	2718.0
76.975	59.6	1215.0
78.016	59.6	2161.0
79.051	59.6	1564.0
80.087	59.6	1498.0
81.121	59.6	501.0
82.158	59.6	2862.0
83.191	59.6	2585.0
84.221	59.6	1776.0
85.258	59.6	449.0
86.291	59.6	2603.0
87.318	59.6	2838.0
88.351	59.6	855.0
89.383	59.6	2019.0
90.411	59.6	1257.0
91.441	59.6	1669.0
92.471	59.6	2894.0
93.497	59.6	2863.0
94.527	59.6	2952.0
95.553	59.6	1043.0
96.58	59.6	1790.0
97.607	59.6	349.0
98.63	59.6	234.0
99.66	59.6	1567.0
100.684	59.6	1481.0
101.705	59.6	934.0
102.734	59.6	2420.0
103.759	59.6	1513.0
104.78	59.6	1643.0
105.806	59.6	2304.0
106.827	59.6	545.0
107.852	59.6	292.0
108.877	59.6	330.0
109.896	59.6	257.0
110.92	59.6	1205.0
111.942	59.6	2068.0
112.963	59.6	1352.0
113.988	59.6	1132.0
115.006	59.6	3226.0
116.023	59.6	978.0
117.047	59.6	1496.0
118.066	59.6	1672.0
119.083	59.6	3155.0
120.103	59.6	1552.0
121.12	59.6	3196.0
122.138	59.6	797.0
123.157	59.6	1331.0
124.17	59.6	213.0
125.186	59.6	195.0
126.2	59.6	100.0
127.211	59.6	44.0
128.229	59.6	42.0
129.242	59.6	44.0
130.244	59.6	82.0
131.215	59.6	1245.0
132.094	59.6	979.0
132.844	59.6	207.0
133.455	59.6	74.0
133.937	59.6	51.0
134.317	59.6	41.0
134.609	59.6	27.0
134.822	59.6	29.0
134.982	59.6	70.0
33.996	60.6	1324.0
34.035	60.6	1334.0
34.135	60.6	1059.0
34.334	60.6	961.0
34.641	60.6	1794.0
35.041	60.6	1970.0
35.533	60.6	1540.0
36.103	60.6	235.0
36.748	60.6	140.0
37.46	60.6	156.0
38.22	60.6	866.0
39.027	60.6	2348.0
39.881	60.6	1461.0
40.769	60.6	696.0
41.687	60.6	1581.0
42.631	60.6	2081.0
43.595	60.6	2829.0
44.581	60.6	1777.0
45.583	60.6	1924.0
46.593	60.6	422.0
47.618	60.6	519.0
48.654	60.6	1720.0
49.694	60.6	966.0
50.741	60.6	904.0
51.788	60.6	2124.0
52.842	60.6	907.0
53.897	60.6	1442.0
54.948	60.6	1023.0
56.006	60.6	1064.0
57.064	60.6	1532.0
58.119	60.6	1362.0
59.177	60.6	1969.0
60.23	60.6	1102.0
61.285	60.6	1643.0
62.341	60.6	833.0
63.392	60.6	896.0
64.446	60.6	2613.0
65.497	60.6	3884.0
66.544	60.6	5150.0
67.595	60.6	6107.0
68.641	60.6	4806.0
69.685	60.6	3786.0
70.733	60.6	3006.0
71.774	60.6	3357.0
72.819	60.6	4171.0
73.861	60.6	7279.0
74.9	60.6	6680.0
75.94	60.6	3138.0
76.977	60.6	2498.0
78.016	60.6	2932.0
79.054	60.6	2128.0
80.089	60.6	1622.0
81.127	60.6	906.0
82.161	60.6	2134.0
83.193	60.6	1974.0
84.226	60.6	2103.0
85.258	60.6	2323.0
86.291	60.6	3464.0
87.324	60.6	4892.0
88.353	60.6	830.0
89.385	60.6	1036.0
90.415	60.6	1181.0
91.444	60.6	1558.0
92.475	60.6	1426.0
93.502	60.6	2858.0
94.531	60.6	1724.0
95.561	60.6	1033.0
96.584	60.6	3401.0
97.61	60.6	888.0
98.636	60.6	1303.0
99.662	60.6	468.0
100.687	60.6	597.0
101.709	60.6	2258.0
102.737	60.6	2715.0
103.762	60.6	3219.0
104.783	60.6	2506.0
105.81	60.6	2320.0
106.831	60.6	1174.0
107.855	60.6	504.0
108.882	60.6	1821.0
109.9	60.6	1037.0
110.92	60.6	168.0
111.944	60.6	2125.0
112.965	60.6	1461.0
113.988	60.6	2017.0
115.006	60.6	2442.0
116.027	60.6	2475.0
117.049	60.6	1221.0
118.067	60.6	1080.0
119.088	60.6	1010.0
120.104	60.6	210.0
121.123	60.6	362.0
122.143	60.6	1150.0
123.156	60.6	2312.0
124.174	60.6	1850.0
125.191	60.6	1805.0
126.203	60.6	1515.0
127.22	60.6	2693.0
128.232	60.6	444.0
129.242	60.6	1138.0
130.249	60.6	1687.0
131.214	60.6	999.0
132.096	60.6	1450.0
132.848	60.6	1124.0
133.456	60.6	622.0
133.941	60.6	278.0
134.316	60.6	106.0
134.608	60.6	54.0
134.826	60.6	54.0
134.982	60.6	102.0
33.998	61.6	1871.0
34.031	61.6	1769.0
34.134	61.6	1223.0
34.336	61.6	491.0
34.642	61.6	137.0
35.044	61.6	108.0
35.534	61.6	67.0
36.103	61.6	53.0
36.75	61.6	239.0
37.459	61.6	974.0
38.218	61.6	2069.0
39.029	61.6	3061.0
39.879	61.6	2859.0
40.767	61.6	2951.0
41.687	61.6	3739.0
42.628	61.6	1967.0
43.595	61.6	2880.0
44.58	61.6	1734.0
45.579	61.6	2625.0
46.595	61.6	3456.0
47.617	61.6	2437.0
48.649	61.6	1646.0
49.693	61.6	2055.0
50.737	61.6	2613.0
51.786	61.6	2068.0
52.842	61.6	3125.0
53.893	61.6	2367.0
54.949	61.6	754.0
56.005	61.6	124.0
57.059	61.6	621.0
58.118	61.6	554.0
59.172	61.6	2466.0
60.227	61.6	1597.0
61.283	61.6	1092.0
62.335	61.6	1907.0
63.387	61.6	1129.0
64.441	61.6	2094.0
65.49	61.6	2246.0
66.539	61.6	2512.0
67.592	61.6	3137.0
68.637	61.6	2397.0
69.681	61.6	2686.0
70.729	61.6	3203.0
71.771	61.6	2333.0
72.812	61.6	3644.0
73.856	61.6	3954.0
74.897	61.6	2447.0
75.938	61.6	1945.0
76.977	61.6	2090.0
78.012	61.6	2952.0
79.051	61.6	2279.0
80.086	61.6	3538.0
81.12	61.6	2323.0
82.158	61.6	1511.0
83.19	61.6	1031.0
84.221	61.6	1532.0
85.259	61.6	1630.0
86.29	61.6	2079.0
87.319	61.6	2141.0
88.352	61.6	1505.0
89.382	61.6	1455.0
90.414	61.6	1717.0
91.441	61.6	4765.0
92.47	61.6	3654.0
93.501	61.6	3750.0
94.527	61.6	1674.0
95.557	61.6	1429.0
96.584	61.6	644.0
97.608	61.6	2556.0
98.637	61.6	993.0
99.662	61.6	225.0
100.683	61.6	1111.0
101.71	61.6	3304.0
102.735	61.6	4485.0
103.757	61.6	4199.0
104.783	61.6	2302.0
105.806	61.6	2634.0
106.828	61.6	1383.0
107.855	61.6	2868.0
108.875	61.6	590.0
109.895	61.6	562.0
110.921	61.6	121.0
111.941	61.6	1889.0
112.963	61.6	1904.0
113.986	61.6	117.0
115.003	61.6	1318.0
116.025	61.6	1167.0
117.045	61.6	1547.0
118.062	61.6	1178.0
119.084	61.6	1677.0
120.101	61.6	171.0
121.117	61.6	113.0
122.14	61.6	426.0
123.155	61.6	1156.0
124.168	61.6	390.0
125.186	61.6	1697.0
126.199	61.6	1376.0
127.214	61.6	1602.0
128.229	61.6	701.0
129.239	61.6	496.0
130.247	61.6	495.0
131.211	61.6	314.0
132.09	61.6	2037.0
132.847	61.6	1399.0
133.455	61.6	1637.0
133.937	61.6	968.0
134.318	61.6	484.0
134.604	61.6	782.0
134.82	61.6	771.0
134.984	61.6	849.0
33.996	62.6	2242.0
34.031	62.6	2251.0
34.136	62.6	2272.0
34.333	62.6	2110.0
34.641	62.6	1786.0
35.045	62.6	360.0
35.531	62.6	528.0
36.102	62.6	1415.0
36.748	62.6	1507.0
37.457	62.6	1946.0
38.219	62.6	4686.0
39.027	62.6	2843.0
39.879	62.6	2296.0
40.766	62.6	3272.0
41.685	62.6	1167.0
42.63	62.6	1426.0
43.592	62.6	3195.0
44.578	62.6	7370.0
45.579	62.6	3005.0
46.589	62.6	2305.0
47.615	62.6	4208.0
48.647	62.6	5620.0
49.689	62.6	3543.0
50.737	62.6	2263.0
51.785	62.6	1643.0
52.84	62.6	1541.0
53.893	62.6	2260.0
54.947	62.6	1006.0
56.003	62.6	1637.0
57.057	62.6	1760.0
58.114	62.6	354.0
59.172	62.6	1695.0
60.225	62.6	1675.0
61.281	62.6	1649.0
62.337	62.6	1443.0
63.389	62.6	2159.0
64.443	62.6	1862.0
65.493	62.6	1742.0
66.541	62.6	2280.0
67.592	62.6	2114.0
68.637	62.6	2763.0
69.681	62.6	2324.0
70.729	62.6	2154.0
71.772	62.6	1898.0
72.816	62.6	1569.0
73.858	62.6	3635.0
74.896	62.6	3884.0
75.939	62.6	1599.0
76.979	62.6	1839.0
78.013	62.6	3856.0
79.051	62.6	2474.0
80.088	62.6	3021.0
81.123	62.6	2807.0
82.159	62.6	1014.0
83.19	62.6	701.0
84.222	62.6	2236.0
85.258	62.6	6241.0
86.288	62.6	1659.0
87.32	62.6	2041.0
88.351	62.6	6030.0
89.379	62.6	3315.0
90.412	62.6	601.0
91.442	62.6	2518.0
92.47	62.6	2932.0
93.501	62.6	2860.0
94.528	62.6	2988.0
95.557	62.6	1654.0
96.583	62.6	2244.0
97.606	62.6	669.0
98.635	62.6	106.0
99.662	62.6	1841.0
100.683	62.6	1474.0
101.71	62.6	1674.0
102.736	62.6	1230.0
103.759	62.6	1644.0
104.783	62.6	1439.0
105.804	62.6	2353.0
106.826	62.6	2398.0
107.853	62.6	2577.0
108.876	62.6	1140.0
109.897	62.6	2322.0
110.92	62.6	264.0
111.941	62.6	423.0
112.965	62.6	2339.0
113.984	62.6	1394.0
115.003	62.6	2082.0
116.026	62.6	2081.0
117.042	62.6	1506.0
118.063	62.6	1131.0
119.084	62.6	1381.0
120.1	62.6	932.0
121.122	62.6	2288.0
122.14	62.6	2324.0
123.155	62.6	1419.0
124.173	62.6	652.0
125.186	62.6	2887.0
126.199	62.6	2079.0
127.218	62.6	210.0
128.228	62.6	2800.0
129.238	62.6	1633.0
130.248	62.6	1828.0
131.211	62.6	1484.0
132.091	62.6	2606.0
132.847	62.6	1336.0
133.455	62.6	1406.0
133.942	62.6	770.0
134.318	62.6	1765.0
134.605	62.6	3744.0
134.825	62.6	3685.0
134.98	62.6	3185.0
33.996	63.6	40.0
34.031	63.6	41.0
34.133	63.6	81.0
34.335	63.6	396.0
34.641	63.6	853.0
35.043	63.6	698.0
35.534	63.6	2089.0
36.102	63.6	2693.0
36.747	63.6	1825.0
37.459	63.6	1264.0
38.22	63.6	2017.0
39.029	63.6	2833.0
39.879	63.6	410.0
40.768	63.6	644.0
41.687	63.6	2105.0
42.627	63.6	2782.0
43.594	63.6	4747.0
44.581	63.6	3026.0
45.578	63.6	2681.0
46.591	63.6	2142.0
47.616	63.6	1330.0
48.648	63.6	1563.0
49.692	63.6	5180.0
50.737	63.6	673.0
51.786	63.6	571.0
52.842	63.6	391.0
53.894	63.6	315.0
54.949	63.6	108.0
56.005	63.6	390.0
57.059	63.6	589.0
58.116	63.6	1261.0
59.173	63.6	3351.0
60.226	63.6	1293.0
61.282	63.6	1967.0
62.336	63.6	1900.0
63.39	63.6	1750.0
64.443	63.6	1291.0
65.489	63.6	1939.0
66.54	63.6	1797.0
67.59	63.6	1268.0
68.638	63.6	3305.0
69.685	63.6	1586.0
70.726	63.6	2513.0
71.771	63.6	1932.0
72.813	63.6	1528.0
73.853	63.6	2965.0
74.897	63.6	4450.0
75.936	63.6	1351.0
76.974	63.6	2665.0
78.013	63.6	4419.0
79.048	63.6	4616.0
80.086	63.6	2178.0
81.125	63.6	925.0
82.157	63.6	2538.0
83.191	63.6	1882.0
84.224	63.6	1431.0
85.257	63.6	2742.0
86.291	63.6	2454.0
87.32	63.6	2308.0
88.351	63.6	4057.0
89.384	63.6	1385.0
90.412	63.6	1599.0
91.443	63.6	3034.0
92.473	63.6	1747.0
93.497	63.6	1761.0
94.527	63.6	693.0
95.558	63.6	1359.0
96.58	63.6	1464.0
97.609	63.6	690.0
98.637	63.6	1444.0
99.659	63.6	2281.0
100.686	63.6	2547.0
101.71	63.6	2007.0
102.733	63.6	1789.0
103.762	63.6	2734.0
104.784	63.6	2293.0
105.805	63.6	1887.0
106.831	63.6	1748.0
107.853	63.6	1874.0
108.876	63.6	696.0
109.899	63.6	1046.0
110.917	63.6	2015.0
111.942	63.6	2803.0
112.966	63.6	1518.0
113.984	63.6	2647.0
115.006	63.6	1974.0
116.024	63.6	1671.0
117.044	63.6	1827.0
118.067	63.6	1899.0
119.083	63.6	2385.0
120.102	63.6	1935.0
121.12	63.6	1607.0
122.137	63.6	4243.0
123.157	63.6	2698.0
124.17	63.6	298.0
125.186	63.6	89.0
126.202	63.6	120.0
127.215	63.6	89.0
128.231	63.6	310.0
129.241	63.6	1546.0
130.246	63.6	1665.0
131.213	63.6	1728.0
132.093	63.6	2230.0
132.848	63.6	582.0
133.455	63.6	431.0
133.937	63.6	889.0
134.318	63.6	1769.0
134.604	63.6	991.0
134.821	63.6	666.0
134.982	63.6	646.0
33.996	64.6	45.0
34.032	64.6	44.0
34.137	64.6	27.0
34.335	64.6	24.0
34.642	64.6	90.0
35.045	64.6	723.0
35.532	64.6	1923.0
36.102	64.6	3055.0
36.749	64.6	1053.0
37.457	64.6	2008.0
38.218	64.6	3113.0
39.029	64.6	875.0
39.878	64.6	3094.0
40.769	64.6	1591.0
41.688	64.6	3748.0
42.627	64.6	5429.0
43.595	64.6	10016.0
44.581	64.6	3202.0
45.579	64.6	2809.0
46.594	64.6	1403.0
47.618	64.6	1036.0
48.65	64.6	753.0
49.695	64.6	1919.0
50.738	64.6	1566.0
51.788	64.6	2280.0
52.844	64.6	1345.0
53.896	64.6	1447.0
54.95	64.6	189.0
56.007	64.6	238.0
57.062	64.6	149.0
58.119	64.6	958.0
59.174	64.6	381.0
60.227	64.6	2585.0
61.286	64.6	1256.0
62.34	64.6	1185.0
63.393	64.6	1799.0
64.446	64.6	900.0
65.493	64.6	314.0
66.543	64.6	1285.0
67.595	64.6	3423.0
68.639	64.6	2158.0
69.686	64.6	2901.0
70.731	64.6	2544.0
71.772	64.6	2771.0
72.817	64.6	2702.0
73.86	64.6	1875.0
74.899	64.6	1848.0
75.94	64.6	1498.0
76.98	64.6	2201.0
78.016	64.6	3441.0
79.054	64.6	7436.0
80.089	64.6	3086.0
81.125	64.6	3289.0
82.164	64.6	2378.0
83.195	64.6	2161.0
84.227	64.6	2520.0
85.263	64.6	1632.0
86.293	64.6	1152.0
87.324	64.6	969.0
88.358	64.6	1688.0
89.385	64.6	2165.0
90.416	64.6	2569.0
91.447	64.6	1908.0
92.473	64.6	1736.0
93.503	64.6	2020.0
94.534	64.6	779.0
95.558	64.6	417.0
96.585	64.6	419.0
97.611	64.6	1221.0
98.636	64.6	2054.0
99.664	64.6	2126.0
100.69	64.6	1838.0
101.715	64.6	193.0
102.741	64.6	579.0
103.763	64.6	2782.0
104.783	64.6	2589.0
105.808	64.6	2314.0
106.83	64.6	2382.0
107.854	64.6	1133.0
108.882	64.6	112.0
109.899	64.6	338.0
110.921	64.6	1276.0
111.946	64.6	1100.0
112.965	64.6	1595.0
113.988	64.6	3408.0
115.012	64.6	5253.0
116.029	64.6	3130.0
117.051	64.6	2162.0
118.071	64.6	3237.0
119.087	64.6	3971.0
120.106	64.6	1373.0
121.123	64.6	972.0
122.141	64.6	2112.0
123.16	64.6	781.0
124.171	64.6	105.0
125.187	64.6	148.0
126.205	64.6	3050.0
127.216	64.6	1391.0
128.231	64.6	1975.0
129.242	64.6	579.0
130.246	64.6	149.0
131.216	64.6	259.0
132.095	64.6	566.0
132.846	64.6	1528.0
133.459	64.6	1885.0
133.941	64.6	2291.0
134.317	64.6	1847.0
134.611	64.6	2349.0
134.823	64.6	1641.0
134.98	64.6	1300.0
33.995	65.6	1083.0
34.033	65.6	913.0
34.135	65.6	754.0
34.333	65.6	610.0
34.643	65.6	857.0
35.042	65.6	1979.0
35.531	65.6	3587.0
36.105	65.6	1981.0
36.749	65.6	1774.0
37.457	65.6	595.0
38.22	65.6	865.0
39.026	65.6	1651.0
39.877	65.6	1586.0
40.769	65.6	3207.0
41.685	65.6	1946.0
42.626	65.6	2676.0
43.593	65.6	3765.0
44.577	65.6	3078.0
45.577	65.6	1148.0
46.591	65.6	1570.0
[truncated: 9,000 more rows]
