# Supplementary material for: Multimodal dynamic and unclonable anti-counterfeiting using robust diamond microparticles on heterogeneous substrate
Source: Nat Commun. 2023 May 2;14:2507. doi: 10.1038/s41467-023-38178-1 (PMC10154296; doi:10.1038/s41467-023-38178-1)
Supplement: Supplementary file 3 — Source Data [file 41467_2023_38178_MOESM3_ESM.zip › Source Data/Fig 4/10_1.txt]

99.998	88.3	677.0
100.033	88.3	642.0
100.133	88.3	586.0
100.33	88.3	374.0
100.629	88.3	324.0
101.022	88.3	133.0
101.499	88.3	30.0
102.059	88.3	23.0
102.693	88.3	28.0
103.386	88.3	22.0
104.132	88.3	34.0
104.926	88.3	26.0
105.763	88.3	28.0
106.634	88.3	20.0
107.535	88.3	44.0
108.463	88.3	1356.0
109.414	88.3	524.0
110.386	88.3	747.0
111.372	88.3	719.0
112.371	88.3	531.0
113.384	88.3	139.0
114.404	88.3	397.0
115.428	88.3	581.0
116.458	88.3	24.0
117.494	88.3	7.0
118.531	88.3	6.0
119.571	88.3	241.0
120.614	88.3	263.0
121.657	88.3	211.0
122.7	88.3	9.0
123.742	88.3	9.0
124.785	88.3	10.0
125.827	88.3	54.0
126.869	88.3	245.0
127.909	88.3	46.0
128.948	88.3	23.0
129.988	88.3	229.0
131.025	88.3	1833.0
132.064	88.3	979.0
133.098	88.3	154.0
134.132	88.3	23.0
135.167	88.3	18.0
136.2	88.3	30.0
137.231	88.3	28.0
138.261	88.3	33.0
139.291	88.3	32.0
140.32	88.3	223.0
141.348	88.3	37.0
142.375	88.3	25.0
143.399	88.3	28.0
144.425	88.3	268.0
145.452	88.3	119.0
146.474	88.3	24.0
147.494	88.3	35.0
148.516	88.3	330.0
149.539	88.3	721.0
150.556	88.3	279.0
151.574	88.3	18.0
152.594	88.3	26.0
153.612	88.3	21.0
154.629	88.3	80.0
155.643	88.3	636.0
156.66	88.3	81.0
157.675	88.3	24.0
158.688	88.3	92.0
159.702	88.3	205.0
160.714	88.3	233.0
161.727	88.3	84.0
162.738	88.3	388.0
163.75	88.3	552.0
164.762	88.3	608.0
165.773	88.3	2682.0
166.784	88.3	431.0
167.795	88.3	114.0
168.808	88.3	1422.0
169.823	88.3	425.0
170.836	88.3	37.0
171.848	88.3	148.0
172.862	88.3	452.0
173.875	88.3	255.0
174.888	88.3	48.0
175.901	88.3	248.0
176.914	88.3	75.0
177.928	88.3	38.0
178.941	88.3	106.0
179.953	88.3	139.0
180.963	88.3	143.0
181.974	88.3	64.0
182.987	88.3	511.0
183.997	88.3	465.0
185.007	88.3	531.0
186.013	88.3	296.0
187.02	88.3	740.0
188.03	88.3	1099.0
189.036	88.3	1571.0
190.039	88.3	932.0
191.037	88.3	1075.0
192.039	88.3	503.0
193.039	88.3	123.0
194.032	88.3	143.0
195.02	88.3	110.0
195.971	88.3	406.0
196.839	88.3	447.0
197.585	88.3	725.0
198.199	88.3	710.0
198.697	88.3	752.0
199.095	88.3	687.0
199.407	88.3	418.0
199.647	88.3	267.0
199.833	88.3	291.0
99.996	89.3	334.0
100.03	89.3	423.0
100.132	89.3	371.0
100.328	89.3	443.0
100.627	89.3	718.0
101.021	89.3	407.0
101.499	89.3	650.0
102.059	89.3	821.0
102.691	89.3	670.0
103.385	89.3	148.0
104.132	89.3	29.0
104.927	89.3	20.0
105.763	89.3	18.0
106.633	89.3	16.0
107.534	89.3	25.0
108.461	89.3	68.0
109.411	89.3	55.0
110.381	89.3	429.0
111.367	89.3	504.0
112.367	89.3	519.0
113.378	89.3	138.0
114.399	89.3	40.0
115.425	89.3	34.0
116.454	89.3	25.0
117.489	89.3	3.0
118.528	89.3	4.0
119.568	89.3	4.0
120.61	89.3	10.0
121.651	89.3	21.0
122.694	89.3	6.0
123.737	89.3	10.0
124.781	89.3	11.0
125.823	89.3	66.0
126.862	89.3	659.0
127.902	89.3	95.0
128.943	89.3	35.0
129.981	89.3	49.0
131.018	89.3	284.0
132.056	89.3	689.0
133.091	89.3	135.0
134.125	89.3	28.0
135.158	89.3	22.0
136.191	89.3	88.0
137.223	89.3	18.0
138.253	89.3	78.0
139.282	89.3	166.0
140.311	89.3	886.0
141.34	89.3	680.0
142.366	89.3	211.0
143.392	89.3	101.0
144.419	89.3	65.0
145.444	89.3	32.0
146.467	89.3	17.0
147.489	89.3	25.0
148.512	89.3	238.0
149.533	89.3	71.0
150.552	89.3	39.0
151.574	89.3	24.0
152.595	89.3	21.0
153.612	89.3	36.0
154.628	89.3	86.0
155.646	89.3	728.0
156.662	89.3	106.0
157.677	89.3	24.0
158.693	89.3	628.0
159.705	89.3	1073.0
160.719	89.3	553.0
161.734	89.3	66.0
162.747	89.3	393.0
163.758	89.3	759.0
164.77	89.3	141.0
165.784	89.3	86.0
166.796	89.3	97.0
167.807	89.3	128.0
168.819	89.3	572.0
169.832	89.3	96.0
170.845	89.3	29.0
171.857	89.3	92.0
172.869	89.3	219.0
173.884	89.3	1455.0
174.897	89.3	330.0
175.907	89.3	32.0
176.918	89.3	31.0
177.929	89.3	26.0
178.942	89.3	168.0
179.956	89.3	292.0
180.965	89.3	28.0
181.975	89.3	79.0
182.989	89.3	441.0
183.999	89.3	747.0
185.007	89.3	1003.0
186.015	89.3	512.0
187.02	89.3	238.0
188.026	89.3	168.0
189.03	89.3	397.0
190.034	89.3	354.0
191.034	89.3	100.0
192.034	89.3	59.0
193.032	89.3	24.0
194.028	89.3	12.0
195.017	89.3	24.0
195.968	89.3	98.0
196.836	89.3	344.0
197.582	89.3	492.0
198.196	89.3	368.0
198.692	89.3	238.0
199.088	89.3	297.0
199.399	89.3	330.0
199.637	89.3	328.0
199.82	89.3	387.0
99.997	90.3	79.0
100.031	90.3	87.0
100.133	90.3	102.0
100.329	90.3	170.0
100.627	90.3	282.0
101.021	90.3	408.0
101.5	90.3	519.0
102.06	90.3	656.0
102.693	90.3	589.0
103.386	90.3	297.0
104.132	90.3	35.0
104.926	90.3	291.0
105.762	90.3	406.0
106.634	90.3	22.0
107.536	90.3	30.0
108.463	90.3	59.0
109.414	90.3	235.0
110.383	90.3	78.0
111.366	90.3	136.0
112.367	90.3	68.0
113.379	90.3	26.0
114.4	90.3	26.0
115.425	90.3	26.0
116.455	90.3	17.0
117.492	90.3	3.0
118.528	90.3	5.0
119.569	90.3	4.0
120.611	90.3	12.0
121.653	90.3	14.0
122.697	90.3	4.0
123.739	90.3	10.0
124.783	90.3	18.0
125.825	90.3	26.0
126.865	90.3	36.0
127.904	90.3	31.0
128.944	90.3	41.0
129.983	90.3	32.0
131.02	90.3	70.0
132.059	90.3	70.0
133.094	90.3	50.0
134.129	90.3	276.0
135.162	90.3	110.0
136.194	90.3	31.0
137.228	90.3	22.0
138.256	90.3	29.0
139.285	90.3	355.0
140.314	90.3	588.0
141.343	90.3	539.0
142.37	90.3	458.0
143.395	90.3	822.0
144.421	90.3	633.0
145.447	90.3	243.0
146.471	90.3	59.0
147.492	90.3	28.0
148.514	90.3	20.0
149.537	90.3	33.0
150.557	90.3	31.0
151.578	90.3	21.0
152.598	90.3	27.0
153.617	90.3	19.0
154.634	90.3	42.0
155.649	90.3	29.0
156.666	90.3	26.0
157.682	90.3	28.0
158.698	90.3	20.0
159.712	90.3	34.0
160.725	90.3	111.0
161.741	90.3	101.0
162.753	90.3	479.0
163.763	90.3	315.0
164.776	90.3	1694.0
165.79	90.3	2733.0
166.805	90.3	2032.0
167.815	90.3	464.0
168.826	90.3	276.0
169.842	90.3	45.0
170.854	90.3	38.0
171.866	90.3	20.0
172.877	90.3	404.0
173.889	90.3	554.0
174.903	90.3	62.0
175.914	90.3	91.0
176.926	90.3	128.0
177.938	90.3	32.0
178.951	90.3	16.0
179.962	90.3	48.0
180.971	90.3	84.0
181.982	90.3	62.0
182.992	90.3	1076.0
184.004	90.3	772.0
185.01	90.3	333.0
186.016	90.3	226.0
187.025	90.3	103.0
188.03	90.3	72.0
189.035	90.3	811.0
190.038	90.3	797.0
191.04	90.3	419.0
192.041	90.3	1182.0
193.04	90.3	231.0
194.035	90.3	21.0
195.023	90.3	213.0
195.976	90.3	590.0
196.845	90.3	330.0
197.59	90.3	113.0
198.204	90.3	14.0
198.702	90.3	26.0
199.098	90.3	81.0
199.406	90.3	161.0
199.641	90.3	235.0
199.823	90.3	288.0
99.996	91.3	186.0
100.031	91.3	207.0
100.133	91.3	396.0
100.328	91.3	688.0
100.628	91.3	976.0
101.022	91.3	938.0
101.501	91.3	897.0
102.061	91.3	856.0
102.693	91.3	601.0
103.385	91.3	403.0
104.131	91.3	209.0
104.926	91.3	768.0
105.763	91.3	498.0
106.635	91.3	106.0
107.535	91.3	156.0
108.461	91.3	607.0
109.411	91.3	626.0
110.38	91.3	64.0
111.363	91.3	47.0
112.363	91.3	82.0
113.375	91.3	996.0
114.397	91.3	305.0
115.423	91.3	29.0
116.453	91.3	15.0
117.491	91.3	4.0
118.528	91.3	4.0
119.567	91.3	4.0
120.609	91.3	4.0
121.652	91.3	6.0
122.697	91.3	11.0
123.739	91.3	15.0
124.782	91.3	27.0
125.825	91.3	32.0
126.866	91.3	22.0
127.908	91.3	18.0
128.946	91.3	56.0
129.983	91.3	590.0
131.021	91.3	1012.0
132.057	91.3	379.0
133.093	91.3	118.0
134.127	91.3	1184.0
135.159	91.3	220.0
136.194	91.3	312.0
137.226	91.3	58.0
138.257	91.3	33.0
139.286	91.3	393.0
140.314	91.3	313.0
141.342	91.3	29.0
142.369	91.3	595.0
143.395	91.3	686.0
144.422	91.3	423.0
145.447	91.3	58.0
146.47	91.3	29.0
147.492	91.3	24.0
148.515	91.3	20.0
149.537	91.3	43.0
150.558	91.3	85.0
151.577	91.3	21.0
152.599	91.3	11.0
153.619	91.3	27.0
154.633	91.3	28.0
155.65	91.3	33.0
156.669	91.3	74.0
157.683	91.3	58.0
158.699	91.3	187.0
159.713	91.3	38.0
160.728	91.3	33.0
161.743	91.3	22.0
162.755	91.3	202.0
163.767	91.3	912.0
164.781	91.3	2775.0
165.793	91.3	5484.0
166.806	91.3	5223.0
167.817	91.3	883.0
168.829	91.3	48.0
169.844	91.3	30.0
170.855	91.3	27.0
171.867	91.3	18.0
172.88	91.3	162.0
173.891	91.3	316.0
174.904	91.3	807.0
175.915	91.3	649.0
176.928	91.3	576.0
177.941	91.3	48.0
178.953	91.3	533.0
179.965	91.3	1001.0
180.974	91.3	907.0
181.984	91.3	496.0
182.994	91.3	357.0
184.005	91.3	457.0
185.013	91.3	219.0
186.02	91.3	696.0
187.027	91.3	35.0
188.034	91.3	170.0
189.037	91.3	945.0
190.039	91.3	882.0
191.042	91.3	1011.0
192.044	91.3	776.0
193.042	91.3	58.0
194.038	91.3	73.0
195.026	91.3	567.0
195.979	91.3	541.0
196.848	91.3	42.0
197.595	91.3	265.0
198.21	91.3	623.0
198.706	91.3	591.0
199.1	91.3	605.0
199.407	91.3	591.0
199.643	91.3	492.0
199.827	91.3	426.0
99.995	92.3	58.0
100.029	92.3	63.0
100.132	92.3	124.0
100.327	92.3	236.0
100.628	92.3	343.0
101.022	92.3	593.0
101.5	92.3	760.0
102.059	92.3	692.0
102.692	92.3	386.0
103.385	92.3	82.0
104.132	92.3	70.0
104.925	92.3	397.0
105.762	92.3	1236.0
106.634	92.3	200.0
107.534	92.3	603.0
108.458	92.3	274.0
109.408	92.3	29.0
110.379	92.3	9.0
111.362	92.3	14.0
112.36	92.3	21.0
113.372	92.3	99.0
114.393	92.3	63.0
115.419	92.3	137.0
116.45	92.3	14.0
117.487	92.3	8.0
118.524	92.3	5.0
119.565	92.3	8.0
120.607	92.3	21.0
121.648	92.3	4.0
122.691	92.3	14.0
123.733	92.3	17.0
124.777	92.3	22.0
125.819	92.3	12.0
126.862	92.3	12.0
127.904	92.3	14.0
128.942	92.3	75.0
129.98	92.3	582.0
131.016	92.3	893.0
132.053	92.3	723.0
133.089	92.3	113.0
134.124	92.3	18.0
135.158	92.3	97.0
136.19	92.3	995.0
137.223	92.3	120.0
138.252	92.3	35.0
139.281	92.3	466.0
140.31	92.3	46.0
141.338	92.3	32.0
142.365	92.3	102.0
143.391	92.3	370.0
144.415	92.3	376.0
145.441	92.3	75.0
146.465	92.3	41.0
147.488	92.3	1508.0
148.512	92.3	440.0
149.534	92.3	254.0
150.553	92.3	1262.0
151.574	92.3	157.0
152.595	92.3	15.0
153.614	92.3	33.0
154.632	92.3	45.0
155.647	92.3	35.0
156.665	92.3	190.0
157.681	92.3	416.0
158.697	92.3	38.0
159.711	92.3	37.0
160.724	92.3	36.0
161.74	92.3	20.0
162.753	92.3	47.0
163.764	92.3	1158.0
164.778	92.3	3418.0
165.793	92.3	5774.0
166.806	92.3	5855.0
167.815	92.3	480.0
168.828	92.3	73.0
169.843	92.3	37.0
170.856	92.3	205.0
171.866	92.3	60.0
172.878	92.3	141.0
173.891	92.3	644.0
174.905	92.3	962.0
175.917	92.3	981.0
176.927	92.3	759.0
177.94	92.3	504.0
178.952	92.3	100.0
179.964	92.3	211.0
180.973	92.3	280.0
181.983	92.3	640.0
182.996	92.3	308.0
184.006	92.3	850.0
185.014	92.3	107.0
186.02	92.3	60.0
187.025	92.3	33.0
188.031	92.3	58.0
189.037	92.3	46.0
190.041	92.3	179.0
191.041	92.3	248.0
192.043	92.3	71.0
193.043	92.3	34.0
194.038	92.3	69.0
195.027	92.3	352.0
195.978	92.3	474.0
196.847	92.3	91.0
197.596	92.3	662.0
198.211	92.3	1349.0
198.705	92.3	941.0
199.099	92.3	533.0
199.408	92.3	787.0
199.644	92.3	776.0
199.824	92.3	753.0
99.997	93.3	214.0
100.033	93.3	245.0
100.134	93.3	496.0
100.329	93.3	1048.0
100.629	93.3	911.0
101.022	93.3	634.0
101.499	93.3	1825.0
102.058	93.3	685.0
102.691	93.3	121.0
103.383	93.3	394.0
104.13	93.3	333.0
104.925	93.3	679.0
105.762	93.3	483.0
106.633	93.3	54.0
107.534	93.3	25.0
108.461	93.3	28.0
109.413	93.3	15.0
110.382	93.3	6.0
111.366	93.3	9.0
112.365	93.3	21.0
113.377	93.3	22.0
114.398	93.3	126.0
115.424	93.3	184.0
116.456	93.3	17.0
117.493	93.3	10.0
118.53	93.3	7.0
119.57	93.3	119.0
120.612	93.3	173.0
121.655	93.3	20.0
122.697	93.3	24.0
123.74	93.3	11.0
124.784	93.3	35.0
125.826	93.3	21.0
126.868	93.3	8.0
127.909	93.3	8.0
128.949	93.3	33.0
129.984	93.3	148.0
131.022	93.3	445.0
132.061	93.3	583.0
133.097	93.3	59.0
134.131	93.3	97.0
135.164	93.3	681.0
136.198	93.3	88.0
137.229	93.3	27.0
138.257	93.3	67.0
139.287	93.3	280.0
140.316	93.3	30.0
141.345	93.3	33.0
142.371	93.3	25.0
143.397	93.3	156.0
144.423	93.3	252.0
145.448	93.3	40.0
146.471	93.3	36.0
147.494	93.3	413.0
148.519	93.3	846.0
149.541	93.3	78.0
150.561	93.3	217.0
151.581	93.3	53.0
152.602	93.3	56.0
153.622	93.3	445.0
154.64	93.3	510.0
155.656	93.3	848.0
156.672	93.3	552.0
157.688	93.3	701.0
158.702	93.3	60.0
159.716	93.3	41.0
160.73	93.3	523.0
161.747	93.3	45.0
162.761	93.3	37.0
163.773	93.3	859.0
164.785	93.3	2723.0
165.798	93.3	4227.0
166.813	93.3	2632.0
167.825	93.3	219.0
168.836	93.3	55.0
169.85	93.3	45.0
170.862	93.3	51.0
171.874	93.3	28.0
172.885	93.3	161.0
173.897	93.3	691.0
174.911	93.3	411.0
175.922	93.3	705.0
176.934	93.3	899.0
177.946	93.3	54.0
178.958	93.3	29.0
179.97	93.3	193.0
180.979	93.3	1202.0
181.989	93.3	2200.0
183.001	93.3	724.0
184.012	93.3	702.0
185.019	93.3	362.0
186.026	93.3	74.0
187.031	93.3	551.0
188.037	93.3	273.0
189.042	93.3	231.0
190.046	93.3	422.0
191.048	93.3	80.0
192.048	93.3	136.0
193.048	93.3	162.0
194.045	93.3	226.0
195.034	93.3	502.0
195.985	93.3	452.0
196.854	93.3	487.0
197.602	93.3	130.0
198.214	93.3	89.0
198.712	93.3	68.0
199.105	93.3	121.0
199.412	93.3	183.0
199.648	93.3	246.0
199.828	93.3	272.0
99.995	94.3	214.0
100.029	94.3	219.0
100.131	94.3	278.0
100.327	94.3	289.0
100.626	94.3	271.0
101.021	94.3	289.0
101.501	94.3	90.0
102.059	94.3	79.0
102.691	94.3	399.0
103.383	94.3	681.0
104.129	94.3	304.0
104.924	94.3	307.0
105.761	94.3	471.0
106.632	94.3	67.0
107.533	94.3	406.0
108.459	94.3	610.0
109.41	94.3	223.0
110.378	94.3	10.0
111.361	94.3	19.0
112.359	94.3	390.0
113.369	94.3	199.0
114.391	94.3	198.0
115.417	94.3	373.0
116.448	94.3	20.0
117.484	94.3	19.0
118.522	94.3	27.0
119.562	94.3	84.0
120.604	94.3	25.0
121.648	94.3	22.0
122.69	94.3	10.0
123.733	94.3	23.0
124.779	94.3	18.0
125.82	94.3	15.0
126.859	94.3	8.0
127.901	94.3	10.0
128.942	94.3	15.0
129.979	94.3	13.0
131.016	94.3	92.0
132.054	94.3	75.0
133.09	94.3	888.0
134.123	94.3	685.0
135.158	94.3	355.0
136.192	94.3	28.0
137.223	94.3	44.0
138.253	94.3	319.0
139.282	94.3	583.0
140.311	94.3	176.0
141.34	94.3	884.0
142.366	94.3	106.0
143.391	94.3	130.0
144.417	94.3	231.0
145.443	94.3	32.0
146.466	94.3	161.0
147.487	94.3	813.0
148.511	94.3	376.0
149.533	94.3	52.0
150.554	94.3	20.0
151.576	94.3	28.0
152.596	94.3	307.0
153.616	94.3	1048.0
154.633	94.3	670.0
155.647	94.3	655.0
156.665	94.3	149.0
157.684	94.3	166.0
158.699	94.3	198.0
159.712	94.3	124.0
160.726	94.3	962.0
161.743	94.3	80.0
162.756	94.3	40.0
163.767	94.3	161.0
164.78	94.3	704.0
165.794	94.3	417.0
166.808	94.3	150.0
167.82	94.3	66.0
168.832	94.3	124.0
169.844	94.3	54.0
170.858	94.3	41.0
171.868	94.3	38.0
172.88	94.3	432.0
173.892	94.3	148.0
174.906	94.3	158.0
175.92	94.3	630.0
176.93	94.3	414.0
177.942	94.3	304.0
178.954	94.3	76.0
179.966	94.3	382.0
180.976	94.3	1103.0
181.986	94.3	782.0
182.997	94.3	525.0
184.007	94.3	41.0
185.015	94.3	34.0
186.021	94.3	57.0
187.028	94.3	810.0
188.035	94.3	310.0
189.039	94.3	89.0
190.043	94.3	127.0
191.046	94.3	151.0
192.047	94.3	515.0
193.046	94.3	351.0
194.043	94.3	462.0
195.032	94.3	884.0
195.985	94.3	805.0
196.853	94.3	604.0
197.599	94.3	837.0
198.211	94.3	166.0
198.707	94.3	31.0
199.101	94.3	21.0
199.411	94.3	33.0
199.647	94.3	18.0
199.824	94.3	27.0
99.997	95.3	34.0
100.031	95.3	26.0
100.133	95.3	23.0
100.329	95.3	20.0
100.628	95.3	27.0
101.02	95.3	33.0
101.5	95.3	203.0
102.058	95.3	368.0
102.689	95.3	1349.0
103.383	95.3	1270.0
104.129	95.3	191.0
104.923	95.3	192.0
105.759	95.3	93.0
106.63	95.3	74.0
107.531	95.3	597.0
108.458	95.3	273.0
109.408	95.3	76.0
110.378	95.3	26.0
111.362	95.3	31.0
112.362	95.3	296.0
113.372	95.3	88.0
114.393	95.3	64.0
115.421	95.3	28.0
116.451	95.3	274.0
117.487	95.3	1235.0
118.525	95.3	625.0
119.566	95.3	953.0
120.608	95.3	75.0
121.65	95.3	91.0
122.693	95.3	373.0
123.737	95.3	26.0
124.78	95.3	7.0
125.821	95.3	25.0
126.863	95.3	4.0
127.905	95.3	5.0
128.946	95.3	2.0
129.983	95.3	6.0
131.021	95.3	25.0
132.059	95.3	24.0
133.095	95.3	228.0
134.128	95.3	267.0
135.161	95.3	41.0
136.194	95.3	38.0
137.225	95.3	119.0
138.257	95.3	165.0
139.285	95.3	41.0
140.313	95.3	89.0
141.342	95.3	148.0
142.368	95.3	61.0
143.393	95.3	104.0
144.42	95.3	203.0
145.447	95.3	29.0
146.47	95.3	80.0
147.492	95.3	263.0
148.515	95.3	49.0
149.538	95.3	26.0
150.557	95.3	14.0
151.578	95.3	272.0
152.599	95.3	898.0
153.618	95.3	122.0
154.636	95.3	90.0
155.652	95.3	76.0
156.669	95.3	282.0
157.686	95.3	588.0
158.701	95.3	508.0
159.715	95.3	61.0
160.73	95.3	28.0
161.745	95.3	30.0
162.758	95.3	18.0
163.77	95.3	35.0
164.784	95.3	98.0
165.798	95.3	54.0
166.811	95.3	50.0
167.823	95.3	255.0
168.835	95.3	556.0
169.849	95.3	368.0
170.86	95.3	738.0
171.871	95.3	58.0
172.883	95.3	49.0
173.898	95.3	42.0
174.91	95.3	30.0
175.921	95.3	46.0
176.935	95.3	123.0
177.946	95.3	600.0
178.958	95.3	55.0
179.971	95.3	54.0
180.981	95.3	98.0
181.99	95.3	279.0
183.0	95.3	469.0
184.01	95.3	382.0
185.018	95.3	97.0
186.026	95.3	254.0
187.032	95.3	1135.0
188.039	95.3	695.0
189.044	95.3	713.0
190.046	95.3	41.0
191.046	95.3	93.0
192.048	95.3	285.0
193.049	95.3	97.0
194.045	95.3	45.0
195.034	95.3	295.0
195.988	95.3	1264.0
196.858	95.3	1499.0
197.607	95.3	730.0
198.219	95.3	474.0
198.714	95.3	325.0
199.107	95.3	1013.0
199.414	95.3	1221.0
199.651	95.3	561.0
199.828	95.3	328.0
99.998	96.3	287.0
100.032	96.3	277.0
100.132	96.3	238.0
100.328	96.3	534.0
100.628	96.3	1163.0
101.021	96.3	718.0
101.499	96.3	96.0
102.058	96.3	22.0
102.691	96.3	183.0
103.382	96.3	106.0
104.129	96.3	141.0
104.923	96.3	795.0
105.76	96.3	234.0
106.632	96.3	357.0
107.532	96.3	343.0
108.459	96.3	365.0
109.41	96.3	127.0
110.378	96.3	30.0
111.361	96.3	21.0
112.359	96.3	17.0
113.371	96.3	180.0
114.393	96.3	352.0
115.42	96.3	43.0
116.451	96.3	772.0
117.488	96.3	534.0
118.525	96.3	632.0
119.566	96.3	752.0
120.608	96.3	714.0
121.65	96.3	77.0
122.694	96.3	45.0
123.737	96.3	12.0
124.78	96.3	8.0
125.822	96.3	16.0
126.864	96.3	9.0
127.905	96.3	4.0
128.946	96.3	7.0
129.984	96.3	9.0
131.021	96.3	20.0
132.059	96.3	37.0
133.095	96.3	209.0
134.128	96.3	409.0
135.16	96.3	187.0
136.194	96.3	204.0
137.227	96.3	267.0
138.256	96.3	37.0
139.284	96.3	1129.0
140.313	96.3	728.0
141.342	96.3	1753.0
142.369	96.3	1027.0
143.394	96.3	575.0
144.421	96.3	416.0
145.445	96.3	32.0
146.468	96.3	32.0
147.491	96.3	27.0
148.513	96.3	27.0
149.538	96.3	111.0
150.557	96.3	53.0
151.578	96.3	55.0
152.599	96.3	133.0
153.617	96.3	24.0
154.635	96.3	34.0
155.651	96.3	36.0
156.671	96.3	24.0
157.687	96.3	32.0
158.702	96.3	168.0
159.717	96.3	496.0
160.731	96.3	677.0
161.747	96.3	245.0
162.759	96.3	25.0
163.77	96.3	254.0
164.785	96.3	136.0
165.802	96.3	42.0
166.814	96.3	27.0
167.825	96.3	39.0
168.838	96.3	44.0
169.85	96.3	254.0
170.863	96.3	340.0
171.874	96.3	59.0
172.886	96.3	36.0
173.901	96.3	35.0
174.914	96.3	560.0
175.924	96.3	134.0
176.936	96.3	1073.0
177.946	96.3	325.0
178.958	96.3	72.0
179.969	96.3	49.0
180.98	96.3	35.0
181.991	96.3	58.0
183.002	96.3	547.0
184.012	96.3	980.0
185.019	96.3	87.0
186.026	96.3	578.0
187.031	96.3	1442.0
188.037	96.3	602.0
189.044	96.3	225.0
190.048	96.3	45.0
191.049	96.3	32.0
192.05	96.3	327.0
193.05	96.3	123.0
194.048	96.3	42.0
195.037	96.3	36.0
195.989	96.3	234.0
196.858	96.3	596.0
197.607	96.3	223.0
198.221	96.3	68.0
198.715	96.3	65.0
199.109	96.3	76.0
199.415	96.3	110.0
199.648	96.3	127.0
199.827	96.3	113.0
99.994	97.3	24.0
100.029	97.3	24.0
100.131	97.3	28.0
100.328	97.3	29.0
100.628	97.3	32.0
101.021	97.3	16.0
101.5	97.3	18.0
102.058	97.3	34.0
102.689	97.3	82.0
103.381	97.3	171.0
104.128	97.3	1245.0
104.923	97.3	411.0
105.759	97.3	318.0
106.632	97.3	1067.0
107.533	97.3	540.0
108.459	97.3	27.0
109.408	97.3	23.0
110.376	97.3	30.0
111.359	97.3	237.0
112.356	97.3	581.0
113.366	97.3	220.0
114.386	97.3	40.0
115.414	97.3	36.0
116.447	97.3	352.0
117.483	97.3	533.0
118.52	97.3	147.0
119.561	97.3	309.0
120.604	97.3	651.0
121.645	97.3	944.0
122.69	97.3	55.0
123.733	97.3	34.0
124.776	97.3	30.0
125.819	97.3	11.0
126.86	97.3	20.0
127.903	97.3	93.0
128.942	97.3	232.0
129.981	97.3	24.0
131.018	97.3	35.0
132.055	97.3	28.0
133.093	97.3	25.0
134.126	97.3	15.0
135.158	97.3	184.0
136.192	97.3	724.0
137.223	97.3	1500.0
138.254	97.3	94.0
139.281	97.3	336.0
140.309	97.3	915.0
141.338	97.3	543.0
142.364	97.3	889.0
143.389	97.3	504.0
144.416	97.3	26.0
145.442	97.3	29.0
146.466	97.3	23.0
147.488	97.3	79.0
148.51	97.3	375.0
149.534	97.3	510.0
150.554	97.3	407.0
151.574	97.3	941.0
152.595	97.3	88.0
153.615	97.3	37.0
154.634	97.3	44.0
155.651	97.3	397.0
156.668	97.3	62.0
157.685	97.3	32.0
158.699	97.3	95.0
159.712	97.3	585.0
160.728	97.3	810.0
161.744	97.3	423.0
162.76	97.3	47.0
163.771	97.3	546.0
164.784	97.3	722.0
165.799	97.3	127.0
166.811	97.3	19.0
167.823	97.3	36.0
168.833	97.3	28.0
169.848	97.3	218.0
170.861	97.3	226.0
171.873	97.3	29.0
172.887	97.3	29.0
173.898	97.3	28.0
174.91	97.3	33.0
175.922	97.3	27.0
176.932	97.3	46.0
177.945	97.3	31.0
178.957	97.3	83.0
179.967	97.3	51.0
180.977	97.3	1060.0
181.988	97.3	796.0
183.0	97.3	103.0
184.009	97.3	240.0
185.018	97.3	41.0
186.025	97.3	203.0
187.028	97.3	540.0
188.036	97.3	226.0
189.042	97.3	93.0
190.045	97.3	286.0
191.048	97.3	89.0
192.049	97.3	357.0
193.049	97.3	40.0
194.046	97.3	35.0
195.036	97.3	25.0
195.987	97.3	33.0
196.857	97.3	28.0
197.605	97.3	37.0
198.219	97.3	31.0
198.714	97.3	36.0
199.107	97.3	29.0
199.413	97.3	40.0
199.648	97.3	48.0
199.827	97.3	90.0
99.996	98.3	18.0
100.031	98.3	15.0
100.132	98.3	34.0
100.328	98.3	40.0
100.628	98.3	82.0
101.021	98.3	55.0
101.499	98.3	18.0
102.059	98.3	234.0
102.692	98.3	155.0
103.384	98.3	52.0
104.129	98.3	117.0
104.922	98.3	175.0
105.76	98.3	682.0
106.632	98.3	347.0
107.53	98.3	35.0
108.455	98.3	19.0
109.407	98.3	25.0
110.375	98.3	27.0
111.358	98.3	558.0
112.355	98.3	1366.0
113.367	98.3	350.0
114.387	98.3	27.0
115.413	98.3	25.0
116.445	98.3	82.0
117.482	98.3	767.0
118.521	98.3	619.0
119.561	98.3	371.0
120.603	98.3	397.0
121.646	98.3	351.0
122.689	98.3	745.0
123.731	98.3	1138.0
124.775	98.3	571.0
125.818	98.3	37.0
126.858	98.3	27.0
127.9	98.3	77.0
128.941	98.3	71.0
129.979	98.3	11.0
131.018	98.3	5.0
132.055	98.3	25.0
133.092	98.3	15.0
134.126	98.3	10.0
135.156	98.3	16.0
136.191	98.3	27.0
137.222	98.3	45.0
138.252	98.3	13.0
139.282	98.3	66.0
140.309	98.3	699.0
141.339	98.3	852.0
142.366	98.3	454.0
143.393	98.3	159.0
144.418	98.3	28.0
145.441	98.3	199.0
146.465	98.3	1081.0
147.488	98.3	441.0
148.512	98.3	366.0
149.535	98.3	382.0
150.553	98.3	424.0
151.575	98.3	735.0
152.595	98.3	90.0
153.614	98.3	35.0
154.632	98.3	29.0
155.649	98.3	32.0
156.667	98.3	34.0
157.684	98.3	31.0
158.699	98.3	25.0
159.713	98.3	109.0
160.727	98.3	509.0
161.743	98.3	529.0
162.758	98.3	345.0
163.77	98.3	731.0
164.783	98.3	88.0
165.796	98.3	342.0
166.809	98.3	185.0
167.822	98.3	253.0
168.834	98.3	290.0
169.848	98.3	50.0
170.861	98.3	334.0
171.875	98.3	260.0
172.887	98.3	512.0
173.899	98.3	387.0
174.912	98.3	72.0
175.923	98.3	41.0
176.934	98.3	83.0
177.944	98.3	289.0
178.958	98.3	57.0
179.97	98.3	440.0
180.98	98.3	366.0
181.989	98.3	79.0
182.999	98.3	34.0
184.009	98.3	30.0
185.018	98.3	191.0
186.023	98.3	265.0
187.03	98.3	499.0
188.039	98.3	163.0
189.045	98.3	30.0
190.047	98.3	105.0
191.048	98.3	49.0
192.052	98.3	150.0
193.052	98.3	50.0
194.045	98.3	115.0
195.035	98.3	131.0
195.988	98.3	591.0
196.86	98.3	520.0
197.609	98.3	111.0
198.219	98.3	43.0
198.715	98.3	14.0
199.106	98.3	21.0
199.412	98.3	15.0
199.648	98.3	19.0
199.827	98.3	22.0
99.995	99.3	185.0
100.031	99.3	198.0
100.132	99.3	254.0
100.327	99.3	672.0
100.626	99.3	1044.0
101.019	99.3	472.0
101.498	99.3	125.0
102.06	99.3	31.0
102.692	99.3	138.0
103.384	99.3	185.0
104.129	99.3	173.0
104.924	99.3	67.0
105.761	99.3	26.0
106.63	99.3	23.0
107.528	99.3	30.0
108.456	99.3	27.0
109.406	99.3	17.0
110.374	99.3	100.0
111.357	99.3	113.0
112.355	99.3	390.0
113.367	99.3	245.0
114.387	99.3	79.0
115.415	99.3	21.0
116.446	99.3	29.0
117.483	99.3	61.0
118.521	99.3	31.0
119.559	99.3	49.0
120.602	99.3	32.0
121.644	99.3	233.0
122.688	99.3	624.0
123.731	99.3	167.0
124.776	99.3	169.0
125.819	99.3	50.0
126.859	99.3	28.0
127.902	99.3	47.0
128.942	99.3	16.0
129.98	99.3	24.0
131.016	99.3	13.0
132.054	99.3	29.0
133.092	99.3	14.0
134.126	99.3	4.0
135.158	99.3	10.0
136.192	99.3	10.0
137.224	99.3	29.0
138.253	99.3	18.0
139.281	99.3	13.0
140.31	99.3	72.0
141.338	99.3	244.0
142.365	99.3	937.0
143.39	99.3	876.0
144.415	99.3	334.0
145.441	99.3	450.0
146.465	99.3	254.0
147.488	99.3	43.0
148.51	99.3	88.0
149.534	99.3	272.0
150.554	99.3	584.0
151.574	99.3	298.0
152.596	99.3	70.0
153.615	99.3	26.0
154.632	99.3	29.0
155.648	99.3	52.0
156.667	99.3	51.0
157.685	99.3	37.0
158.699	99.3	24.0
159.713	99.3	84.0
160.729	99.3	373.0
161.745	99.3	1001.0
162.758	99.3	276.0
163.77	99.3	335.0
164.784	99.3	54.0
165.799	99.3	809.0
166.812	99.3	675.0
167.823	99.3	435.0
168.836	99.3	377.0
169.849	99.3	240.0
170.863	99.3	750.0
171.876	99.3	307.0
172.888	99.3	341.0
173.899	99.3	707.0
174.912	99.3	611.0
175.924	99.3	42.0
176.934	99.3	431.0
177.945	99.3	844.0
178.959	99.3	72.0
179.971	99.3	168.0
180.98	99.3	175.0
181.991	99.3	235.0
183.002	99.3	52.0
184.012	99.3	36.0
185.018	99.3	855.0
186.024	99.3	423.0
187.032	99.3	693.0
188.038	99.3	260.0
189.043	99.3	139.0
190.047	99.3	671.0
191.047	99.3	117.0
192.049	99.3	13.0
193.049	99.3	163.0
194.047	99.3	283.0
195.035	99.3	462.0
195.988	99.3	294.0
196.859	99.3	235.0
197.607	99.3	39.0
198.22	99.3	20.0
198.716	99.3	17.0
199.107	99.3	16.0
199.412	99.3	100.0
199.647	99.3	212.0
199.826	99.3	290.0
99.997	100.3	63.0
100.033	100.3	69.0
100.133	100.3	124.0
100.329	100.3	190.0
100.627	100.3	387.0
101.021	100.3	570.0
101.5	100.3	204.0
102.06	100.3	81.0
102.691	100.3	248.0
103.384	100.3	971.0
104.129	100.3	484.0
104.924	100.3	43.0
105.761	100.3	37.0
106.632	100.3	33.0
107.532	100.3	29.0
108.458	100.3	25.0
109.408	100.3	38.0
110.377	100.3	552.0
111.36	100.3	319.0
112.357	100.3	372.0
113.366	100.3	2251.0
114.388	100.3	987.0
115.416	100.3	48.0
116.447	100.3	23.0
117.484	100.3	96.0
118.523	100.3	341.0
119.564	100.3	603.0
120.605	100.3	32.0
121.647	100.3	229.0
122.69	100.3	624.0
123.734	100.3	117.0
124.778	100.3	1186.0
125.821	100.3	247.0
126.862	100.3	110.0
127.903	100.3	546.0
128.945	100.3	444.0
129.985	100.3	246.0
131.021	100.3	160.0
132.058	100.3	705.0
133.096	100.3	238.0
134.131	100.3	21.0
135.164	100.3	20.0
136.196	100.3	19.0
137.226	100.3	204.0
138.257	100.3	115.0
139.285	100.3	8.0
140.312	100.3	29.0
141.341	100.3	33.0
142.368	100.3	323.0
143.395	100.3	1079.0
144.421	100.3	2258.0
145.445	100.3	621.0
146.468	100.3	34.0
147.492	100.3	54.0
148.515	100.3	329.0
149.537	100.3	211.0
150.556	100.3	304.0
151.578	100.3	353.0
152.6	100.3	76.0
153.618	100.3	42.0
154.637	100.3	49.0
155.652	100.3	30.0
156.67	100.3	19.0
157.688	100.3	66.0
158.703	100.3	785.0
159.719	100.3	367.0
160.733	100.3	550.0
161.749	100.3	903.0
162.761	100.3	351.0
163.774	100.3	33.0
164.788	100.3	32.0
165.801	100.3	47.0
166.814	100.3	28.0
167.825	100.3	63.0
168.838	100.3	391.0
169.853	100.3	1728.0
170.868	100.3	331.0
171.879	100.3	35.0
172.89	100.3	41.0
173.902	100.3	75.0
174.914	100.3	45.0
175.927	100.3	393.0
176.939	100.3	250.0
177.95	100.3	52.0
178.962	100.3	67.0
179.973	100.3	574.0
180.982	100.3	783.0
181.993	100.3	344.0
183.003	100.3	97.0
184.012	100.3	31.0
185.02	100.3	50.0
186.027	100.3	32.0
187.034	100.3	174.0
188.04	100.3	206.0
189.046	100.3	339.0
190.049	100.3	644.0
191.052	100.3	61.0
192.053	100.3	1645.0
193.052	100.3	1599.0
194.049	100.3	192.0
195.038	100.3	33.0
195.992	100.3	601.0
196.864	100.3	365.0
197.613	100.3	242.0
198.226	100.3	103.0
198.719	100.3	34.0
199.112	100.3	34.0
199.418	100.3	70.0
199.653	100.3	186.0
199.831	100.3	330.0
99.997	101.3	12.0
100.032	101.3	19.0
100.133	101.3	14.0
100.33	101.3	13.0
100.629	101.3	13.0
101.02	101.3	24.0
101.5	101.3	42.0
102.06	101.3	764.0
102.692	101.3	623.0
103.385	101.3	73.0
104.129	101.3	30.0
104.923	101.3	30.0
105.759	101.3	32.0
106.631	101.3	13.0
107.531	101.3	235.0
108.459	101.3	809.0
109.409	101.3	93.0
110.377	101.3	29.0
111.362	101.3	127.0
112.36	101.3	305.0
113.37	101.3	461.0
114.392	101.3	1320.0
115.419	101.3	667.0
116.451	101.3	34.0
117.487	101.3	83.0
118.526	101.3	160.0
119.566	101.3	189.0
120.608	101.3	28.0
121.652	101.3	135.0
122.694	101.3	500.0
123.737	101.3	62.0
124.78	101.3	92.0
125.822	101.3	34.0
126.865	101.3	520.0
127.908	101.3	1145.0
128.949	101.3	1037.0
129.987	101.3	633.0
131.024	101.3	513.0
132.062	101.3	1141.0
133.099	101.3	936.0
134.133	101.3	44.0
135.167	101.3	24.0
136.199	101.3	28.0
137.231	101.3	187.0
138.261	101.3	39.0
139.289	101.3	30.0
140.317	101.3	31.0
141.346	101.3	56.0
142.372	101.3	437.0
143.397	101.3	726.0
144.423	101.3	625.0
145.446	101.3	329.0
146.47	101.3	57.0
147.494	101.3	26.0
148.517	101.3	90.0
149.54	101.3	18.0
150.559	101.3	347.0
151.579	101.3	539.0
152.601	101.3	38.0
153.622	101.3	944.0
154.64	101.3	163.0
155.655	101.3	206.0
156.672	101.3	130.0
157.689	101.3	137.0
158.706	101.3	665.0
159.719	101.3	518.0
160.735	101.3	81.0
161.752	101.3	540.0
162.765	101.3	389.0
163.778	101.3	36.0
164.79	101.3	33.0
165.803	101.3	54.0
166.817	101.3	28.0
167.829	101.3	162.0
168.843	101.3	125.0
169.857	101.3	657.0
170.868	101.3	80.0
171.88	101.3	53.0
172.893	101.3	31.0
173.905	101.3	21.0
174.918	101.3	45.0
175.93	101.3	267.0
176.94	101.3	202.0
177.953	101.3	354.0
178.964	101.3	75.0
179.977	101.3	39.0
180.986	101.3	36.0
181.995	101.3	96.0
183.006	101.3	666.0
184.014	101.3	113.0
185.025	101.3	49.0
186.031	101.3	517.0
187.036	101.3	674.0
188.045	101.3	1233.0
189.049	101.3	159.0
190.052	101.3	131.0
191.055	101.3	603.0
192.058	101.3	488.0
193.058	101.3	458.0
194.052	101.3	104.0
195.042	101.3	125.0
195.995	101.3	244.0
196.864	101.3	1159.0
197.614	101.3	1727.0
198.228	101.3	941.0
198.723	101.3	211.0
199.114	101.3	77.0
199.419	101.3	103.0
199.653	101.3	141.0
199.832	101.3	178.0
99.997	102.3	16.0
100.031	102.3	12.0
100.13	102.3	9.0
100.326	102.3	8.0
100.626	102.3	13.0
101.019	102.3	55.0
101.498	102.3	239.0
102.057	102.3	345.0
102.689	102.3	162.0
103.382	102.3	30.0
104.127	102.3	36.0
104.92	102.3	25.0
105.758	102.3	38.0
106.63	102.3	24.0
107.529	102.3	122.0
108.456	102.3	410.0
109.406	102.3	72.0
110.374	102.3	21.0
111.358	102.3	42.0
112.354	102.3	137.0
113.364	102.3	615.0
114.385	102.3	809.0
115.413	102.3	330.0
116.446	102.3	26.0
117.481	102.3	18.0
118.521	102.3	139.0
119.56	102.3	129.0
120.601	102.3	23.0
121.645	102.3	29.0
122.687	102.3	27.0
123.729	102.3	41.0
124.773	102.3	26.0
125.817	102.3	130.0
126.858	102.3	483.0
127.9	102.3	491.0
128.941	102.3	77.0
129.98	102.3	37.0
131.018	102.3	330.0
132.055	102.3	713.0
133.092	102.3	541.0
134.127	102.3	214.0
135.161	102.3	474.0
136.194	102.3	67.0
137.225	102.3	30.0
138.254	102.3	29.0
139.282	102.3	32.0
140.311	102.3	57.0
141.338	102.3	41.0
142.366	102.3	51.0
143.391	102.3	68.0
144.416	102.3	122.0
145.442	102.3	586.0
146.465	102.3	711.0
147.488	102.3	486.0
148.511	102.3	195.0
149.533	102.3	72.0
150.554	102.3	47.0
151.573	102.3	40.0
152.594	102.3	588.0
153.614	102.3	734.0
154.634	102.3	1106.0
155.651	102.3	549.0
156.667	102.3	114.0
157.684	102.3	556.0
158.7	102.3	785.0
159.713	102.3	98.0
160.728	102.3	232.0
161.746	102.3	53.0
162.758	102.3	28.0
163.77	102.3	43.0
164.785	102.3	44.0
165.8	102.3	46.0
166.813	102.3	91.0
167.825	102.3	504.0
168.838	102.3	243.0
169.852	102.3	26.0
170.864	102.3	38.0
171.878	102.3	36.0
172.889	102.3	25.0
173.9	102.3	19.0
174.915	102.3	185.0
175.926	102.3	750.0
176.938	102.3	822.0
177.95	102.3	1157.0
178.962	102.3	519.0
179.972	102.3	347.0
180.981	102.3	112.0
181.992	102.3	88.0
183.003	102.3	320.0
184.013	102.3	134.0
185.021	102.3	38.0
186.027	102.3	150.0
187.032	102.3	216.0
188.041	102.3	60.0
189.048	102.3	30.0
190.05	102.3	137.0
191.051	102.3	617.0
192.052	102.3	226.0
193.054	102.3	977.0
194.051	102.3	566.0
195.04	102.3	605.0
195.993	102.3	139.0
196.864	102.3	531.0
197.61	102.3	862.0
198.223	102.3	684.0
198.719	102.3	473.0
199.111	102.3	951.0
199.415	102.3	1293.0
199.649	102.3	882.0
199.83	102.3	781.0
99.998	103.3	1024.0
100.032	103.3	1062.0
100.132	103.3	1003.0
100.328	103.3	714.0
100.628	103.3	518.0
101.022	103.3	520.0
101.5	103.3	812.0
102.059	103.3	624.0
102.69	103.3	104.0
103.382	103.3	27.0
104.127	103.3	33.0
104.922	103.3	29.0
105.759	103.3	27.0
106.631	103.3	31.0
107.53	103.3	37.0
108.456	103.3	22.0
109.407	103.3	102.0
110.377	103.3	84.0
111.36	103.3	87.0
112.357	103.3	39.0
113.368	103.3	97.0
114.387	103.3	358.0
115.414	103.3	318.0
116.448	103.3	25.0
117.484	103.3	57.0
118.522	103.3	717.0
119.562	103.3	782.0
120.605	103.3	173.0
121.648	103.3	33.0
122.69	103.3	22.0
123.733	103.3	38.0
124.777	103.3	30.0
125.82	103.3	437.0
126.86	103.3	358.0
127.902	103.3	47.0
128.944	103.3	308.0
129.982	103.3	203.0
131.02	103.3	783.0
132.058	103.3	1075.0
133.096	103.3	593.0
134.129	103.3	333.0
135.163	103.3	390.0
136.197	103.3	664.0
137.229	103.3	707.0
138.259	103.3	87.0
139.287	103.3	282.0
140.315	103.3	998.0
141.343	103.3	50.0
142.37	103.3	33.0
143.395	103.3	26.0
144.422	103.3	82.0
145.447	103.3	757.0
146.469	103.3	937.0
147.492	103.3	712.0
148.515	103.3	403.0
149.537	103.3	65.0
150.556	103.3	65.0
151.577	103.3	22.0
152.598	103.3	216.0
153.616	103.3	231.0
154.634	103.3	95.0
155.651	103.3	43.0
156.671	103.3	174.0
157.689	103.3	711.0
158.704	103.3	623.0
159.718	103.3	45.0
160.733	103.3	157.0
161.749	103.3	519.0
162.761	103.3	286.0
163.774	103.3	40.0
164.789	103.3	40.0
165.803	103.3	75.0
166.816	103.3	935.0
167.83	103.3	671.0
168.842	103.3	137.0
169.855	103.3	37.0
170.868	103.3	39.0
171.881	103.3	35.0
172.893	103.3	157.0
173.904	103.3	514.0
174.916	103.3	551.0
175.928	103.3	509.0
176.939	103.3	624.0
177.952	103.3	434.0
178.963	103.3	118.0
179.974	103.3	161.0
180.984	103.3	1060.0
181.994	103.3	1094.0
183.005	103.3	1069.0
184.015	103.3	1418.0
185.023	103.3	1538.0
186.029	103.3	969.0
187.036	103.3	120.0
188.044	103.3	28.0
189.05	103.3	32.0
190.054	103.3	38.0
191.054	103.3	95.0
192.056	103.3	748.0
193.057	103.3	626.0
194.053	103.3	734.0
195.041	103.3	565.0
195.994	103.3	264.0
196.865	103.3	1084.0
197.613	103.3	2070.0
198.226	103.3	634.0
198.718	103.3	607.0
199.113	103.3	535.0
199.419	103.3	495.0
199.654	103.3	432.0
199.832	103.3	391.0
99.996	104.3	856.0
100.029	104.3	848.0
100.13	104.3	910.0
100.326	104.3	989.0
100.625	104.3	1141.0
101.021	104.3	698.0
101.499	104.3	280.0
102.057	104.3	53.0
102.688	104.3	21.0
103.381	104.3	26.0
104.127	104.3	23.0
104.921	104.3	20.0
105.757	104.3	32.0
106.629	104.3	42.0
107.529	104.3	30.0
108.455	104.3	593.0
109.405	104.3	1607.0
110.373	104.3	671.0
111.357	104.3	461.0
112.354	104.3	48.0
113.365	104.3	43.0
114.385	104.3	25.0
115.411	104.3	29.0
116.444	104.3	21.0
117.48	104.3	242.0
118.521	104.3	386.0
119.561	104.3	557.0
120.601	104.3	102.0
121.644	104.3	41.0
122.687	104.3	361.0
123.73	104.3	47.0
124.774	104.3	25.0
125.815	104.3	47.0
126.856	104.3	25.0
127.9	104.3	40.0
128.94	104.3	28.0
129.978	104.3	62.0
131.017	104.3	169.0
132.054	104.3	598.0
133.09	104.3	511.0
134.126	104.3	170.0
135.161	104.3	163.0
136.193	104.3	396.0
137.224	104.3	87.0
138.255	104.3	53.0
139.283	104.3	41.0
140.312	104.3	426.0
141.341	104.3	245.0
142.366	104.3	134.0
143.392	104.3	805.0
144.418	104.3	395.0
145.442	104.3	845.0
146.466	104.3	753.0
147.489	104.3	530.0
148.513	104.3	304.0
149.536	104.3	38.0
150.553	104.3	36.0
151.574	104.3	31.0
152.595	104.3	391.0
153.615	104.3	470.0
154.634	104.3	105.0
155.651	104.3	40.0
156.667	104.3	29.0
157.684	104.3	29.0
158.701	104.3	334.0
159.715	104.3	470.0
160.729	104.3	1182.0
161.745	104.3	719.0
162.759	104.3	496.0
163.77	104.3	64.0
164.784	104.3	42.0
165.8	104.3	239.0
166.814	104.3	973.0
167.825	104.3	887.0
168.839	104.3	407.0
169.853	104.3	31.0
170.866	104.3	73.0
171.879	104.3	610.0
172.888	104.3	229.0
173.902	104.3	313.0
174.915	104.3	372.0
175.927	104.3	541.0
176.938	104.3	504.0
177.948	104.3	485.0
178.961	104.3	394.0
179.971	104.3	126.0
180.983	104.3	250.0
181.993	104.3	971.0
183.002	104.3	809.0
184.012	104.3	1861.0
185.022	104.3	376.0
186.028	104.3	134.0
187.033	104.3	749.0
188.041	104.3	338.0
189.047	104.3	864.0
190.051	104.3	163.0
191.052	104.3	66.0
192.054	104.3	142.0
193.054	104.3	208.0
194.05	104.3	221.0
195.042	104.3	1445.0
195.994	104.3	1216.0
196.864	104.3	747.0
197.611	104.3	972.0
198.224	104.3	240.0
198.721	104.3	112.0
199.113	104.3	189.0
199.416	104.3	360.0
199.65	104.3	402.0
199.827	104.3	429.0
99.997	105.3	356.0
100.031	105.3	342.0
100.133	105.3	323.0
100.329	105.3	252.0
100.628	105.3	321.0
101.021	105.3	173.0
101.499	105.3	36.0
102.058	105.3	17.0
102.69	105.3	45.0
103.382	105.3	189.0
104.128	105.3	208.0
104.922	105.3	56.0
105.758	105.3	890.0
106.628	105.3	381.0
107.529	105.3	46.0
108.455	105.3	339.0
109.404	105.3	591.0
110.372	105.3	143.0
111.355	105.3	37.0
112.354	105.3	36.0
113.364	105.3	23.0
114.384	105.3	132.0
115.41	105.3	640.0
116.444	105.3	290.0
117.481	105.3	1008.0
118.517	105.3	419.0
119.559	105.3	47.0
120.601	105.3	27.0
121.643	105.3	169.0
122.687	105.3	1459.0
123.73	105.3	131.0
124.774	105.3	434.0
125.816	105.3	1493.0
126.856	105.3	756.0
127.898	105.3	183.0
128.939	105.3	61.0
129.978	105.3	37.0
131.017	105.3	35.0
132.054	105.3	123.0
133.091	105.3	36.0
134.126	105.3	36.0
135.16	105.3	35.0
136.195	105.3	21.0
137.227	105.3	570.0
138.256	105.3	1035.0
139.285	105.3	401.0
140.312	105.3	62.0
141.34	105.3	41.0
142.366	105.3	247.0
143.394	105.3	485.0
144.42	105.3	255.0
145.442	105.3	473.0
146.465	105.3	621.0
147.487	105.3	558.0
148.512	105.3	272.0
149.535	105.3	31.0
150.554	105.3	33.0
151.573	105.3	23.0
152.595	105.3	128.0
153.615	105.3	257.0
154.634	105.3	201.0
155.652	105.3	26.0
156.669	105.3	42.0
157.684	105.3	58.0
158.699	105.3	83.0
159.715	105.3	402.0
160.729	105.3	501.0
161.743	105.3	339.0
162.758	105.3	175.0
163.771	105.3	58.0
164.786	105.3	29.0
165.802	105.3	55.0
166.815	105.3	586.0
167.828	105.3	557.0
168.84	105.3	815.0
169.852	105.3	64.0
170.866	105.3	903.0
171.879	105.3	238.0
172.891	105.3	33.0
173.903	105.3	27.0
174.916	105.3	27.0
175.927	105.3	552.0
176.939	105.3	1006.0
177.95	105.3	356.0
178.962	105.3	406.0
179.973	105.3	524.0
180.981	105.3	669.0
181.991	105.3	623.0
183.003	105.3	729.0
184.013	105.3	1291.0
185.02	105.3	126.0
186.027	105.3	102.0
187.033	105.3	575.0
188.04	105.3	491.0
189.046	105.3	1030.0
190.05	105.3	392.0
191.052	105.3	211.0
192.054	105.3	324.0
193.055	105.3	140.0
194.051	105.3	257.0
195.042	105.3	246.0
195.994	105.3	169.0
196.864	105.3	209.0
197.612	105.3	438.0
198.226	105.3	109.0
198.721	105.3	56.0
199.112	105.3	175.0
199.416	105.3	334.0
199.649	105.3	405.0
199.83	105.3	413.0
99.997	106.3	12.0
100.032	106.3	13.0
100.134	106.3	11.0
100.329	106.3	22.0
100.629	106.3	101.0
101.021	106.3	645.0
101.5	106.3	484.0
102.059	106.3	43.0
102.691	106.3	21.0
103.383	106.3	26.0
104.128	106.3	31.0
104.921	106.3	40.0
105.758	106.3	126.0
106.629	106.3	76.0
107.529	106.3	161.0
108.455	106.3	414.0
109.407	106.3	109.0
110.375	106.3	116.0
111.357	106.3	36.0
112.356	106.3	55.0
[truncated: 9,000 more rows]
