# Supplementary material for: Multimodal dynamic and unclonable anti-counterfeiting using robust diamond microparticles on heterogeneous substrate
Source: Nat Commun. 2023 May 2;14:2507. doi: 10.1038/s41467-023-38178-1 (PMC10154296; doi:10.1038/s41467-023-38178-1)
Supplement: Supplementary file 3 — Source Data [file 41467_2023_38178_MOESM3_ESM.zip › Source Data/Fig 4/10_2.txt]

99.996	88.3	688.0
100.031	88.3	676.0
100.132	88.3	649.0
100.328	88.3	508.0
100.629	88.3	366.0
101.022	88.3	191.0
101.501	88.3	55.0
102.06	88.3	21.0
102.691	88.3	19.0
103.384	88.3	19.0
104.13	88.3	34.0
104.924	88.3	19.0
105.759	88.3	23.0
106.634	88.3	23.0
107.534	88.3	23.0
108.46	88.3	1263.0
109.413	88.3	717.0
110.383	88.3	693.0
111.37	88.3	787.0
112.368	88.3	524.0
113.38	88.3	151.0
114.399	88.3	395.0
115.423	88.3	719.0
116.455	88.3	28.0
117.489	88.3	8.0
118.526	88.3	10.0
119.566	88.3	187.0
120.606	88.3	291.0
121.648	88.3	284.0
122.689	88.3	22.0
123.732	88.3	5.0
124.777	88.3	12.0
125.817	88.3	41.0
126.857	88.3	222.0
127.896	88.3	60.0
128.937	88.3	23.0
129.975	88.3	138.0
131.012	88.3	1960.0
132.05	88.3	1085.0
133.086	88.3	222.0
134.122	88.3	28.0
135.155	88.3	23.0
136.189	88.3	38.0
137.222	88.3	24.0
138.253	88.3	23.0
139.281	88.3	14.0
140.311	88.3	226.0
141.34	88.3	50.0
142.367	88.3	26.0
143.394	88.3	34.0
144.417	88.3	219.0
145.443	88.3	188.0
146.467	88.3	27.0
147.49	88.3	36.0
148.514	88.3	287.0
149.537	88.3	814.0
150.557	88.3	386.0
151.577	88.3	30.0
152.599	88.3	19.0
153.62	88.3	27.0
154.636	88.3	43.0
155.652	88.3	622.0
156.673	88.3	99.0
157.69	88.3	33.0
158.709	88.3	94.0
159.724	88.3	171.0
160.739	88.3	270.0
161.757	88.3	93.0
162.774	88.3	374.0
163.787	88.3	582.0
164.798	88.3	585.0
165.815	88.3	2496.0
166.83	88.3	553.0
167.841	88.3	100.0
168.854	88.3	1454.0
169.867	88.3	600.0
170.88	88.3	37.0
171.893	88.3	120.0
172.906	88.3	476.0
173.917	88.3	313.0
174.926	88.3	51.0
175.937	88.3	231.0
176.948	88.3	103.0
177.957	88.3	40.0
178.968	88.3	78.0
179.98	88.3	143.0
180.991	88.3	200.0
181.999	88.3	44.0
183.009	88.3	503.0
184.019	88.3	528.0
185.028	88.3	510.0
186.035	88.3	265.0
187.041	88.3	772.0
188.047	88.3	1062.0
189.054	88.3	1500.0
190.058	88.3	904.0
191.059	88.3	1034.0
192.061	88.3	549.0
193.062	88.3	210.0
194.061	88.3	125.0
195.051	88.3	117.0
196.008	88.3	380.0
196.882	88.3	410.0
197.632	88.3	677.0
198.247	88.3	750.0
198.74	88.3	762.0
199.132	88.3	760.0
199.435	88.3	477.0
199.67	88.3	298.0
199.847	88.3	289.0
99.994	89.3	352.0
100.029	89.3	373.0
100.131	89.3	393.0
100.326	89.3	497.0
100.626	89.3	744.0
101.019	89.3	481.0
101.498	89.3	612.0
102.057	89.3	955.0
102.688	89.3	638.0
103.381	89.3	203.0
104.126	89.3	33.0
104.92	89.3	24.0
105.755	89.3	28.0
106.627	89.3	18.0
107.528	89.3	25.0
108.452	89.3	65.0
109.401	89.3	49.0
110.369	89.3	429.0
111.353	89.3	512.0
112.352	89.3	502.0
113.365	89.3	157.0
114.385	89.3	60.0
115.409	89.3	26.0
116.44	89.3	27.0
117.475	89.3	8.0
118.512	89.3	8.0
119.552	89.3	10.0
120.594	89.3	14.0
121.636	89.3	22.0
122.678	89.3	7.0
123.721	89.3	4.0
124.765	89.3	16.0
125.807	89.3	48.0
126.846	89.3	795.0
127.887	89.3	112.0
128.927	89.3	56.0
129.966	89.3	55.0
131.003	89.3	249.0
132.039	89.3	670.0
133.076	89.3	251.0
134.112	89.3	21.0
135.145	89.3	22.0
136.179	89.3	109.0
137.213	89.3	26.0
138.244	89.3	84.0
139.272	89.3	124.0
140.3	89.3	887.0
141.33	89.3	760.0
142.357	89.3	275.0
143.383	89.3	100.0
144.41	89.3	55.0
145.435	89.3	39.0
146.461	89.3	31.0
147.481	89.3	29.0
148.505	89.3	259.0
149.53	89.3	80.0
150.552	89.3	19.0
151.572	89.3	31.0
152.592	89.3	28.0
153.613	89.3	30.0
154.632	89.3	59.0
155.649	89.3	829.0
156.67	89.3	146.0
157.688	89.3	31.0
158.703	89.3	560.0
159.718	89.3	1344.0
160.734	89.3	694.0
161.753	89.3	81.0
162.768	89.3	416.0
163.781	89.3	941.0
164.795	89.3	129.0
165.809	89.3	79.0
166.824	89.3	86.0
167.836	89.3	112.0
168.849	89.3	572.0
169.863	89.3	109.0
170.875	89.3	30.0
171.888	89.3	71.0
172.899	89.3	210.0
173.91	89.3	1527.0
174.922	89.3	396.0
175.934	89.3	42.0
176.945	89.3	30.0
177.954	89.3	37.0
178.966	89.3	150.0
179.978	89.3	323.0
180.989	89.3	25.0
181.996	89.3	72.0
183.004	89.3	452.0
184.016	89.3	820.0
185.025	89.3	1039.0
186.03	89.3	556.0
187.036	89.3	306.0
188.044	89.3	140.0
189.051	89.3	405.0
190.054	89.3	383.0
191.055	89.3	109.0
192.056	89.3	70.0
193.056	89.3	33.0
194.055	89.3	14.0
195.049	89.3	23.0
196.005	89.3	82.0
196.876	89.3	348.0
197.624	89.3	514.0
198.238	89.3	419.0
198.73	89.3	273.0
199.122	89.3	273.0
199.427	89.3	319.0
199.657	89.3	345.0
199.834	89.3	407.0
99.995	90.3	99.0
100.03	90.3	96.0
100.132	90.3	101.0
100.328	90.3	150.0
100.628	90.3	267.0
101.021	90.3	400.0
101.499	90.3	533.0
102.057	90.3	617.0
102.688	90.3	642.0
103.381	90.3	349.0
104.126	90.3	38.0
104.921	90.3	217.0
105.757	90.3	531.0
106.628	90.3	28.0
107.528	90.3	29.0
108.453	90.3	70.0
109.403	90.3	233.0
110.373	90.3	121.0
111.355	90.3	112.0
112.354	90.3	91.0
113.366	90.3	25.0
114.388	90.3	30.0
115.415	90.3	29.0
116.446	90.3	17.0
117.481	90.3	7.0
118.518	90.3	5.0
119.559	90.3	9.0
120.602	90.3	12.0
121.643	90.3	11.0
122.687	90.3	10.0
123.728	90.3	8.0
124.772	90.3	19.0
125.815	90.3	20.0
126.856	90.3	29.0
127.896	90.3	26.0
128.935	90.3	49.0
129.973	90.3	47.0
131.011	90.3	57.0
132.048	90.3	65.0
133.083	90.3	50.0
134.119	90.3	295.0
135.153	90.3	117.0
136.187	90.3	25.0
137.22	90.3	30.0
138.249	90.3	30.0
139.278	90.3	325.0
140.308	90.3	767.0
141.337	90.3	559.0
142.364	90.3	534.0
143.391	90.3	809.0
144.417	90.3	756.0
145.444	90.3	267.0
146.467	90.3	90.0
147.49	90.3	34.0
148.515	90.3	20.0
149.539	90.3	25.0
150.558	90.3	33.0
151.577	90.3	21.0
152.6	90.3	32.0
153.621	90.3	34.0
154.64	90.3	24.0
155.657	90.3	31.0
156.676	90.3	42.0
157.694	90.3	31.0
158.71	90.3	21.0
159.726	90.3	32.0
160.742	90.3	129.0
161.759	90.3	131.0
162.775	90.3	506.0
163.788	90.3	301.0
164.8	90.3	1548.0
165.817	90.3	2681.0
166.832	90.3	2055.0
167.842	90.3	538.0
168.854	90.3	330.0
169.868	90.3	42.0
170.88	90.3	31.0
171.893	90.3	28.0
172.906	90.3	352.0
173.917	90.3	602.0
174.928	90.3	78.0
175.94	90.3	85.0
176.951	90.3	160.0
177.962	90.3	27.0
178.973	90.3	23.0
179.984	90.3	54.0
180.994	90.3	60.0
182.003	90.3	61.0
183.013	90.3	965.0
184.023	90.3	947.0
185.029	90.3	380.0
186.037	90.3	244.0
187.042	90.3	154.0
188.048	90.3	54.0
189.055	90.3	781.0
190.059	90.3	782.0
191.061	90.3	397.0
192.062	90.3	1290.0
193.062	90.3	280.0
194.062	90.3	13.0
195.053	90.3	202.0
196.008	90.3	730.0
196.881	90.3	385.0
197.63	90.3	151.0
198.244	90.3	32.0
198.736	90.3	25.0
199.125	90.3	59.0
199.428	90.3	144.0
199.66	90.3	230.0
199.838	90.3	295.0
99.994	91.3	141.0
100.029	91.3	184.0
100.131	91.3	262.0
100.326	91.3	606.0
100.627	91.3	972.0
101.02	91.3	1016.0
101.499	91.3	864.0
102.058	91.3	853.0
102.689	91.3	603.0
103.381	91.3	468.0
104.126	91.3	159.0
104.92	91.3	691.0
105.756	91.3	572.0
106.628	91.3	126.0
107.528	91.3	128.0
108.453	91.3	665.0
109.402	91.3	752.0
110.37	91.3	72.0
111.354	91.3	33.0
112.352	91.3	55.0
113.364	91.3	879.0
114.384	91.3	379.0
115.41	91.3	24.0
116.441	91.3	25.0
117.477	91.3	12.0
118.515	91.3	2.0
119.555	91.3	4.0
120.597	91.3	5.0
121.641	91.3	11.0
122.682	91.3	10.0
123.726	91.3	20.0
124.768	91.3	29.0
125.81	91.3	26.0
126.852	91.3	26.0
127.892	91.3	18.0
128.932	91.3	31.0
129.971	91.3	600.0
131.008	91.3	1078.0
132.046	91.3	361.0
133.082	91.3	105.0
134.116	91.3	1008.0
135.15	91.3	333.0
136.184	91.3	276.0
137.217	91.3	85.0
138.247	91.3	29.0
139.275	91.3	386.0
140.303	91.3	398.0
141.333	91.3	34.0
142.361	91.3	556.0
143.387	91.3	647.0
144.413	91.3	482.0
145.439	91.3	75.0
146.462	91.3	30.0
147.486	91.3	20.0
148.51	91.3	24.0
149.534	91.3	18.0
150.555	91.3	72.0
151.574	91.3	24.0
152.597	91.3	21.0
153.618	91.3	9.0
154.638	91.3	26.0
155.655	91.3	19.0
156.673	91.3	43.0
157.692	91.3	78.0
158.708	91.3	188.0
159.723	91.3	34.0
160.738	91.3	31.0
161.755	91.3	27.0
162.772	91.3	181.0
163.787	91.3	958.0
164.801	91.3	2621.0
165.816	91.3	5262.0
166.829	91.3	5445.0
167.842	91.3	1050.0
168.855	91.3	68.0
169.869	91.3	48.0
170.882	91.3	39.0
171.895	91.3	31.0
172.908	91.3	170.0
173.917	91.3	351.0
174.927	91.3	803.0
175.938	91.3	704.0
176.949	91.3	699.0
177.959	91.3	61.0
178.972	91.3	522.0
179.984	91.3	1092.0
180.992	91.3	832.0
182.001	91.3	565.0
183.009	91.3	328.0
184.018	91.3	531.0
185.027	91.3	216.0
186.034	91.3	800.0
187.039	91.3	60.0
188.046	91.3	99.0
189.052	91.3	908.0
190.058	91.3	941.0
191.059	91.3	1050.0
192.06	91.3	866.0
193.062	91.3	103.0
194.059	91.3	53.0
195.052	91.3	542.0
196.007	91.3	573.0
196.877	91.3	54.0
197.628	91.3	216.0
198.241	91.3	629.0
198.733	91.3	632.0
199.122	91.3	556.0
199.426	91.3	484.0
199.658	91.3	461.0
199.833	91.3	417.0
99.994	92.3	44.0
100.028	92.3	47.0
100.131	92.3	78.0
100.325	92.3	190.0
100.625	92.3	387.0
101.018	92.3	543.0
101.498	92.3	777.0
102.057	92.3	789.0
102.688	92.3	381.0
103.382	92.3	101.0
104.125	92.3	49.0
104.92	92.3	319.0
105.756	92.3	1233.0
106.626	92.3	260.0
107.525	92.3	543.0
108.451	92.3	362.0
109.4	92.3	35.0
110.368	92.3	11.0
111.353	92.3	17.0
112.349	92.3	25.0
113.359	92.3	78.0
114.38	92.3	68.0
115.407	92.3	150.0
116.437	92.3	18.0
117.473	92.3	7.0
118.512	92.3	6.0
119.55	92.3	9.0
120.591	92.3	13.0
121.635	92.3	4.0
122.677	92.3	7.0
123.719	92.3	13.0
124.764	92.3	24.0
125.805	92.3	11.0
126.847	92.3	8.0
127.889	92.3	13.0
128.928	92.3	57.0
129.967	92.3	582.0
131.005	92.3	987.0
132.042	92.3	813.0
133.078	92.3	159.0
134.112	92.3	22.0
135.147	92.3	93.0
136.179	92.3	989.0
137.213	92.3	178.0
138.244	92.3	33.0
139.271	92.3	526.0
140.3	92.3	63.0
141.331	92.3	26.0
142.359	92.3	105.0
143.384	92.3	387.0
144.411	92.3	408.0
145.437	92.3	82.0
146.461	92.3	36.0
147.484	92.3	1491.0
148.508	92.3	556.0
149.531	92.3	212.0
150.551	92.3	1319.0
151.572	92.3	238.0
152.594	92.3	20.0
153.614	92.3	29.0
154.633	92.3	45.0
155.649	92.3	30.0
156.669	92.3	167.0
157.686	92.3	412.0
158.705	92.3	43.0
159.72	92.3	32.0
160.735	92.3	34.0
161.755	92.3	24.0
162.772	92.3	48.0
163.785	92.3	1068.0
164.798	92.3	3209.0
165.813	92.3	5701.0
166.828	92.3	5893.0
167.84	92.3	582.0
168.851	92.3	45.0
169.866	92.3	45.0
170.879	92.3	172.0
171.891	92.3	91.0
172.903	92.3	113.0
173.914	92.3	669.0
174.925	92.3	1103.0
175.935	92.3	979.0
176.946	92.3	813.0
177.957	92.3	544.0
178.968	92.3	97.0
179.98	92.3	255.0
180.99	92.3	271.0
181.998	92.3	685.0
183.007	92.3	340.0
184.017	92.3	780.0
185.026	92.3	103.0
186.032	92.3	63.0
187.037	92.3	29.0
188.044	92.3	48.0
189.049	92.3	30.0
190.053	92.3	161.0
191.055	92.3	267.0
192.056	92.3	64.0
193.058	92.3	24.0
194.058	92.3	57.0
195.048	92.3	332.0
196.004	92.3	504.0
196.877	92.3	90.0
197.624	92.3	607.0
198.238	92.3	1467.0
198.729	92.3	1127.0
199.119	92.3	554.0
199.426	92.3	783.0
199.657	92.3	801.0
199.833	92.3	726.0
99.996	93.3	146.0
100.031	93.3	187.0
100.132	93.3	330.0
100.327	93.3	914.0
100.627	93.3	1074.0
101.019	93.3	708.0
101.497	93.3	1857.0
102.057	93.3	1029.0
102.687	93.3	125.0
103.38	93.3	418.0
104.126	93.3	331.0
104.918	93.3	623.0
105.755	93.3	540.0
106.626	93.3	79.0
107.527	93.3	35.0
108.454	93.3	15.0
109.402	93.3	17.0
110.37	93.3	7.0
111.353	93.3	9.0
112.351	93.3	25.0
113.361	93.3	25.0
114.382	93.3	136.0
115.41	93.3	186.0
116.441	93.3	21.0
117.478	93.3	6.0
118.516	93.3	8.0
119.556	93.3	70.0
120.596	93.3	214.0
121.64	93.3	14.0
122.682	93.3	28.0
123.723	93.3	17.0
124.769	93.3	41.0
125.812	93.3	13.0
126.852	93.3	8.0
127.893	93.3	12.0
128.933	93.3	29.0
129.97	93.3	96.0
131.007	93.3	480.0
132.045	93.3	585.0
133.081	93.3	72.0
134.115	93.3	66.0
135.149	93.3	692.0
136.184	93.3	99.0
137.217	93.3	33.0
138.249	93.3	48.0
139.277	93.3	330.0
140.306	93.3	47.0
141.335	93.3	38.0
142.362	93.3	20.0
143.388	93.3	162.0
144.414	93.3	268.0
145.442	93.3	58.0
146.465	93.3	44.0
147.485	93.3	452.0
148.509	93.3	790.0
149.534	93.3	88.0
150.554	93.3	262.0
151.576	93.3	90.0
152.597	93.3	44.0
153.617	93.3	402.0
154.637	93.3	492.0
155.655	93.3	913.0
156.673	93.3	607.0
157.692	93.3	774.0
158.708	93.3	77.0
159.725	93.3	22.0
160.74	93.3	507.0
161.758	93.3	71.0
162.774	93.3	33.0
163.786	93.3	866.0
164.8	93.3	2566.0
165.816	93.3	4279.0
166.831	93.3	2911.0
167.844	93.3	240.0
168.855	93.3	62.0
169.868	93.3	36.0
170.882	93.3	40.0
171.894	93.3	9.0
172.906	93.3	147.0
173.916	93.3	737.0
174.927	93.3	403.0
175.94	93.3	674.0
176.951	93.3	1017.0
177.962	93.3	68.0
178.971	93.3	30.0
179.982	93.3	167.0
180.994	93.3	1009.0
182.001	93.3	2183.0
183.011	93.3	807.0
184.022	93.3	736.0
185.03	93.3	373.0
186.036	93.3	79.0
187.041	93.3	521.0
188.046	93.3	417.0
189.052	93.3	228.0
190.056	93.3	489.0
191.058	93.3	61.0
192.06	93.3	166.0
193.061	93.3	147.0
194.06	93.3	220.0
195.053	93.3	490.0
196.007	93.3	463.0
196.878	93.3	478.0
197.629	93.3	125.0
198.242	93.3	95.0
198.734	93.3	83.0
199.123	93.3	89.0
199.425	93.3	201.0
199.658	93.3	207.0
199.834	93.3	219.0
99.995	94.3	156.0
100.029	94.3	153.0
100.13	94.3	257.0
100.326	94.3	315.0
100.627	94.3	269.0
101.021	94.3	346.0
101.5	94.3	97.0
102.058	94.3	78.0
102.688	94.3	362.0
103.381	94.3	681.0
104.125	94.3	340.0
104.92	94.3	274.0
105.756	94.3	528.0
106.627	94.3	86.0
107.526	94.3	415.0
108.451	94.3	672.0
109.401	94.3	262.0
110.369	94.3	12.0
111.353	94.3	20.0
112.352	94.3	385.0
113.36	94.3	216.0
114.379	94.3	167.0
115.408	94.3	451.0
116.439	94.3	31.0
117.476	94.3	23.0
118.515	94.3	29.0
119.554	94.3	87.0
120.595	94.3	26.0
121.639	94.3	18.0
122.683	94.3	19.0
123.724	94.3	19.0
124.767	94.3	30.0
125.811	94.3	11.0
126.851	94.3	11.0
127.893	94.3	5.0
128.934	94.3	12.0
129.971	94.3	24.0
131.008	94.3	86.0
132.045	94.3	76.0
133.083	94.3	849.0
134.116	94.3	930.0
135.149	94.3	433.0
136.183	94.3	51.0
137.215	94.3	45.0
138.246	94.3	287.0
139.274	94.3	634.0
140.303	94.3	148.0
141.334	94.3	888.0
142.362	94.3	148.0
143.389	94.3	134.0
144.415	94.3	225.0
145.442	94.3	29.0
146.465	94.3	152.0
147.486	94.3	800.0
148.51	94.3	465.0
149.534	94.3	58.0
150.554	94.3	30.0
151.575	94.3	46.0
152.597	94.3	247.0
153.618	94.3	1164.0
154.636	94.3	577.0
155.653	94.3	688.0
156.672	94.3	159.0
157.691	94.3	134.0
158.709	94.3	208.0
159.725	94.3	98.0
160.741	94.3	1092.0
161.759	94.3	101.0
162.775	94.3	33.0
163.788	94.3	143.0
164.801	94.3	667.0
165.817	94.3	476.0
166.831	94.3	165.0
167.842	94.3	66.0
168.855	94.3	146.0
169.87	94.3	49.0
170.882	94.3	33.0
171.894	94.3	43.0
172.906	94.3	469.0
173.916	94.3	166.0
174.929	94.3	161.0
175.939	94.3	550.0
176.951	94.3	459.0
177.962	94.3	291.0
178.972	94.3	53.0
179.984	94.3	382.0
180.993	94.3	1017.0
182.002	94.3	873.0
183.011	94.3	571.0
184.021	94.3	61.0
185.03	94.3	36.0
186.035	94.3	33.0
187.042	94.3	802.0
188.048	94.3	427.0
189.053	94.3	93.0
190.058	94.3	138.0
191.058	94.3	113.0
192.06	94.3	530.0
193.063	94.3	317.0
194.061	94.3	509.0
195.053	94.3	838.0
196.007	94.3	783.0
196.878	94.3	517.0
197.628	94.3	897.0
198.24	94.3	220.0
198.732	94.3	45.0
199.123	94.3	16.0
199.425	94.3	17.0
199.657	94.3	21.0
199.832	94.3	29.0
99.995	95.3	52.0
100.029	95.3	32.0
100.132	95.3	22.0
100.328	95.3	15.0
100.626	95.3	15.0
101.02	95.3	37.0
101.5	95.3	160.0
102.057	95.3	332.0
102.688	95.3	1208.0
103.379	95.3	1327.0
104.125	95.3	203.0
104.918	95.3	172.0
105.752	95.3	115.0
106.625	95.3	51.0
107.525	95.3	572.0
108.45	95.3	297.0
109.399	95.3	93.0
110.367	95.3	23.0
111.351	95.3	18.0
112.348	95.3	232.0
113.358	95.3	106.0
114.38	95.3	67.0
115.408	95.3	20.0
116.439	95.3	202.0
117.477	95.3	1186.0
118.515	95.3	608.0
119.555	95.3	955.0
120.598	95.3	131.0
121.639	95.3	71.0
122.682	95.3	362.0
123.725	95.3	29.0
124.769	95.3	8.0
125.812	95.3	9.0
126.852	95.3	6.0
127.894	95.3	5.0
128.935	95.3	5.0
129.973	95.3	8.0
131.011	95.3	17.0
132.048	95.3	21.0
133.083	95.3	222.0
134.118	95.3	314.0
135.151	95.3	46.0
136.184	95.3	31.0
137.216	95.3	99.0
138.247	95.3	194.0
139.275	95.3	34.0
140.304	95.3	74.0
141.335	95.3	137.0
142.362	95.3	57.0
143.389	95.3	54.0
144.416	95.3	237.0
145.44	95.3	32.0
146.463	95.3	62.0
147.486	95.3	290.0
148.509	95.3	60.0
149.535	95.3	31.0
150.556	95.3	25.0
151.577	95.3	192.0
152.599	95.3	987.0
153.618	95.3	162.0
154.637	95.3	100.0
155.654	95.3	85.0
156.673	95.3	244.0
157.693	95.3	632.0
158.709	95.3	538.0
159.724	95.3	81.0
160.74	95.3	27.0
161.758	95.3	23.0
162.775	95.3	26.0
163.787	95.3	37.0
164.801	95.3	87.0
165.816	95.3	65.0
166.831	95.3	38.0
167.843	95.3	248.0
168.855	95.3	542.0
169.869	95.3	321.0
170.879	95.3	807.0
171.89	95.3	69.0
172.904	95.3	36.0
173.916	95.3	41.0
174.928	95.3	34.0
175.939	95.3	31.0
176.951	95.3	106.0
177.961	95.3	600.0
178.971	95.3	47.0
179.984	95.3	38.0
180.994	95.3	74.0
182.003	95.3	280.0
183.013	95.3	434.0
184.021	95.3	390.0
185.029	95.3	84.0
186.037	95.3	175.0
187.041	95.3	988.0
188.046	95.3	800.0
189.053	95.3	764.0
190.056	95.3	44.0
191.06	95.3	90.0
192.061	95.3	284.0
193.062	95.3	118.0
194.061	95.3	50.0
195.053	95.3	274.0
196.008	95.3	1169.0
196.879	95.3	1559.0
197.628	95.3	853.0
198.24	95.3	445.0
198.731	95.3	231.0
199.122	95.3	922.0
199.426	95.3	1518.0
199.657	95.3	827.0
199.834	95.3	408.0
99.995	96.3	331.0
100.031	96.3	298.0
100.132	96.3	254.0
100.328	96.3	438.0
100.627	96.3	1118.0
101.018	96.3	940.0
101.497	96.3	145.0
102.058	96.3	24.0
102.688	96.3	177.0
103.38	96.3	106.0
104.127	96.3	114.0
104.92	96.3	880.0
105.755	96.3	268.0
106.625	96.3	300.0
107.526	96.3	355.0
108.451	96.3	276.0
109.4	96.3	161.0
110.369	96.3	31.0
111.35	96.3	28.0
112.348	96.3	20.0
113.359	96.3	146.0
114.378	96.3	391.0
115.405	96.3	51.0
116.438	96.3	778.0
117.474	96.3	617.0
118.514	96.3	630.0
119.555	96.3	752.0
120.596	96.3	771.0
121.639	96.3	79.0
122.681	96.3	47.0
123.724	96.3	11.0
124.767	96.3	15.0
125.81	96.3	8.0
126.852	96.3	13.0
127.894	96.3	7.0
128.936	96.3	3.0
129.973	96.3	8.0
131.01	96.3	17.0
132.047	96.3	31.0
133.083	96.3	201.0
134.118	96.3	517.0
135.15	96.3	158.0
136.184	96.3	219.0
137.217	96.3	246.0
138.248	96.3	35.0
139.277	96.3	1105.0
140.306	96.3	808.0
141.333	96.3	1766.0
142.361	96.3	1137.0
143.388	96.3	677.0
144.414	96.3	546.0
145.44	96.3	39.0
146.464	96.3	39.0
147.487	96.3	36.0
148.51	96.3	17.0
149.536	96.3	111.0
150.557	96.3	76.0
151.576	96.3	45.0
152.597	96.3	154.0
153.617	96.3	40.0
154.635	96.3	35.0
155.653	96.3	30.0
156.672	96.3	24.0
157.691	96.3	36.0
158.71	96.3	155.0
159.724	96.3	475.0
160.74	96.3	727.0
161.758	96.3	262.0
162.773	96.3	34.0
163.788	96.3	248.0
164.802	96.3	163.0
165.818	96.3	40.0
166.831	96.3	35.0
167.842	96.3	41.0
168.855	96.3	44.0
169.869	96.3	255.0
170.882	96.3	409.0
171.893	96.3	53.0
172.904	96.3	29.0
173.918	96.3	37.0
174.93	96.3	563.0
175.941	96.3	116.0
176.952	96.3	905.0
177.963	96.3	446.0
178.973	96.3	50.0
179.983	96.3	49.0
180.993	96.3	28.0
182.003	96.3	33.0
183.012	96.3	540.0
184.023	96.3	1116.0
185.031	96.3	103.0
186.035	96.3	429.0
187.043	96.3	1362.0
188.049	96.3	634.0
189.055	96.3	230.0
190.059	96.3	40.0
191.059	96.3	47.0
192.059	96.3	311.0
193.06	96.3	124.0
194.062	96.3	49.0
195.054	96.3	39.0
196.008	96.3	190.0
196.879	96.3	536.0
197.627	96.3	292.0
198.239	96.3	62.0
198.731	96.3	49.0
199.123	96.3	66.0
199.425	96.3	109.0
199.656	96.3	117.0
199.832	96.3	132.0
99.995	97.3	25.0
100.03	97.3	25.0
100.132	97.3	15.0
100.326	97.3	32.0
100.625	97.3	31.0
101.02	97.3	33.0
101.499	97.3	17.0
102.057	97.3	29.0
102.689	97.3	103.0
103.382	97.3	118.0
104.126	97.3	1124.0
104.919	97.3	595.0
105.756	97.3	316.0
106.627	97.3	993.0
107.526	97.3	694.0
108.451	97.3	23.0
109.4	97.3	35.0
110.37	97.3	30.0
111.353	97.3	197.0
112.349	97.3	649.0
113.359	97.3	297.0
114.379	97.3	32.0
115.407	97.3	27.0
116.439	97.3	350.0
117.475	97.3	512.0
118.513	97.3	127.0
119.553	97.3	252.0
120.595	97.3	631.0
121.639	97.3	1030.0
122.681	97.3	73.0
123.723	97.3	28.0
124.768	97.3	24.0
125.81	97.3	10.0
126.85	97.3	27.0
127.892	97.3	76.0
128.935	97.3	243.0
129.973	97.3	20.0
131.011	97.3	28.0
132.049	97.3	27.0
133.083	97.3	22.0
134.117	97.3	14.0
135.151	97.3	197.0
136.185	97.3	664.0
137.217	97.3	1655.0
138.248	97.3	138.0
139.276	97.3	287.0
140.304	97.3	905.0
141.334	97.3	559.0
142.361	97.3	816.0
143.386	97.3	595.0
144.413	97.3	26.0
145.441	97.3	23.0
146.464	97.3	31.0
147.487	97.3	91.0
148.51	97.3	407.0
149.534	97.3	487.0
150.555	97.3	403.0
151.574	97.3	1132.0
152.597	97.3	104.0
153.618	97.3	41.0
154.637	97.3	55.0
155.655	97.3	385.0
156.674	97.3	68.0
157.693	97.3	41.0
158.71	97.3	73.0
159.725	97.3	638.0
160.74	97.3	769.0
161.757	97.3	465.0
162.774	97.3	47.0
163.79	97.3	595.0
164.803	97.3	706.0
165.818	97.3	168.0
166.832	97.3	23.0
167.843	97.3	26.0
168.856	97.3	18.0
169.87	97.3	236.0
170.882	97.3	231.0
171.896	97.3	41.0
172.907	97.3	32.0
173.918	97.3	31.0
174.931	97.3	44.0
175.941	97.3	24.0
176.95	97.3	36.0
177.96	97.3	33.0
178.972	97.3	71.0
179.984	97.3	67.0
180.994	97.3	941.0
182.003	97.3	842.0
183.012	97.3	99.0
184.023	97.3	261.0
185.029	97.3	46.0
186.035	97.3	167.0
187.042	97.3	522.0
188.049	97.3	218.0
189.056	97.3	75.0
190.061	97.3	269.0
191.059	97.3	106.0
192.061	97.3	379.0
193.062	97.3	41.0
194.061	97.3	48.0
195.054	97.3	18.0
196.007	97.3	21.0
196.879	97.3	29.0
197.628	97.3	45.0
198.24	97.3	38.0
198.733	97.3	32.0
199.121	97.3	26.0
199.424	97.3	28.0
199.656	97.3	36.0
199.831	97.3	69.0
99.998	98.3	11.0
100.032	98.3	18.0
100.134	98.3	16.0
100.328	98.3	44.0
100.626	98.3	83.0
101.021	98.3	81.0
101.499	98.3	25.0
102.057	98.3	219.0
102.688	98.3	204.0
103.381	98.3	43.0
104.126	98.3	126.0
104.919	98.3	174.0
105.756	98.3	630.0
106.627	98.3	420.0
107.526	98.3	29.0
108.452	98.3	29.0
109.4	98.3	23.0
110.371	98.3	25.0
111.354	98.3	522.0
112.348	98.3	1370.0
113.36	98.3	452.0
114.382	98.3	29.0
115.409	98.3	17.0
116.44	98.3	48.0
117.477	98.3	750.0
118.517	98.3	685.0
119.557	98.3	383.0
120.599	98.3	432.0
121.642	98.3	385.0
122.685	98.3	791.0
123.73	98.3	1075.0
124.773	98.3	729.0
125.815	98.3	31.0
126.855	98.3	29.0
127.896	98.3	59.0
128.938	98.3	81.0
129.977	98.3	18.0
131.015	98.3	4.0
132.053	98.3	15.0
133.088	98.3	16.0
134.123	98.3	15.0
135.155	98.3	10.0
136.188	98.3	38.0
137.22	98.3	38.0
138.25	98.3	17.0
139.279	98.3	46.0
140.308	98.3	669.0
141.339	98.3	916.0
142.367	98.3	426.0
143.393	98.3	220.0
144.419	98.3	39.0
145.444	98.3	162.0
146.467	98.3	1051.0
147.489	98.3	525.0
148.513	98.3	414.0
149.538	98.3	381.0
150.559	98.3	387.0
151.579	98.3	754.0
152.601	98.3	128.0
153.62	98.3	48.0
154.639	98.3	49.0
155.658	98.3	46.0
156.677	98.3	46.0
157.695	98.3	47.0
158.71	98.3	21.0
159.727	98.3	108.0
160.744	98.3	495.0
161.762	98.3	595.0
162.777	98.3	331.0
163.79	98.3	795.0
164.805	98.3	108.0
165.82	98.3	285.0
166.834	98.3	183.0
167.846	98.3	203.0
168.859	98.3	280.0
169.871	98.3	53.0
170.883	98.3	275.0
171.897	98.3	224.0
172.91	98.3	544.0
173.921	98.3	393.0
174.933	98.3	96.0
175.945	98.3	31.0
176.955	98.3	73.0
177.966	98.3	308.0
178.977	98.3	43.0
179.988	98.3	370.0
180.998	98.3	378.0
182.006	98.3	77.0
183.014	98.3	39.0
184.024	98.3	33.0
185.032	98.3	168.0
186.038	98.3	261.0
187.045	98.3	476.0
188.051	98.3	165.0
189.058	98.3	26.0
190.062	98.3	115.0
191.062	98.3	52.0
192.065	98.3	150.0
193.064	98.3	47.0
194.063	98.3	110.0
195.056	98.3	134.0
196.011	98.3	634.0
196.883	98.3	534.0
197.631	98.3	109.0
198.244	98.3	41.0
198.734	98.3	26.0
199.124	98.3	15.0
199.428	98.3	13.0
199.657	98.3	12.0
199.834	98.3	14.0
99.997	99.3	168.0
100.032	99.3	157.0
100.133	99.3	227.0
100.329	99.3	575.0
100.627	99.3	1149.0
101.021	99.3	558.0
101.499	99.3	149.0
102.056	99.3	30.0
102.688	99.3	126.0
103.379	99.3	187.0
104.124	99.3	202.0
104.918	99.3	87.0
105.754	99.3	25.0
106.627	99.3	25.0
107.526	99.3	23.0
108.451	99.3	31.0
109.401	99.3	22.0
110.368	99.3	81.0
111.352	99.3	109.0
112.349	99.3	400.0
113.358	99.3	251.0
114.379	99.3	108.0
115.408	99.3	24.0
116.44	99.3	33.0
117.476	99.3	64.0
118.516	99.3	31.0
119.555	99.3	42.0
120.598	99.3	27.0
121.641	99.3	198.0
122.685	99.3	680.0
123.728	99.3	177.0
124.771	99.3	142.0
125.814	99.3	63.0
126.855	99.3	23.0
127.897	99.3	47.0
128.937	99.3	28.0
129.976	99.3	30.0
131.015	99.3	6.0
132.054	99.3	18.0
133.09	99.3	12.0
134.123	99.3	8.0
135.155	99.3	13.0
136.188	99.3	7.0
137.223	99.3	25.0
138.253	99.3	19.0
139.281	99.3	18.0
140.31	99.3	77.0
141.339	99.3	261.0
142.365	99.3	846.0
143.391	99.3	967.0
144.418	99.3	368.0
145.443	99.3	445.0
146.468	99.3	279.0
147.49	99.3	58.0
148.514	99.3	102.0
149.537	99.3	267.0
150.557	99.3	602.0
151.579	99.3	312.0
152.6	99.3	106.0
153.621	99.3	30.0
154.642	99.3	34.0
155.658	99.3	79.0
156.677	99.3	36.0
157.696	99.3	35.0
158.711	99.3	23.0
159.725	99.3	64.0
160.742	99.3	382.0
161.761	99.3	1082.0
162.775	99.3	325.0
163.788	99.3	367.0
164.805	99.3	75.0
165.819	99.3	712.0
166.834	99.3	698.0
167.847	99.3	524.0
168.858	99.3	417.0
169.871	99.3	237.0
170.885	99.3	793.0
171.897	99.3	326.0
172.91	99.3	346.0
173.92	99.3	772.0
174.931	99.3	610.0
175.943	99.3	44.0
176.954	99.3	400.0
177.965	99.3	934.0
178.975	99.3	87.0
179.987	99.3	167.0
180.999	99.3	175.0
182.006	99.3	213.0
183.012	99.3	57.0
184.024	99.3	44.0
185.033	99.3	822.0
186.037	99.3	448.0
187.044	99.3	691.0
188.051	99.3	277.0
189.057	99.3	124.0
190.061	99.3	656.0
191.062	99.3	128.0
192.064	99.3	17.0
193.066	99.3	140.0
194.065	99.3	318.0
195.058	99.3	439.0
196.01	99.3	340.0
196.882	99.3	274.0
197.633	99.3	45.0
198.244	99.3	25.0
198.737	99.3	17.0
199.126	99.3	17.0
199.427	99.3	74.0
199.66	99.3	213.0
199.835	99.3	282.0
99.995	100.3	50.0
100.029	100.3	52.0
100.131	100.3	105.0
100.327	100.3	176.0
100.627	100.3	377.0
101.02	100.3	580.0
101.499	100.3	264.0
102.057	100.3	47.0
102.687	100.3	183.0
103.38	100.3	981.0
104.124	100.3	533.0
104.916	100.3	30.0
105.752	100.3	24.0
106.623	100.3	37.0
107.524	100.3	22.0
108.451	100.3	26.0
109.4	100.3	36.0
110.369	100.3	566.0
111.351	100.3	392.0
112.347	100.3	361.0
113.356	100.3	2206.0
114.377	100.3	1226.0
115.406	100.3	34.0
116.439	100.3	27.0
117.475	100.3	85.0
118.512	100.3	260.0
119.553	100.3	652.0
120.597	100.3	28.0
121.637	100.3	143.0
122.681	100.3	711.0
123.725	100.3	147.0
124.768	100.3	1103.0
125.81	100.3	300.0
126.851	100.3	70.0
127.893	100.3	523.0
128.935	100.3	388.0
129.974	100.3	287.0
131.011	100.3	136.0
132.05	100.3	648.0
133.088	100.3	284.0
134.122	100.3	22.0
135.155	100.3	32.0
136.188	100.3	13.0
137.22	100.3	218.0
138.252	100.3	109.0
139.279	100.3	21.0
140.306	100.3	26.0
141.336	100.3	31.0
142.364	100.3	233.0
143.39	100.3	918.0
144.413	100.3	2476.0
145.438	100.3	664.0
146.464	100.3	51.0
147.486	100.3	35.0
148.511	100.3	333.0
149.534	100.3	237.0
150.554	100.3	275.0
151.575	100.3	327.0
152.597	100.3	110.0
153.618	100.3	51.0
154.636	100.3	49.0
155.654	100.3	25.0
156.673	100.3	24.0
157.692	100.3	49.0
158.709	100.3	752.0
159.724	100.3	412.0
160.738	100.3	620.0
161.757	100.3	842.0
162.774	100.3	442.0
163.787	100.3	36.0
164.799	100.3	34.0
165.816	100.3	43.0
166.832	100.3	36.0
167.844	100.3	69.0
168.855	100.3	320.0
169.869	100.3	1838.0
170.882	100.3	421.0
171.895	100.3	26.0
172.906	100.3	30.0
173.918	100.3	55.0
174.929	100.3	45.0
175.941	100.3	392.0
176.952	100.3	287.0
177.962	100.3	38.0
178.973	100.3	70.0
179.985	100.3	526.0
180.996	100.3	954.0
182.005	100.3	344.0
183.014	100.3	90.0
184.023	100.3	28.0
185.031	100.3	37.0
186.038	100.3	28.0
187.044	100.3	147.0
188.048	100.3	253.0
189.055	100.3	275.0
190.059	100.3	771.0
191.06	100.3	74.0
192.062	100.3	1330.0
193.063	100.3	1964.0
194.063	100.3	220.0
195.053	100.3	24.0
196.008	100.3	571.0
196.879	100.3	393.0
197.627	100.3	281.0
198.241	100.3	101.0
198.732	100.3	36.0
199.123	100.3	24.0
199.427	100.3	56.0
199.656	100.3	112.0
199.832	100.3	262.0
99.996	101.3	9.0
100.031	101.3	8.0
100.132	101.3	13.0
100.328	101.3	8.0
100.627	101.3	10.0
101.02	101.3	12.0
101.499	101.3	55.0
102.057	101.3	703.0
102.686	101.3	795.0
103.378	101.3	108.0
104.125	101.3	31.0
104.918	101.3	27.0
105.755	101.3	39.0
106.627	101.3	26.0
107.525	101.3	196.0
108.45	101.3	879.0
109.399	101.3	125.0
110.367	101.3	42.0
111.35	101.3	100.0
112.347	101.3	304.0
113.358	101.3	437.0
114.378	101.3	1227.0
115.406	101.3	824.0
116.439	101.3	30.0
117.474	101.3	76.0
118.511	101.3	140.0
119.553	101.3	192.0
120.595	101.3	28.0
121.638	101.3	106.0
122.681	101.3	583.0
123.724	101.3	72.0
124.769	101.3	115.0
125.81	101.3	45.0
126.85	101.3	416.0
127.893	101.3	1275.0
128.934	101.3	1090.0
129.974	101.3	671.0
131.012	101.3	526.0
132.048	101.3	1088.0
133.085	101.3	1184.0
134.119	101.3	66.0
135.154	101.3	29.0
136.189	101.3	29.0
137.22	101.3	186.0
138.251	101.3	55.0
139.279	101.3	33.0
140.307	101.3	39.0
141.337	101.3	38.0
142.362	101.3	353.0
143.389	101.3	859.0
144.414	101.3	567.0
145.441	101.3	379.0
146.466	101.3	41.0
147.488	101.3	20.0
148.511	101.3	101.0
149.534	101.3	24.0
150.554	101.3	313.0
151.575	101.3	567.0
152.597	101.3	44.0
153.619	101.3	925.0
154.638	101.3	229.0
155.655	101.3	223.0
156.674	101.3	141.0
157.69	101.3	113.0
158.708	101.3	664.0
159.724	101.3	717.0
160.739	101.3	67.0
161.758	101.3	517.0
162.773	101.3	523.0
163.786	101.3	60.0
164.802	101.3	46.0
165.817	101.3	41.0
166.831	101.3	35.0
167.844	101.3	129.0
168.856	101.3	133.0
169.869	101.3	687.0
170.883	101.3	139.0
171.896	101.3	37.0
172.906	101.3	40.0
173.918	101.3	32.0
174.932	101.3	38.0
175.942	101.3	274.0
176.953	101.3	201.0
177.964	101.3	328.0
178.974	101.3	62.0
179.985	101.3	46.0
180.996	101.3	46.0
182.004	101.3	82.0
183.013	101.3	694.0
184.022	101.3	158.0
185.031	101.3	26.0
186.038	101.3	438.0
187.043	101.3	672.0
188.049	101.3	1379.0
189.055	101.3	211.0
190.059	101.3	116.0
191.061	101.3	640.0
192.061	101.3	535.0
193.063	101.3	497.0
194.062	101.3	132.0
195.055	101.3	141.0
196.01	101.3	220.0
196.879	101.3	1165.0
197.629	101.3	1653.0
198.241	101.3	1060.0
198.733	101.3	289.0
199.123	101.3	72.0
199.425	101.3	75.0
199.658	101.3	114.0
199.833	101.3	161.0
99.998	102.3	8.0
100.031	102.3	11.0
100.133	102.3	8.0
100.33	102.3	6.0
100.629	102.3	12.0
101.021	102.3	41.0
101.499	102.3	240.0
102.057	102.3	342.0
102.688	102.3	182.0
103.38	102.3	46.0
104.126	102.3	31.0
104.919	102.3	43.0
105.754	102.3	29.0
106.625	102.3	23.0
107.526	102.3	106.0
108.451	102.3	418.0
109.401	102.3	100.0
110.369	102.3	29.0
111.352	102.3	36.0
112.351	102.3	112.0
113.361	102.3	617.0
114.38	102.3	771.0
115.406	102.3	477.0
116.439	102.3	34.0
117.477	102.3	30.0
118.516	102.3	148.0
119.555	102.3	145.0
120.598	102.3	35.0
121.639	102.3	31.0
122.683	102.3	31.0
123.727	102.3	41.0
124.77	102.3	33.0
125.813	102.3	118.0
126.854	102.3	430.0
127.897	102.3	576.0
128.939	102.3	78.0
129.977	102.3	42.0
131.013	102.3	313.0
132.051	102.3	720.0
133.089	102.3	553.0
134.124	102.3	282.0
135.158	102.3	523.0
136.191	102.3	102.0
137.223	102.3	28.0
138.253	102.3	27.0
139.28	102.3	31.0
140.309	102.3	73.0
141.34	102.3	30.0
142.366	102.3	53.0
143.392	102.3	85.0
144.417	102.3	107.0
145.442	102.3	623.0
146.466	102.3	754.0
147.491	102.3	561.0
148.515	102.3	229.0
149.538	102.3	120.0
150.559	102.3	53.0
151.579	102.3	35.0
152.6	102.3	561.0
153.621	102.3	866.0
154.64	102.3	1136.0
155.657	102.3	624.0
156.676	102.3	82.0
157.694	102.3	543.0
158.712	102.3	940.0
159.727	102.3	122.0
160.743	102.3	205.0
161.762	102.3	69.0
162.776	102.3	36.0
163.788	102.3	38.0
164.802	102.3	35.0
165.819	102.3	25.0
166.835	102.3	55.0
167.847	102.3	556.0
168.859	102.3	266.0
169.873	102.3	30.0
170.887	102.3	33.0
171.9	102.3	27.0
172.909	102.3	27.0
173.92	102.3	22.0
174.933	102.3	139.0
175.945	102.3	838.0
176.955	102.3	722.0
177.965	102.3	1288.0
178.976	102.3	518.0
179.987	102.3	368.0
180.998	102.3	99.0
182.009	102.3	76.0
183.016	102.3	326.0
184.024	102.3	150.0
185.033	102.3	44.0
186.038	102.3	138.0
187.044	102.3	200.0
188.05	102.3	49.0
189.057	102.3	40.0
190.063	102.3	111.0
191.062	102.3	675.0
192.063	102.3	232.0
193.066	102.3	1168.0
194.065	102.3	599.0
195.057	102.3	626.0
196.011	102.3	173.0
196.882	102.3	500.0
197.63	102.3	888.0
198.241	102.3	678.0
198.735	102.3	520.0
199.126	102.3	883.0
199.428	102.3	1493.0
199.659	102.3	1049.0
199.834	102.3	773.0
99.999	103.3	1022.0
100.031	103.3	1052.0
100.133	103.3	1066.0
100.328	103.3	802.0
100.628	103.3	567.0
101.02	103.3	531.0
101.498	103.3	766.0
102.056	103.3	652.0
102.686	103.3	112.0
103.379	103.3	22.0
104.125	103.3	39.0
104.917	103.3	25.0
105.752	103.3	27.0
106.624	103.3	23.0
107.524	103.3	40.0
108.452	103.3	27.0
109.402	103.3	108.0
110.37	103.3	87.0
111.353	103.3	102.0
112.35	103.3	38.0
113.359	103.3	100.0
114.379	103.3	313.0
115.405	103.3	344.0
116.438	103.3	29.0
117.476	103.3	35.0
118.514	103.3	669.0
119.556	103.3	839.0
120.599	103.3	168.0
121.641	103.3	25.0
122.683	103.3	34.0
123.726	103.3	26.0
124.771	103.3	57.0
125.814	103.3	430.0
126.854	103.3	375.0
127.896	103.3	33.0
128.938	103.3	331.0
129.977	103.3	213.0
131.015	103.3	684.0
132.051	103.3	1183.0
133.089	103.3	571.0
134.124	103.3	298.0
135.157	103.3	333.0
136.191	103.3	561.0
137.225	103.3	747.0
138.256	103.3	98.0
139.282	103.3	218.0
140.309	103.3	965.0
141.339	103.3	72.0
142.367	103.3	25.0
143.394	103.3	32.0
144.418	103.3	97.0
145.442	103.3	681.0
146.468	103.3	973.0
147.491	103.3	707.0
148.513	103.3	503.0
149.537	103.3	80.0
150.558	103.3	73.0
151.578	103.3	32.0
152.6	103.3	192.0
153.622	103.3	301.0
154.641	103.3	90.0
155.658	103.3	59.0
156.676	103.3	120.0
157.696	103.3	785.0
158.713	103.3	623.0
159.727	103.3	63.0
160.743	103.3	140.0
161.759	103.3	523.0
162.775	103.3	348.0
163.789	103.3	34.0
164.803	103.3	38.0
165.82	103.3	68.0
166.834	103.3	933.0
167.847	103.3	722.0
168.86	103.3	152.0
169.873	103.3	36.0
170.887	103.3	24.0
171.898	103.3	35.0
172.91	103.3	132.0
173.92	103.3	508.0
174.932	103.3	548.0
175.945	103.3	521.0
176.955	103.3	773.0
177.965	103.3	397.0
178.975	103.3	148.0
179.986	103.3	129.0
180.996	103.3	1008.0
182.005	103.3	1182.0
183.016	103.3	1035.0
184.025	103.3	1215.0
185.032	103.3	1625.0
186.039	103.3	990.0
187.042	103.3	145.0
188.051	103.3	23.0
189.058	103.3	16.0
190.062	103.3	43.0
191.067	103.3	72.0
192.068	103.3	712.0
193.068	103.3	660.0
194.066	103.3	778.0
195.058	103.3	554.0
196.013	103.3	302.0
196.883	103.3	1073.0
197.631	103.3	2178.0
198.244	103.3	810.0
198.735	103.3	533.0
199.124	103.3	492.0
199.426	103.3	420.0
199.658	103.3	410.0
199.834	103.3	357.0
99.994	104.3	720.0
100.03	104.3	761.0
100.131	104.3	869.0
100.326	104.3	938.0
100.627	104.3	1119.0
101.02	104.3	753.0
101.5	104.3	331.0
102.056	104.3	66.0
102.688	104.3	27.0
103.381	104.3	23.0
104.125	104.3	21.0
104.917	104.3	23.0
105.752	104.3	31.0
106.625	104.3	42.0
107.524	104.3	18.0
108.449	104.3	539.0
109.398	104.3	1526.0
110.366	104.3	834.0
111.349	104.3	489.0
112.346	104.3	50.0
113.354	104.3	33.0
114.373	104.3	23.0
115.401	104.3	26.0
116.433	104.3	25.0
117.469	104.3	234.0
118.508	104.3	360.0
119.546	104.3	558.0
120.59	104.3	134.0
121.635	104.3	45.0
122.677	104.3	332.0
123.719	104.3	57.0
124.762	104.3	31.0
125.806	104.3	57.0
126.847	104.3	19.0
127.888	104.3	40.0
128.93	104.3	33.0
129.969	104.3	49.0
131.008	104.3	169.0
132.044	104.3	603.0
133.08	104.3	584.0
134.116	104.3	226.0
135.15	104.3	137.0
136.184	104.3	471.0
137.218	104.3	75.0
138.249	104.3	44.0
139.277	104.3	31.0
140.303	104.3	426.0
141.332	104.3	342.0
142.36	104.3	100.0
143.385	104.3	812.0
144.41	104.3	391.0
145.436	104.3	863.0
146.461	104.3	783.0
147.484	104.3	512.0
148.508	104.3	367.0
149.531	104.3	41.0
150.552	104.3	37.0
151.572	104.3	25.0
152.594	104.3	351.0
153.614	104.3	533.0
154.632	104.3	118.0
155.651	104.3	39.0
156.67	104.3	41.0
157.689	104.3	38.0
158.706	104.3	328.0
159.72	104.3	494.0
160.737	104.3	1079.0
161.755	104.3	706.0
162.771	104.3	502.0
163.784	104.3	75.0
164.797	104.3	35.0
165.814	104.3	225.0
166.829	104.3	879.0
167.843	104.3	958.0
168.855	104.3	424.0
169.868	104.3	31.0
170.881	104.3	51.0
171.894	104.3	651.0
172.905	104.3	225.0
173.917	104.3	277.0
174.927	104.3	386.0
175.938	104.3	516.0
176.951	104.3	493.0
177.961	104.3	517.0
178.972	104.3	400.0
179.983	104.3	142.0
180.993	104.3	214.0
182.001	104.3	1089.0
183.01	104.3	753.0
184.02	104.3	1755.0
185.029	104.3	496.0
186.034	104.3	144.0
187.038	104.3	811.0
188.045	104.3	346.0
189.051	104.3	888.0
190.056	104.3	221.0
191.058	104.3	54.0
192.06	104.3	146.0
193.061	104.3	221.0
194.059	104.3	198.0
195.051	104.3	1419.0
196.004	104.3	1282.0
196.876	104.3	797.0
197.625	104.3	1084.0
198.237	104.3	276.0
198.731	104.3	110.0
199.119	104.3	152.0
199.421	104.3	265.0
199.654	104.3	402.0
199.83	104.3	417.0
99.995	105.3	361.0
100.028	105.3	377.0
100.13	105.3	308.0
100.327	105.3	271.0
100.627	105.3	326.0
101.02	105.3	223.0
101.498	105.3	45.0
102.057	105.3	29.0
102.689	105.3	29.0
103.38	105.3	143.0
104.124	105.3	247.0
104.918	105.3	46.0
105.754	105.3	801.0
106.624	105.3	435.0
107.522	105.3	39.0
108.447	105.3	346.0
109.397	105.3	651.0
110.365	105.3	216.0
111.349	105.3	38.0
112.346	105.3	41.0
113.353	105.3	22.0
114.372	105.3	77.0
115.398	105.3	613.0
116.431	105.3	276.0
117.469	105.3	948.0
118.507	105.3	477.0
119.547	105.3	57.0
120.589	105.3	26.0
121.632	105.3	115.0
122.674	105.3	1473.0
123.716	105.3	148.0
124.762	105.3	306.0
125.805	105.3	1656.0
126.845	105.3	811.0
127.888	105.3	192.0
128.93	105.3	40.0
129.97	105.3	27.0
131.008	105.3	27.0
132.045	105.3	123.0
133.083	105.3	43.0
134.117	105.3	37.0
135.151	105.3	45.0
136.186	105.3	31.0
137.218	105.3	544.0
138.249	105.3	1002.0
139.278	105.3	529.0
140.307	105.3	56.0
141.335	105.3	52.0
142.36	105.3	275.0
143.385	105.3	493.0
144.411	105.3	241.0
145.437	105.3	442.0
146.46	105.3	521.0
147.483	105.3	494.0
148.509	105.3	322.0
149.533	105.3	28.0
150.552	105.3	35.0
151.572	105.3	29.0
152.592	105.3	115.0
153.613	105.3	251.0
154.633	105.3	222.0
155.652	105.3	33.0
156.671	105.3	39.0
157.688	105.3	53.0
158.704	105.3	73.0
159.72	105.3	309.0
160.736	105.3	498.0
161.752	105.3	356.0
162.767	105.3	177.0
163.782	105.3	55.0
164.797	105.3	34.0
165.813	105.3	40.0
166.827	105.3	577.0
167.84	105.3	562.0
168.852	105.3	897.0
169.866	105.3	92.0
170.88	105.3	820.0
171.893	105.3	283.0
172.904	105.3	33.0
173.916	105.3	28.0
174.928	105.3	21.0
175.94	105.3	548.0
176.95	105.3	1038.0
177.961	105.3	361.0
178.975	105.3	358.0
179.984	105.3	454.0
180.991	105.3	741.0
182.0	105.3	646.0
183.009	105.3	738.0
184.019	105.3	1415.0
185.028	105.3	146.0
186.034	105.3	95.0
187.041	105.3	581.0
188.048	105.3	441.0
189.053	105.3	1029.0
190.058	105.3	388.0
191.06	105.3	185.0
192.06	105.3	362.0
193.059	105.3	154.0
194.059	105.3	296.0
195.052	105.3	288.0
196.005	105.3	170.0
196.877	105.3	160.0
197.626	105.3	441.0
198.238	105.3	143.0
198.731	105.3	73.0
199.119	105.3	151.0
199.423	105.3	301.0
199.654	105.3	443.0
199.828	105.3	430.0
99.997	106.3	6.0
100.032	106.3	8.0
100.133	106.3	11.0
100.328	106.3	21.0
100.627	106.3	101.0
101.021	106.3	525.0
101.498	106.3	628.0
102.056	106.3	74.0
102.688	106.3	17.0
103.38	106.3	25.0
104.125	106.3	30.0
104.919	106.3	36.0
105.756	106.3	123.0
106.627	106.3	98.0
107.525	106.3	129.0
108.451	106.3	432.0
109.401	106.3	114.0
110.37	106.3	111.0
111.353	106.3	36.0
112.349	106.3	44.0
[truncated: 9,000 more rows]
