# Supplementary material for: Multimodal dynamic and unclonable anti-counterfeiting using robust diamond microparticles on heterogeneous substrate
Source: Nat Commun. 2023 May 2;14:2507. doi: 10.1038/s41467-023-38178-1 (PMC10154296; doi:10.1038/s41467-023-38178-1)
Supplement: Supplementary file 3 — Source Data [file 41467_2023_38178_MOESM3_ESM.zip › Source Data/Fig 4/11_1.txt]

72.997	24.5	268.0
73.031	24.5	275.0
73.135	24.5	281.0
73.334	24.5	235.0
73.64	24.5	160.0
74.04	24.5	103.0
74.526	24.5	122.0
75.093	24.5	114.0
75.733	24.5	224.0
76.44	24.5	365.0
77.199	24.5	241.0
78.005	24.5	98.0
78.854	24.5	31.0
79.739	24.5	119.0
80.653	24.5	395.0
81.594	24.5	277.0
82.559	24.5	195.0
83.543	24.5	41.0
84.541	24.5	8.0
85.551	24.5	8.0
86.573	24.5	17.0
87.605	24.5	16.0
88.644	24.5	13.0
89.686	24.5	26.0
90.733	24.5	33.0
91.783	24.5	13.0
92.834	24.5	13.0
93.887	24.5	30.0
94.942	24.5	296.0
95.996	24.5	300.0
97.052	24.5	134.0
98.106	24.5	186.0
99.159	24.5	62.0
100.214	24.5	184.0
101.266	24.5	450.0
102.317	24.5	95.0
103.368	24.5	13.0
104.417	24.5	1.0
105.466	24.5	9.0
106.511	24.5	6.0
107.556	24.5	79.0
108.601	24.5	279.0
109.643	24.5	213.0
110.684	24.5	211.0
111.725	24.5	219.0
112.766	24.5	162.0
113.805	24.5	32.0
114.843	24.5	66.0
115.88	24.5	214.0
116.914	24.5	346.0
117.949	24.5	279.0
118.984	24.5	127.0
120.019	24.5	326.0
121.052	24.5	606.0
122.082	24.5	287.0
123.112	24.5	93.0
124.143	24.5	132.0
125.172	24.5	104.0
126.201	24.5	106.0
127.228	24.5	338.0
128.258	24.5	200.0
129.287	24.5	370.0
130.311	24.5	346.0
131.335	24.5	508.0
132.36	24.5	780.0
133.386	24.5	577.0
134.413	24.5	177.0
135.437	24.5	40.0
136.463	24.5	29.0
137.489	24.5	28.0
138.512	24.5	64.0
139.536	24.5	198.0
140.562	24.5	310.0
141.588	24.5	499.0
142.615	24.5	888.0
143.639	24.5	960.0
144.663	24.5	520.0
145.688	24.5	522.0
146.713	24.5	209.0
147.737	24.5	30.0
148.758	24.5	20.0
149.781	24.5	19.0
150.804	24.5	139.0
151.827	24.5	503.0
152.847	24.5	591.0
153.867	24.5	176.0
154.889	24.5	466.0
155.909	24.5	454.0
156.928	24.5	198.0
157.946	24.5	251.0
158.967	24.5	191.0
159.986	24.5	350.0
161.003	24.5	353.0
162.02	24.5	267.0
163.035	24.5	203.0
164.051	24.5	66.0
165.066	24.5	18.0
166.078	24.5	26.0
167.088	24.5	199.0
168.097	24.5	389.0
169.1	24.5	557.0
170.062	24.5	397.0
170.936	24.5	294.0
171.688	24.5	761.0
172.3	24.5	867.0
172.792	24.5	875.0
173.181	24.5	1155.0
173.482	24.5	1199.0
173.712	24.5	1109.0
173.887	24.5	1187.0
72.997	25.5	168.0
73.035	25.5	160.0
73.137	25.5	135.0
73.334	25.5	124.0
73.64	25.5	84.0
74.039	25.5	62.0
74.527	25.5	163.0
75.095	25.5	227.0
75.735	25.5	272.0
76.439	25.5	296.0
77.197	25.5	344.0
78.005	25.5	360.0
78.854	25.5	556.0
79.74	25.5	257.0
80.655	25.5	292.0
81.596	25.5	291.0
82.558	25.5	76.0
83.541	25.5	12.0
84.542	25.5	10.0
85.553	25.5	5.0
86.575	25.5	10.0
87.606	25.5	7.0
88.643	25.5	12.0
89.685	25.5	8.0
90.732	25.5	11.0
91.783	25.5	19.0
92.834	25.5	131.0
93.886	25.5	1746.0
94.942	25.5	682.0
95.997	25.5	401.0
97.05	25.5	132.0
98.103	25.5	218.0
99.157	25.5	189.0
100.212	25.5	185.0
101.265	25.5	225.0
102.318	25.5	411.0
103.366	25.5	218.0
104.413	25.5	57.0
105.463	25.5	22.0
106.512	25.5	87.0
107.557	25.5	176.0
108.601	25.5	363.0
109.643	25.5	413.0
110.685	25.5	185.0
111.727	25.5	243.0
112.766	25.5	211.0
113.804	25.5	39.0
114.843	25.5	31.0
115.88	25.5	162.0
116.918	25.5	357.0
117.954	25.5	591.0
118.988	25.5	730.0
120.022	25.5	296.0
121.054	25.5	404.0
122.086	25.5	119.0
123.117	25.5	34.0
124.149	25.5	223.0
125.18	25.5	278.0
126.209	25.5	46.0
127.238	25.5	56.0
128.267	25.5	129.0
129.295	25.5	176.0
130.319	25.5	249.0
131.343	25.5	271.0
132.371	25.5	622.0
133.399	25.5	372.0
134.422	25.5	57.0
135.445	25.5	16.0
136.471	25.5	15.0
137.497	25.5	22.0
138.523	25.5	20.0
139.547	25.5	65.0
140.573	25.5	325.0
141.6	25.5	351.0
142.626	25.5	489.0
143.65	25.5	369.0
144.672	25.5	307.0
145.697	25.5	293.0
146.723	25.5	155.0
147.744	25.5	67.0
148.765	25.5	201.0
149.789	25.5	164.0
150.811	25.5	116.0
151.831	25.5	1300.0
152.851	25.5	363.0
153.871	25.5	162.0
154.894	25.5	285.0
155.914	25.5	281.0
156.931	25.5	201.0
157.949	25.5	318.0
158.969	25.5	286.0
159.988	25.5	322.0
161.006	25.5	356.0
162.022	25.5	146.0
163.037	25.5	81.0
164.052	25.5	41.0
165.067	25.5	48.0
166.079	25.5	402.0
167.089	25.5	536.0
168.096	25.5	811.0
169.097	25.5	1302.0
170.06	25.5	593.0
170.933	25.5	843.0
171.682	25.5	649.0
172.295	25.5	532.0
172.785	25.5	598.0
173.173	25.5	761.0
173.474	25.5	737.0
173.702	25.5	666.0
173.875	25.5	611.0
72.995	26.5	70.0
73.03	26.5	96.0
73.134	26.5	103.0
73.334	26.5	110.0
73.639	26.5	80.0
74.039	26.5	53.0
74.526	26.5	28.0
75.092	26.5	23.0
75.734	26.5	19.0
76.44	26.5	38.0
77.197	26.5	139.0
78.003	26.5	230.0
78.851	26.5	309.0
79.737	26.5	160.0
80.653	26.5	84.0
81.592	26.5	47.0
82.554	26.5	9.0
83.538	26.5	8.0
84.538	26.5	7.0
85.549	26.5	21.0
86.571	26.5	10.0
87.603	26.5	9.0
88.64	26.5	10.0
89.681	26.5	20.0
90.727	26.5	16.0
91.778	26.5	19.0
92.829	26.5	225.0
93.881	26.5	4835.0
94.936	26.5	2852.0
95.99	26.5	276.0
97.046	26.5	85.0
98.1	26.5	191.0
99.154	26.5	398.0
100.208	26.5	346.0
101.261	26.5	605.0
102.313	26.5	459.0
103.363	26.5	324.0
104.411	26.5	288.0
105.459	26.5	149.0
106.507	26.5	162.0
107.552	26.5	261.0
108.597	26.5	273.0
109.64	26.5	261.0
110.68	26.5	140.0
111.722	26.5	163.0
112.762	26.5	313.0
113.801	26.5	69.0
114.84	26.5	67.0
115.877	26.5	211.0
116.913	26.5	937.0
117.948	26.5	806.0
118.984	26.5	266.0
120.018	26.5	103.0
121.051	26.5	221.0
122.081	26.5	173.0
123.113	26.5	254.0
124.146	26.5	296.0
125.176	26.5	297.0
126.204	26.5	434.0
127.232	26.5	814.0
128.261	26.5	352.0
129.289	26.5	187.0
130.316	26.5	108.0
131.341	26.5	272.0
132.369	26.5	449.0
133.396	26.5	117.0
134.421	26.5	30.0
135.444	26.5	18.0
136.47	26.5	15.0
137.498	26.5	15.0
138.523	26.5	18.0
139.548	26.5	10.0
140.573	26.5	65.0
141.6	26.5	148.0
142.626	26.5	139.0
143.648	26.5	114.0
144.672	26.5	375.0
145.697	26.5	1044.0
146.722	26.5	370.0
147.744	26.5	166.0
148.765	26.5	604.0
149.787	26.5	360.0
150.808	26.5	338.0
151.832	26.5	383.0
152.852	26.5	251.0
153.871	26.5	869.0
154.893	26.5	522.0
155.916	26.5	585.0
156.934	26.5	235.0
157.949	26.5	351.0
158.969	26.5	384.0
159.987	26.5	419.0
161.003	26.5	339.0
162.019	26.5	167.0
163.035	26.5	232.0
164.051	26.5	477.0
165.064	26.5	316.0
166.076	26.5	571.0
167.086	26.5	1159.0
168.094	26.5	687.0
169.094	26.5	717.0
170.056	26.5	501.0
170.929	26.5	393.0
171.68	26.5	422.0
172.293	26.5	424.0
172.785	26.5	485.0
173.173	26.5	578.0
173.473	26.5	507.0
173.703	26.5	435.0
173.875	26.5	372.0
72.997	27.5	527.0
73.033	27.5	546.0
73.135	27.5	658.0
73.333	27.5	816.0
73.637	27.5	807.0
74.037	27.5	325.0
74.524	27.5	118.0
75.091	27.5	98.0
75.733	27.5	120.0
76.438	27.5	133.0
77.196	27.5	119.0
78.002	27.5	437.0
78.849	27.5	245.0
79.735	27.5	47.0
80.65	27.5	152.0
81.591	27.5	309.0
82.554	27.5	42.0
83.538	27.5	11.0
84.537	27.5	9.0
85.549	27.5	281.0
86.571	27.5	431.0
87.603	27.5	34.0
88.639	27.5	10.0
89.679	27.5	14.0
90.726	27.5	248.0
91.778	27.5	417.0
92.829	27.5	132.0
93.883	27.5	224.0
94.938	27.5	442.0
95.993	27.5	83.0
97.046	27.5	22.0
98.098	27.5	9.0
99.153	27.5	17.0
100.207	27.5	112.0
101.26	27.5	292.0
102.312	27.5	273.0
103.36	27.5	392.0
104.41	27.5	325.0
105.459	27.5	154.0
106.506	27.5	228.0
107.551	27.5	256.0
108.595	27.5	264.0
109.637	27.5	320.0
110.68	27.5	370.0
111.722	27.5	301.0
112.761	27.5	282.0
113.801	27.5	704.0
114.84	27.5	461.0
115.876	27.5	234.0
116.911	27.5	262.0
117.948	27.5	359.0
118.984	27.5	398.0
120.017	27.5	218.0
121.05	27.5	306.0
122.082	27.5	225.0
123.114	27.5	274.0
124.145	27.5	658.0
125.176	27.5	308.0
126.206	27.5	247.0
127.235	27.5	561.0
128.264	27.5	209.0
129.293	27.5	248.0
130.319	27.5	86.0
131.344	27.5	42.0
132.371	27.5	263.0
133.399	27.5	328.0
134.424	27.5	234.0
135.449	27.5	31.0
136.475	27.5	16.0
137.501	27.5	38.0
138.525	27.5	40.0
139.549	27.5	46.0
140.574	27.5	75.0
141.601	27.5	21.0
142.627	27.5	22.0
143.651	27.5	13.0
144.674	27.5	31.0
145.698	27.5	87.0
146.723	27.5	652.0
147.745	27.5	357.0
148.766	27.5	93.0
149.79	27.5	42.0
150.813	27.5	71.0
151.834	27.5	124.0
152.853	27.5	54.0
153.871	27.5	182.0
154.893	27.5	256.0
155.915	27.5	269.0
156.933	27.5	195.0
157.951	27.5	478.0
158.97	27.5	248.0
159.988	27.5	165.0
161.006	27.5	273.0
162.023	27.5	119.0
163.038	27.5	32.0
164.053	27.5	114.0
165.065	27.5	49.0
166.078	27.5	93.0
167.09	27.5	244.0
168.099	27.5	455.0
169.099	27.5	591.0
170.058	27.5	400.0
170.933	27.5	312.0
171.684	27.5	271.0
172.294	27.5	305.0
172.784	27.5	474.0
173.172	27.5	579.0
173.473	27.5	626.0
173.703	27.5	585.0
173.876	27.5	530.0
72.997	28.5	120.0
73.033	28.5	113.0
73.137	28.5	148.0
73.334	28.5	116.0
73.638	28.5	189.0
74.036	28.5	239.0
74.524	28.5	327.0
75.092	28.5	209.0
75.732	28.5	211.0
76.436	28.5	328.0
77.193	28.5	136.0
78.001	28.5	127.0
78.85	28.5	193.0
79.736	28.5	238.0
80.652	28.5	310.0
81.593	28.5	378.0
82.556	28.5	207.0
83.541	28.5	96.0
84.54	28.5	23.0
85.549	28.5	333.0
86.573	28.5	341.0
87.605	28.5	46.0
88.642	28.5	16.0
89.683	28.5	75.0
90.73	28.5	341.0
91.781	28.5	367.0
92.832	28.5	303.0
93.885	28.5	205.0
94.941	28.5	109.0
95.994	28.5	19.0
97.048	28.5	25.0
98.103	28.5	150.0
99.156	28.5	247.0
100.21	28.5	198.0
101.262	28.5	72.0
102.314	28.5	333.0
103.366	28.5	507.0
104.414	28.5	298.0
105.462	28.5	173.0
106.508	28.5	190.0
107.553	28.5	407.0
108.598	28.5	366.0
109.643	28.5	220.0
110.686	28.5	183.0
111.725	28.5	339.0
112.764	28.5	1674.0
113.803	28.5	1130.0
114.841	28.5	606.0
115.879	28.5	239.0
116.915	28.5	182.0
117.951	28.5	425.0
118.987	28.5	327.0
120.02	28.5	245.0
121.052	28.5	211.0
122.084	28.5	299.0
123.117	28.5	150.0
124.15	28.5	134.0
125.179	28.5	83.0
126.206	28.5	20.0
127.238	28.5	13.0
128.269	28.5	16.0
129.298	28.5	12.0
130.323	28.5	30.0
131.348	28.5	135.0
132.376	28.5	215.0
133.403	28.5	200.0
134.427	28.5	112.0
135.454	28.5	32.0
136.48	28.5	22.0
137.506	28.5	131.0
138.529	28.5	143.0
139.553	28.5	85.0
140.58	28.5	63.0
141.607	28.5	15.0
142.632	28.5	25.0
143.655	28.5	11.0
144.679	28.5	41.0
145.704	28.5	161.0
146.727	28.5	1994.0
147.748	28.5	718.0
148.771	28.5	258.0
149.794	28.5	68.0
150.815	28.5	64.0
151.837	28.5	76.0
152.856	28.5	313.0
153.875	28.5	97.0
154.897	28.5	298.0
155.918	28.5	421.0
156.937	28.5	474.0
157.954	28.5	245.0
158.974	28.5	178.0
159.993	28.5	51.0
161.01	28.5	171.0
162.025	28.5	77.0
163.04	28.5	19.0
164.054	28.5	22.0
165.071	28.5	20.0
166.083	28.5	20.0
167.093	28.5	9.0
168.099	28.5	25.0
169.1	28.5	153.0
170.062	28.5	402.0
170.936	28.5	352.0
171.686	28.5	416.0
172.299	28.5	306.0
172.79	28.5	242.0
173.178	28.5	392.0
173.477	28.5	455.0
173.706	28.5	405.0
173.881	28.5	354.0
72.996	29.5	324.0
73.031	29.5	357.0
73.134	29.5	355.0
73.333	29.5	281.0
73.639	29.5	245.0
74.037	29.5	153.0
74.524	29.5	166.0
75.091	29.5	193.0
75.734	29.5	248.0
76.44	29.5	351.0
77.196	29.5	261.0
78.002	29.5	118.0
78.851	29.5	216.0
79.738	29.5	215.0
80.651	29.5	270.0
81.59	29.5	296.0
82.554	29.5	302.0
83.537	29.5	455.0
84.537	29.5	213.0
85.549	29.5	211.0
86.572	29.5	151.0
87.602	29.5	98.0
88.637	29.5	140.0
89.678	29.5	87.0
90.726	29.5	278.0
91.776	29.5	207.0
92.826	29.5	97.0
93.879	29.5	39.0
94.934	29.5	10.0
95.988	29.5	16.0
97.043	29.5	8.0
98.096	29.5	179.0
99.15	29.5	270.0
100.205	29.5	317.0
101.257	29.5	186.0
102.308	29.5	364.0
103.359	29.5	315.0
104.41	29.5	246.0
105.459	29.5	259.0
106.506	29.5	215.0
107.55	29.5	219.0
108.596	29.5	166.0
109.639	29.5	269.0
110.681	29.5	392.0
111.722	29.5	783.0
112.761	29.5	165.0
113.8	29.5	151.0
114.839	29.5	234.0
115.877	29.5	263.0
116.913	29.5	195.0
117.948	29.5	257.0
118.983	29.5	295.0
120.02	29.5	248.0
121.053	29.5	196.0
122.085	29.5	272.0
123.116	29.5	181.0
124.147	29.5	54.0
125.177	29.5	16.0
126.207	29.5	11.0
127.236	29.5	15.0
128.265	29.5	12.0
129.294	29.5	18.0
130.32	29.5	38.0
131.346	29.5	30.0
132.374	29.5	136.0
133.4	29.5	106.0
134.426	29.5	187.0
135.451	29.5	229.0
136.474	29.5	278.0
137.502	29.5	319.0
138.528	29.5	240.0
139.553	29.5	95.0
140.578	29.5	30.0
141.604	29.5	23.0
142.63	29.5	65.0
143.651	29.5	322.0
144.675	29.5	242.0
145.702	29.5	430.0
146.726	29.5	256.0
147.747	29.5	242.0
148.768	29.5	162.0
149.792	29.5	392.0
150.814	29.5	400.0
151.835	29.5	48.0
152.855	29.5	62.0
153.875	29.5	47.0
154.897	29.5	65.0
155.918	29.5	72.0
156.935	29.5	78.0
157.953	29.5	224.0
158.971	29.5	348.0
159.989	29.5	325.0
161.006	29.5	370.0
162.024	29.5	261.0
163.04	29.5	22.0
164.053	29.5	19.0
165.068	29.5	13.0
166.081	29.5	23.0
167.089	29.5	17.0
168.095	29.5	14.0
169.097	29.5	17.0
170.06	29.5	125.0
170.935	29.5	357.0
171.687	29.5	240.0
172.3	29.5	212.0
172.79	29.5	315.0
173.177	29.5	448.0
173.478	29.5	639.0
173.706	29.5	699.0
173.878	29.5	850.0
72.996	30.5	87.0
73.031	30.5	97.0
73.134	30.5	116.0
73.332	30.5	162.0
73.637	30.5	170.0
74.036	30.5	139.0
74.522	30.5	116.0
75.091	30.5	130.0
75.734	30.5	250.0
76.439	30.5	294.0
77.197	30.5	245.0
78.003	30.5	104.0
78.852	30.5	39.0
79.736	30.5	94.0
80.649	30.5	330.0
81.59	30.5	197.0
82.555	30.5	261.0
83.537	30.5	399.0
84.536	30.5	198.0
85.546	30.5	240.0
86.569	30.5	168.0
87.601	30.5	139.0
88.636	30.5	126.0
89.677	30.5	60.0
90.725	30.5	215.0
91.776	30.5	272.0
92.827	30.5	31.0
93.88	30.5	7.0
94.936	30.5	11.0
95.989	30.5	9.0
97.043	30.5	10.0
98.096	30.5	22.0
99.15	30.5	409.0
100.204	30.5	716.0
101.258	30.5	256.0
102.309	30.5	264.0
103.36	30.5	171.0
104.409	30.5	134.0
105.456	30.5	190.0
106.503	30.5	221.0
107.55	30.5	347.0
108.596	30.5	198.0
109.638	30.5	233.0
110.68	30.5	244.0
111.721	30.5	189.0
112.76	30.5	48.0
113.8	30.5	13.0
114.838	30.5	111.0
115.876	30.5	151.0
116.913	30.5	181.0
117.948	30.5	279.0
118.982	30.5	227.0
120.017	30.5	195.0
121.05	30.5	394.0
122.082	30.5	185.0
123.113	30.5	35.0
124.146	30.5	12.0
125.178	30.5	25.0
126.207	30.5	18.0
127.236	30.5	87.0
128.266	30.5	261.0
129.294	30.5	59.0
130.319	30.5	18.0
131.344	30.5	130.0
132.371	30.5	414.0
133.399	30.5	260.0
134.426	30.5	722.0
135.451	30.5	2885.0
136.477	30.5	1298.0
137.502	30.5	535.0
138.527	30.5	535.0
139.553	30.5	179.0
140.579	30.5	54.0
141.607	30.5	35.0
142.633	30.5	299.0
143.655	30.5	638.0
144.678	30.5	437.0
145.704	30.5	95.0
146.728	30.5	45.0
147.751	30.5	22.0
148.772	30.5	60.0
149.795	30.5	161.0
150.818	30.5	539.0
151.839	30.5	219.0
152.857	30.5	24.0
153.877	30.5	61.0
154.899	30.5	37.0
155.92	30.5	22.0
156.938	30.5	131.0
157.955	30.5	501.0
158.973	30.5	289.0
159.992	30.5	348.0
161.008	30.5	324.0
162.023	30.5	129.0
163.037	30.5	51.0
164.052	30.5	120.0
165.068	30.5	192.0
166.081	30.5	34.0
167.09	30.5	24.0
168.097	30.5	25.0
169.099	30.5	20.0
170.062	30.5	16.0
170.936	30.5	113.0
171.688	30.5	100.0
172.3	30.5	185.0
172.789	30.5	211.0
173.176	30.5	240.0
173.478	30.5	286.0
173.708	30.5	321.0
173.881	30.5	294.0
72.996	31.5	5.0
73.031	31.5	10.0
73.134	31.5	14.0
73.332	31.5	28.0
73.637	31.5	35.0
74.037	31.5	76.0
74.525	31.5	188.0
75.093	31.5	604.0
75.732	31.5	1336.0
76.438	31.5	771.0
77.196	31.5	274.0
78.001	31.5	174.0
78.85	31.5	271.0
79.735	31.5	168.0
80.649	31.5	97.0
81.59	31.5	351.0
82.553	31.5	381.0
83.536	31.5	185.0
84.535	31.5	364.0
85.544	31.5	421.0
86.566	31.5	210.0
87.6	31.5	629.0
88.638	31.5	397.0
89.679	31.5	142.0
90.726	31.5	389.0
91.777	31.5	320.0
92.827	31.5	77.0
93.88	31.5	18.0
94.933	31.5	9.0
95.99	31.5	10.0
97.045	31.5	9.0
98.098	31.5	110.0
99.152	31.5	162.0
100.206	31.5	182.0
101.257	31.5	230.0
102.308	31.5	280.0
103.359	31.5	119.0
104.408	31.5	49.0
105.456	31.5	210.0
106.503	31.5	388.0
107.549	31.5	294.0
108.593	31.5	203.0
109.636	31.5	289.0
110.679	31.5	424.0
111.72	31.5	312.0
112.76	31.5	30.0
113.799	31.5	15.0
114.837	31.5	265.0
115.875	31.5	327.0
116.911	31.5	195.0
117.947	31.5	325.0
118.983	31.5	245.0
120.016	31.5	188.0
121.05	31.5	266.0
122.084	31.5	139.0
123.115	31.5	72.0
124.147	31.5	162.0
125.178	31.5	356.0
126.209	31.5	171.0
127.239	31.5	136.0
128.268	31.5	143.0
129.296	31.5	204.0
130.321	31.5	287.0
131.346	31.5	412.0
132.374	31.5	323.0
133.401	31.5	626.0
134.427	31.5	874.0
135.452	31.5	4175.0
136.478	31.5	2781.0
137.505	31.5	2913.0
138.53	31.5	1588.0
139.554	31.5	947.0
140.579	31.5	990.0
141.606	31.5	420.0
142.631	31.5	68.0
143.655	31.5	671.0
144.678	31.5	638.0
145.703	31.5	93.0
146.727	31.5	25.0
147.75	31.5	23.0
148.771	31.5	16.0
149.794	31.5	142.0
150.817	31.5	1665.0
151.838	31.5	773.0
152.856	31.5	44.0
153.876	31.5	14.0
154.898	31.5	9.0
155.917	31.5	144.0
156.936	31.5	271.0
157.954	31.5	522.0
158.972	31.5	512.0
159.99	31.5	318.0
161.008	31.5	69.0
162.024	31.5	335.0
163.039	31.5	310.0
164.054	31.5	270.0
165.068	31.5	363.0
166.081	31.5	91.0
167.091	31.5	14.0
168.097	31.5	20.0
169.099	31.5	13.0
170.064	31.5	10.0
170.939	31.5	10.0
171.688	31.5	4.0
172.3	31.5	11.0
172.792	31.5	6.0
173.178	31.5	11.0
173.479	31.5	23.0
173.709	31.5	24.0
173.881	31.5	35.0
72.995	32.5	28.0
73.031	32.5	18.0
73.133	32.5	17.0
73.332	32.5	9.0
73.639	32.5	11.0
74.039	32.5	11.0
74.524	32.5	46.0
75.091	32.5	158.0
75.732	32.5	286.0
76.438	32.5	318.0
77.195	32.5	238.0
78.001	32.5	214.0
78.851	32.5	294.0
79.736	32.5	335.0
80.65	32.5	240.0
81.589	32.5	252.0
82.552	32.5	285.0
83.537	32.5	218.0
84.535	32.5	275.0
85.545	32.5	320.0
86.567	32.5	71.0
87.599	32.5	142.0
88.637	32.5	292.0
89.678	32.5	114.0
90.723	32.5	167.0
91.774	32.5	168.0
92.827	32.5	348.0
93.88	32.5	144.0
94.935	32.5	13.0
95.99	32.5	6.0
97.043	32.5	25.0
98.097	32.5	163.0
99.152	32.5	239.0
100.205	32.5	56.0
101.257	32.5	57.0
102.309	32.5	339.0
103.358	32.5	159.0
104.407	32.5	277.0
105.456	32.5	349.0
106.503	32.5	334.0
107.549	32.5	686.0
108.593	32.5	230.0
109.637	32.5	59.0
110.681	32.5	256.0
111.721	32.5	168.0
112.761	32.5	63.0
113.8	32.5	72.0
114.839	32.5	46.0
115.876	32.5	208.0
116.912	32.5	307.0
117.947	32.5	241.0
118.981	32.5	273.0
120.016	32.5	199.0
121.05	32.5	226.0
122.082	32.5	224.0
123.113	32.5	286.0
124.145	32.5	300.0
125.177	32.5	366.0
126.207	32.5	216.0
127.236	32.5	249.0
128.266	32.5	247.0
129.295	32.5	338.0
130.32	32.5	487.0
131.346	32.5	278.0
132.374	32.5	269.0
133.403	32.5	310.0
134.428	32.5	190.0
135.453	32.5	1954.0
136.481	32.5	3568.0
137.507	32.5	4240.0
138.531	32.5	2291.0
139.556	32.5	1338.0
140.581	32.5	3749.0
141.606	32.5	2637.0
142.63	32.5	190.0
143.654	32.5	45.0
144.679	32.5	55.0
145.704	32.5	49.0
146.728	32.5	40.0
147.749	32.5	21.0
148.77	32.5	24.0
149.794	32.5	156.0
150.817	32.5	540.0
151.838	32.5	178.0
152.858	32.5	35.0
153.877	32.5	20.0
154.897	32.5	15.0
155.917	32.5	115.0
156.937	32.5	537.0
157.956	32.5	279.0
158.974	32.5	148.0
159.991	32.5	260.0
161.01	32.5	290.0
162.026	32.5	221.0
163.041	32.5	104.0
164.056	32.5	26.0
165.071	32.5	29.0
166.083	32.5	25.0
167.094	32.5	24.0
168.102	32.5	14.0
169.102	32.5	22.0
170.063	32.5	21.0
170.938	32.5	12.0
171.689	32.5	8.0
172.302	32.5	17.0
172.79	32.5	10.0
173.176	32.5	16.0
173.477	32.5	11.0
173.707	32.5	6.0
173.879	32.5	11.0
72.996	33.5	299.0
73.032	33.5	320.0
73.136	33.5	340.0
73.334	33.5	361.0
73.639	33.5	353.0
74.039	33.5	224.0
74.525	33.5	121.0
75.092	33.5	208.0
75.734	33.5	368.0
76.438	33.5	300.0
77.197	33.5	258.0
78.004	33.5	260.0
78.852	33.5	227.0
79.738	33.5	281.0
80.652	33.5	319.0
81.592	33.5	497.0
82.556	33.5	360.0
83.539	33.5	428.0
84.538	33.5	191.0
85.548	33.5	26.0
86.57	33.5	13.0
87.602	33.5	71.0
88.639	33.5	274.0
89.682	33.5	43.0
90.728	33.5	9.0
91.776	33.5	37.0
92.828	33.5	69.0
93.882	33.5	37.0
94.935	33.5	14.0
95.991	33.5	7.0
97.045	33.5	79.0
98.099	33.5	240.0
99.155	33.5	199.0
100.207	33.5	250.0
101.258	33.5	161.0
102.309	33.5	139.0
103.361	33.5	79.0
104.411	33.5	89.0
105.459	33.5	582.0
106.506	33.5	463.0
107.552	33.5	102.0
108.596	33.5	26.0
109.64	33.5	11.0
110.684	33.5	29.0
111.726	33.5	245.0
112.766	33.5	330.0
113.803	33.5	233.0
114.843	33.5	97.0
115.88	33.5	262.0
116.916	33.5	644.0
117.951	33.5	249.0
118.984	33.5	378.0
120.019	33.5	224.0
121.052	33.5	252.0
122.086	33.5	236.0
123.119	33.5	238.0
124.15	33.5	371.0
125.181	33.5	455.0
126.211	33.5	351.0
127.24	33.5	371.0
128.27	33.5	1002.0
129.3	33.5	916.0
130.325	33.5	320.0
131.352	33.5	103.0
132.38	33.5	31.0
133.407	33.5	71.0
134.433	33.5	23.0
135.457	33.5	65.0
136.482	33.5	354.0
137.509	33.5	1836.0
138.533	33.5	869.0
139.558	33.5	728.0
140.584	33.5	886.0
141.61	33.5	788.0
142.634	33.5	121.0
143.659	33.5	39.0
144.684	33.5	41.0
145.707	33.5	182.0
146.73	33.5	210.0
147.753	33.5	129.0
148.775	33.5	30.0
149.796	33.5	12.0
150.818	33.5	36.0
151.84	33.5	30.0
152.859	33.5	20.0
153.879	33.5	27.0
154.902	33.5	26.0
155.921	33.5	21.0
156.939	33.5	27.0
157.957	33.5	19.0
158.977	33.5	18.0
159.995	33.5	117.0
161.012	33.5	103.0
162.029	33.5	44.0
163.044	33.5	21.0
164.058	33.5	19.0
165.074	33.5	17.0
166.087	33.5	22.0
167.095	33.5	18.0
168.103	33.5	19.0
169.105	33.5	68.0
170.067	33.5	359.0
170.942	33.5	93.0
171.692	33.5	28.0
172.303	33.5	21.0
172.794	33.5	17.0
173.182	33.5	18.0
173.482	33.5	10.0
173.711	33.5	15.0
173.882	33.5	12.0
72.996	34.5	163.0
73.031	34.5	167.0
73.134	34.5	219.0
73.333	34.5	356.0
73.639	34.5	591.0
74.039	34.5	645.0
74.526	34.5	367.0
75.094	34.5	310.0
75.735	34.5	459.0
76.44	34.5	346.0
77.197	34.5	257.0
78.004	34.5	280.0
78.852	34.5	334.0
79.736	34.5	337.0
80.649	34.5	287.0
81.588	34.5	402.0
82.55	34.5	303.0
83.532	34.5	99.0
84.531	34.5	45.0
85.541	34.5	15.0
86.563	34.5	16.0
87.595	34.5	81.0
88.632	34.5	60.0
89.674	34.5	16.0
90.721	34.5	80.0
91.771	34.5	253.0
92.821	34.5	77.0
93.874	34.5	6.0
94.927	34.5	8.0
95.982	34.5	7.0
97.038	34.5	12.0
98.092	34.5	106.0
99.147	34.5	339.0
100.2	34.5	359.0
101.252	34.5	566.0
102.303	34.5	87.0
103.353	34.5	34.0
104.403	34.5	200.0
105.451	34.5	162.0
106.498	34.5	110.0
107.546	34.5	36.0
108.592	34.5	40.0
109.635	34.5	194.0
110.676	34.5	219.0
111.716	34.5	462.0
112.757	34.5	379.0
113.795	34.5	129.0
114.834	34.5	28.0
115.872	34.5	23.0
116.907	34.5	230.0
117.943	34.5	239.0
118.978	34.5	271.0
120.01	34.5	248.0
121.045	34.5	165.0
122.078	34.5	44.0
123.11	34.5	71.0
124.142	34.5	520.0
125.173	34.5	844.0
126.203	34.5	357.0
127.233	34.5	474.0
128.264	34.5	395.0
129.292	34.5	402.0
130.317	34.5	189.0
131.344	34.5	69.0
132.372	34.5	135.0
133.4	34.5	385.0
134.426	34.5	182.0
135.452	34.5	938.0
136.478	34.5	182.0
137.504	34.5	60.0
138.53	34.5	64.0
139.555	34.5	33.0
140.579	34.5	48.0
141.605	34.5	197.0
142.631	34.5	83.0
143.654	34.5	33.0
144.678	34.5	74.0
145.703	34.5	73.0
146.728	34.5	127.0
147.749	34.5	211.0
148.769	34.5	58.0
149.792	34.5	25.0
150.815	34.5	24.0
151.836	34.5	20.0
152.854	34.5	27.0
153.873	34.5	26.0
154.895	34.5	24.0
155.916	34.5	24.0
156.934	34.5	17.0
157.952	34.5	25.0
158.972	34.5	18.0
159.99	34.5	18.0
161.005	34.5	16.0
162.021	34.5	14.0
163.037	34.5	11.0
164.052	34.5	17.0
165.068	34.5	36.0
166.081	34.5	342.0
167.09	34.5	323.0
168.099	34.5	76.0
169.101	34.5	619.0
170.063	34.5	2333.0
170.938	34.5	552.0
171.688	34.5	55.0
172.301	34.5	30.0
172.791	34.5	17.0
173.178	34.5	13.0
173.479	34.5	13.0
173.708	34.5	15.0
173.881	34.5	6.0
72.995	35.5	186.0
73.032	35.5	188.0
73.136	35.5	206.0
73.333	35.5	302.0
73.638	35.5	457.0
74.039	35.5	613.0
74.527	35.5	702.0
75.093	35.5	571.0
75.734	35.5	285.0
76.441	35.5	76.0
77.198	35.5	127.0
78.004	35.5	200.0
78.851	35.5	169.0
79.736	35.5	332.0
80.65	35.5	239.0
81.59	35.5	323.0
82.552	35.5	326.0
83.535	35.5	120.0
84.533	35.5	24.0
85.543	35.5	20.0
86.565	35.5	11.0
87.599	35.5	89.0
88.635	35.5	49.0
89.677	35.5	12.0
90.725	35.5	3.0
91.775	35.5	75.0
92.826	35.5	258.0
93.879	35.5	62.0
94.934	35.5	10.0
95.988	35.5	13.0
97.042	35.5	47.0
98.096	35.5	14.0
99.149	35.5	7.0
100.202	35.5	21.0
101.255	35.5	155.0
102.307	35.5	100.0
103.357	35.5	17.0
104.407	35.5	47.0
105.456	35.5	745.0
106.503	35.5	308.0
107.55	35.5	319.0
108.594	35.5	87.0
109.636	35.5	119.0
110.678	35.5	175.0
111.719	35.5	189.0
112.759	35.5	169.0
113.798	35.5	280.0
114.837	35.5	139.0
115.875	35.5	19.0
116.913	35.5	62.0
117.949	35.5	166.0
118.983	35.5	71.0
120.016	35.5	164.0
121.05	35.5	272.0
122.081	35.5	31.0
123.113	35.5	8.0
124.147	35.5	71.0
125.178	35.5	299.0
126.208	35.5	371.0
127.237	35.5	340.0
128.266	35.5	934.0
129.295	35.5	192.0
130.322	35.5	55.0
131.347	35.5	25.0
132.374	35.5	26.0
133.402	35.5	204.0
134.428	35.5	270.0
135.454	35.5	123.0
136.48	35.5	28.0
137.507	35.5	25.0
138.533	35.5	16.0
139.558	35.5	16.0
140.583	35.5	18.0
141.61	35.5	19.0
142.635	35.5	18.0
143.658	35.5	23.0
144.682	35.5	15.0
145.707	35.5	21.0
146.73	35.5	68.0
147.752	35.5	155.0
148.772	35.5	38.0
149.795	35.5	23.0
150.817	35.5	30.0
151.84	35.5	22.0
152.86	35.5	27.0
153.878	35.5	20.0
154.899	35.5	23.0
155.92	35.5	22.0
156.938	35.5	20.0
157.955	35.5	21.0
158.973	35.5	19.0
159.992	35.5	14.0
161.009	35.5	18.0
162.025	35.5	58.0
163.042	35.5	328.0
164.057	35.5	164.0
165.071	35.5	80.0
166.084	35.5	1565.0
167.094	35.5	451.0
168.101	35.5	112.0
169.104	35.5	131.0
170.067	35.5	220.0
170.941	35.5	153.0
171.691	35.5	31.0
172.303	35.5	24.0
172.794	35.5	13.0
173.181	35.5	13.0
173.48	35.5	12.0
173.709	35.5	7.0
173.881	35.5	9.0
72.996	36.5	116.0
73.032	36.5	88.0
73.135	36.5	107.0
73.334	36.5	108.0
73.639	36.5	161.0
74.04	36.5	202.0
74.527	36.5	335.0
75.094	36.5	428.0
75.735	36.5	204.0
76.441	36.5	261.0
77.199	36.5	226.0
78.005	36.5	134.0
78.851	36.5	154.0
79.736	36.5	94.0
80.652	36.5	66.0
81.591	36.5	23.0
82.552	36.5	280.0
83.535	36.5	380.0
84.533	36.5	53.0
85.543	36.5	11.0
86.565	36.5	9.0
87.597	36.5	10.0
88.635	36.5	7.0
89.677	36.5	14.0
90.724	36.5	14.0
91.776	36.5	16.0
92.825	36.5	105.0
93.877	36.5	33.0
94.932	36.5	11.0
95.987	36.5	38.0
97.044	36.5	86.0
98.097	36.5	26.0
99.15	36.5	7.0
100.202	36.5	23.0
101.255	36.5	395.0
102.306	36.5	351.0
103.355	36.5	65.0
104.406	36.5	13.0
105.456	36.5	36.0
106.502	36.5	36.0
107.546	36.5	158.0
108.592	36.5	298.0
109.636	36.5	209.0
110.679	36.5	280.0
111.72	36.5	174.0
112.76	36.5	223.0
113.798	36.5	488.0
114.838	36.5	295.0
115.876	36.5	345.0
116.911	36.5	304.0
117.947	36.5	274.0
118.982	36.5	117.0
120.015	36.5	233.0
121.049	36.5	214.0
122.081	36.5	45.0
123.114	36.5	14.0
124.148	36.5	27.0
125.178	36.5	187.0
126.207	36.5	161.0
127.237	36.5	54.0
128.266	36.5	62.0
129.294	36.5	39.0
130.321	36.5	13.0
131.347	36.5	9.0
132.374	36.5	17.0
133.403	36.5	209.0
134.43	36.5	373.0
135.457	36.5	111.0
136.482	36.5	27.0
137.508	36.5	8.0
138.533	36.5	14.0
139.557	36.5	19.0
140.583	36.5	12.0
141.61	36.5	27.0
142.634	36.5	22.0
143.657	36.5	10.0
144.683	36.5	25.0
145.708	36.5	11.0
146.732	36.5	69.0
147.753	36.5	127.0
148.775	36.5	29.0
149.797	36.5	28.0
150.819	36.5	40.0
151.84	36.5	65.0
152.86	36.5	384.0
153.881	36.5	324.0
154.902	36.5	45.0
155.921	36.5	34.0
156.939	36.5	26.0
157.957	36.5	26.0
158.974	36.5	21.0
159.992	36.5	22.0
161.011	36.5	28.0
162.026	36.5	141.0
163.041	36.5	563.0
164.056	36.5	416.0
165.07	36.5	265.0
166.081	36.5	138.0
167.091	36.5	37.0
168.101	36.5	144.0
169.104	36.5	307.0
170.066	36.5	97.0
170.939	36.5	21.0
171.692	36.5	19.0
172.305	36.5	46.0
172.795	36.5	92.0
173.182	36.5	105.0
173.483	36.5	108.0
173.711	36.5	89.0
173.883	36.5	96.0
72.994	37.5	205.0
73.03	37.5	159.0
73.135	37.5	232.0
73.334	37.5	317.0
73.638	37.5	240.0
74.038	37.5	261.0
74.527	37.5	269.0
75.094	37.5	250.0
75.735	37.5	428.0
76.439	37.5	431.0
77.197	37.5	139.0
78.003	37.5	198.0
78.852	37.5	158.0
79.738	37.5	45.0
80.653	37.5	186.0
81.591	37.5	80.0
82.553	37.5	27.0
83.535	37.5	54.0
84.533	37.5	14.0
85.545	37.5	10.0
86.567	37.5	12.0
87.599	37.5	9.0
88.636	37.5	14.0
89.676	37.5	219.0
90.724	37.5	214.0
91.775	37.5	13.0
92.826	37.5	22.0
93.879	37.5	149.0
94.933	37.5	161.0
95.987	37.5	50.0
97.041	37.5	14.0
98.095	37.5	13.0
99.151	37.5	6.0
100.203	37.5	5.0
101.254	37.5	73.0
102.306	37.5	445.0
103.356	37.5	273.0
104.405	37.5	152.0
105.455	37.5	109.0
106.504	37.5	75.0
107.55	37.5	187.0
108.594	37.5	282.0
109.637	37.5	325.0
110.679	37.5	364.0
111.72	37.5	244.0
112.759	37.5	295.0
113.797	37.5	540.0
114.836	37.5	509.0
115.874	37.5	403.0
116.909	37.5	231.0
117.946	37.5	168.0
118.982	37.5	165.0
120.016	37.5	140.0
121.049	37.5	180.0
122.081	37.5	175.0
123.113	37.5	130.0
124.146	37.5	83.0
125.178	37.5	161.0
126.208	37.5	60.0
127.238	37.5	62.0
128.269	37.5	44.0
129.298	37.5	20.0
130.323	37.5	11.0
131.348	37.5	54.0
132.376	37.5	110.0
133.404	37.5	14.0
134.429	37.5	28.0
135.455	37.5	189.0
136.481	37.5	481.0
137.508	37.5	127.0
138.534	37.5	15.0
139.559	37.5	15.0
140.585	37.5	266.0
141.61	37.5	534.0
142.635	37.5	172.0
143.659	37.5	23.0
144.683	37.5	12.0
145.708	37.5	19.0
146.732	37.5	17.0
147.755	37.5	12.0
148.776	37.5	19.0
149.798	37.5	21.0
150.819	37.5	150.0
151.842	37.5	63.0
152.861	37.5	46.0
153.88	37.5	19.0
154.902	37.5	22.0
155.92	37.5	24.0
156.938	37.5	16.0
157.956	37.5	28.0
158.974	37.5	76.0
159.995	37.5	369.0
161.012	37.5	154.0
162.026	37.5	23.0
163.042	37.5	122.0
164.057	37.5	81.0
165.073	37.5	36.0
166.084	37.5	33.0
167.093	37.5	23.0
168.102	37.5	15.0
169.103	37.5	29.0
170.066	37.5	21.0
170.941	37.5	13.0
171.693	37.5	65.0
172.305	37.5	200.0
172.794	37.5	248.0
173.18	37.5	218.0
173.48	37.5	224.0
173.709	37.5	236.0
173.882	37.5	250.0
72.998	38.5	271.0
73.032	38.5	253.0
73.135	38.5	275.0
73.333	38.5	204.0
73.639	38.5	143.0
74.039	38.5	106.0
74.526	38.5	123.0
75.094	38.5	206.0
75.736	38.5	431.0
76.442	38.5	383.0
77.201	38.5	212.0
78.006	38.5	430.0
78.852	38.5	271.0
79.739	38.5	252.0
80.651	38.5	62.0
81.589	38.5	21.0
82.552	38.5	114.0
83.535	38.5	130.0
84.533	38.5	24.0
85.543	38.5	14.0
86.565	38.5	15.0
87.596	38.5	6.0
88.634	38.5	7.0
89.676	38.5	61.0
90.722	38.5	70.0
91.772	38.5	12.0
92.825	38.5	25.0
93.878	38.5	451.0
94.932	38.5	412.0
95.986	38.5	75.0
97.041	38.5	11.0
98.095	38.5	11.0
99.149	38.5	19.0
100.201	38.5	25.0
101.253	38.5	222.0
102.306	38.5	193.0
103.356	38.5	691.0
104.405	38.5	711.0
105.453	38.5	236.0
106.5	38.5	136.0
107.547	38.5	252.0
108.592	38.5	299.0
109.636	38.5	383.0
110.679	38.5	155.0
111.719	38.5	194.0
112.758	38.5	264.0
113.798	38.5	376.0
114.837	38.5	649.0
115.874	38.5	371.0
116.909	38.5	242.0
117.945	38.5	219.0
118.982	38.5	294.0
120.017	38.5	194.0
121.05	38.5	344.0
122.082	38.5	370.0
123.115	38.5	320.0
124.149	38.5	153.0
125.18	38.5	202.0
126.21	38.5	39.0
127.239	38.5	75.0
128.269	38.5	320.0
129.298	38.5	258.0
130.324	38.5	138.0
131.35	38.5	362.0
132.379	38.5	311.0
133.406	38.5	41.0
134.43	38.5	12.0
135.456	38.5	71.0
136.482	38.5	184.0
137.508	38.5	134.0
138.533	38.5	57.0
139.558	38.5	429.0
140.583	38.5	407.0
141.611	38.5	154.0
142.637	38.5	56.0
143.659	38.5	14.0
144.683	38.5	22.0
145.708	38.5	22.0
146.733	38.5	22.0
147.754	38.5	14.0
148.776	38.5	16.0
149.799	38.5	35.0
150.821	38.5	107.0
151.842	38.5	82.0
152.861	38.5	29.0
153.88	38.5	124.0
154.902	38.5	167.0
155.922	38.5	27.0
156.939	38.5	11.0
157.957	38.5	15.0
158.976	38.5	22.0
159.992	38.5	472.0
161.008	38.5	247.0
162.026	38.5	48.0
163.042	38.5	20.0
164.057	38.5	71.0
165.071	38.5	92.0
166.084	38.5	19.0
167.093	38.5	22.0
168.102	38.5	30.0
169.103	38.5	24.0
170.067	38.5	14.0
170.942	38.5	18.0
171.692	38.5	13.0
172.305	38.5	20.0
172.796	38.5	29.0
173.182	38.5	31.0
173.482	38.5	41.0
173.71	38.5	54.0
173.881	38.5	64.0
72.994	39.5	145.0
73.029	39.5	154.0
73.132	39.5	145.0
73.33	39.5	135.0
73.636	39.5	122.0
74.037	39.5	122.0
74.525	39.5	196.0
75.093	39.5	285.0
75.735	39.5	390.0
76.44	39.5	254.0
77.197	39.5	490.0
78.004	39.5	411.0
78.852	39.5	302.0
79.737	39.5	56.0
80.652	39.5	10.0
81.59	39.5	17.0
82.553	39.5	10.0
83.535	39.5	56.0
84.532	39.5	283.0
85.541	39.5	129.0
86.562	39.5	232.0
87.594	39.5	84.0
88.631	39.5	15.0
89.672	39.5	8.0
90.719	39.5	5.0
91.769	39.5	3.0
92.82	39.5	13.0
93.874	39.5	89.0
94.928	39.5	74.0
95.983	39.5	15.0
97.037	39.5	15.0
98.09	39.5	86.0
99.145	39.5	443.0
100.198	39.5	186.0
101.25	39.5	88.0
102.302	39.5	171.0
103.352	39.5	749.0
104.402	39.5	756.0
105.45	39.5	374.0
106.496	39.5	136.0
107.543	39.5	252.0
108.587	39.5	545.0
109.631	39.5	272.0
110.674	39.5	234.0
111.715	39.5	241.0
112.756	39.5	434.0
113.795	39.5	509.0
114.834	39.5	381.0
115.872	39.5	278.0
116.908	39.5	166.0
117.943	39.5	178.0
118.978	39.5	304.0
120.011	39.5	347.0
121.046	39.5	579.0
122.079	39.5	780.0
123.11	39.5	232.0
124.142	39.5	54.0
125.171	39.5	284.0
126.203	39.5	451.0
127.233	39.5	186.0
128.263	39.5	400.0
129.293	39.5	248.0
130.319	39.5	355.0
131.345	39.5	203.0
132.372	39.5	274.0
133.401	39.5	39.0
134.429	39.5	8.0
135.455	39.5	15.0
136.479	39.5	17.0
137.507	39.5	33.0
138.532	39.5	30.0
139.556	39.5	218.0
140.582	39.5	407.0
141.609	39.5	131.0
142.634	39.5	92.0
143.657	39.5	20.0
144.681	39.5	16.0
145.704	39.5	14.0
146.727	39.5	29.0
147.749	39.5	25.0
148.772	39.5	13.0
149.797	39.5	20.0
150.819	39.5	14.0
151.838	39.5	22.0
152.857	39.5	26.0
153.877	39.5	54.0
154.899	39.5	79.0
155.92	39.5	57.0
156.938	39.5	134.0
157.956	39.5	43.0
158.973	39.5	16.0
159.992	39.5	121.0
161.009	39.5	211.0
162.022	39.5	33.0
163.038	39.5	19.0
164.053	39.5	149.0
165.069	39.5	251.0
166.082	39.5	24.0
167.091	39.5	31.0
168.098	39.5	25.0
169.101	39.5	21.0
170.065	39.5	14.0
170.939	39.5	13.0
171.689	39.5	16.0
172.301	39.5	15.0
172.792	39.5	13.0
173.179	39.5	7.0
173.48	39.5	9.0
173.709	39.5	10.0
173.882	39.5	12.0
72.996	40.5	187.0
73.032	40.5	192.0
73.137	40.5	202.0
73.336	40.5	245.0
73.64	40.5	152.0
74.039	40.5	173.0
74.526	40.5	178.0
75.093	40.5	193.0
75.734	40.5	222.0
76.44	40.5	146.0
77.198	40.5	131.0
78.004	40.5	269.0
78.853	40.5	85.0
79.74	40.5	12.0
80.656	40.5	124.0
81.595	40.5	327.0
82.555	40.5	110.0
83.537	40.5	217.0
84.536	40.5	210.0
85.545	40.5	293.0
86.567	40.5	366.0
87.601	40.5	159.0
88.639	40.5	15.0
89.678	40.5	63.0
90.726	40.5	30.0
91.777	40.5	123.0
92.829	40.5	96.0
93.883	40.5	323.0
94.936	40.5	209.0
95.99	40.5	27.0
97.045	40.5	13.0
98.098	40.5	9.0
99.151	40.5	79.0
100.205	40.5	44.0
101.256	40.5	91.0
102.308	40.5	302.0
103.358	40.5	99.0
104.407	40.5	280.0
105.456	40.5	404.0
106.505	40.5	236.0
107.551	40.5	318.0
108.595	40.5	372.0
109.638	40.5	240.0
110.681	40.5	195.0
111.724	40.5	245.0
112.764	40.5	217.0
113.802	40.5	401.0
114.842	40.5	411.0
115.879	40.5	373.0
116.913	40.5	423.0
117.949	40.5	295.0
118.984	40.5	416.0
120.017	40.5	523.0
121.051	40.5	458.0
122.084	40.5	725.0
123.117	40.5	311.0
124.15	40.5	104.0
125.18	40.5	147.0
126.211	40.5	150.0
127.242	40.5	65.0
128.273	40.5	360.0
129.301	40.5	154.0
130.328	40.5	58.0
131.354	40.5	21.0
132.381	40.5	26.0
133.408	40.5	16.0
134.434	40.5	18.0
135.459	40.5	20.0
136.484	40.5	9.0
137.512	40.5	10.0
138.538	40.5	11.0
139.562	40.5	53.0
140.587	40.5	165.0
141.614	40.5	41.0
142.638	40.5	14.0
143.66	40.5	16.0
144.685	40.5	23.0
145.711	40.5	21.0
146.734	40.5	22.0
147.756	40.5	118.0
148.777	40.5	121.0
149.801	40.5	27.0
150.824	40.5	18.0
151.845	40.5	17.0
152.863	40.5	21.0
153.883	40.5	25.0
154.905	40.5	21.0
155.924	40.5	159.0
156.942	40.5	428.0
157.96	40.5	373.0
158.978	40.5	145.0
159.996	40.5	316.0
161.013	40.5	442.0
162.029	40.5	64.0
163.045	40.5	23.0
164.06	40.5	18.0
165.073	40.5	13.0
166.085	40.5	18.0
167.097	40.5	28.0
168.105	40.5	25.0
169.107	40.5	22.0
170.07	40.5	17.0
170.947	40.5	25.0
171.698	40.5	18.0
172.31	40.5	19.0
172.8	40.5	12.0
173.186	40.5	19.0
173.485	40.5	4.0
173.713	40.5	17.0
173.884	40.5	13.0
72.996	41.5	78.0
73.03	41.5	54.0
73.132	41.5	60.0
73.332	41.5	59.0
73.638	41.5	47.0
74.038	41.5	42.0
74.526	41.5	69.0
75.093	41.5	92.0
75.735	41.5	57.0
76.44	41.5	66.0
77.198	41.5	73.0
78.005	41.5	68.0
78.854	41.5	142.0
79.74	41.5	66.0
80.654	41.5	91.0
81.593	41.5	157.0
82.554	41.5	86.0
83.537	41.5	123.0
84.535	41.5	256.0
85.545	41.5	224.0
86.566	41.5	342.0
87.597	41.5	212.0
88.634	41.5	301.0
89.676	41.5	565.0
90.723	41.5	292.0
91.773	41.5	495.0
92.826	41.5	170.0
93.878	41.5	76.0
94.932	41.5	130.0
95.988	41.5	245.0
97.042	41.5	70.0
98.095	41.5	15.0
99.149	41.5	13.0
100.201	41.5	142.0
101.254	41.5	397.0
102.305	41.5	275.0
103.355	41.5	257.0
104.404	41.5	369.0
105.452	41.5	294.0
106.499	41.5	211.0
107.546	41.5	209.0
108.592	41.5	275.0
109.635	41.5	323.0
110.678	41.5	237.0
111.719	41.5	644.0
112.759	41.5	321.0
113.797	41.5	385.0
114.835	41.5	327.0
115.874	41.5	261.0
116.911	41.5	327.0
117.946	41.5	281.0
118.98	41.5	323.0
120.014	41.5	305.0
121.049	41.5	248.0
122.081	41.5	212.0
123.112	41.5	316.0
124.147	41.5	241.0
125.179	41.5	174.0
126.207	41.5	36.0
127.237	41.5	13.0
128.268	41.5	20.0
129.297	41.5	27.0
130.323	41.5	12.0
131.348	41.5	25.0
132.376	41.5	16.0
133.405	41.5	16.0
134.43	41.5	16.0
135.455	41.5	6.0
136.483	41.5	9.0
137.509	41.5	13.0
138.534	41.5	13.0
139.56	41.5	15.0
140.585	41.5	13.0
141.612	41.5	14.0
142.638	41.5	15.0
143.662	41.5	23.0
144.687	41.5	22.0
145.712	41.5	20.0
146.736	41.5	22.0
147.757	41.5	190.0
148.778	41.5	199.0
149.799	41.5	64.0
150.821	41.5	263.0
151.842	41.5	258.0
152.862	41.5	47.0
153.882	41.5	33.0
154.903	41.5	23.0
155.922	41.5	20.0
156.939	41.5	76.0
157.958	41.5	498.0
158.978	41.5	231.0
159.996	41.5	52.0
161.013	41.5	43.0
162.029	41.5	19.0
163.044	41.5	18.0
164.058	41.5	32.0
165.073	41.5	35.0
166.085	41.5	20.0
167.094	41.5	21.0
168.101	41.5	23.0
169.103	41.5	22.0
170.067	41.5	25.0
170.942	41.5	23.0
171.694	41.5	21.0
172.306	41.5	26.0
172.796	41.5	10.0
173.183	41.5	12.0
173.484	41.5	11.0
173.712	41.5	6.0
173.884	41.5	16.0
72.996	42.5	165.0
73.03	42.5	168.0
73.134	42.5	163.0
73.333	42.5	196.0
73.639	42.5	232.0
74.038	42.5	259.0
74.524	42.5	297.0
75.092	42.5	505.0
75.734	42.5	375.0
76.438	42.5	367.0
77.196	42.5	272.0
78.003	42.5	219.0
78.851	42.5	329.0
79.735	42.5	449.0
80.65	42.5	262.0
81.59	42.5	138.0
82.553	42.5	622.0
83.536	42.5	450.0
84.534	42.5	173.0
85.542	42.5	108.0
[truncated: 9,000 more rows]
