# Supplementary material for: Multimodal dynamic and unclonable anti-counterfeiting using robust diamond microparticles on heterogeneous substrate
Source: Nat Commun. 2023 May 2;14:2507. doi: 10.1038/s41467-023-38178-1 (PMC10154296; doi:10.1038/s41467-023-38178-1)
Supplement: Supplementary file 3 — Source Data [file 41467_2023_38178_MOESM3_ESM.zip › Source Data/Fig 4/11_2.txt]

72.997	24.5	272.0
73.031	24.5	233.0
73.134	24.5	294.0
73.334	24.5	285.0
73.638	24.5	168.0
74.035	24.5	117.0
74.523	24.5	121.0
75.092	24.5	100.0
75.733	24.5	183.0
76.436	24.5	380.0
77.195	24.5	294.0
78.003	24.5	105.0
78.851	24.5	43.0
79.736	24.5	100.0
80.652	24.5	384.0
81.592	24.5	315.0
82.554	24.5	193.0
83.54	24.5	49.0
84.539	24.5	9.0
85.55	24.5	9.0
86.573	24.5	14.0
87.605	24.5	23.0
88.642	24.5	14.0
89.682	24.5	22.0
90.729	24.5	26.0
91.78	24.5	12.0
92.833	24.5	12.0
93.885	24.5	24.0
94.938	24.5	207.0
95.993	24.5	354.0
97.047	24.5	133.0
98.1	24.5	169.0
99.154	24.5	77.0
100.206	24.5	136.0
101.258	24.5	464.0
102.311	24.5	160.0
103.362	24.5	18.0
104.411	24.5	6.0
105.46	24.5	10.0
106.506	24.5	6.0
107.551	24.5	46.0
108.596	24.5	280.0
109.641	24.5	262.0
110.682	24.5	200.0
111.722	24.5	223.0
112.763	24.5	185.0
113.803	24.5	30.0
114.841	24.5	61.0
115.879	24.5	192.0
116.914	24.5	343.0
117.949	24.5	261.0
118.985	24.5	167.0
120.019	24.5	249.0
121.054	24.5	548.0
122.085	24.5	336.0
123.116	24.5	103.0
124.149	24.5	127.0
125.181	24.5	100.0
126.21	24.5	100.0
127.239	24.5	276.0
128.271	24.5	230.0
129.3	24.5	324.0
130.326	24.5	363.0
131.354	24.5	378.0
132.382	24.5	726.0
133.41	24.5	565.0
134.438	24.5	180.0
135.461	24.5	27.0
136.489	24.5	17.0
137.516	24.5	19.0
138.54	24.5	42.0
139.566	24.5	187.0
140.592	24.5	230.0
141.619	24.5	484.0
142.644	24.5	772.0
143.666	24.5	980.0
144.689	24.5	538.0
145.713	24.5	493.0
146.737	24.5	255.0
147.758	24.5	30.0
148.778	24.5	22.0
149.8	24.5	16.0
150.823	24.5	107.0
151.844	24.5	449.0
152.862	24.5	639.0
153.882	24.5	191.0
154.904	24.5	389.0
155.924	24.5	514.0
156.943	24.5	186.0
157.96	24.5	281.0
158.978	24.5	200.0
159.996	24.5	331.0
161.015	24.5	371.0
162.031	24.5	266.0
163.046	24.5	191.0
164.063	24.5	49.0
165.079	24.5	22.0
166.091	24.5	21.0
167.103	24.5	166.0
168.112	24.5	348.0
169.115	24.5	509.0
170.083	24.5	315.0
170.963	24.5	347.0
171.719	24.5	506.0
172.333	24.5	721.0
172.825	24.5	639.0
173.214	24.5	693.0
173.514	24.5	694.0
173.74	24.5	663.0
173.91	24.5	690.0
72.995	25.5	132.0
73.031	25.5	135.0
73.136	25.5	147.0
73.332	25.5	119.0
73.635	25.5	84.0
74.035	25.5	67.0
74.522	25.5	128.0
75.089	25.5	219.0
75.73	25.5	276.0
76.434	25.5	298.0
77.192	25.5	382.0
77.998	25.5	350.0
78.846	25.5	524.0
79.731	25.5	313.0
80.645	25.5	284.0
81.585	25.5	313.0
82.548	25.5	69.0
83.532	25.5	7.0
84.53	25.5	10.0
85.54	25.5	8.0
86.563	25.5	11.0
87.595	25.5	24.0
88.632	25.5	14.0
89.674	25.5	9.0
90.721	25.5	6.0
91.77	25.5	10.0
92.822	25.5	70.0
93.876	25.5	1357.0
94.93	25.5	605.0
95.984	25.5	385.0
97.039	25.5	137.0
98.092	25.5	225.0
99.146	25.5	199.0
100.199	25.5	157.0
101.251	25.5	205.0
102.304	25.5	394.0
103.356	25.5	243.0
104.404	25.5	82.0
105.452	25.5	17.0
106.502	25.5	63.0
107.547	25.5	178.0
108.59	25.5	293.0
109.633	25.5	452.0
110.676	25.5	215.0
111.718	25.5	241.0
112.758	25.5	246.0
113.798	25.5	38.0
114.838	25.5	31.0
115.876	25.5	155.0
116.912	25.5	366.0
117.947	25.5	618.0
118.981	25.5	725.0
120.016	25.5	276.0
121.049	25.5	439.0
122.081	25.5	141.0
123.114	25.5	30.0
124.146	25.5	201.0
125.178	25.5	273.0
126.208	25.5	46.0
127.238	25.5	69.0
128.269	25.5	109.0
129.297	25.5	159.0
130.325	25.5	253.0
131.354	25.5	226.0
132.382	25.5	575.0
133.41	25.5	371.0
134.436	25.5	53.0
135.461	25.5	21.0
136.489	25.5	17.0
137.517	25.5	11.0
138.541	25.5	21.0
139.565	25.5	43.0
140.59	25.5	274.0
141.617	25.5	289.0
142.644	25.5	462.0
143.665	25.5	292.0
144.687	25.5	291.0
145.713	25.5	236.0
146.738	25.5	156.0
147.759	25.5	53.0
148.778	25.5	186.0
149.801	25.5	177.0
150.822	25.5	80.0
151.844	25.5	1031.0
152.863	25.5	414.0
153.88	25.5	190.0
154.902	25.5	231.0
155.924	25.5	302.0
156.942	25.5	163.0
157.959	25.5	319.0
158.977	25.5	314.0
159.995	25.5	321.0
161.014	25.5	418.0
162.03	25.5	152.0
163.045	25.5	71.0
164.061	25.5	38.0
165.077	25.5	49.0
166.091	25.5	374.0
167.102	25.5	552.0
168.11	25.5	676.0
169.112	25.5	1345.0
170.077	25.5	581.0
170.956	25.5	818.0
171.712	25.5	644.0
172.326	25.5	519.0
172.817	25.5	616.0
173.205	25.5	730.0
173.505	25.5	775.0
173.731	25.5	656.0
173.901	25.5	611.0
72.996	26.5	87.0
73.031	26.5	87.0
73.135	26.5	104.0
73.334	26.5	125.0
73.637	26.5	90.0
74.036	26.5	60.0
74.522	26.5	27.0
75.089	26.5	21.0
75.73	26.5	20.0
76.434	26.5	38.0
77.191	26.5	101.0
77.996	26.5	182.0
78.845	26.5	278.0
79.73	26.5	190.0
80.645	26.5	99.0
81.585	26.5	46.0
82.548	26.5	18.0
83.531	26.5	3.0
84.529	26.5	6.0
85.54	26.5	13.0
86.562	26.5	9.0
87.594	26.5	11.0
88.633	26.5	11.0
89.674	26.5	13.0
90.72	26.5	14.0
91.77	26.5	25.0
92.821	26.5	107.0
93.875	26.5	3501.0
94.929	26.5	2748.0
95.983	26.5	311.0
97.037	26.5	97.0
98.091	26.5	178.0
99.145	26.5	359.0
100.198	26.5	334.0
101.25	26.5	569.0
102.301	26.5	481.0
103.353	26.5	318.0
104.403	26.5	322.0
105.451	26.5	163.0
106.499	26.5	141.0
107.546	26.5	249.0
108.591	26.5	265.0
109.634	26.5	288.0
110.677	26.5	151.0
111.717	26.5	167.0
112.757	26.5	317.0
113.799	26.5	94.0
114.838	26.5	58.0
115.873	26.5	195.0
116.909	26.5	885.0
117.946	26.5	875.0
118.982	26.5	260.0
120.018	26.5	100.0
121.052	26.5	227.0
122.084	26.5	174.0
123.116	26.5	253.0
124.15	26.5	287.0
125.181	26.5	312.0
126.209	26.5	367.0
127.239	26.5	821.0
128.27	26.5	333.0
129.3	26.5	195.0
130.327	26.5	103.0
131.353	26.5	203.0
132.38	26.5	430.0
133.409	26.5	125.0
134.437	26.5	26.0
135.463	26.5	23.0
136.488	26.5	9.0
137.515	26.5	17.0
138.544	26.5	17.0
139.568	26.5	17.0
140.592	26.5	67.0
141.618	26.5	170.0
142.644	26.5	121.0
143.667	26.5	85.0
144.69	26.5	341.0
145.715	26.5	891.0
146.739	26.5	399.0
147.761	26.5	130.0
148.78	26.5	509.0
149.802	26.5	368.0
150.824	26.5	313.0
151.844	26.5	440.0
152.863	26.5	229.0
153.883	26.5	873.0
154.903	26.5	417.0
155.922	26.5	556.0
156.942	26.5	218.0
157.961	26.5	333.0
158.979	26.5	362.0
159.996	26.5	445.0
161.014	26.5	354.0
162.032	26.5	230.0
163.049	26.5	216.0
164.062	26.5	519.0
165.075	26.5	299.0
166.089	26.5	494.0
167.1	26.5	1105.0
168.109	26.5	697.0
169.114	26.5	791.0
170.079	26.5	519.0
170.957	26.5	397.0
171.712	26.5	378.0
172.326	26.5	416.0
172.816	26.5	483.0
173.203	26.5	547.0
173.504	26.5	477.0
173.732	26.5	443.0
173.899	26.5	386.0
72.997	27.5	488.0
73.033	27.5	502.0
73.135	27.5	583.0
73.333	27.5	755.0
73.638	27.5	816.0
74.036	27.5	395.0
74.523	27.5	155.0
75.09	27.5	93.0
75.731	27.5	127.0
76.435	27.5	148.0
77.192	27.5	108.0
77.998	27.5	370.0
78.847	27.5	269.0
79.731	27.5	48.0
80.645	27.5	131.0
81.587	27.5	306.0
82.55	27.5	59.0
83.531	27.5	12.0
84.53	27.5	6.0
85.542	27.5	167.0
86.565	27.5	370.0
87.599	27.5	47.0
88.636	27.5	11.0
89.675	27.5	13.0
90.721	27.5	244.0
91.773	27.5	415.0
92.824	27.5	130.0
93.877	27.5	158.0
94.93	27.5	306.0
95.986	27.5	76.0
97.043	27.5	23.0
98.096	27.5	17.0
99.147	27.5	14.0
100.201	27.5	103.0
101.255	27.5	282.0
102.307	27.5	260.0
103.358	27.5	333.0
104.407	27.5	319.0
105.454	27.5	158.0
106.501	27.5	223.0
107.548	27.5	246.0
108.592	27.5	244.0
109.634	27.5	337.0
110.678	27.5	356.0
111.72	27.5	289.0
112.762	27.5	273.0
113.801	27.5	727.0
114.839	27.5	584.0
115.878	27.5	240.0
116.914	27.5	251.0
117.949	27.5	305.0
118.983	27.5	372.0
120.02	27.5	223.0
121.056	27.5	279.0
122.088	27.5	240.0
123.119	27.5	268.0
124.15	27.5	580.0
125.183	27.5	323.0
126.212	27.5	198.0
127.243	27.5	498.0
128.273	27.5	221.0
129.302	27.5	210.0
130.33	27.5	59.0
131.357	27.5	34.0
132.386	27.5	190.0
133.412	27.5	269.0
134.438	27.5	236.0
135.465	27.5	51.0
136.492	27.5	10.0
137.519	27.5	26.0
138.545	27.5	18.0
139.57	27.5	45.0
140.596	27.5	83.0
141.622	27.5	18.0
142.646	27.5	19.0
143.667	27.5	20.0
144.691	27.5	20.0
145.718	27.5	67.0
146.742	27.5	571.0
147.763	27.5	322.0
148.784	27.5	86.0
149.806	27.5	45.0
150.828	27.5	41.0
151.85	27.5	116.0
152.869	27.5	42.0
153.887	27.5	148.0
154.908	27.5	254.0
155.929	27.5	225.0
156.947	27.5	192.0
157.962	27.5	466.0
158.98	27.5	259.0
159.998	27.5	147.0
161.017	27.5	287.0
162.034	27.5	124.0
163.048	27.5	42.0
164.063	27.5	112.0
165.079	27.5	42.0
166.093	27.5	59.0
167.103	27.5	177.0
168.111	27.5	393.0
169.116	27.5	568.0
170.084	27.5	338.0
170.962	27.5	285.0
171.715	27.5	244.0
172.329	27.5	297.0
172.82	27.5	435.0
173.206	27.5	548.0
173.505	27.5	636.0
173.731	27.5	594.0
173.901	27.5	498.0
72.997	28.5	103.0
73.033	28.5	86.0
73.135	28.5	121.0
73.332	28.5	108.0
73.637	28.5	180.0
74.036	28.5	251.0
74.522	28.5	326.0
75.09	28.5	238.0
75.731	28.5	230.0
76.434	28.5	345.0
77.192	28.5	148.0
77.998	28.5	103.0
78.844	28.5	220.0
79.727	28.5	247.0
80.644	28.5	276.0
81.585	28.5	400.0
82.545	28.5	227.0
83.529	28.5	100.0
84.528	28.5	28.0
85.538	28.5	319.0
86.56	28.5	339.0
87.592	28.5	62.0
88.632	28.5	12.0
89.673	28.5	60.0
90.721	28.5	309.0
91.771	28.5	326.0
92.821	28.5	303.0
93.874	28.5	212.0
94.929	28.5	111.0
95.983	28.5	16.0
97.037	28.5	11.0
98.089	28.5	128.0
99.145	28.5	293.0
100.199	28.5	188.0
101.251	28.5	67.0
102.302	28.5	317.0
103.353	28.5	487.0
104.403	28.5	284.0
105.451	28.5	184.0
106.498	28.5	217.0
107.544	28.5	410.0
108.59	28.5	438.0
109.634	28.5	221.0
110.676	28.5	181.0
111.717	28.5	335.0
112.758	28.5	1363.0
113.797	28.5	1070.0
114.836	28.5	580.0
115.874	28.5	275.0
116.91	28.5	194.0
117.947	28.5	407.0
118.985	28.5	359.0
120.018	28.5	283.0
121.05	28.5	234.0
122.083	28.5	339.0
123.114	28.5	173.0
124.148	28.5	116.0
125.18	28.5	75.0
126.21	28.5	17.0
127.239	28.5	15.0
128.27	28.5	20.0
129.301	28.5	18.0
130.329	28.5	16.0
131.354	28.5	111.0
132.382	28.5	250.0
133.413	28.5	201.0
134.439	28.5	103.0
135.462	28.5	39.0
136.489	28.5	16.0
137.517	28.5	114.0
138.543	28.5	164.0
139.567	28.5	106.0
140.592	28.5	54.0
141.619	28.5	21.0
142.644	28.5	19.0
143.667	28.5	17.0
144.69	28.5	24.0
145.714	28.5	105.0
146.739	28.5	1588.0
147.761	28.5	684.0
148.781	28.5	248.0
149.803	28.5	90.0
150.825	28.5	68.0
151.847	28.5	56.0
152.867	28.5	331.0
153.885	28.5	103.0
154.906	28.5	260.0
155.926	28.5	429.0
156.944	28.5	435.0
157.963	28.5	266.0
158.981	28.5	178.0
159.999	28.5	70.0
161.016	28.5	164.0
162.033	28.5	108.0
163.049	28.5	29.0
164.063	28.5	16.0
165.077	28.5	15.0
166.089	28.5	22.0
167.1	28.5	8.0
168.112	28.5	27.0
169.115	28.5	135.0
170.078	28.5	425.0
170.957	28.5	324.0
171.71	28.5	421.0
172.326	28.5	297.0
172.817	28.5	287.0
173.204	28.5	364.0
173.503	28.5	405.0
173.729	28.5	399.0
173.901	28.5	357.0
72.995	29.5	319.0
73.029	29.5	319.0
73.133	29.5	299.0
73.331	29.5	286.0
73.636	29.5	252.0
74.036	29.5	143.0
74.523	29.5	145.0
75.09	29.5	186.0
75.73	29.5	208.0
76.435	29.5	311.0
77.193	29.5	259.0
77.998	29.5	113.0
78.843	29.5	223.0
79.729	29.5	190.0
80.644	29.5	232.0
81.583	29.5	298.0
82.545	29.5	303.0
83.526	29.5	452.0
84.525	29.5	276.0
85.535	29.5	176.0
86.559	29.5	140.0
87.592	29.5	75.0
88.628	29.5	134.0
89.668	29.5	72.0
90.715	29.5	273.0
91.766	29.5	180.0
92.816	29.5	74.0
93.869	29.5	40.0
94.924	29.5	17.0
95.978	29.5	7.0
97.033	29.5	10.0
98.086	29.5	158.0
99.139	29.5	244.0
100.194	29.5	288.0
101.246	29.5	192.0
102.298	29.5	357.0
103.348	29.5	311.0
104.399	29.5	222.0
105.448	29.5	275.0
106.496	29.5	178.0
107.541	29.5	251.0
108.585	29.5	163.0
109.628	29.5	246.0
110.672	29.5	376.0
111.713	29.5	843.0
112.753	29.5	181.0
113.793	29.5	125.0
114.832	29.5	240.0
115.871	29.5	268.0
116.907	29.5	190.0
117.942	29.5	282.0
118.978	29.5	232.0
120.013	29.5	241.0
121.047	29.5	202.0
122.08	29.5	262.0
123.111	29.5	164.0
124.143	29.5	57.0
125.175	29.5	15.0
126.206	29.5	15.0
127.237	29.5	8.0
128.266	29.5	15.0
129.296	29.5	10.0
130.323	29.5	33.0
131.35	29.5	16.0
132.38	29.5	146.0
133.408	29.5	115.0
134.435	29.5	181.0
135.461	29.5	219.0
136.488	29.5	264.0
137.516	29.5	310.0
138.542	29.5	248.0
139.566	29.5	87.0
140.59	29.5	24.0
141.617	29.5	19.0
142.641	29.5	41.0
143.661	29.5	288.0
144.687	29.5	275.0
145.714	29.5	425.0
146.736	29.5	254.0
147.757	29.5	197.0
148.777	29.5	160.0
149.8	29.5	376.0
150.823	29.5	472.0
151.842	29.5	70.0
152.861	29.5	67.0
153.88	29.5	57.0
154.902	29.5	71.0
155.923	29.5	66.0
156.941	29.5	61.0
157.958	29.5	178.0
158.976	29.5	314.0
159.995	29.5	333.0
161.013	29.5	412.0
162.03	29.5	275.0
163.044	29.5	33.0
164.06	29.5	16.0
165.077	29.5	19.0
166.088	29.5	12.0
167.099	29.5	11.0
168.108	29.5	13.0
169.111	29.5	12.0
170.078	29.5	65.0
170.956	29.5	299.0
171.709	29.5	269.0
172.323	29.5	184.0
172.815	29.5	247.0
173.202	29.5	382.0
173.501	29.5	608.0
173.726	29.5	708.0
173.896	29.5	804.0
72.995	30.5	47.0
73.031	30.5	67.0
73.134	30.5	89.0
73.332	30.5	150.0
73.637	30.5	178.0
74.037	30.5	151.0
74.524	30.5	113.0
75.091	30.5	133.0
75.732	30.5	213.0
76.435	30.5	260.0
77.193	30.5	218.0
77.998	30.5	110.0
78.846	30.5	57.0
79.729	30.5	48.0
80.644	30.5	339.0
81.584	30.5	216.0
82.546	30.5	192.0
83.529	30.5	358.0
84.529	30.5	206.0
85.539	30.5	177.0
86.561	30.5	197.0
87.593	30.5	142.0
88.63	30.5	130.0
89.672	30.5	56.0
90.718	30.5	149.0
91.768	30.5	282.0
92.819	30.5	60.0
93.873	30.5	7.0
94.927	30.5	11.0
95.98	30.5	7.0
97.036	30.5	2.0
98.091	30.5	12.0
99.143	30.5	283.0
100.197	30.5	688.0
101.25	30.5	274.0
102.301	30.5	300.0
103.351	30.5	156.0
104.401	30.5	120.0
105.449	30.5	193.0
106.497	30.5	233.0
107.544	30.5	383.0
108.59	30.5	213.0
109.632	30.5	208.0
110.674	30.5	221.0
111.718	30.5	201.0
112.759	30.5	47.0
113.797	30.5	15.0
114.838	30.5	83.0
115.875	30.5	178.0
116.91	30.5	128.0
117.946	30.5	248.0
118.982	30.5	253.0
120.017	30.5	179.0
121.051	30.5	339.0
122.085	30.5	207.0
123.117	30.5	39.0
124.148	30.5	14.0
125.179	30.5	23.0
126.21	30.5	18.0
127.242	30.5	66.0
128.271	30.5	314.0
129.299	30.5	63.0
130.326	30.5	14.0
131.355	30.5	144.0
132.383	30.5	357.0
133.41	30.5	294.0
134.438	30.5	578.0
135.465	30.5	2436.0
136.492	30.5	1151.0
137.518	30.5	448.0
138.544	30.5	493.0
139.568	30.5	172.0
140.593	30.5	78.0
141.62	30.5	30.0
142.645	30.5	262.0
143.667	30.5	524.0
144.69	30.5	483.0
145.715	30.5	96.0
146.738	30.5	43.0
147.759	30.5	20.0
148.78	30.5	52.0
149.804	30.5	175.0
150.826	30.5	483.0
151.847	30.5	222.0
152.867	30.5	29.0
153.885	30.5	68.0
154.907	30.5	55.0
155.927	30.5	21.0
156.944	30.5	122.0
157.962	30.5	543.0
158.98	30.5	254.0
159.999	30.5	319.0
161.016	30.5	315.0
162.031	30.5	124.0
163.047	30.5	50.0
164.065	30.5	134.0
165.08	30.5	172.0
166.091	30.5	49.0
167.101	30.5	18.0
168.111	30.5	25.0
169.116	30.5	14.0
170.081	30.5	22.0
170.959	30.5	86.0
171.713	30.5	90.0
172.328	30.5	138.0
172.819	30.5	157.0
173.204	30.5	244.0
173.503	30.5	287.0
173.729	30.5	316.0
173.899	30.5	300.0
72.997	31.5	8.0
73.032	31.5	12.0
73.134	31.5	11.0
73.332	31.5	20.0
73.637	31.5	41.0
74.037	31.5	73.0
74.524	31.5	175.0
75.09	31.5	556.0
75.73	31.5	1319.0
76.433	31.5	825.0
77.192	31.5	254.0
77.997	31.5	187.0
78.843	31.5	268.0
79.729	31.5	202.0
80.646	31.5	86.0
81.585	31.5	346.0
82.545	31.5	406.0
83.529	31.5	227.0
84.529	31.5	346.0
85.538	31.5	467.0
86.559	31.5	198.0
87.592	31.5	595.0
88.631	31.5	366.0
89.672	31.5	151.0
90.719	31.5	331.0
91.77	31.5	329.0
92.82	31.5	72.0
93.873	31.5	11.0
94.928	31.5	6.0
95.983	31.5	11.0
97.037	31.5	3.0
98.091	31.5	95.0
99.147	31.5	151.0
100.201	31.5	143.0
101.251	31.5	225.0
102.303	31.5	264.0
103.353	31.5	143.0
104.403	31.5	50.0
105.452	31.5	183.0
106.497	31.5	383.0
107.544	31.5	298.0
108.589	31.5	211.0
109.633	31.5	264.0
110.675	31.5	444.0
111.716	31.5	314.0
112.756	31.5	34.0
113.795	31.5	12.0
114.837	31.5	212.0
115.875	31.5	339.0
116.911	31.5	160.0
117.946	31.5	334.0
118.982	31.5	272.0
120.018	31.5	195.0
121.05	31.5	233.0
122.082	31.5	159.0
123.114	31.5	66.0
124.147	31.5	152.0
125.179	31.5	349.0
126.209	31.5	182.0
127.24	31.5	129.0
128.27	31.5	157.0
129.301	31.5	205.0
130.328	31.5	307.0
131.354	31.5	413.0
132.382	31.5	332.0
133.412	31.5	590.0
134.439	31.5	672.0
135.465	31.5	3378.0
136.49	31.5	2567.0
137.517	31.5	2451.0
138.543	31.5	1545.0
139.569	31.5	899.0
140.594	31.5	868.0
141.62	31.5	450.0
142.645	31.5	82.0
143.668	31.5	465.0
144.692	31.5	540.0
145.716	31.5	94.0
146.738	31.5	23.0
147.76	31.5	24.0
148.782	31.5	19.0
149.805	31.5	97.0
150.826	31.5	1283.0
151.846	31.5	711.0
152.866	31.5	47.0
153.886	31.5	27.0
154.907	31.5	20.0
155.926	31.5	138.0
156.945	31.5	233.0
157.963	31.5	458.0
158.982	31.5	506.0
159.999	31.5	343.0
161.016	31.5	97.0
162.032	31.5	288.0
163.048	31.5	304.0
164.064	31.5	243.0
165.079	31.5	370.0
166.092	31.5	110.0
167.102	31.5	12.0
168.111	31.5	14.0
169.116	31.5	22.0
170.081	31.5	11.0
170.958	31.5	8.0
171.713	31.5	8.0
172.327	31.5	9.0
172.818	31.5	10.0
173.203	31.5	12.0
173.502	31.5	13.0
173.729	31.5	20.0
173.899	31.5	28.0
72.995	32.5	26.0
73.031	32.5	24.0
73.133	32.5	18.0
73.332	32.5	15.0
73.637	32.5	9.0
74.036	32.5	9.0
74.523	32.5	35.0
75.089	32.5	122.0
75.731	32.5	248.0
76.434	32.5	294.0
77.191	32.5	238.0
77.997	32.5	216.0
78.844	32.5	298.0
79.73	32.5	280.0
80.645	32.5	229.0
81.583	32.5	250.0
82.544	32.5	283.0
83.527	32.5	191.0
84.528	32.5	243.0
85.537	32.5	365.0
86.557	32.5	107.0
87.589	32.5	131.0
88.626	32.5	344.0
89.667	32.5	86.0
90.713	32.5	137.0
91.764	32.5	154.0
92.815	32.5	324.0
93.868	32.5	170.0
94.923	32.5	17.0
95.978	32.5	11.0
97.031	32.5	27.0
98.086	32.5	160.0
99.142	32.5	272.0
100.194	32.5	80.0
101.246	32.5	52.0
102.298	32.5	256.0
103.349	32.5	151.0
104.398	32.5	291.0
105.445	32.5	358.0
106.493	32.5	324.0
107.54	32.5	673.0
108.585	32.5	260.0
109.629	32.5	51.0
110.672	32.5	243.0
111.714	32.5	161.0
112.754	32.5	62.0
113.792	32.5	81.0
114.831	32.5	33.0
115.87	32.5	199.0
116.907	32.5	350.0
117.942	32.5	216.0
118.979	32.5	274.0
120.013	32.5	193.0
121.047	32.5	236.0
122.079	32.5	253.0
123.112	32.5	290.0
124.144	32.5	290.0
125.175	32.5	383.0
126.206	32.5	212.0
127.237	32.5	228.0
128.267	32.5	225.0
129.296	32.5	314.0
130.325	32.5	515.0
131.352	32.5	265.0
132.379	32.5	239.0
133.407	32.5	314.0
134.435	32.5	154.0
135.462	32.5	1461.0
136.488	32.5	3060.0
137.515	32.5	3623.0
138.541	32.5	2209.0
139.564	32.5	1122.0
140.59	32.5	3109.0
141.618	32.5	2449.0
142.642	32.5	176.0
143.665	32.5	46.0
144.688	32.5	26.0
145.711	32.5	50.0
146.735	32.5	21.0
147.758	32.5	20.0
148.779	32.5	16.0
149.802	32.5	107.0
150.823	32.5	496.0
151.844	32.5	194.0
152.865	32.5	33.0
153.883	32.5	15.0
154.903	32.5	12.0
155.923	32.5	111.0
156.942	32.5	375.0
157.961	32.5	215.0
158.977	32.5	113.0
159.996	32.5	246.0
161.016	32.5	292.0
162.031	32.5	271.0
163.045	32.5	117.0
164.061	32.5	35.0
165.077	32.5	35.0
166.09	32.5	21.0
167.1	32.5	18.0
168.108	32.5	15.0
169.111	32.5	21.0
170.076	32.5	11.0
170.955	32.5	10.0
171.71	32.5	14.0
172.323	32.5	9.0
172.813	32.5	7.0
173.2	32.5	4.0
173.5	32.5	8.0
173.726	32.5	16.0
173.894	32.5	5.0
72.996	33.5	285.0
73.033	33.5	265.0
73.135	33.5	323.0
73.333	33.5	371.0
73.637	33.5	353.0
74.038	33.5	249.0
74.525	33.5	104.0
75.091	33.5	212.0
75.732	33.5	407.0
76.435	33.5	309.0
77.192	33.5	241.0
77.998	33.5	251.0
78.845	33.5	248.0
79.73	33.5	261.0
80.645	33.5	302.0
81.586	33.5	469.0
82.547	33.5	385.0
83.527	33.5	437.0
84.528	33.5	214.0
85.538	33.5	26.0
86.559	33.5	9.0
87.592	33.5	63.0
88.628	33.5	236.0
89.669	33.5	52.0
90.717	33.5	15.0
91.768	33.5	47.0
92.819	33.5	57.0
93.872	33.5	26.0
94.927	33.5	9.0
95.981	33.5	9.0
97.036	33.5	46.0
98.09	33.5	213.0
99.144	33.5	188.0
100.196	33.5	229.0
101.25	33.5	180.0
102.303	33.5	126.0
103.352	33.5	85.0
104.401	33.5	85.0
105.45	33.5	509.0
106.499	33.5	521.0
107.546	33.5	90.0
108.589	33.5	23.0
109.631	33.5	11.0
110.676	33.5	24.0
111.719	33.5	187.0
112.759	33.5	290.0
113.798	33.5	182.0
114.837	33.5	81.0
115.875	33.5	262.0
116.912	33.5	641.0
117.946	33.5	237.0
118.981	33.5	321.0
120.015	33.5	218.0
121.051	33.5	265.0
122.084	33.5	229.0
123.115	33.5	240.0
124.148	33.5	385.0
125.18	33.5	491.0
126.211	33.5	422.0
127.241	33.5	379.0
128.27	33.5	879.0
129.3	33.5	1006.0
130.328	33.5	329.0
131.354	33.5	88.0
132.383	33.5	28.0
133.413	33.5	67.0
134.439	33.5	30.0
135.465	33.5	39.0
136.493	33.5	214.0
137.519	33.5	1404.0
138.543	33.5	739.0
139.568	33.5	525.0
140.595	33.5	706.0
141.621	33.5	679.0
142.645	33.5	106.0
143.667	33.5	35.0
144.691	33.5	27.0
145.716	33.5	151.0
146.738	33.5	250.0
147.76	33.5	140.0
148.782	33.5	37.0
149.804	33.5	17.0
150.828	33.5	29.0
151.848	33.5	25.0
152.867	33.5	22.0
153.887	33.5	22.0
154.908	33.5	18.0
155.927	33.5	8.0
156.945	33.5	29.0
157.964	33.5	36.0
158.983	33.5	20.0
160.003	33.5	99.0
161.019	33.5	92.0
162.034	33.5	35.0
163.049	33.5	23.0
164.064	33.5	12.0
165.08	33.5	18.0
166.092	33.5	13.0
167.102	33.5	19.0
168.112	33.5	25.0
169.117	33.5	51.0
170.082	33.5	282.0
170.96	33.5	88.0
171.712	33.5	24.0
172.325	33.5	18.0
172.818	33.5	12.0
173.204	33.5	8.0
173.502	33.5	9.0
173.729	33.5	9.0
173.9	33.5	14.0
72.997	34.5	117.0
73.033	34.5	148.0
73.136	34.5	187.0
73.334	34.5	253.0
73.638	34.5	443.0
74.037	34.5	571.0
74.526	34.5	346.0
75.092	34.5	253.0
75.732	34.5	390.0
76.437	34.5	383.0
77.195	34.5	222.0
78.0	34.5	285.0
78.846	34.5	316.0
79.732	34.5	346.0
80.646	34.5	257.0
81.585	34.5	360.0
82.548	34.5	320.0
83.531	34.5	102.0
84.529	34.5	55.0
85.539	34.5	10.0
86.563	34.5	14.0
87.596	34.5	76.0
88.633	34.5	58.0
89.675	34.5	11.0
90.721	34.5	64.0
91.772	34.5	285.0
92.823	34.5	74.0
93.876	34.5	9.0
94.932	34.5	12.0
95.986	34.5	7.0
97.04	34.5	9.0
98.093	34.5	70.0
99.147	34.5	328.0
100.2	34.5	351.0
101.253	34.5	554.0
102.304	34.5	117.0
103.355	34.5	22.0
104.406	34.5	212.0
105.455	34.5	183.0
106.502	34.5	133.0
107.547	34.5	40.0
108.591	34.5	21.0
109.636	34.5	138.0
110.68	34.5	217.0
111.722	34.5	348.0
112.761	34.5	318.0
113.799	34.5	119.0
114.838	34.5	42.0
115.876	34.5	22.0
116.912	34.5	242.0
117.948	34.5	231.0
118.983	34.5	232.0
120.018	34.5	241.0
121.053	34.5	155.0
122.084	34.5	44.0
123.117	34.5	51.0
124.152	34.5	512.0
125.185	34.5	930.0
126.214	34.5	376.0
127.244	34.5	513.0
128.274	34.5	339.0
129.305	34.5	421.0
130.332	34.5	188.0
131.358	34.5	64.0
132.384	34.5	55.0
133.414	34.5	258.0
134.442	34.5	86.0
135.467	34.5	699.0
136.495	34.5	140.0
137.522	34.5	46.0
138.547	34.5	61.0
139.573	34.5	33.0
140.598	34.5	36.0
141.624	34.5	117.0
142.65	34.5	79.0
143.672	34.5	30.0
144.693	34.5	67.0
145.718	34.5	64.0
146.742	34.5	91.0
147.765	34.5	200.0
148.786	34.5	63.0
149.806	34.5	24.0
150.828	34.5	28.0
151.85	34.5	31.0
152.87	34.5	16.0
153.889	34.5	14.0
154.909	34.5	16.0
155.928	34.5	26.0
156.948	34.5	17.0
157.968	34.5	20.0
158.986	34.5	15.0
160.003	34.5	13.0
161.019	34.5	12.0
162.037	34.5	21.0
163.053	34.5	13.0
164.067	34.5	15.0
165.081	34.5	30.0
166.095	34.5	355.0
167.106	34.5	326.0
168.114	34.5	75.0
169.118	34.5	410.0
170.084	34.5	1659.0
170.961	34.5	459.0
171.715	34.5	54.0
172.327	34.5	20.0
172.818	34.5	11.0
173.205	34.5	10.0
173.504	34.5	8.0
173.729	34.5	12.0
173.898	34.5	4.0
72.997	35.5	152.0
73.031	35.5	186.0
73.133	35.5	172.0
73.332	35.5	325.0
73.638	35.5	399.0
74.039	35.5	537.0
74.525	35.5	517.0
75.092	35.5	471.0
75.732	35.5	247.0
76.437	35.5	76.0
77.195	35.5	105.0
78.0	35.5	195.0
78.848	35.5	167.0
79.733	35.5	316.0
80.647	35.5	288.0
81.586	35.5	264.0
82.547	35.5	355.0
83.529	35.5	143.0
84.526	35.5	33.0
85.537	35.5	9.0
86.559	35.5	6.0
87.591	35.5	64.0
88.629	35.5	61.0
89.67	35.5	9.0
90.717	35.5	4.0
91.767	35.5	62.0
92.818	35.5	257.0
93.872	35.5	65.0
94.927	35.5	12.0
95.981	35.5	9.0
97.035	35.5	38.0
98.089	35.5	17.0
99.144	35.5	13.0
100.199	35.5	15.0
101.25	35.5	132.0
102.301	35.5	136.0
103.353	35.5	23.0
104.402	35.5	32.0
105.449	35.5	686.0
106.497	35.5	367.0
107.545	35.5	311.0
108.589	35.5	101.0
109.632	35.5	93.0
110.675	35.5	144.0
111.717	35.5	168.0
112.756	35.5	128.0
113.796	35.5	225.0
114.835	35.5	161.0
115.874	35.5	28.0
116.911	35.5	45.0
117.946	35.5	114.0
118.981	35.5	68.0
120.017	35.5	139.0
121.05	35.5	317.0
122.083	35.5	49.0
123.115	35.5	6.0
124.148	35.5	58.0
125.18	35.5	277.0
126.211	35.5	330.0
127.241	35.5	292.0
128.272	35.5	766.0
129.301	35.5	171.0
130.327	35.5	52.0
131.353	35.5	27.0
132.381	35.5	26.0
133.412	35.5	200.0
134.439	35.5	303.0
135.464	35.5	120.0
136.491	35.5	15.0
137.52	35.5	20.0
138.544	35.5	23.0
139.569	35.5	16.0
140.595	35.5	15.0
141.622	35.5	20.0
142.647	35.5	10.0
143.669	35.5	22.0
144.694	35.5	25.0
145.718	35.5	13.0
146.741	35.5	63.0
147.762	35.5	163.0
148.782	35.5	30.0
149.805	35.5	16.0
150.828	35.5	16.0
151.85	35.5	18.0
152.869	35.5	22.0
153.885	35.5	23.0
154.906	35.5	21.0
155.927	35.5	13.0
156.945	35.5	19.0
157.965	35.5	24.0
158.983	35.5	28.0
160.0	35.5	20.0
161.018	35.5	12.0
162.035	35.5	46.0
163.05	35.5	366.0
164.064	35.5	202.0
165.078	35.5	66.0
166.092	35.5	1022.0
167.104	35.5	434.0
168.113	35.5	116.0
169.116	35.5	140.0
170.081	35.5	158.0
170.959	35.5	115.0
171.712	35.5	24.0
172.326	35.5	17.0
172.817	35.5	7.0
173.204	35.5	15.0
173.502	35.5	5.0
173.729	35.5	6.0
173.899	35.5	12.0
72.996	36.5	74.0
73.031	36.5	102.0
73.133	36.5	85.0
73.332	36.5	109.0
73.638	36.5	155.0
74.039	36.5	166.0
74.526	36.5	273.0
75.092	36.5	300.0
75.734	36.5	193.0
76.439	36.5	237.0
77.195	36.5	268.0
78.0	36.5	121.0
78.845	36.5	164.0
79.729	36.5	74.0
80.642	36.5	55.0
81.582	36.5	35.0
82.546	36.5	188.0
83.526	36.5	417.0
84.523	36.5	60.0
85.534	36.5	7.0
86.557	36.5	8.0
87.588	36.5	5.0
88.625	36.5	6.0
89.667	36.5	8.0
90.715	36.5	13.0
91.764	36.5	9.0
92.815	36.5	93.0
93.868	36.5	30.0
94.922	36.5	14.0
95.978	36.5	21.0
97.032	36.5	88.0
98.085	36.5	29.0
99.14	36.5	7.0
100.195	36.5	11.0
101.246	36.5	334.0
102.297	36.5	345.0
103.347	36.5	83.0
104.396	36.5	16.0
105.444	36.5	19.0
106.491	36.5	38.0
107.538	36.5	107.0
108.584	36.5	288.0
109.628	36.5	175.0
110.67	36.5	285.0
111.711	36.5	191.0
112.753	36.5	179.0
113.793	36.5	464.0
114.832	36.5	296.0
115.87	36.5	331.0
116.907	36.5	310.0
117.943	36.5	240.0
118.976	36.5	100.0
120.012	36.5	186.0
121.047	36.5	216.0
122.08	36.5	46.0
123.111	36.5	5.0
124.145	36.5	27.0
125.178	36.5	182.0
126.207	36.5	148.0
127.237	36.5	61.0
128.268	36.5	59.0
129.298	36.5	24.0
130.326	36.5	7.0
131.352	36.5	16.0
132.379	36.5	14.0
133.406	36.5	191.0
134.436	36.5	331.0
135.463	36.5	98.0
136.488	36.5	32.0
137.516	36.5	8.0
138.543	36.5	10.0
139.567	36.5	10.0
140.593	36.5	12.0
141.618	36.5	41.0
142.643	36.5	17.0
143.666	36.5	18.0
144.689	36.5	16.0
145.714	36.5	17.0
146.738	36.5	55.0
147.76	36.5	139.0
148.78	36.5	43.0
149.803	36.5	37.0
150.823	36.5	21.0
151.843	36.5	36.0
152.864	36.5	319.0
153.886	36.5	273.0
154.907	36.5	41.0
155.926	36.5	28.0
156.943	36.5	23.0
157.961	36.5	23.0
158.98	36.5	24.0
159.998	36.5	21.0
161.015	36.5	11.0
162.031	36.5	117.0
163.047	36.5	551.0
164.061	36.5	465.0
165.077	36.5	277.0
166.092	36.5	134.0
167.102	36.5	34.0
168.11	36.5	102.0
169.112	36.5	324.0
170.077	36.5	102.0
170.957	36.5	17.0
171.709	36.5	15.0
172.321	36.5	32.0
172.812	36.5	99.0
173.2	36.5	108.0
173.501	36.5	118.0
173.726	36.5	98.0
173.895	36.5	90.0
72.998	37.5	190.0
73.032	37.5	156.0
73.136	37.5	199.0
73.335	37.5	280.0
73.639	37.5	261.0
74.038	37.5	227.0
74.526	37.5	280.0
75.093	37.5	260.0
75.734	37.5	388.0
76.439	37.5	472.0
77.195	37.5	154.0
78.001	37.5	171.0
78.849	37.5	173.0
79.733	37.5	36.0
80.648	37.5	174.0
81.587	37.5	82.0
82.548	37.5	38.0
83.531	37.5	74.0
84.53	37.5	22.0
85.539	37.5	7.0
86.561	37.5	5.0
87.593	37.5	10.0
88.632	37.5	6.0
89.674	37.5	171.0
90.721	37.5	281.0
91.772	37.5	22.0
92.822	37.5	16.0
93.875	37.5	167.0
94.93	37.5	206.0
95.984	37.5	62.0
97.038	37.5	10.0
98.093	37.5	7.0
99.147	37.5	3.0
100.201	37.5	7.0
101.254	37.5	63.0
102.304	37.5	367.0
103.354	37.5	320.0
104.404	37.5	156.0
105.455	37.5	146.0
106.501	37.5	73.0
107.546	37.5	181.0
108.593	37.5	310.0
109.635	37.5	328.0
110.678	37.5	384.0
111.72	37.5	254.0
112.76	37.5	256.0
113.799	37.5	423.0
114.838	37.5	506.0
115.876	37.5	405.0
116.912	37.5	239.0
117.948	37.5	195.0
118.984	37.5	168.0
120.019	37.5	132.0
121.053	37.5	169.0
122.086	37.5	184.0
123.117	37.5	141.0
124.152	37.5	75.0
125.184	37.5	159.0
126.212	37.5	48.0
127.242	37.5	45.0
128.275	37.5	45.0
129.306	37.5	16.0
130.332	37.5	17.0
131.358	37.5	38.0
132.386	37.5	95.0
133.416	37.5	16.0
134.442	37.5	23.0
135.467	37.5	156.0
136.494	37.5	494.0
137.52	37.5	125.0
138.547	37.5	12.0
139.571	37.5	17.0
140.595	37.5	253.0
141.623	37.5	533.0
142.648	37.5	154.0
143.671	37.5	26.0
144.694	37.5	12.0
145.721	37.5	20.0
146.745	37.5	21.0
147.765	37.5	15.0
148.786	37.5	18.0
149.807	37.5	25.0
150.83	37.5	169.0
151.851	37.5	72.0
152.871	37.5	39.0
153.89	37.5	26.0
154.91	37.5	23.0
155.93	37.5	23.0
156.948	37.5	17.0
157.965	37.5	28.0
158.984	37.5	58.0
160.004	37.5	365.0
161.021	37.5	151.0
162.035	37.5	14.0
163.052	37.5	89.0
164.068	37.5	63.0
165.082	37.5	23.0
166.096	37.5	28.0
167.106	37.5	15.0
168.114	37.5	11.0
169.117	37.5	29.0
170.084	37.5	15.0
170.962	37.5	20.0
171.715	37.5	38.0
172.329	37.5	154.0
172.819	37.5	223.0
173.206	37.5	196.0
173.503	37.5	190.0
173.728	37.5	213.0
173.899	37.5	224.0
72.998	38.5	222.0
73.033	38.5	239.0
73.136	38.5	294.0
73.334	38.5	236.0
73.638	38.5	124.0
74.039	38.5	93.0
74.526	38.5	117.0
75.092	38.5	217.0
75.733	38.5	410.0
76.438	38.5	344.0
77.196	38.5	194.0
78.001	38.5	392.0
78.847	38.5	298.0
79.732	38.5	261.0
80.649	38.5	76.0
81.588	38.5	15.0
82.549	38.5	82.0
83.532	38.5	159.0
84.528	38.5	40.0
85.538	38.5	8.0
86.56	38.5	13.0
87.591	38.5	4.0
88.628	38.5	15.0
89.67	38.5	48.0
90.718	38.5	73.0
91.768	38.5	18.0
92.819	38.5	34.0
93.872	38.5	422.0
94.927	38.5	426.0
95.981	38.5	78.0
97.035	38.5	11.0
98.088	38.5	10.0
99.142	38.5	34.0
100.197	38.5	32.0
101.249	38.5	185.0
102.299	38.5	175.0
103.35	38.5	616.0
104.401	38.5	757.0
105.45	38.5	237.0
106.498	38.5	101.0
107.542	38.5	230.0
108.586	38.5	284.0
109.632	38.5	378.0
110.675	38.5	149.0
111.715	38.5	192.0
112.757	38.5	209.0
113.797	38.5	360.0
114.835	38.5	632.0
115.873	38.5	376.0
116.909	38.5	250.0
117.945	38.5	211.0
118.983	38.5	328.0
120.019	38.5	244.0
121.051	38.5	314.0
122.083	38.5	397.0
123.115	38.5	358.0
124.148	38.5	140.0
125.18	38.5	151.0
126.211	38.5	49.0
127.241	38.5	52.0
128.273	38.5	306.0
129.302	38.5	231.0
130.327	38.5	176.0
131.354	38.5	316.0
132.382	38.5	321.0
133.412	38.5	49.0
134.439	38.5	15.0
135.464	38.5	47.0
136.491	38.5	200.0
137.518	38.5	139.0
138.542	38.5	51.0
139.567	38.5	402.0
140.595	38.5	412.0
141.62	38.5	149.0
142.647	38.5	44.0
143.67	38.5	25.0
144.691	38.5	19.0
145.715	38.5	21.0
146.74	38.5	26.0
147.763	38.5	21.0
148.784	38.5	15.0
149.806	38.5	26.0
150.829	38.5	75.0
151.85	38.5	91.0
152.868	38.5	29.0
153.886	38.5	110.0
154.908	38.5	203.0
155.93	38.5	29.0
156.946	38.5	15.0
157.964	38.5	17.0
158.984	38.5	17.0
160.002	38.5	323.0
161.019	38.5	224.0
162.033	38.5	50.0
163.047	38.5	27.0
164.065	38.5	62.0
165.08	38.5	109.0
166.091	38.5	25.0
167.104	38.5	22.0
168.115	38.5	12.0
169.118	38.5	18.0
170.081	38.5	21.0
170.959	38.5	13.0
171.711	38.5	10.0
172.326	38.5	18.0
172.818	38.5	20.0
173.203	38.5	37.0
173.501	38.5	44.0
173.727	38.5	49.0
173.897	38.5	75.0
72.997	39.5	130.0
73.031	39.5	138.0
73.135	39.5	177.0
73.336	39.5	119.0
73.639	39.5	119.0
74.037	39.5	122.0
74.524	39.5	170.0
75.091	39.5	243.0
75.732	39.5	383.0
76.437	39.5	240.0
77.195	39.5	469.0
78.001	39.5	408.0
78.848	39.5	325.0
79.733	39.5	59.0
80.648	39.5	19.0
81.587	39.5	8.0
82.548	39.5	6.0
83.53	39.5	52.0
84.528	39.5	289.0
85.537	39.5	145.0
86.559	39.5	263.0
87.591	39.5	105.0
88.629	39.5	9.0
89.669	39.5	9.0
90.716	39.5	11.0
91.769	39.5	5.0
92.821	39.5	7.0
93.873	39.5	96.0
94.927	39.5	64.0
95.981	39.5	11.0
97.036	39.5	9.0
98.09	39.5	54.0
99.142	39.5	434.0
100.195	39.5	175.0
101.248	39.5	91.0
102.3	39.5	152.0
103.35	39.5	752.0
104.399	39.5	684.0
105.449	39.5	344.0
106.497	39.5	133.0
107.543	39.5	224.0
108.587	39.5	479.0
109.631	39.5	318.0
110.675	39.5	231.0
111.716	39.5	256.0
112.756	39.5	338.0
113.795	39.5	446.0
114.835	39.5	410.0
115.874	39.5	221.0
116.909	39.5	169.0
117.945	39.5	175.0
118.981	39.5	323.0
120.015	39.5	314.0
121.05	39.5	499.0
122.082	39.5	834.0
123.114	39.5	279.0
124.147	39.5	50.0
125.18	39.5	270.0
126.21	39.5	465.0
127.241	39.5	121.0
128.272	39.5	411.0
129.301	39.5	219.0
130.329	39.5	324.0
131.355	39.5	191.0
132.384	39.5	242.0
133.412	39.5	41.0
134.439	39.5	14.0
135.465	39.5	13.0
136.492	39.5	10.0
137.52	39.5	33.0
138.546	39.5	31.0
139.57	39.5	187.0
140.595	39.5	399.0
141.621	39.5	124.0
142.647	39.5	94.0
143.672	39.5	18.0
144.694	39.5	16.0
145.717	39.5	13.0
146.741	39.5	26.0
147.764	39.5	19.0
148.786	39.5	15.0
149.806	39.5	22.0
150.827	39.5	12.0
151.85	39.5	21.0
152.869	39.5	21.0
153.887	39.5	43.0
154.908	39.5	93.0
155.929	39.5	57.0
156.948	39.5	132.0
157.965	39.5	53.0
158.984	39.5	22.0
160.003	39.5	89.0
161.018	39.5	219.0
162.033	39.5	36.0
163.05	39.5	19.0
164.065	39.5	143.0
165.079	39.5	228.0
166.092	39.5	35.0
167.105	39.5	21.0
168.113	39.5	22.0
169.114	39.5	25.0
170.081	39.5	16.0
170.96	39.5	13.0
171.711	39.5	10.0
172.325	39.5	13.0
172.817	39.5	11.0
173.203	39.5	9.0
173.502	39.5	5.0
173.728	39.5	5.0
173.898	39.5	7.0
72.994	40.5	207.0
73.032	40.5	197.0
73.137	40.5	175.0
73.333	40.5	211.0
73.638	40.5	184.0
74.04	40.5	159.0
74.526	40.5	196.0
75.091	40.5	192.0
75.733	40.5	220.0
76.438	40.5	145.0
77.194	40.5	145.0
78.001	40.5	222.0
78.848	40.5	104.0
79.731	40.5	12.0
80.647	40.5	105.0
81.588	40.5	316.0
82.549	40.5	108.0
83.53	40.5	200.0
84.53	40.5	229.0
85.54	40.5	285.0
86.559	40.5	322.0
87.591	40.5	172.0
88.629	40.5	33.0
89.669	40.5	64.0
90.717	40.5	35.0
91.768	40.5	128.0
92.817	40.5	114.0
93.872	40.5	291.0
94.929	40.5	229.0
95.982	40.5	36.0
97.035	40.5	11.0
98.088	40.5	13.0
99.142	40.5	53.0
100.195	40.5	37.0
101.249	40.5	55.0
102.3	40.5	311.0
103.349	40.5	107.0
104.402	40.5	201.0
105.45	40.5	396.0
106.495	40.5	226.0
107.542	40.5	320.0
108.588	40.5	382.0
109.63	40.5	275.0
110.675	40.5	180.0
111.718	40.5	208.0
112.757	40.5	215.0
113.797	40.5	409.0
114.836	40.5	432.0
115.872	40.5	376.0
116.907	40.5	442.0
117.945	40.5	289.0
118.982	40.5	474.0
120.015	40.5	503.0
121.05	40.5	415.0
122.083	40.5	642.0
123.115	40.5	288.0
124.148	40.5	119.0
125.18	40.5	109.0
126.21	40.5	149.0
127.241	40.5	51.0
128.274	40.5	293.0
129.301	40.5	115.0
130.328	40.5	62.0
131.356	40.5	26.0
132.383	40.5	16.0
133.413	40.5	10.0
134.442	40.5	13.0
135.466	40.5	15.0
136.491	40.5	7.0
137.52	40.5	11.0
138.546	40.5	6.0
139.567	40.5	32.0
140.593	40.5	155.0
141.622	40.5	43.0
142.647	40.5	13.0
143.67	40.5	24.0
144.694	40.5	15.0
145.717	40.5	24.0
146.741	40.5	18.0
147.763	40.5	103.0
148.782	40.5	121.0
149.805	40.5	37.0
150.828	40.5	25.0
151.85	40.5	23.0
152.869	40.5	20.0
153.886	40.5	23.0
154.907	40.5	21.0
155.928	40.5	108.0
156.948	40.5	374.0
157.964	40.5	381.0
158.981	40.5	158.0
160.0	40.5	284.0
161.019	40.5	381.0
162.035	40.5	72.0
163.05	40.5	15.0
164.065	40.5	15.0
165.079	40.5	7.0
166.092	40.5	19.0
167.103	40.5	26.0
168.113	40.5	19.0
169.117	40.5	30.0
170.081	40.5	28.0
170.961	40.5	17.0
171.713	40.5	16.0
172.325	40.5	11.0
172.816	40.5	16.0
173.202	40.5	11.0
173.502	40.5	9.0
173.729	40.5	7.0
173.898	40.5	9.0
72.996	41.5	79.0
73.032	41.5	56.0
73.134	41.5	53.0
73.333	41.5	47.0
73.638	41.5	48.0
74.038	41.5	51.0
74.525	41.5	52.0
75.091	41.5	111.0
75.732	41.5	66.0
76.437	41.5	50.0
77.195	41.5	83.0
78.001	41.5	86.0
78.849	41.5	177.0
79.734	41.5	81.0
80.648	41.5	72.0
81.587	41.5	147.0
82.549	41.5	105.0
83.531	41.5	120.0
84.528	41.5	251.0
85.537	41.5	226.0
86.557	41.5	296.0
87.588	41.5	198.0
88.627	41.5	267.0
89.67	41.5	539.0
90.716	41.5	287.0
91.767	41.5	503.0
92.817	41.5	193.0
93.87	41.5	70.0
94.926	41.5	141.0
95.98	41.5	277.0
97.035	41.5	91.0
98.09	41.5	6.0
99.144	41.5	11.0
100.197	41.5	127.0
101.25	41.5	363.0
102.302	41.5	262.0
103.353	41.5	237.0
104.401	41.5	331.0
105.448	41.5	301.0
106.496	41.5	193.0
107.543	41.5	200.0
108.589	41.5	283.0
109.631	41.5	351.0
110.673	41.5	240.0
111.716	41.5	697.0
112.757	41.5	342.0
113.798	41.5	357.0
114.835	41.5	329.0
115.871	41.5	242.0
116.908	41.5	320.0
117.945	41.5	278.0
118.981	41.5	308.0
120.014	41.5	254.0
121.048	41.5	213.0
122.083	41.5	195.0
123.117	41.5	342.0
124.149	41.5	245.0
125.179	41.5	197.0
126.21	41.5	38.0
127.241	41.5	12.0
128.272	41.5	13.0
129.301	41.5	27.0
130.327	41.5	18.0
131.356	41.5	23.0
132.386	41.5	18.0
133.413	41.5	14.0
134.438	41.5	13.0
135.465	41.5	16.0
136.493	41.5	9.0
137.52	41.5	9.0
138.544	41.5	8.0
139.568	41.5	14.0
140.593	41.5	11.0
141.621	41.5	18.0
142.649	41.5	12.0
143.671	41.5	19.0
144.694	41.5	22.0
145.718	41.5	19.0
146.742	41.5	25.0
147.765	41.5	152.0
148.785	41.5	181.0
149.807	41.5	52.0
150.829	41.5	238.0
151.849	41.5	311.0
152.87	41.5	57.0
153.888	41.5	25.0
154.907	41.5	22.0
155.929	41.5	14.0
156.948	41.5	49.0
157.965	41.5	481.0
158.984	41.5	245.0
160.002	41.5	57.0
161.018	41.5	37.0
162.034	41.5	26.0
163.049	41.5	25.0
164.065	41.5	27.0
165.08	41.5	43.0
166.093	41.5	9.0
167.104	41.5	19.0
168.113	41.5	20.0
169.117	41.5	18.0
170.082	41.5	27.0
170.96	41.5	16.0
171.714	41.5	24.0
172.326	41.5	7.0
172.816	41.5	9.0
173.202	41.5	6.0
173.502	41.5	13.0
173.728	41.5	9.0
173.897	41.5	11.0
72.996	42.5	212.0
73.032	42.5	183.0
73.136	42.5	193.0
73.334	42.5	180.0
73.638	42.5	225.0
74.038	42.5	237.0
74.525	42.5	246.0
75.094	42.5	423.0
75.734	42.5	391.0
76.438	42.5	341.0
77.196	42.5	309.0
78.002	42.5	183.0
78.85	42.5	331.0
79.735	42.5	471.0
80.651	42.5	237.0
81.591	42.5	177.0
82.552	42.5	503.0
83.535	42.5	510.0
84.532	42.5	180.0
85.542	42.5	88.0
[truncated: 9,000 more rows]
