# Supplementary material for: Multimodal dynamic and unclonable anti-counterfeiting using robust diamond microparticles on heterogeneous substrate
Source: Nat Commun. 2023 May 2;14:2507. doi: 10.1038/s41467-023-38178-1 (PMC10154296; doi:10.1038/s41467-023-38178-1)
Supplement: Supplementary file 3 — Source Data [file 41467_2023_38178_MOESM3_ESM.zip › Source Data/Fig 4/12_1.txt]

71.996	22.9	12.0
72.032	22.9	3.0
72.135	22.9	13.0
72.332	22.9	10.0
72.637	22.9	17.0
73.036	22.9	13.0
73.524	22.9	23.0
74.094	22.9	107.0
74.734	22.9	531.0
75.436	22.9	403.0
76.195	22.9	198.0
77.004	22.9	72.0
77.854	22.9	69.0
78.738	22.9	354.0
79.652	22.9	235.0
80.594	22.9	152.0
81.559	22.9	111.0
82.541	22.9	193.0
83.539	22.9	219.0
84.551	22.9	174.0
85.573	22.9	128.0
86.603	22.9	163.0
87.64	22.9	171.0
88.683	22.9	340.0
89.729	22.9	477.0
90.779	22.9	418.0
91.832	22.9	331.0
92.885	22.9	96.0
93.94	22.9	56.0
94.995	22.9	205.0
96.05	22.9	123.0
97.102	22.9	21.0
98.156	22.9	37.0
99.21	22.9	63.0
100.261	22.9	200.0
101.312	22.9	396.0
102.363	22.9	452.0
103.413	22.9	326.0
104.46	22.9	318.0
105.506	22.9	375.0
106.552	22.9	509.0
107.596	22.9	304.0
108.638	22.9	234.0
109.681	22.9	338.0
110.721	22.9	229.0
111.761	22.9	494.0
112.8	22.9	262.0
113.836	22.9	315.0
114.872	22.9	279.0
115.909	22.9	260.0
116.944	22.9	272.0
117.979	22.9	255.0
119.013	22.9	362.0
120.047	22.9	719.0
121.08	22.9	574.0
122.111	22.9	183.0
123.142	22.9	177.0
124.173	22.9	59.0
125.201	22.9	136.0
126.228	22.9	322.0
127.256	22.9	498.0
128.285	22.9	212.0
129.313	22.9	221.0
130.339	22.9	409.0
131.363	22.9	213.0
132.388	22.9	284.0
133.414	22.9	211.0
134.439	22.9	132.0
135.462	22.9	37.0
136.486	22.9	26.0
137.51	22.9	84.0
138.535	22.9	39.0
139.559	22.9	47.0
140.583	22.9	164.0
141.609	22.9	165.0
142.632	22.9	319.0
143.654	22.9	207.0
144.677	22.9	132.0
145.702	22.9	194.0
146.727	22.9	296.0
147.749	22.9	204.0
148.77	22.9	658.0
149.793	22.9	285.0
150.817	22.9	222.0
151.84	22.9	289.0
152.858	22.9	95.0
153.877	22.9	32.0
154.902	22.9	13.0
155.923	22.9	54.0
156.942	22.9	137.0
157.96	22.9	196.0
158.979	22.9	86.0
160.0	22.9	52.0
161.018	22.9	37.0
162.035	22.9	25.0
163.054	22.9	35.0
164.072	22.9	19.0
165.089	22.9	19.0
166.105	22.9	27.0
167.119	22.9	34.0
168.125	22.9	181.0
169.094	22.9	205.0
169.98	22.9	50.0
170.74	22.9	25.0
171.357	22.9	21.0
171.852	22.9	32.0
172.24	22.9	43.0
172.539	22.9	55.0
172.765	22.9	77.0
172.933	22.9	131.0
71.997	23.9	17.0
72.032	23.9	13.0
72.133	23.9	10.0
72.332	23.9	10.0
72.637	23.9	14.0
73.034	23.9	16.0
73.522	23.9	10.0
74.092	23.9	27.0
74.73	23.9	134.0
75.435	23.9	203.0
76.194	23.9	422.0
77.0	23.9	191.0
77.85	23.9	44.0
78.736	23.9	267.0
79.65	23.9	443.0
80.591	23.9	233.0
81.556	23.9	127.0
82.538	23.9	253.0
83.535	23.9	220.0
84.547	23.9	451.0
85.569	23.9	362.0
86.599	23.9	290.0
87.638	23.9	370.0
88.679	23.9	183.0
89.724	23.9	245.0
90.776	23.9	261.0
91.829	23.9	298.0
92.881	23.9	100.0
93.935	23.9	22.0
94.992	23.9	17.0
96.045	23.9	17.0
97.098	23.9	23.0
98.152	23.9	24.0
99.204	23.9	233.0
100.257	23.9	252.0
101.308	23.9	198.0
102.358	23.9	126.0
103.409	23.9	260.0
104.457	23.9	301.0
105.503	23.9	204.0
106.548	23.9	271.0
107.595	23.9	333.0
108.637	23.9	732.0
109.677	23.9	694.0
110.719	23.9	287.0
111.758	23.9	831.0
112.797	23.9	877.0
113.836	23.9	435.0
114.873	23.9	228.0
115.909	23.9	331.0
116.945	23.9	254.0
117.979	23.9	298.0
119.013	23.9	360.0
120.049	23.9	365.0
121.082	23.9	324.0
122.111	23.9	221.0
123.143	23.9	281.0
124.174	23.9	63.0
125.204	23.9	178.0
126.233	23.9	377.0
127.262	23.9	331.0
128.289	23.9	280.0
129.319	23.9	240.0
130.346	23.9	264.0
131.37	23.9	180.0
132.397	23.9	397.0
133.423	23.9	440.0
134.447	23.9	73.0
135.47	23.9	20.0
136.496	23.9	23.0
137.522	23.9	189.0
138.546	23.9	156.0
139.571	23.9	174.0
140.596	23.9	384.0
141.621	23.9	217.0
142.645	23.9	341.0
143.666	23.9	356.0
144.688	23.9	80.0
145.713	23.9	86.0
146.739	23.9	188.0
147.759	23.9	213.0
148.78	23.9	204.0
149.801	23.9	194.0
150.823	23.9	424.0
151.843	23.9	273.0
152.864	23.9	37.0
153.884	23.9	14.0
154.906	23.9	23.0
155.928	23.9	16.0
156.946	23.9	202.0
157.965	23.9	446.0
158.983	23.9	111.0
160.001	23.9	22.0
161.02	23.9	29.0
162.038	23.9	18.0
163.054	23.9	44.0
164.07	23.9	30.0
165.087	23.9	50.0
166.102	23.9	277.0
167.112	23.9	356.0
168.119	23.9	218.0
169.088	23.9	318.0
169.971	23.9	81.0
170.729	23.9	18.0
171.346	23.9	20.0
171.839	23.9	10.0
172.226	23.9	21.0
172.526	23.9	12.0
172.753	23.9	9.0
172.92	23.9	14.0
71.998	24.9	11.0
72.03	24.9	13.0
72.134	24.9	12.0
72.334	24.9	12.0
72.637	24.9	10.0
73.036	24.9	14.0
73.523	24.9	11.0
74.091	24.9	13.0
74.731	24.9	18.0
75.435	24.9	94.0
76.194	24.9	339.0
76.998	24.9	229.0
77.848	24.9	55.0
78.734	24.9	116.0
79.648	24.9	262.0
80.59	24.9	303.0
81.554	24.9	323.0
82.535	24.9	206.0
83.533	24.9	222.0
84.546	24.9	241.0
85.569	24.9	152.0
86.599	24.9	33.0
87.636	24.9	39.0
88.68	24.9	65.0
89.726	24.9	443.0
90.776	24.9	1373.0
91.826	24.9	836.0
92.878	24.9	126.0
93.934	24.9	27.0
94.989	24.9	25.0
96.042	24.9	18.0
97.096	24.9	16.0
98.148	24.9	86.0
99.202	24.9	345.0
100.256	24.9	666.0
101.308	24.9	492.0
102.359	24.9	253.0
103.409	24.9	126.0
104.456	24.9	221.0
105.502	24.9	908.0
106.549	24.9	794.0
107.595	24.9	769.0
108.637	24.9	1371.0
109.677	24.9	1702.0
110.72	24.9	815.0
111.76	24.9	483.0
112.798	24.9	403.0
113.836	24.9	209.0
114.874	24.9	209.0
115.91	24.9	180.0
116.945	24.9	226.0
117.981	24.9	552.0
119.016	24.9	278.0
120.049	24.9	131.0
121.081	24.9	255.0
122.112	24.9	158.0
123.143	24.9	172.0
124.174	24.9	281.0
125.205	24.9	224.0
126.234	24.9	232.0
127.264	24.9	371.0
128.293	24.9	547.0
129.322	24.9	589.0
130.348	24.9	265.0
131.371	24.9	354.0
132.398	24.9	270.0
133.425	24.9	123.0
134.45	24.9	37.0
135.474	24.9	49.0
136.499	24.9	84.0
137.524	24.9	254.0
138.548	24.9	439.0
139.572	24.9	229.0
140.598	24.9	247.0
141.624	24.9	267.0
142.648	24.9	274.0
143.67	24.9	110.0
144.692	24.9	349.0
145.718	24.9	400.0
146.742	24.9	72.0
147.764	24.9	159.0
148.784	24.9	350.0
149.805	24.9	339.0
150.828	24.9	195.0
151.849	24.9	194.0
152.867	24.9	100.0
153.888	24.9	33.0
154.909	24.9	26.0
155.929	24.9	9.0
156.947	24.9	33.0
157.965	24.9	112.0
158.986	24.9	41.0
160.006	24.9	20.0
161.022	24.9	19.0
162.04	24.9	53.0
163.056	24.9	508.0
164.073	24.9	1164.0
165.087	24.9	819.0
166.102	24.9	332.0
167.115	24.9	628.0
168.12	24.9	152.0
169.087	24.9	30.0
169.97	24.9	19.0
170.728	24.9	19.0
171.344	24.9	18.0
171.837	24.9	13.0
172.225	24.9	14.0
172.524	24.9	9.0
172.749	24.9	11.0
172.917	24.9	14.0
71.997	25.9	153.0
72.033	25.9	187.0
72.134	25.9	165.0
72.332	25.9	130.0
72.637	25.9	151.0
73.036	25.9	106.0
73.522	25.9	63.0
74.091	25.9	33.0
74.732	25.9	13.0
75.436	25.9	33.0
76.194	25.9	155.0
77.0	25.9	170.0
77.849	25.9	244.0
78.734	25.9	269.0
79.648	25.9	506.0
80.589	25.9	1091.0
81.553	25.9	1569.0
82.535	25.9	441.0
83.533	25.9	447.0
84.544	25.9	375.0
85.567	25.9	273.0
86.6	25.9	44.0
87.637	25.9	22.0
88.678	25.9	35.0
89.724	25.9	374.0
90.775	25.9	353.0
91.826	25.9	175.0
92.877	25.9	50.0
93.932	25.9	26.0
94.988	25.9	29.0
96.043	25.9	60.0
97.095	25.9	179.0
98.148	25.9	68.0
99.202	25.9	380.0
100.255	25.9	532.0
101.306	25.9	452.0
102.356	25.9	244.0
103.406	25.9	30.0
104.455	25.9	49.0
105.502	25.9	528.0
106.547	25.9	949.0
107.593	25.9	1072.0
108.636	25.9	1044.0
109.677	25.9	1951.0
110.719	25.9	741.0
111.76	25.9	239.0
112.799	25.9	300.0
113.836	25.9	299.0
114.872	25.9	387.0
115.91	25.9	363.0
116.945	25.9	313.0
117.981	25.9	415.0
119.017	25.9	165.0
120.05	25.9	38.0
121.084	25.9	168.0
122.115	25.9	322.0
123.145	25.9	275.0
124.177	25.9	254.0
125.207	25.9	391.0
126.235	25.9	450.0
127.264	25.9	388.0
128.292	25.9	500.0
129.321	25.9	473.0
130.349	25.9	194.0
131.373	25.9	167.0
132.398	25.9	119.0
133.426	25.9	25.0
134.452	25.9	105.0
135.475	25.9	331.0
136.501	25.9	305.0
137.528	25.9	210.0
138.552	25.9	384.0
139.576	25.9	377.0
140.6	25.9	442.0
141.625	25.9	405.0
142.65	25.9	209.0
143.671	25.9	338.0
144.694	25.9	249.0
145.718	25.9	113.0
146.742	25.9	25.0
147.764	25.9	266.0
148.785	25.9	2897.0
149.807	25.9	2001.0
150.83	25.9	487.0
151.851	25.9	232.0
152.869	25.9	421.0
153.889	25.9	194.0
154.911	25.9	129.0
155.931	25.9	35.0
156.949	25.9	108.0
157.968	25.9	350.0
158.987	25.9	70.0
160.006	25.9	25.0
161.025	25.9	62.0
162.042	25.9	64.0
163.057	25.9	430.0
164.073	25.9	1563.0
165.089	25.9	518.0
166.102	25.9	503.0
167.114	25.9	661.0
168.122	25.9	470.0
169.089	25.9	171.0
169.972	25.9	126.0
170.729	25.9	134.0
171.344	25.9	64.0
171.836	25.9	22.0
172.224	25.9	31.0
172.523	25.9	10.0
172.749	25.9	10.0
172.916	25.9	19.0
71.996	26.9	130.0
72.031	26.9	154.0
72.133	26.9	149.0
72.331	26.9	149.0
72.636	26.9	152.0
73.035	26.9	157.0
73.521	26.9	111.0
74.089	26.9	46.0
74.731	26.9	15.0
75.434	26.9	81.0
76.193	26.9	299.0
76.999	26.9	441.0
77.847	26.9	602.0
78.731	26.9	312.0
79.645	26.9	196.0
80.587	26.9	236.0
81.55	26.9	288.0
82.532	26.9	144.0
83.531	26.9	255.0
84.542	26.9	574.0
85.564	26.9	317.0
86.596	26.9	58.0
87.634	26.9	253.0
88.676	26.9	206.0
89.722	26.9	343.0
90.772	26.9	292.0
91.823	26.9	70.0
92.874	26.9	33.0
93.928	26.9	22.0
94.984	26.9	15.0
96.038	26.9	170.0
97.092	26.9	587.0
98.144	26.9	234.0
99.199	26.9	275.0
100.252	26.9	252.0
101.304	26.9	261.0
102.355	26.9	225.0
103.404	26.9	64.0
104.451	26.9	106.0
105.498	26.9	387.0
106.545	26.9	236.0
107.59	26.9	275.0
108.634	26.9	440.0
109.675	26.9	588.0
110.716	26.9	566.0
111.756	26.9	441.0
112.794	26.9	268.0
113.833	26.9	351.0
114.871	26.9	341.0
115.908	26.9	250.0
116.942	26.9	239.0
117.977	26.9	242.0
119.012	26.9	525.0
120.046	26.9	269.0
121.079	26.9	294.0
122.111	26.9	446.0
123.143	26.9	207.0
124.174	26.9	190.0
125.205	26.9	181.0
126.233	26.9	349.0
127.262	26.9	303.0
128.29	26.9	627.0
129.321	26.9	1307.0
130.347	26.9	343.0
131.37	26.9	351.0
132.397	26.9	576.0
133.425	26.9	116.0
134.449	26.9	124.0
135.473	26.9	282.0
136.5	26.9	248.0
137.526	26.9	283.0
138.549	26.9	275.0
139.573	26.9	206.0
140.599	26.9	445.0
141.625	26.9	556.0
142.65	26.9	302.0
143.671	26.9	223.0
144.694	26.9	182.0
145.718	26.9	155.0
146.741	26.9	60.0
147.763	26.9	48.0
148.785	26.9	1727.0
149.806	26.9	2203.0
150.828	26.9	677.0
151.85	26.9	244.0
152.869	26.9	68.0
153.888	26.9	310.0
154.909	26.9	458.0
155.93	26.9	425.0
156.949	26.9	221.0
157.968	26.9	86.0
158.987	26.9	41.0
160.004	26.9	22.0
161.022	26.9	172.0
162.04	26.9	168.0
163.057	26.9	347.0
164.072	26.9	416.0
165.087	26.9	270.0
166.101	26.9	182.0
167.114	26.9	395.0
168.12	26.9	688.0
169.087	26.9	633.0
169.969	26.9	307.0
170.725	26.9	287.0
171.341	26.9	234.0
171.834	26.9	153.0
172.223	26.9	111.0
172.52	26.9	97.0
172.744	26.9	100.0
172.913	26.9	79.0
71.996	27.9	6.0
72.031	27.9	6.0
72.133	27.9	7.0
72.332	27.9	8.0
72.637	27.9	11.0
73.035	27.9	10.0
73.522	27.9	10.0
74.092	27.9	24.0
74.732	27.9	62.0
75.434	27.9	216.0
76.191	27.9	182.0
76.998	27.9	151.0
77.846	27.9	153.0
78.731	27.9	76.0
79.646	27.9	247.0
80.585	27.9	272.0
81.55	27.9	524.0
82.532	27.9	668.0
83.53	27.9	2708.0
84.541	27.9	4155.0
85.565	27.9	908.0
86.597	27.9	81.0
87.632	27.9	194.0
88.674	27.9	343.0
89.721	27.9	449.0
90.77	27.9	3203.0
91.821	27.9	1750.0
92.875	27.9	90.0
93.93	27.9	28.0
94.983	27.9	23.0
96.039	27.9	38.0
97.092	27.9	44.0
98.144	27.9	37.0
99.198	27.9	69.0
100.252	27.9	51.0
101.303	27.9	32.0
102.354	27.9	111.0
103.405	27.9	73.0
104.453	27.9	52.0
105.499	27.9	415.0
106.544	27.9	329.0
107.59	27.9	131.0
108.633	27.9	202.0
109.676	27.9	367.0
110.718	27.9	236.0
111.756	27.9	193.0
112.796	27.9	181.0
113.834	27.9	217.0
114.87	27.9	368.0
115.907	27.9	406.0
116.944	27.9	243.0
117.978	27.9	381.0
119.013	27.9	546.0
120.047	27.9	266.0
121.08	27.9	325.0
122.111	27.9	266.0
123.143	27.9	243.0
124.176	27.9	287.0
125.205	27.9	228.0
126.234	27.9	218.0
127.262	27.9	622.0
128.289	27.9	786.0
129.319	27.9	443.0
130.347	27.9	402.0
131.371	27.9	186.0
132.398	27.9	116.0
133.425	27.9	20.0
134.45	27.9	69.0
135.474	27.9	151.0
136.5	27.9	82.0
137.526	27.9	146.0
138.55	27.9	307.0
139.574	27.9	259.0
140.599	27.9	348.0
141.622	27.9	295.0
142.648	27.9	319.0
143.671	27.9	40.0
144.694	27.9	22.0
145.719	27.9	87.0
146.743	27.9	45.0
147.763	27.9	32.0
148.784	27.9	39.0
149.808	27.9	61.0
150.831	27.9	61.0
151.851	27.9	34.0
152.868	27.9	26.0
153.889	27.9	36.0
154.911	27.9	93.0
155.933	27.9	201.0
156.952	27.9	110.0
157.969	27.9	43.0
158.987	27.9	28.0
160.007	27.9	86.0
161.024	27.9	463.0
162.04	27.9	101.0
163.057	27.9	39.0
164.072	27.9	137.0
165.087	27.9	208.0
166.102	27.9	321.0
167.113	27.9	816.0
168.12	27.9	1862.0
169.088	27.9	571.0
169.969	27.9	199.0
170.725	27.9	129.0
171.341	27.9	94.0
171.833	27.9	115.0
172.22	27.9	254.0
172.52	27.9	387.0
172.745	27.9	389.0
172.912	27.9	389.0
71.995	28.9	7.0
72.031	28.9	2.0
72.134	28.9	15.0
72.332	28.9	13.0
72.637	28.9	21.0
73.035	28.9	51.0
73.523	28.9	53.0
74.092	28.9	38.0
74.733	28.9	85.0
75.434	28.9	164.0
76.192	28.9	73.0
77.0	28.9	118.0
77.85	28.9	89.0
78.732	28.9	25.0
79.644	28.9	13.0
80.588	28.9	25.0
81.551	28.9	90.0
82.533	28.9	122.0
83.531	28.9	80.0
84.542	28.9	240.0
85.564	28.9	146.0
86.595	28.9	170.0
87.633	28.9	426.0
88.673	28.9	347.0
89.72	28.9	396.0
90.77	28.9	601.0
91.821	28.9	688.0
92.873	28.9	78.0
93.928	28.9	41.0
94.984	28.9	30.0
96.037	28.9	216.0
97.091	28.9	529.0
98.145	28.9	72.0
99.199	28.9	18.0
100.251	28.9	25.0
101.301	28.9	91.0
102.352	28.9	251.0
103.402	28.9	166.0
104.45	28.9	45.0
105.497	28.9	263.0
106.544	28.9	641.0
107.589	28.9	488.0
108.631	28.9	345.0
109.673	28.9	338.0
110.714	28.9	270.0
111.754	28.9	381.0
112.794	28.9	217.0
113.833	28.9	142.0
114.869	28.9	208.0
115.907	28.9	338.0
116.942	28.9	329.0
117.976	28.9	319.0
119.012	28.9	211.0
120.045	28.9	238.0
121.079	28.9	353.0
122.113	28.9	287.0
123.145	28.9	335.0
124.177	28.9	257.0
125.207	28.9	290.0
126.235	28.9	220.0
127.264	28.9	191.0
128.293	28.9	265.0
129.321	28.9	395.0
130.347	28.9	265.0
131.371	28.9	463.0
132.4	28.9	100.0
133.427	28.9	16.0
134.451	28.9	24.0
135.475	28.9	13.0
136.5	28.9	19.0
137.527	28.9	87.0
138.552	28.9	174.0
139.577	28.9	214.0
140.602	28.9	165.0
141.627	28.9	40.0
142.65	28.9	26.0
143.673	28.9	18.0
144.695	28.9	12.0
145.718	28.9	33.0
146.743	28.9	103.0
147.765	28.9	115.0
148.786	28.9	31.0
149.809	28.9	27.0
150.832	28.9	19.0
151.851	28.9	25.0
152.87	28.9	33.0
153.892	28.9	291.0
154.914	28.9	332.0
155.932	28.9	198.0
156.951	28.9	93.0
157.969	28.9	22.0
158.986	28.9	36.0
160.006	28.9	178.0
161.023	28.9	158.0
162.039	28.9	65.0
163.057	28.9	19.0
164.073	28.9	21.0
165.088	28.9	106.0
166.103	28.9	303.0
167.115	28.9	380.0
168.121	28.9	431.0
169.089	28.9	217.0
169.972	28.9	133.0
170.727	28.9	206.0
171.341	28.9	145.0
171.834	28.9	158.0
172.22	28.9	180.0
172.519	28.9	144.0
172.745	28.9	105.0
172.912	28.9	70.0
71.997	29.9	7.0
72.031	29.9	14.0
72.133	29.9	8.0
72.331	29.9	22.0
72.636	29.9	79.0
73.035	29.9	122.0
73.522	29.9	135.0
74.092	29.9	60.0
74.731	29.9	15.0
75.434	29.9	14.0
76.192	29.9	9.0
76.999	29.9	22.0
77.847	29.9	17.0
78.73	29.9	18.0
79.645	29.9	37.0
80.588	29.9	136.0
81.551	29.9	171.0
82.532	29.9	39.0
83.532	29.9	43.0
84.545	29.9	287.0
85.568	29.9	153.0
86.598	29.9	61.0
87.635	29.9	64.0
88.678	29.9	34.0
89.724	29.9	84.0
90.773	29.9	103.0
91.826	29.9	43.0
92.878	29.9	42.0
93.931	29.9	29.0
94.987	29.9	22.0
96.041	29.9	29.0
97.094	29.9	58.0
98.149	29.9	69.0
99.203	29.9	66.0
100.253	29.9	19.0
101.304	29.9	92.0
102.358	29.9	259.0
103.407	29.9	151.0
104.454	29.9	27.0
105.504	29.9	255.0
106.549	29.9	1899.0
107.592	29.9	892.0
108.635	29.9	503.0
109.678	29.9	326.0
110.719	29.9	323.0
111.758	29.9	240.0
112.799	29.9	322.0
113.838	29.9	209.0
114.873	29.9	295.0
115.911	29.9	549.0
116.948	29.9	465.0
117.98	29.9	160.0
119.014	29.9	314.0
120.049	29.9	196.0
121.082	29.9	166.0
122.114	29.9	291.0
123.147	29.9	200.0
124.178	29.9	167.0
125.207	29.9	325.0
126.237	29.9	232.0
127.266	29.9	187.0
128.295	29.9	255.0
129.324	29.9	257.0
130.35	29.9	332.0
131.375	29.9	241.0
132.402	29.9	82.0
133.429	29.9	20.0
134.455	29.9	23.0
135.479	29.9	13.0
136.505	29.9	15.0
137.532	29.9	203.0
138.555	29.9	165.0
139.579	29.9	164.0
140.604	29.9	254.0
141.629	29.9	128.0
142.655	29.9	40.0
143.676	29.9	34.0
144.699	29.9	21.0
145.723	29.9	136.0
146.746	29.9	471.0
147.768	29.9	308.0
148.79	29.9	42.0
149.812	29.9	23.0
150.835	29.9	167.0
151.855	29.9	150.0
152.874	29.9	54.0
153.893	29.9	129.0
154.915	29.9	231.0
155.936	29.9	296.0
156.954	29.9	274.0
157.974	29.9	23.0
158.992	29.9	40.0
160.009	29.9	155.0
161.028	29.9	602.0
162.045	29.9	292.0
163.06	29.9	40.0
164.075	29.9	28.0
165.091	29.9	125.0
166.105	29.9	215.0
167.116	29.9	393.0
168.122	29.9	395.0
169.09	29.9	151.0
169.972	29.9	312.0
170.73	29.9	355.0
171.344	29.9	369.0
171.835	29.9	518.0
172.223	29.9	510.0
172.521	29.9	336.0
172.746	29.9	190.0
172.915	29.9	206.0
71.997	30.9	5.0
72.032	30.9	10.0
72.134	30.9	12.0
72.333	30.9	15.0
72.636	30.9	13.0
73.035	30.9	9.0
73.524	30.9	10.0
74.091	30.9	12.0
74.733	30.9	15.0
75.436	30.9	17.0
76.192	30.9	15.0
77.0	30.9	11.0
77.85	30.9	18.0
78.733	30.9	17.0
79.645	30.9	18.0
80.586	30.9	160.0
81.55	30.9	179.0
82.531	30.9	29.0
83.53	30.9	30.0
84.54	30.9	156.0
85.563	30.9	344.0
86.595	30.9	495.0
87.632	30.9	199.0
88.673	30.9	20.0
89.718	30.9	17.0
90.769	30.9	19.0
91.821	30.9	21.0
92.872	30.9	36.0
93.927	30.9	26.0
94.983	30.9	40.0
96.037	30.9	42.0
97.091	30.9	28.0
98.144	30.9	463.0
99.198	30.9	449.0
100.25	30.9	157.0
101.302	30.9	74.0
102.354	30.9	314.0
103.403	30.9	245.0
104.45	30.9	61.0
105.497	30.9	105.0
106.542	30.9	2236.0
107.588	30.9	1742.0
108.632	30.9	458.0
109.674	30.9	203.0
110.717	30.9	166.0
111.756	30.9	330.0
112.796	30.9	338.0
113.834	30.9	167.0
114.872	30.9	199.0
115.909	30.9	217.0
116.944	30.9	234.0
117.978	30.9	264.0
119.014	30.9	231.0
120.047	30.9	128.0
121.079	30.9	47.0
122.112	30.9	192.0
123.143	30.9	302.0
124.175	30.9	110.0
125.207	30.9	211.0
126.235	30.9	265.0
127.263	30.9	295.0
128.294	30.9	261.0
129.323	30.9	284.0
130.347	30.9	273.0
131.374	30.9	407.0
132.401	30.9	378.0
133.426	30.9	32.0
134.452	30.9	20.0
135.478	30.9	11.0
136.503	30.9	18.0
137.528	30.9	27.0
138.553	30.9	138.0
139.576	30.9	651.0
140.602	30.9	1423.0
141.629	30.9	2171.0
142.653	30.9	236.0
143.674	30.9	49.0
144.698	30.9	33.0
145.722	30.9	29.0
146.745	30.9	47.0
147.767	30.9	121.0
148.788	30.9	132.0
149.809	30.9	227.0
150.832	30.9	454.0
151.854	30.9	410.0
152.873	30.9	154.0
153.892	30.9	24.0
154.914	30.9	18.0
155.934	30.9	28.0
156.952	30.9	40.0
157.971	30.9	17.0
158.989	30.9	17.0
160.008	30.9	21.0
161.026	30.9	23.0
162.041	30.9	47.0
163.057	30.9	32.0
164.074	30.9	244.0
165.091	30.9	305.0
166.104	30.9	233.0
167.117	30.9	324.0
168.123	30.9	373.0
169.09	30.9	471.0
169.972	30.9	615.0
170.728	30.9	277.0
171.341	30.9	100.0
171.832	30.9	53.0
172.22	30.9	95.0
172.519	30.9	171.0
172.745	30.9	206.0
172.912	30.9	243.0
71.996	31.9	9.0
72.032	31.9	7.0
72.133	31.9	14.0
72.333	31.9	9.0
72.637	31.9	7.0
73.035	31.9	45.0
73.524	31.9	179.0
74.093	31.9	337.0
74.732	31.9	156.0
75.436	31.9	35.0
76.194	31.9	19.0
77.001	31.9	13.0
77.848	31.9	19.0
78.732	31.9	10.0
79.645	31.9	13.0
80.586	31.9	10.0
81.551	31.9	15.0
82.531	31.9	25.0
83.529	31.9	23.0
84.541	31.9	113.0
85.563	31.9	226.0
86.594	31.9	187.0
87.633	31.9	126.0
88.673	31.9	172.0
89.718	31.9	55.0
90.769	31.9	14.0
91.821	31.9	19.0
92.872	31.9	72.0
93.928	31.9	49.0
94.984	31.9	43.0
96.038	31.9	147.0
97.092	31.9	38.0
98.145	31.9	112.0
99.199	31.9	221.0
100.252	31.9	348.0
101.303	31.9	202.0
102.352	31.9	250.0
103.401	31.9	165.0
104.451	31.9	28.0
105.497	31.9	23.0
106.542	31.9	61.0
107.589	31.9	252.0
108.631	31.9	199.0
109.673	31.9	278.0
110.716	31.9	264.0
111.757	31.9	322.0
112.795	31.9	223.0
113.833	31.9	200.0
114.871	31.9	191.0
115.908	31.9	177.0
116.943	31.9	380.0
117.976	31.9	288.0
119.01	31.9	176.0
120.044	31.9	402.0
121.078	31.9	296.0
122.111	31.9	390.0
123.142	31.9	607.0
124.174	31.9	209.0
125.206	31.9	192.0
126.236	31.9	327.0
127.264	31.9	84.0
128.294	31.9	30.0
129.323	31.9	39.0
130.349	31.9	111.0
131.373	31.9	164.0
132.402	31.9	113.0
133.428	31.9	24.0
134.453	31.9	11.0
135.478	31.9	20.0
136.504	31.9	22.0
137.53	31.9	11.0
138.555	31.9	265.0
139.579	31.9	1635.0
140.604	31.9	927.0
141.629	31.9	3056.0
142.654	31.9	2005.0
143.676	31.9	148.0
144.698	31.9	34.0
145.723	31.9	22.0
146.746	31.9	29.0
147.768	31.9	240.0
148.789	31.9	238.0
149.811	31.9	129.0
150.833	31.9	107.0
151.855	31.9	359.0
152.874	31.9	171.0
153.894	31.9	25.0
154.915	31.9	13.0
155.935	31.9	23.0
156.952	31.9	10.0
157.971	31.9	25.0
158.992	31.9	20.0
160.01	31.9	96.0
161.025	31.9	45.0
162.042	31.9	249.0
163.059	31.9	97.0
164.075	31.9	54.0
165.09	31.9	114.0
166.104	31.9	137.0
167.116	31.9	245.0
168.121	31.9	268.0
169.088	31.9	436.0
169.97	31.9	829.0
170.726	31.9	242.0
171.341	31.9	173.0
171.834	31.9	190.0
172.22	31.9	164.0
172.519	31.9	260.0
172.743	31.9	394.0
172.909	31.9	455.0
71.997	32.9	102.0
72.033	32.9	98.0
72.135	32.9	154.0
72.333	32.9	219.0
72.638	32.9	346.0
73.037	32.9	217.0
73.525	32.9	182.0
74.093	32.9	262.0
74.734	32.9	121.0
75.439	32.9	48.0
76.195	32.9	18.0
77.003	32.9	18.0
77.85	32.9	43.0
78.731	32.9	220.0
79.645	32.9	91.0
80.586	32.9	31.0
81.55	32.9	32.0
82.531	32.9	382.0
83.53	32.9	284.0
84.541	32.9	35.0
85.562	32.9	31.0
86.593	32.9	20.0
87.631	32.9	39.0
88.672	32.9	238.0
89.717	32.9	148.0
90.767	32.9	41.0
91.818	32.9	8.0
92.871	32.9	24.0
93.927	32.9	8.0
94.981	32.9	21.0
96.037	32.9	48.0
97.091	32.9	26.0
98.143	32.9	33.0
99.198	32.9	71.0
100.252	32.9	116.0
101.303	32.9	41.0
102.352	32.9	20.0
103.402	32.9	24.0
104.45	32.9	20.0
105.497	32.9	14.0
106.544	32.9	26.0
107.589	32.9	39.0
108.633	32.9	75.0
109.675	32.9	354.0
110.718	32.9	217.0
111.758	32.9	379.0
112.797	32.9	459.0
113.835	32.9	181.0
114.871	32.9	269.0
115.908	32.9	133.0
116.944	32.9	242.0
117.978	32.9	259.0
119.013	32.9	142.0
120.048	32.9	254.0
121.08	32.9	408.0
122.113	32.9	527.0
123.144	32.9	648.0
124.175	32.9	79.0
125.207	32.9	25.0
126.236	32.9	22.0
127.265	32.9	17.0
128.294	32.9	19.0
129.321	32.9	9.0
130.347	32.9	14.0
131.372	32.9	13.0
132.401	32.9	18.0
133.428	32.9	11.0
134.454	32.9	15.0
135.479	32.9	13.0
136.503	32.9	23.0
137.53	32.9	20.0
138.554	32.9	17.0
139.579	32.9	136.0
140.604	32.9	999.0
141.628	32.9	1124.0
142.653	32.9	1024.0
143.677	32.9	319.0
144.7	32.9	41.0
145.724	32.9	27.0
146.747	32.9	24.0
147.768	32.9	250.0
148.789	32.9	121.0
149.812	32.9	18.0
150.834	32.9	32.0
151.856	32.9	93.0
152.874	32.9	35.0
153.894	32.9	27.0
154.914	32.9	15.0
155.934	32.9	18.0
156.953	32.9	75.0
157.97	32.9	58.0
158.99	32.9	173.0
160.01	32.9	588.0
161.026	32.9	229.0
162.042	32.9	28.0
163.059	32.9	13.0
164.076	32.9	91.0
165.091	32.9	210.0
166.104	32.9	376.0
167.115	32.9	416.0
168.12	32.9	308.0
169.087	32.9	550.0
169.968	32.9	248.0
170.726	32.9	385.0
171.341	32.9	711.0
171.832	32.9	525.0
172.22	32.9	567.0
172.518	32.9	501.0
172.744	32.9	515.0
172.911	32.9	487.0
71.996	33.9	42.0
72.032	33.9	57.0
72.135	33.9	93.0
72.333	33.9	207.0
72.637	33.9	263.0
73.036	33.9	226.0
73.524	33.9	112.0
74.093	33.9	37.0
74.735	33.9	23.0
75.438	33.9	17.0
76.194	33.9	10.0
77.001	33.9	6.0
77.849	33.9	80.0
78.732	33.9	251.0
79.645	33.9	75.0
80.587	33.9	181.0
81.55	33.9	343.0
82.533	33.9	110.0
83.53	33.9	49.0
84.542	33.9	22.0
85.562	33.9	17.0
86.592	33.9	17.0
87.631	33.9	76.0
88.674	33.9	408.0
89.72	33.9	122.0
90.769	33.9	19.0
91.82	33.9	18.0
92.872	33.9	12.0
93.927	33.9	29.0
94.983	33.9	28.0
96.036	33.9	28.0
97.09	33.9	39.0
98.144	33.9	57.0
99.197	33.9	15.0
100.249	33.9	16.0
101.301	33.9	22.0
102.351	33.9	14.0
103.399	33.9	24.0
104.449	33.9	28.0
105.498	33.9	127.0
106.544	33.9	78.0
107.589	33.9	22.0
108.633	33.9	8.0
109.675	33.9	25.0
110.717	33.9	29.0
111.758	33.9	72.0
112.795	33.9	95.0
113.832	33.9	165.0
114.87	33.9	316.0
115.907	33.9	135.0
116.943	33.9	84.0
117.978	33.9	235.0
119.012	33.9	341.0
120.045	33.9	173.0
121.079	33.9	232.0
122.111	33.9	112.0
123.143	33.9	134.0
124.175	33.9	36.0
125.206	33.9	21.0
126.235	33.9	10.0
127.265	33.9	11.0
128.294	33.9	16.0
129.322	33.9	16.0
130.348	33.9	13.0
131.374	33.9	12.0
132.401	33.9	14.0
133.428	33.9	18.0
134.454	33.9	20.0
135.48	33.9	21.0
136.506	33.9	18.0
137.532	33.9	21.0
138.556	33.9	23.0
139.579	33.9	115.0
140.604	33.9	1220.0
141.632	33.9	939.0
142.656	33.9	308.0
143.676	33.9	363.0
144.699	33.9	110.0
145.724	33.9	43.0
146.746	33.9	27.0
147.769	33.9	56.0
148.79	33.9	46.0
149.813	33.9	30.0
150.836	33.9	101.0
151.856	33.9	284.0
152.876	33.9	91.0
153.894	33.9	15.0
154.914	33.9	100.0
155.934	33.9	137.0
156.953	33.9	230.0
157.972	33.9	347.0
158.991	33.9	861.0
160.009	33.9	2169.0
161.026	33.9	423.0
162.041	33.9	37.0
163.058	33.9	26.0
164.074	33.9	162.0
165.088	33.9	379.0
166.102	33.9	638.0
167.115	33.9	594.0
168.121	33.9	118.0
169.089	33.9	54.0
169.97	33.9	26.0
170.726	33.9	69.0
171.341	33.9	310.0
171.833	33.9	304.0
172.22	33.9	239.0
172.518	33.9	237.0
172.743	33.9	282.0
172.912	33.9	305.0
71.997	34.9	11.0
72.032	34.9	7.0
72.136	34.9	11.0
72.335	34.9	12.0
72.639	34.9	10.0
73.038	34.9	14.0
73.525	34.9	11.0
74.094	34.9	9.0
74.734	34.9	15.0
75.438	34.9	38.0
76.195	34.9	100.0
77.002	34.9	43.0
77.85	34.9	30.0
78.734	34.9	45.0
79.648	34.9	36.0
80.588	34.9	99.0
81.551	34.9	670.0
82.532	34.9	350.0
83.531	34.9	32.0
84.543	34.9	19.0
85.565	34.9	15.0
86.596	34.9	24.0
87.632	34.9	266.0
88.676	34.9	350.0
89.722	34.9	99.0
90.771	34.9	23.0
91.823	34.9	29.0
92.875	34.9	21.0
93.93	34.9	10.0
94.985	34.9	19.0
96.039	34.9	26.0
97.093	34.9	22.0
98.148	34.9	17.0
99.201	34.9	16.0
100.253	34.9	14.0
101.304	34.9	23.0
102.355	34.9	17.0
103.405	34.9	19.0
104.453	34.9	46.0
105.5	34.9	174.0
106.547	34.9	154.0
107.592	34.9	41.0
108.635	34.9	17.0
109.677	34.9	13.0
110.719	34.9	9.0
111.759	34.9	22.0
112.797	34.9	138.0
113.836	34.9	210.0
114.874	34.9	42.0
115.911	34.9	26.0
116.947	34.9	8.0
117.983	34.9	20.0
119.017	34.9	72.0
120.05	34.9	372.0
121.082	34.9	122.0
122.114	34.9	29.0
123.146	34.9	158.0
124.178	34.9	431.0
125.21	34.9	311.0
126.239	34.9	173.0
127.268	34.9	54.0
128.298	34.9	114.0
129.326	34.9	279.0
130.353	34.9	90.0
131.378	34.9	20.0
132.405	34.9	10.0
133.433	34.9	26.0
134.458	34.9	21.0
135.483	34.9	18.0
136.508	34.9	34.0
137.534	34.9	279.0
138.559	34.9	297.0
139.584	34.9	36.0
140.608	34.9	29.0
141.633	34.9	31.0
142.658	34.9	46.0
143.68	34.9	165.0
144.703	34.9	86.0
145.728	34.9	24.0
146.751	34.9	21.0
147.772	34.9	32.0
148.792	34.9	226.0
149.814	34.9	641.0
150.837	34.9	300.0
151.859	34.9	168.0
152.878	34.9	186.0
153.898	34.9	49.0
154.92	34.9	171.0
155.939	34.9	370.0
156.957	34.9	131.0
157.974	34.9	91.0
158.992	34.9	173.0
160.012	34.9	271.0
161.03	34.9	142.0
162.046	34.9	33.0
163.062	34.9	41.0
164.077	34.9	339.0
165.093	34.9	471.0
166.105	34.9	246.0
167.116	34.9	86.0
168.123	34.9	81.0
169.091	34.9	65.0
169.973	34.9	15.0
170.729	34.9	20.0
171.343	34.9	38.0
171.835	34.9	145.0
172.221	34.9	244.0
172.519	34.9	316.0
172.745	34.9	311.0
172.914	34.9	300.0
71.994	35.9	26.0
72.029	35.9	31.0
72.132	35.9	40.0
72.332	35.9	34.0
72.636	35.9	19.0
73.035	35.9	7.0
73.524	35.9	25.0
74.093	35.9	20.0
74.734	35.9	28.0
75.437	35.9	209.0
76.195	35.9	502.0
77.002	35.9	265.0
77.848	35.9	151.0
78.731	35.9	106.0
79.645	35.9	286.0
80.585	35.9	161.0
81.547	35.9	28.0
82.528	35.9	23.0
83.526	35.9	21.0
84.538	35.9	29.0
85.559	35.9	178.0
86.59	35.9	190.0
87.627	35.9	369.0
88.669	35.9	1389.0
89.715	35.9	1026.0
90.764	35.9	306.0
91.816	35.9	151.0
92.868	35.9	22.0
93.922	35.9	25.0
94.978	35.9	39.0
96.033	35.9	258.0
97.086	35.9	120.0
98.141	35.9	46.0
99.195	35.9	41.0
100.247	35.9	24.0
101.297	35.9	74.0
102.348	35.9	57.0
103.396	35.9	15.0
104.444	35.9	11.0
105.492	35.9	56.0
106.539	35.9	270.0
107.584	35.9	79.0
108.628	35.9	9.0
109.671	35.9	12.0
110.712	35.9	10.0
111.754	35.9	22.0
112.792	35.9	123.0
113.83	35.9	335.0
114.868	35.9	105.0
115.905	35.9	69.0
116.94	35.9	38.0
117.972	35.9	14.0
119.006	35.9	45.0
120.041	35.9	498.0
121.075	35.9	219.0
122.107	35.9	86.0
123.139	35.9	267.0
124.171	35.9	432.0
125.202	35.9	508.0
126.231	35.9	373.0
127.261	35.9	212.0
128.293	35.9	214.0
129.32	35.9	349.0
130.345	35.9	187.0
131.372	35.9	24.0
132.399	35.9	12.0
133.426	35.9	23.0
134.452	35.9	27.0
135.477	35.9	116.0
136.503	35.9	158.0
137.53	35.9	492.0
138.554	35.9	198.0
139.577	35.9	33.0
140.602	35.9	22.0
141.628	35.9	36.0
142.653	35.9	78.0
143.675	35.9	26.0
144.699	35.9	21.0
145.723	35.9	17.0
146.745	35.9	20.0
147.768	35.9	30.0
148.789	35.9	307.0
149.81	35.9	264.0
150.832	35.9	96.0
151.853	35.9	37.0
152.874	35.9	78.0
153.892	35.9	37.0
154.914	35.9	15.0
155.935	35.9	15.0
156.953	35.9	27.0
157.97	35.9	25.0
158.989	35.9	24.0
160.007	35.9	67.0
161.025	35.9	123.0
162.042	35.9	204.0
163.056	35.9	43.0
164.073	35.9	172.0
165.089	35.9	1157.0
166.103	35.9	345.0
167.113	35.9	37.0
168.117	35.9	97.0
169.085	35.9	118.0
169.966	35.9	220.0
170.723	35.9	322.0
171.338	35.9	258.0
171.829	35.9	183.0
172.215	35.9	133.0
172.514	35.9	81.0
172.739	35.9	47.0
172.907	35.9	39.0
71.995	36.9	465.0
72.03	36.9	474.0
72.133	36.9	524.0
72.332	36.9	399.0
72.638	36.9	244.0
73.038	36.9	118.0
73.525	36.9	196.0
74.095	36.9	273.0
74.735	36.9	329.0
75.438	36.9	501.0
76.196	36.9	520.0
77.003	36.9	570.0
77.85	36.9	205.0
78.734	36.9	76.0
79.649	36.9	24.0
80.589	36.9	27.0
81.552	36.9	14.0
82.533	36.9	25.0
83.529	36.9	108.0
84.54	36.9	327.0
85.563	36.9	324.0
86.593	36.9	228.0
87.63	36.9	211.0
88.672	36.9	1046.0
89.718	36.9	657.0
90.769	36.9	81.0
91.82	36.9	33.0
92.872	36.9	40.0
93.928	36.9	158.0
94.983	36.9	323.0
96.037	36.9	104.0
97.09	36.9	25.0
98.144	36.9	26.0
99.198	36.9	52.0
100.249	36.9	75.0
101.299	36.9	354.0
102.351	36.9	238.0
103.4	36.9	43.0
104.448	36.9	16.0
105.496	36.9	19.0
106.542	36.9	15.0
107.587	36.9	13.0
108.631	36.9	11.0
109.673	36.9	8.0
110.715	36.9	20.0
111.756	36.9	32.0
112.796	36.9	69.0
113.834	36.9	28.0
114.87	36.9	152.0
115.908	36.9	352.0
116.943	36.9	208.0
117.977	36.9	66.0
119.012	36.9	19.0
120.046	36.9	19.0
121.078	36.9	19.0
122.11	36.9	129.0
123.142	36.9	214.0
124.176	36.9	476.0
125.208	36.9	160.0
126.237	36.9	259.0
127.265	36.9	311.0
128.295	36.9	110.0
129.324	36.9	180.0
130.351	36.9	72.0
131.377	36.9	14.0
132.403	36.9	8.0
133.43	36.9	23.0
134.456	36.9	555.0
135.482	36.9	1992.0
136.507	36.9	236.0
137.534	36.9	38.0
138.558	36.9	19.0
139.582	36.9	29.0
140.607	36.9	48.0
141.631	36.9	22.0
142.654	36.9	21.0
143.676	36.9	8.0
144.7	36.9	23.0
145.726	36.9	25.0
146.749	36.9	17.0
147.771	36.9	23.0
148.793	36.9	23.0
149.814	36.9	34.0
150.836	36.9	16.0
151.858	36.9	59.0
152.877	36.9	183.0
153.896	36.9	117.0
154.917	36.9	90.0
155.938	36.9	133.0
156.957	36.9	29.0
157.975	36.9	23.0
158.992	36.9	19.0
160.01	36.9	82.0
161.028	36.9	439.0
162.045	36.9	167.0
163.062	36.9	28.0
164.077	36.9	20.0
165.092	36.9	31.0
166.104	36.9	35.0
167.115	36.9	24.0
168.121	36.9	18.0
169.088	36.9	67.0
169.97	36.9	606.0
170.726	36.9	1315.0
171.341	36.9	865.0
171.832	36.9	986.0
172.219	36.9	538.0
172.517	36.9	365.0
172.742	36.9	201.0
172.91	36.9	94.0
71.996	37.9	333.0
72.032	37.9	352.0
72.134	37.9	289.0
72.333	37.9	217.0
72.637	37.9	172.0
73.036	37.9	185.0
73.525	37.9	257.0
74.094	37.9	381.0
74.734	37.9	283.0
75.437	37.9	258.0
76.196	37.9	427.0
77.003	37.9	700.0
77.851	37.9	534.0
78.735	37.9	490.0
79.649	37.9	175.0
80.59	37.9	26.0
81.552	37.9	17.0
82.533	37.9	273.0
83.53	37.9	387.0
84.541	37.9	177.0
85.563	37.9	113.0
86.593	37.9	240.0
87.629	37.9	285.0
88.67	37.9	367.0
89.718	37.9	243.0
90.769	37.9	191.0
91.82	37.9	70.0
92.872	37.9	251.0
93.926	37.9	474.0
94.982	37.9	280.0
96.036	37.9	160.0
97.089	37.9	46.0
98.142	37.9	10.0
99.197	37.9	23.0
100.25	37.9	17.0
101.3	37.9	135.0
102.352	37.9	195.0
103.401	37.9	299.0
104.449	37.9	187.0
105.496	37.9	35.0
106.543	37.9	18.0
107.588	37.9	26.0
108.631	37.9	93.0
109.673	37.9	308.0
110.716	37.9	200.0
111.756	37.9	172.0
112.795	37.9	174.0
113.833	37.9	34.0
114.871	37.9	25.0
115.908	37.9	55.0
116.942	37.9	49.0
117.976	37.9	41.0
119.011	37.9	15.0
120.046	37.9	21.0
121.08	37.9	12.0
122.113	37.9	14.0
123.144	37.9	95.0
124.176	37.9	164.0
125.206	37.9	248.0
126.235	37.9	474.0
127.264	37.9	83.0
128.295	37.9	25.0
129.324	37.9	19.0
130.349	37.9	12.0
131.376	37.9	11.0
132.403	37.9	19.0
133.43	37.9	24.0
134.458	37.9	60.0
135.483	37.9	385.0
136.508	37.9	111.0
137.532	37.9	25.0
138.558	37.9	28.0
139.581	37.9	20.0
140.607	37.9	17.0
141.631	37.9	27.0
142.655	37.9	12.0
143.678	37.9	21.0
144.701	37.9	22.0
145.726	37.9	22.0
146.75	37.9	26.0
147.772	37.9	24.0
148.794	37.9	16.0
149.816	37.9	12.0
150.836	37.9	9.0
151.857	37.9	123.0
152.877	37.9	392.0
153.897	37.9	451.0
154.917	37.9	530.0
155.936	37.9	258.0
156.955	37.9	53.0
157.973	37.9	29.0
158.991	37.9	26.0
160.011	37.9	28.0
161.028	37.9	141.0
162.045	37.9	73.0
163.061	37.9	25.0
164.075	37.9	15.0
165.091	37.9	13.0
166.104	37.9	29.0
167.116	37.9	23.0
168.123	37.9	21.0
169.089	37.9	14.0
169.97	37.9	44.0
170.725	37.9	137.0
171.34	37.9	262.0
171.832	37.9	409.0
172.219	37.9	325.0
172.518	37.9	313.0
172.744	37.9	333.0
172.911	37.9	262.0
71.999	38.9	151.0
72.032	38.9	168.0
72.135	38.9	166.0
72.333	38.9	249.0
72.637	38.9	369.0
73.038	38.9	525.0
73.525	38.9	665.0
74.093	38.9	506.0
74.734	38.9	237.0
75.438	38.9	180.0
76.195	38.9	280.0
77.001	38.9	490.0
77.85	38.9	482.0
78.736	38.9	1162.0
79.649	38.9	651.0
80.589	38.9	80.0
81.552	38.9	22.0
82.533	38.9	152.0
83.532	38.9	494.0
84.542	38.9	563.0
85.564	38.9	373.0
86.595	38.9	48.0
87.632	38.9	60.0
88.674	38.9	214.0
89.72	38.9	209.0
90.77	38.9	265.0
91.823	38.9	209.0
92.875	38.9	345.0
93.928	38.9	461.0
94.984	38.9	226.0
96.039	38.9	286.0
97.094	38.9	156.0
98.148	38.9	18.0
99.201	38.9	10.0
100.252	38.9	19.0
101.304	38.9	13.0
102.354	38.9	185.0
103.403	38.9	253.0
104.452	38.9	292.0
105.499	38.9	49.0
106.544	38.9	58.0
107.59	38.9	129.0
108.634	38.9	342.0
109.676	38.9	694.0
110.719	38.9	696.0
111.76	38.9	458.0
112.8	38.9	537.0
113.838	38.9	97.0
114.875	38.9	21.0
115.913	38.9	103.0
116.948	38.9	207.0
117.983	38.9	113.0
119.017	38.9	20.0
120.051	38.9	10.0
121.083	38.9	16.0
122.115	38.9	30.0
123.146	38.9	113.0
124.178	38.9	150.0
125.209	38.9	201.0
126.237	38.9	94.0
127.267	38.9	207.0
128.297	38.9	212.0
129.325	38.9	34.0
130.352	38.9	18.0
131.378	38.9	22.0
132.405	38.9	223.0
133.433	38.9	554.0
134.46	38.9	583.0
135.484	38.9	527.0
136.51	38.9	85.0
137.536	38.9	35.0
138.56	38.9	28.0
139.585	38.9	9.0
140.61	38.9	16.0
141.636	38.9	53.0
142.659	38.9	204.0
143.68	38.9	67.0
144.703	38.9	27.0
145.729	38.9	21.0
146.753	38.9	22.0
147.773	38.9	19.0
148.795	38.9	17.0
149.818	38.9	17.0
150.84	38.9	17.0
151.862	38.9	25.0
152.88	38.9	55.0
153.899	38.9	105.0
154.921	38.9	247.0
155.94	38.9	118.0
156.959	38.9	27.0
157.977	38.9	18.0
158.994	38.9	26.0
160.013	38.9	16.0
161.032	38.9	14.0
162.05	38.9	23.0
163.066	38.9	116.0
164.079	38.9	180.0
165.094	38.9	55.0
166.107	38.9	18.0
167.119	38.9	13.0
168.126	38.9	22.0
169.092	38.9	29.0
169.972	38.9	26.0
170.727	38.9	61.0
171.343	38.9	207.0
171.834	38.9	381.0
172.22	38.9	421.0
172.52	38.9	456.0
172.745	38.9	302.0
172.913	38.9	235.0
71.995	39.9	233.0
72.03	39.9	221.0
72.132	39.9	286.0
72.33	39.9	515.0
72.637	39.9	1164.0
73.037	39.9	1787.0
73.523	39.9	1561.0
74.092	39.9	517.0
74.733	39.9	312.0
75.437	39.9	405.0
76.195	39.9	260.0
77.003	39.9	130.0
77.851	39.9	89.0
78.734	39.9	178.0
79.648	39.9	84.0
80.589	39.9	33.0
81.553	39.9	20.0
82.533	39.9	53.0
83.53	39.9	296.0
84.542	39.9	219.0
85.563	39.9	98.0
86.592	39.9	283.0
87.629	39.9	553.0
88.672	39.9	423.0
89.718	39.9	451.0
90.768	39.9	396.0
91.82	39.9	318.0
92.872	39.9	362.0
93.926	39.9	444.0
94.981	39.9	766.0
96.035	39.9	469.0
97.089	39.9	144.0
98.143	39.9	20.0
99.196	39.9	26.0
100.249	39.9	19.0
101.301	39.9	13.0
102.351	39.9	13.0
103.4	39.9	29.0
104.448	39.9	24.0
105.496	39.9	28.0
106.542	39.9	38.0
107.588	39.9	120.0
108.631	39.9	147.0
109.673	39.9	240.0
110.715	39.9	329.0
111.755	39.9	282.0
112.795	39.9	344.0
113.833	39.9	68.0
114.871	39.9	18.0
115.908	39.9	92.0
116.943	39.9	314.0
117.977	39.9	156.0
119.013	39.9	54.0
120.047	39.9	23.0
121.08	39.9	13.0
122.113	39.9	16.0
123.145	39.9	251.0
124.176	39.9	1067.0
125.206	39.9	569.0
126.234	39.9	275.0
127.264	39.9	298.0
128.294	39.9	262.0
129.324	39.9	57.0
130.35	39.9	58.0
131.377	39.9	65.0
132.404	39.9	53.0
133.431	39.9	424.0
134.458	39.9	818.0
135.481	39.9	2500.0
136.508	39.9	390.0
137.535	39.9	31.0
138.559	39.9	24.0
139.583	39.9	21.0
140.607	39.9	30.0
141.632	39.9	55.0
142.657	39.9	23.0
143.678	39.9	24.0
144.701	39.9	19.0
145.726	39.9	19.0
146.751	39.9	16.0
147.773	39.9	26.0
148.793	39.9	21.0
149.815	39.9	121.0
150.838	39.9	162.0
151.86	39.9	442.0
152.879	39.9	127.0
153.897	39.9	47.0
154.917	39.9	386.0
155.938	39.9	234.0
156.957	39.9	36.0
157.975	39.9	28.0
158.994	39.9	23.0
160.013	39.9	33.0
161.03	39.9	80.0
162.046	39.9	180.0
163.061	39.9	407.0
164.078	39.9	595.0
165.094	39.9	489.0
166.107	39.9	51.0
167.118	39.9	19.0
168.123	39.9	18.0
169.09	39.9	23.0
169.97	39.9	9.0
170.727	39.9	17.0
171.341	39.9	78.0
171.832	39.9	169.0
172.218	39.9	158.0
172.516	39.9	124.0
172.742	39.9	90.0
172.91	39.9	58.0
71.994	40.9	258.0
72.029	40.9	261.0
72.133	40.9	212.0
72.331	40.9	252.0
72.635	40.9	399.0
73.035	40.9	462.0
73.523	40.9	347.0
74.093	40.9	391.0
74.735	40.9	183.0
75.438	40.9	174.0
76.194	40.9	460.0
77.001	40.9	210.0
77.85	40.9	37.0
78.734	40.9	37.0
79.648	40.9	23.0
80.587	40.9	17.0
81.55	40.9	16.0
82.531	40.9	16.0
83.528	40.9	95.0
84.538	40.9	262.0
[truncated: 9,000 more rows]
