# Supplementary material for: Multimodal dynamic and unclonable anti-counterfeiting using robust diamond microparticles on heterogeneous substrate
Source: Nat Commun. 2023 May 2;14:2507. doi: 10.1038/s41467-023-38178-1 (PMC10154296; doi:10.1038/s41467-023-38178-1)
Supplement: Supplementary file 3 — Source Data [file 41467_2023_38178_MOESM3_ESM.zip › Source Data/Fig 4/12_2.txt]

71.994	22.9	11.0
72.028	22.9	6.0
72.131	22.9	9.0
72.33	22.9	7.0
72.636	22.9	9.0
73.036	22.9	9.0
73.524	22.9	16.0
74.093	22.9	57.0
74.734	22.9	403.0
75.436	22.9	454.0
76.194	22.9	243.0
77.002	22.9	90.0
77.852	22.9	64.0
78.736	22.9	301.0
79.651	22.9	259.0
80.595	22.9	176.0
81.559	22.9	107.0
82.54	22.9	167.0
83.538	22.9	198.0
84.551	22.9	182.0
85.573	22.9	148.0
86.604	22.9	181.0
87.643	22.9	184.0
88.684	22.9	307.0
89.727	22.9	472.0
90.777	22.9	422.0
91.829	22.9	367.0
92.881	22.9	124.0
93.936	22.9	47.0
94.991	22.9	203.0
96.046	22.9	181.0
97.099	22.9	25.0
98.154	22.9	28.0
99.207	22.9	63.0
100.257	22.9	143.0
101.308	22.9	353.0
102.358	22.9	495.0
103.407	22.9	333.0
104.454	22.9	297.0
105.499	22.9	362.0
106.545	22.9	475.0
107.592	22.9	294.0
108.635	22.9	258.0
109.678	22.9	297.0
110.721	22.9	259.0
111.761	22.9	462.0
112.799	22.9	295.0
113.837	22.9	315.0
114.875	22.9	260.0
115.912	22.9	225.0
116.948	22.9	312.0
117.984	22.9	244.0
119.019	22.9	327.0
120.054	22.9	642.0
121.086	22.9	584.0
122.117	22.9	222.0
123.148	22.9	155.0
124.18	22.9	68.0
125.211	22.9	114.0
126.24	22.9	319.0
127.268	22.9	509.0
128.299	22.9	265.0
129.33	22.9	211.0
130.356	22.9	410.0
131.382	22.9	266.0
132.411	22.9	264.0
133.437	22.9	293.0
134.462	22.9	130.0
135.487	22.9	50.0
136.514	22.9	24.0
137.541	22.9	55.0
138.566	22.9	34.0
139.591	22.9	37.0
140.617	22.9	157.0
141.642	22.9	154.0
142.666	22.9	291.0
143.688	22.9	219.0
144.711	22.9	99.0
145.734	22.9	201.0
146.757	22.9	299.0
147.779	22.9	183.0
148.8	22.9	641.0
149.822	22.9	358.0
150.843	22.9	227.0
151.863	22.9	287.0
152.882	22.9	135.0
153.9	22.9	36.0
154.92	22.9	12.0
155.94	22.9	35.0
156.959	22.9	120.0
157.976	22.9	220.0
158.995	22.9	78.0
160.016	22.9	53.0
161.033	22.9	33.0
162.05	22.9	20.0
163.066	22.9	25.0
164.081	22.9	15.0
165.097	22.9	12.0
166.11	22.9	15.0
167.119	22.9	24.0
168.124	22.9	99.0
169.092	22.9	226.0
169.978	22.9	54.0
170.735	22.9	24.0
171.349	22.9	19.0
171.84	22.9	25.0
172.226	22.9	21.0
172.525	22.9	28.0
172.751	22.9	31.0
172.921	22.9	56.0
71.992	23.9	12.0
72.027	23.9	13.0
72.131	23.9	16.0
72.33	23.9	16.0
72.636	23.9	11.0
73.034	23.9	15.0
73.521	23.9	6.0
74.089	23.9	29.0
74.729	23.9	148.0
75.431	23.9	210.0
76.19	23.9	432.0
77.0	23.9	211.0
77.849	23.9	38.0
78.731	23.9	223.0
79.643	23.9	472.0
80.583	23.9	275.0
81.546	23.9	109.0
82.526	23.9	285.0
83.525	23.9	248.0
84.539	23.9	408.0
85.562	23.9	361.0
86.593	23.9	247.0
87.631	23.9	355.0
88.672	23.9	202.0
89.719	23.9	254.0
90.769	23.9	251.0
91.819	23.9	311.0
92.87	23.9	107.0
93.925	23.9	25.0
94.981	23.9	19.0
96.036	23.9	18.0
97.092	23.9	17.0
98.145	23.9	20.0
99.197	23.9	185.0
100.248	23.9	239.0
101.301	23.9	229.0
102.352	23.9	133.0
103.402	23.9	287.0
104.45	23.9	320.0
105.497	23.9	217.0
106.542	23.9	245.0
107.586	23.9	301.0
108.63	23.9	729.0
109.673	23.9	751.0
110.716	23.9	310.0
111.758	23.9	770.0
112.796	23.9	824.0
113.831	23.9	444.0
114.869	23.9	193.0
115.906	23.9	317.0
116.942	23.9	289.0
117.978	23.9	271.0
119.013	23.9	383.0
120.046	23.9	335.0
121.079	23.9	317.0
122.111	23.9	210.0
123.142	23.9	287.0
124.174	23.9	88.0
125.205	23.9	155.0
126.234	23.9	341.0
127.265	23.9	317.0
128.297	23.9	271.0
129.328	23.9	261.0
130.353	23.9	306.0
131.378	23.9	195.0
132.407	23.9	315.0
133.434	23.9	472.0
134.46	23.9	101.0
135.485	23.9	10.0
136.511	23.9	29.0
137.538	23.9	190.0
138.564	23.9	144.0
139.589	23.9	145.0
140.613	23.9	356.0
141.64	23.9	208.0
142.666	23.9	317.0
143.689	23.9	378.0
144.711	23.9	89.0
145.735	23.9	79.0
146.757	23.9	171.0
147.777	23.9	234.0
148.798	23.9	214.0
149.819	23.9	207.0
150.84	23.9	380.0
151.863	23.9	287.0
152.883	23.9	62.0
153.902	23.9	14.0
154.924	23.9	16.0
155.944	23.9	15.0
156.961	23.9	182.0
157.976	23.9	481.0
158.992	23.9	149.0
160.011	23.9	25.0
161.031	23.9	19.0
162.048	23.9	15.0
163.064	23.9	29.0
164.078	23.9	22.0
165.091	23.9	41.0
166.104	23.9	255.0
167.117	23.9	338.0
168.123	23.9	210.0
169.089	23.9	291.0
169.969	23.9	86.0
170.726	23.9	16.0
171.34	23.9	12.0
171.831	23.9	11.0
172.218	23.9	9.0
172.516	23.9	12.0
172.741	23.9	10.0
172.91	23.9	11.0
71.998	24.9	8.0
72.032	24.9	13.0
72.133	24.9	9.0
72.33	24.9	11.0
72.635	24.9	12.0
73.036	24.9	16.0
73.524	24.9	12.0
74.092	24.9	12.0
74.731	24.9	13.0
75.432	24.9	48.0
76.19	24.9	302.0
76.999	24.9	215.0
77.848	24.9	63.0
78.731	24.9	111.0
79.644	24.9	254.0
80.586	24.9	260.0
81.549	24.9	318.0
82.533	24.9	168.0
83.533	24.9	216.0
84.544	24.9	272.0
85.565	24.9	150.0
86.596	24.9	37.0
87.634	24.9	41.0
88.677	24.9	44.0
89.723	24.9	447.0
90.775	24.9	1411.0
91.826	24.9	832.0
92.876	24.9	141.0
93.931	24.9	28.0
94.988	24.9	16.0
96.043	24.9	15.0
97.096	24.9	13.0
98.149	24.9	94.0
99.203	24.9	317.0
100.254	24.9	638.0
101.304	24.9	534.0
102.355	24.9	285.0
103.404	24.9	127.0
104.454	24.9	242.0
105.503	24.9	790.0
106.549	24.9	721.0
107.594	24.9	775.0
108.637	24.9	1391.0
109.68	24.9	1666.0
110.722	24.9	792.0
111.761	24.9	473.0
112.8	24.9	366.0
113.838	24.9	220.0
114.878	24.9	216.0
115.916	24.9	207.0
116.952	24.9	249.0
117.988	24.9	549.0
119.023	24.9	291.0
120.055	24.9	117.0
121.088	24.9	229.0
122.12	24.9	190.0
123.15	24.9	147.0
124.184	24.9	273.0
125.216	24.9	229.0
126.243	24.9	215.0
127.272	24.9	369.0
128.303	24.9	503.0
129.331	24.9	591.0
130.359	24.9	227.0
131.386	24.9	358.0
132.414	24.9	319.0
133.443	24.9	120.0
134.468	24.9	39.0
135.492	24.9	38.0
136.517	24.9	89.0
137.544	24.9	219.0
138.571	24.9	436.0
139.595	24.9	224.0
140.62	24.9	228.0
141.646	24.9	248.0
142.671	24.9	237.0
143.694	24.9	106.0
144.717	24.9	306.0
145.741	24.9	357.0
146.764	24.9	53.0
147.786	24.9	119.0
148.805	24.9	318.0
149.826	24.9	437.0
150.847	24.9	189.0
151.868	24.9	181.0
152.887	24.9	78.0
153.906	24.9	40.0
154.928	24.9	13.0
155.948	24.9	20.0
156.966	24.9	34.0
157.982	24.9	119.0
159.0	24.9	42.0
160.02	24.9	7.0
161.036	24.9	24.0
162.051	24.9	42.0
163.066	24.9	444.0
164.083	24.9	1094.0
165.099	24.9	748.0
166.112	24.9	318.0
167.125	24.9	565.0
168.13	24.9	144.0
169.095	24.9	32.0
169.977	24.9	18.0
170.733	24.9	11.0
171.347	24.9	17.0
171.838	24.9	9.0
172.223	24.9	9.0
172.52	24.9	7.0
172.747	24.9	10.0
172.915	24.9	6.0
71.995	25.9	153.0
72.031	25.9	166.0
72.133	25.9	151.0
72.332	25.9	148.0
72.637	25.9	117.0
73.036	25.9	116.0
73.523	25.9	70.0
74.09	25.9	32.0
74.73	25.9	6.0
75.432	25.9	24.0
76.19	25.9	146.0
76.998	25.9	172.0
77.847	25.9	270.0
78.731	25.9	222.0
79.644	25.9	451.0
80.584	25.9	938.0
81.547	25.9	1395.0
82.527	25.9	395.0
83.526	25.9	406.0
84.54	25.9	335.0
85.563	25.9	299.0
86.594	25.9	42.0
87.632	25.9	18.0
88.674	25.9	42.0
89.719	25.9	333.0
90.769	25.9	371.0
91.821	25.9	206.0
92.872	25.9	40.0
93.926	25.9	20.0
94.981	25.9	11.0
96.035	25.9	58.0
97.089	25.9	168.0
98.144	25.9	77.0
99.198	25.9	347.0
100.252	25.9	509.0
101.304	25.9	491.0
102.355	25.9	227.0
103.405	25.9	41.0
104.453	25.9	31.0
105.499	25.9	465.0
106.546	25.9	759.0
107.593	25.9	907.0
108.636	25.9	882.0
109.677	25.9	1927.0
110.718	25.9	765.0
111.758	25.9	246.0
112.796	25.9	281.0
113.833	25.9	292.0
114.873	25.9	358.0
115.912	25.9	372.0
116.948	25.9	356.0
117.983	25.9	441.0
119.018	25.9	156.0
120.052	25.9	40.0
121.086	25.9	136.0
122.117	25.9	343.0
123.149	25.9	267.0
124.181	25.9	232.0
125.209	25.9	361.0
126.238	25.9	439.0
127.268	25.9	361.0
128.3	25.9	480.0
129.33	25.9	463.0
130.357	25.9	193.0
131.384	25.9	183.0
132.412	25.9	135.0
133.439	25.9	28.0
134.465	25.9	93.0
135.49	25.9	280.0
136.516	25.9	332.0
137.543	25.9	223.0
138.569	25.9	390.0
139.594	25.9	383.0
140.619	25.9	430.0
141.644	25.9	397.0
142.667	25.9	262.0
143.689	25.9	345.0
144.713	25.9	185.0
145.738	25.9	109.0
146.762	25.9	27.0
147.785	25.9	170.0
148.805	25.9	2374.0
149.827	25.9	1737.0
150.848	25.9	445.0
151.869	25.9	233.0
152.887	25.9	423.0
153.904	25.9	200.0
154.926	25.9	127.0
155.946	25.9	32.0
156.964	25.9	127.0
157.982	25.9	383.0
159.001	25.9	76.0
160.019	25.9	13.0
161.037	25.9	60.0
162.054	25.9	75.0
163.069	25.9	377.0
164.082	25.9	1360.0
165.098	25.9	495.0
166.111	25.9	474.0
167.12	25.9	672.0
168.124	25.9	421.0
169.09	25.9	157.0
169.971	25.9	116.0
170.729	25.9	117.0
171.344	25.9	68.0
171.835	25.9	29.0
172.221	25.9	16.0
172.518	25.9	8.0
172.742	25.9	7.0
172.909	25.9	12.0
71.996	26.9	106.0
72.03	26.9	131.0
72.133	26.9	154.0
72.332	26.9	148.0
72.637	26.9	152.0
73.034	26.9	163.0
73.521	26.9	120.0
74.091	26.9	44.0
74.73	26.9	14.0
75.434	26.9	63.0
76.191	26.9	327.0
76.997	26.9	416.0
77.846	26.9	600.0
78.728	26.9	352.0
79.642	26.9	214.0
80.583	26.9	243.0
81.546	26.9	299.0
82.527	26.9	111.0
83.525	26.9	221.0
84.539	26.9	539.0
85.562	26.9	344.0
86.594	26.9	66.0
87.632	26.9	228.0
88.675	26.9	184.0
89.721	26.9	287.0
90.772	26.9	296.0
91.823	26.9	63.0
92.873	26.9	27.0
93.928	26.9	21.0
94.983	26.9	10.0
96.036	26.9	145.0
97.09	26.9	539.0
98.143	26.9	245.0
99.199	26.9	222.0
100.251	26.9	291.0
101.301	26.9	259.0
102.352	26.9	195.0
103.401	26.9	72.0
104.451	26.9	109.0
105.499	26.9	366.0
106.545	26.9	204.0
107.591	26.9	240.0
108.632	26.9	363.0
109.673	26.9	611.0
110.715	26.9	578.0
111.756	26.9	432.0
112.796	26.9	268.0
113.835	26.9	304.0
114.873	26.9	326.0
115.912	26.9	235.0
116.949	26.9	265.0
117.983	26.9	250.0
119.019	26.9	453.0
120.053	26.9	261.0
121.087	26.9	268.0
122.119	26.9	418.0
123.149	26.9	205.0
124.18	26.9	174.0
125.21	26.9	179.0
126.239	26.9	369.0
127.269	26.9	314.0
128.3	26.9	643.0
129.329	26.9	1227.0
130.357	26.9	406.0
131.383	26.9	358.0
132.411	26.9	571.0
133.438	26.9	93.0
134.466	26.9	113.0
135.491	26.9	277.0
136.517	26.9	264.0
137.545	26.9	301.0
138.57	26.9	272.0
139.595	26.9	182.0
140.62	26.9	459.0
141.645	26.9	495.0
142.67	26.9	281.0
143.691	26.9	253.0
144.714	26.9	182.0
145.74	26.9	163.0
146.764	26.9	72.0
147.783	26.9	34.0
148.802	26.9	1410.0
149.824	26.9	1755.0
150.846	26.9	596.0
151.866	26.9	240.0
152.885	26.9	50.0
153.905	26.9	302.0
154.927	26.9	426.0
155.949	26.9	425.0
156.966	26.9	219.0
157.982	26.9	64.0
159.001	26.9	26.0
160.019	26.9	20.0
161.034	26.9	158.0
162.05	26.9	201.0
163.067	26.9	315.0
164.083	26.9	366.0
165.098	26.9	288.0
166.11	26.9	172.0
167.122	26.9	361.0
168.128	26.9	691.0
169.095	26.9	618.0
169.975	26.9	364.0
170.731	26.9	267.0
171.344	26.9	204.0
171.834	26.9	151.0
172.218	26.9	91.0
172.516	26.9	96.0
172.743	26.9	115.0
172.91	26.9	81.0
71.997	27.9	9.0
72.031	27.9	4.0
72.133	27.9	7.0
72.33	27.9	9.0
72.635	27.9	8.0
73.035	27.9	13.0
73.524	27.9	14.0
74.093	27.9	11.0
74.732	27.9	67.0
75.434	27.9	161.0
76.19	27.9	169.0
76.995	27.9	118.0
77.844	27.9	142.0
78.729	27.9	74.0
79.644	27.9	233.0
80.587	27.9	274.0
81.55	27.9	533.0
82.531	27.9	562.0
83.529	27.9	2090.0
84.54	27.9	3531.0
85.562	27.9	937.0
86.593	27.9	89.0
87.632	27.9	188.0
88.675	27.9	281.0
89.721	27.9	383.0
90.772	27.9	2581.0
91.824	27.9	1591.0
92.876	27.9	88.0
93.931	27.9	32.0
94.986	27.9	19.0
96.039	27.9	30.0
97.093	27.9	52.0
98.146	27.9	33.0
99.2	27.9	64.0
100.254	27.9	56.0
101.306	27.9	31.0
102.357	27.9	92.0
103.407	27.9	61.0
104.455	27.9	66.0
105.502	27.9	381.0
106.548	27.9	307.0
107.593	27.9	131.0
108.637	27.9	190.0
109.681	27.9	335.0
110.724	27.9	267.0
111.764	27.9	201.0
112.804	27.9	190.0
113.841	27.9	224.0
114.878	27.9	318.0
115.916	27.9	422.0
116.951	27.9	257.0
117.986	27.9	386.0
119.022	27.9	478.0
120.057	27.9	314.0
121.09	27.9	299.0
122.12	27.9	289.0
123.15	27.9	214.0
124.182	27.9	269.0
125.213	27.9	266.0
126.243	27.9	221.0
127.275	27.9	623.0
128.305	27.9	815.0
129.334	27.9	430.0
130.361	27.9	413.0
131.388	27.9	192.0
132.414	27.9	100.0
133.441	27.9	26.0
134.467	27.9	68.0
135.492	27.9	123.0
136.517	27.9	81.0
137.545	27.9	146.0
138.572	27.9	302.0
139.596	27.9	266.0
140.622	27.9	341.0
141.648	27.9	275.0
142.672	27.9	335.0
143.693	27.9	58.0
144.715	27.9	20.0
145.74	27.9	78.0
146.765	27.9	37.0
147.787	27.9	28.0
148.806	27.9	40.0
149.828	27.9	65.0
150.851	27.9	42.0
151.872	27.9	36.0
152.889	27.9	22.0
153.907	27.9	48.0
154.928	27.9	102.0
155.948	27.9	197.0
156.968	27.9	100.0
157.986	27.9	25.0
159.003	27.9	23.0
160.021	27.9	68.0
161.039	27.9	444.0
162.055	27.9	136.0
163.071	27.9	37.0
164.087	27.9	116.0
165.101	27.9	206.0
166.113	27.9	315.0
167.123	27.9	778.0
168.126	27.9	1665.0
169.094	27.9	558.0
169.976	27.9	213.0
170.732	27.9	141.0
171.347	27.9	79.0
171.839	27.9	91.0
172.224	27.9	216.0
172.519	27.9	408.0
172.744	27.9	394.0
172.911	27.9	396.0
71.995	28.9	6.0
72.032	28.9	14.0
72.135	28.9	6.0
72.333	28.9	10.0
72.638	28.9	18.0
73.036	28.9	43.0
73.523	28.9	46.0
74.091	28.9	29.0
74.73	28.9	60.0
75.433	28.9	178.0
76.19	28.9	89.0
76.995	28.9	114.0
77.844	28.9	83.0
78.728	28.9	27.0
79.642	28.9	9.0
80.583	28.9	26.0
81.548	28.9	83.0
82.531	28.9	94.0
83.53	28.9	58.0
84.542	28.9	218.0
85.565	28.9	154.0
86.596	28.9	154.0
87.633	28.9	456.0
88.675	28.9	319.0
89.721	28.9	335.0
90.772	28.9	521.0
91.823	28.9	641.0
92.873	28.9	75.0
93.927	28.9	28.0
94.985	28.9	25.0
96.041	28.9	136.0
97.093	28.9	432.0
98.147	28.9	62.0
99.203	28.9	13.0
100.255	28.9	17.0
101.305	28.9	85.0
102.357	28.9	240.0
103.406	28.9	185.0
104.453	28.9	36.0
105.501	28.9	259.0
106.548	28.9	586.0
107.594	28.9	507.0
108.637	28.9	369.0
109.679	28.9	345.0
110.723	28.9	289.0
111.764	28.9	377.0
112.801	28.9	218.0
113.839	28.9	154.0
114.878	28.9	209.0
115.915	28.9	351.0
116.949	28.9	336.0
117.984	28.9	301.0
119.019	28.9	200.0
120.054	28.9	203.0
121.088	28.9	356.0
122.12	28.9	275.0
123.153	28.9	330.0
124.187	28.9	257.0
125.217	28.9	338.0
126.246	28.9	206.0
127.275	28.9	192.0
128.305	28.9	244.0
129.334	28.9	404.0
130.36	28.9	285.0
131.387	28.9	488.0
132.415	28.9	114.0
133.444	28.9	18.0
134.471	28.9	23.0
135.498	28.9	17.0
136.524	28.9	9.0
137.549	28.9	94.0
138.573	28.9	208.0
139.596	28.9	196.0
140.621	28.9	161.0
141.647	28.9	46.0
142.671	28.9	28.0
143.693	28.9	16.0
144.717	28.9	11.0
145.741	28.9	23.0
146.763	28.9	113.0
147.786	28.9	118.0
148.807	28.9	33.0
149.829	28.9	19.0
150.851	28.9	23.0
151.872	28.9	21.0
152.89	28.9	23.0
153.909	28.9	306.0
154.93	28.9	338.0
155.95	28.9	189.0
156.968	28.9	91.0
157.986	28.9	18.0
159.004	28.9	42.0
160.023	28.9	192.0
161.04	28.9	143.0
162.057	28.9	64.0
163.072	28.9	15.0
164.087	28.9	24.0
165.103	28.9	100.0
166.116	28.9	309.0
167.124	28.9	426.0
168.129	28.9	431.0
169.098	28.9	215.0
169.977	28.9	93.0
170.731	28.9	203.0
171.344	28.9	140.0
171.835	28.9	158.0
172.221	28.9	168.0
172.518	28.9	168.0
172.743	28.9	114.0
172.911	28.9	69.0
71.996	29.9	12.0
72.03	29.9	7.0
72.133	29.9	9.0
72.334	29.9	19.0
72.639	29.9	72.0
73.038	29.9	136.0
73.523	29.9	138.0
74.091	29.9	45.0
74.731	29.9	12.0
75.433	29.9	11.0
76.19	29.9	15.0
76.997	29.9	7.0
77.846	29.9	9.0
78.73	29.9	5.0
79.645	29.9	18.0
80.587	29.9	116.0
81.552	29.9	156.0
82.533	29.9	40.0
83.53	29.9	40.0
84.54	29.9	284.0
85.561	29.9	160.0
86.592	29.9	47.0
87.629	29.9	53.0
88.671	29.9	31.0
89.717	29.9	70.0
90.769	29.9	110.0
91.821	29.9	39.0
92.872	29.9	34.0
93.927	29.9	24.0
94.984	29.9	22.0
96.04	29.9	16.0
97.094	29.9	56.0
98.147	29.9	68.0
99.202	29.9	71.0
100.255	29.9	19.0
101.305	29.9	105.0
102.356	29.9	198.0
103.405	29.9	175.0
104.454	29.9	22.0
105.502	29.9	221.0
106.548	29.9	1628.0
107.593	29.9	867.0
108.636	29.9	466.0
109.677	29.9	330.0
110.72	29.9	343.0
111.761	29.9	253.0
112.801	29.9	308.0
113.841	29.9	209.0
114.877	29.9	319.0
115.913	29.9	550.0
116.95	29.9	457.0
117.986	29.9	183.0
119.022	29.9	293.0
120.057	29.9	226.0
121.089	29.9	148.0
122.12	29.9	285.0
123.15	29.9	219.0
124.182	29.9	173.0
125.212	29.9	331.0
126.242	29.9	269.0
127.274	29.9	184.0
128.304	29.9	260.0
129.333	29.9	243.0
130.361	29.9	316.0
131.388	29.9	283.0
132.416	29.9	100.0
133.445	29.9	26.0
134.472	29.9	28.0
135.497	29.9	21.0
136.522	29.9	9.0
137.549	29.9	209.0
138.575	29.9	174.0
139.598	29.9	150.0
140.622	29.9	265.0
141.647	29.9	120.0
142.671	29.9	32.0
143.694	29.9	24.0
144.718	29.9	15.0
145.743	29.9	137.0
146.764	29.9	429.0
147.786	29.9	279.0
148.807	29.9	33.0
149.829	29.9	26.0
150.851	29.9	140.0
151.871	29.9	199.0
152.89	29.9	41.0
153.908	29.9	141.0
154.928	29.9	188.0
155.949	29.9	315.0
156.968	29.9	266.0
157.985	29.9	24.0
159.003	29.9	39.0
160.021	29.9	187.0
161.037	29.9	595.0
162.054	29.9	375.0
163.071	29.9	32.0
164.086	29.9	30.0
165.099	29.9	103.0
166.111	29.9	247.0
167.122	29.9	398.0
168.129	29.9	393.0
169.097	29.9	155.0
169.979	29.9	322.0
170.733	29.9	385.0
171.346	29.9	338.0
171.837	29.9	508.0
172.222	29.9	500.0
172.518	29.9	409.0
172.744	29.9	217.0
172.911	29.9	183.0
71.998	30.9	7.0
72.034	30.9	3.0
72.135	30.9	6.0
72.334	30.9	6.0
72.639	30.9	12.0
73.037	30.9	6.0
73.524	30.9	9.0
74.091	30.9	10.0
74.729	30.9	21.0
75.432	30.9	8.0
76.189	30.9	12.0
76.996	30.9	9.0
77.844	30.9	16.0
78.728	30.9	10.0
79.642	30.9	19.0
80.582	30.9	177.0
81.546	30.9	178.0
82.528	30.9	31.0
83.526	30.9	31.0
84.536	30.9	181.0
85.558	30.9	316.0
86.59	30.9	478.0
87.627	30.9	210.0
88.669	30.9	28.0
89.715	30.9	18.0
90.766	30.9	13.0
91.819	30.9	16.0
92.872	30.9	26.0
93.928	30.9	21.0
94.984	30.9	35.0
96.038	30.9	34.0
97.091	30.9	23.0
98.146	30.9	405.0
99.201	30.9	416.0
100.253	30.9	176.0
101.303	30.9	75.0
102.352	30.9	312.0
103.402	30.9	278.0
104.45	30.9	65.0
105.496	30.9	91.0
106.543	30.9	1962.0
107.587	30.9	1735.0
108.632	30.9	490.0
109.675	30.9	211.0
110.717	30.9	183.0
111.758	30.9	268.0
112.796	30.9	347.0
113.836	30.9	163.0
114.874	30.9	223.0
115.911	30.9	234.0
116.946	30.9	223.0
117.982	30.9	218.0
119.017	30.9	253.0
120.051	30.9	153.0
121.085	30.9	45.0
122.117	30.9	176.0
123.148	30.9	274.0
124.18	30.9	138.0
125.211	30.9	196.0
126.241	30.9	251.0
127.271	30.9	319.0
128.301	30.9	254.0
129.33	30.9	276.0
130.358	30.9	292.0
131.383	30.9	440.0
132.411	30.9	402.0
133.44	30.9	37.0
134.465	30.9	18.0
135.49	30.9	19.0
136.517	30.9	13.0
137.543	30.9	18.0
138.569	30.9	107.0
139.596	30.9	713.0
140.622	30.9	1271.0
141.648	30.9	1980.0
142.672	30.9	198.0
143.694	30.9	44.0
144.717	30.9	21.0
145.741	30.9	18.0
146.763	30.9	49.0
147.783	30.9	111.0
148.804	30.9	136.0
149.827	30.9	220.0
150.848	30.9	394.0
151.869	30.9	395.0
152.888	30.9	163.0
153.906	30.9	21.0
154.926	30.9	26.0
155.946	30.9	39.0
156.965	30.9	36.0
157.985	30.9	18.0
159.002	30.9	18.0
160.022	30.9	20.0
161.039	30.9	34.0
162.056	30.9	45.0
163.071	30.9	30.0
164.085	30.9	248.0
165.1	30.9	298.0
166.112	30.9	213.0
167.123	30.9	318.0
168.127	30.9	335.0
169.092	30.9	408.0
169.972	30.9	553.0
170.73	30.9	285.0
171.343	30.9	97.0
171.832	30.9	51.0
172.218	30.9	67.0
172.515	30.9	112.0
172.74	30.9	171.0
172.908	30.9	234.0
71.994	31.9	12.0
72.029	31.9	15.0
72.132	31.9	11.0
72.329	31.9	11.0
72.633	31.9	10.0
73.033	31.9	38.0
73.522	31.9	156.0
74.089	31.9	366.0
74.729	31.9	161.0
75.432	31.9	32.0
76.19	31.9	16.0
76.998	31.9	18.0
77.845	31.9	11.0
78.728	31.9	11.0
79.642	31.9	12.0
80.583	31.9	7.0
81.546	31.9	21.0
82.527	31.9	27.0
83.525	31.9	16.0
84.536	31.9	108.0
85.557	31.9	241.0
86.586	31.9	187.0
87.623	31.9	132.0
88.664	31.9	161.0
89.71	31.9	68.0
90.76	31.9	29.0
91.812	31.9	21.0
92.865	31.9	59.0
93.919	31.9	45.0
94.975	31.9	52.0
96.03	31.9	152.0
97.083	31.9	49.0
98.138	31.9	123.0
99.193	31.9	259.0
100.246	31.9	357.0
101.297	31.9	191.0
102.347	31.9	276.0
103.397	31.9	188.0
104.446	31.9	36.0
105.494	31.9	11.0
106.541	31.9	56.0
107.586	31.9	230.0
108.629	31.9	210.0
109.671	31.9	252.0
110.713	31.9	248.0
111.754	31.9	293.0
112.792	31.9	216.0
113.831	31.9	206.0
114.869	31.9	200.0
115.907	31.9	183.0
116.942	31.9	339.0
117.978	31.9	312.0
119.013	31.9	161.0
120.046	31.9	352.0
121.08	31.9	287.0
122.113	31.9	343.0
123.145	31.9	634.0
124.178	31.9	193.0
125.209	31.9	199.0
126.24	31.9	323.0
127.272	31.9	108.0
128.302	31.9	24.0
129.329	31.9	35.0
130.356	31.9	119.0
131.384	31.9	131.0
132.41	31.9	128.0
133.437	31.9	20.0
134.464	31.9	15.0
135.49	31.9	15.0
136.516	31.9	17.0
137.542	31.9	18.0
138.567	31.9	195.0
139.591	31.9	1303.0
140.616	31.9	879.0
141.641	31.9	2584.0
142.666	31.9	1830.0
143.689	31.9	170.0
144.711	31.9	32.0
145.736	31.9	43.0
146.759	31.9	20.0
147.781	31.9	252.0
148.802	31.9	257.0
149.823	31.9	130.0
150.846	31.9	103.0
151.866	31.9	348.0
152.885	31.9	193.0
153.904	31.9	29.0
154.926	31.9	15.0
155.948	31.9	13.0
156.966	31.9	12.0
157.982	31.9	15.0
158.999	31.9	29.0
160.018	31.9	106.0
161.034	31.9	47.0
162.049	31.9	211.0
163.065	31.9	109.0
164.081	31.9	51.0
165.095	31.9	128.0
166.108	31.9	104.0
167.12	31.9	218.0
168.126	31.9	299.0
169.091	31.9	322.0
169.971	31.9	767.0
170.727	31.9	211.0
171.34	31.9	187.0
171.83	31.9	174.0
172.215	31.9	149.0
172.513	31.9	194.0
172.739	31.9	323.0
172.908	31.9	423.0
71.997	32.9	82.0
72.032	32.9	79.0
72.133	32.9	116.0
72.332	32.9	219.0
72.637	32.9	301.0
73.036	32.9	241.0
73.523	32.9	193.0
74.092	32.9	283.0
74.734	32.9	143.0
75.437	32.9	44.0
76.194	32.9	14.0
77.0	32.9	14.0
77.846	32.9	33.0
78.73	32.9	185.0
79.644	32.9	118.0
80.585	32.9	18.0
81.548	32.9	25.0
82.527	32.9	375.0
83.525	32.9	336.0
84.536	32.9	40.0
85.557	32.9	30.0
86.589	32.9	16.0
87.626	32.9	30.0
88.667	32.9	212.0
89.713	32.9	157.0
90.763	32.9	35.0
91.816	32.9	15.0
92.868	32.9	19.0
93.922	32.9	19.0
94.978	32.9	16.0
96.032	32.9	59.0
97.085	32.9	29.0
98.139	32.9	27.0
99.193	32.9	68.0
100.244	32.9	125.0
101.295	32.9	46.0
102.347	32.9	26.0
103.397	32.9	19.0
104.446	32.9	9.0
105.494	32.9	9.0
106.54	32.9	32.0
107.585	32.9	31.0
108.628	32.9	57.0
109.669	32.9	351.0
110.712	32.9	258.0
111.753	32.9	381.0
112.791	32.9	448.0
113.831	32.9	198.0
114.868	32.9	281.0
115.905	32.9	148.0
116.942	32.9	224.0
117.977	32.9	323.0
119.011	32.9	122.0
120.045	32.9	222.0
121.079	32.9	374.0
122.112	32.9	460.0
123.144	32.9	580.0
124.177	32.9	122.0
125.209	32.9	14.0
126.238	32.9	15.0
127.268	32.9	11.0
128.3	32.9	11.0
129.328	32.9	5.0
130.355	32.9	13.0
131.383	32.9	10.0
132.411	32.9	14.0
133.439	32.9	15.0
134.466	32.9	9.0
135.491	32.9	15.0
136.516	32.9	10.0
137.544	32.9	14.0
138.57	32.9	21.0
139.594	32.9	136.0
140.619	32.9	881.0
141.643	32.9	1147.0
142.666	32.9	922.0
143.688	32.9	310.0
144.711	32.9	34.0
145.736	32.9	20.0
146.76	32.9	20.0
147.783	32.9	164.0
148.804	32.9	98.0
149.825	32.9	29.0
150.847	32.9	30.0
151.866	32.9	96.0
152.884	32.9	43.0
153.904	32.9	21.0
154.924	32.9	13.0
155.944	32.9	20.0
156.962	32.9	64.0
157.98	32.9	53.0
158.997	32.9	156.0
160.017	32.9	525.0
161.033	32.9	254.0
162.047	32.9	40.0
163.063	32.9	24.0
164.081	32.9	65.0
165.094	32.9	198.0
166.107	32.9	377.0
167.119	32.9	358.0
168.123	32.9	303.0
169.09	32.9	502.0
169.972	32.9	248.0
170.726	32.9	321.0
171.339	32.9	669.0
171.829	32.9	522.0
172.215	32.9	529.0
172.514	32.9	506.0
172.738	32.9	451.0
172.904	32.9	449.0
71.996	33.9	39.0
72.031	33.9	44.0
72.133	33.9	71.0
72.332	33.9	149.0
72.636	33.9	300.0
73.035	33.9	201.0
73.524	33.9	130.0
74.093	33.9	35.0
74.734	33.9	15.0
75.437	33.9	16.0
76.194	33.9	15.0
77.0	33.9	14.0
77.848	33.9	58.0
78.731	33.9	247.0
79.644	33.9	67.0
80.583	33.9	162.0
81.545	33.9	366.0
82.527	33.9	112.0
83.525	33.9	54.0
84.536	33.9	23.0
85.557	33.9	13.0
86.588	33.9	10.0
87.624	33.9	69.0
88.666	33.9	394.0
89.712	33.9	135.0
90.763	33.9	21.0
91.814	33.9	17.0
92.867	33.9	16.0
93.921	33.9	22.0
94.977	33.9	17.0
96.031	33.9	26.0
97.083	33.9	32.0
98.139	33.9	46.0
99.193	33.9	21.0
100.244	33.9	13.0
101.295	33.9	17.0
102.346	33.9	24.0
103.395	33.9	30.0
104.442	33.9	25.0
105.49	33.9	119.0
106.537	33.9	81.0
107.583	33.9	20.0
108.626	33.9	9.0
109.669	33.9	12.0
110.712	33.9	34.0
111.752	33.9	88.0
112.792	33.9	87.0
113.83	33.9	179.0
114.868	33.9	295.0
115.907	33.9	159.0
116.942	33.9	73.0
117.977	33.9	232.0
119.013	33.9	353.0
120.047	33.9	161.0
121.08	33.9	236.0
122.112	33.9	112.0
123.144	33.9	104.0
124.177	33.9	35.0
125.208	33.9	16.0
126.237	33.9	6.0
127.269	33.9	22.0
128.298	33.9	13.0
129.326	33.9	11.0
130.354	33.9	15.0
131.38	33.9	5.0
132.408	33.9	11.0
133.436	33.9	4.0
134.462	33.9	21.0
135.487	33.9	19.0
136.513	33.9	15.0
137.541	33.9	19.0
138.568	33.9	26.0
139.591	33.9	91.0
140.617	33.9	1121.0
141.644	33.9	966.0
142.668	33.9	300.0
143.691	33.9	386.0
144.715	33.9	131.0
145.74	33.9	26.0
146.762	33.9	20.0
147.783	33.9	49.0
148.803	33.9	50.0
149.825	33.9	26.0
150.846	33.9	91.0
151.867	33.9	289.0
152.885	33.9	101.0
153.903	33.9	21.0
154.926	33.9	102.0
155.946	33.9	124.0
156.963	33.9	186.0
157.98	33.9	331.0
158.997	33.9	755.0
160.016	33.9	1935.0
161.033	33.9	455.0
162.05	33.9	30.0
163.067	33.9	20.0
164.082	33.9	143.0
165.098	33.9	385.0
166.11	33.9	552.0
167.12	33.9	567.0
168.125	33.9	130.0
169.092	33.9	55.0
169.974	33.9	27.0
170.729	33.9	59.0
171.342	33.9	262.0
171.832	33.9	306.0
172.217	33.9	258.0
172.514	33.9	247.0
172.738	33.9	252.0
172.906	33.9	312.0
71.998	34.9	3.0
72.032	34.9	5.0
72.135	34.9	10.0
72.334	34.9	7.0
72.639	34.9	6.0
73.038	34.9	14.0
73.526	34.9	9.0
74.094	34.9	19.0
74.735	34.9	8.0
75.438	34.9	33.0
76.195	34.9	68.0
77.0	34.9	52.0
77.848	34.9	30.0
78.731	34.9	44.0
79.644	34.9	41.0
80.585	34.9	69.0
81.548	34.9	466.0
82.528	34.9	301.0
83.526	34.9	27.0
84.537	34.9	13.0
85.56	34.9	9.0
86.592	34.9	13.0
87.629	34.9	232.0
88.671	34.9	299.0
89.718	34.9	122.0
90.768	34.9	26.0
91.819	34.9	22.0
92.87	34.9	15.0
93.925	34.9	11.0
94.981	34.9	22.0
96.036	34.9	14.0
97.088	34.9	17.0
98.141	34.9	21.0
99.195	34.9	19.0
100.247	34.9	12.0
101.298	34.9	12.0
102.35	34.9	12.0
103.4	34.9	22.0
104.449	34.9	34.0
105.497	34.9	169.0
106.545	34.9	154.0
107.589	34.9	49.0
108.633	34.9	16.0
109.676	34.9	11.0
110.719	34.9	10.0
111.758	34.9	24.0
112.798	34.9	130.0
113.836	34.9	193.0
114.873	34.9	51.0
115.91	34.9	27.0
116.945	34.9	8.0
117.979	34.9	23.0
119.014	34.9	55.0
120.048	34.9	349.0
121.082	34.9	130.0
122.115	34.9	30.0
123.147	34.9	130.0
124.178	34.9	360.0
125.209	34.9	314.0
126.24	34.9	168.0
127.271	34.9	67.0
128.301	34.9	103.0
129.332	34.9	311.0
130.358	34.9	104.0
131.383	34.9	13.0
132.411	34.9	15.0
133.439	34.9	16.0
134.465	34.9	19.0
135.492	34.9	16.0
136.518	34.9	24.0
137.545	34.9	264.0
138.569	34.9	295.0
139.594	34.9	41.0
140.62	34.9	26.0
141.644	34.9	38.0
142.668	34.9	44.0
143.691	34.9	173.0
144.715	34.9	80.0
145.739	34.9	21.0
146.762	34.9	28.0
147.783	34.9	32.0
148.804	34.9	209.0
149.827	34.9	578.0
150.848	34.9	245.0
151.867	34.9	146.0
152.886	34.9	175.0
153.906	34.9	56.0
154.929	34.9	152.0
155.949	34.9	327.0
156.967	34.9	127.0
157.985	34.9	84.0
159.004	34.9	186.0
160.022	34.9	277.0
161.04	34.9	130.0
162.055	34.9	30.0
163.07	34.9	40.0
164.085	34.9	333.0
165.099	34.9	498.0
166.113	34.9	295.0
167.124	34.9	74.0
168.128	34.9	60.0
169.096	34.9	72.0
169.976	34.9	24.0
170.731	34.9	20.0
171.345	34.9	37.0
171.834	34.9	125.0
172.219	34.9	250.0
172.516	34.9	291.0
172.741	34.9	303.0
172.909	34.9	305.0
71.994	35.9	45.0
72.03	35.9	38.0
72.133	35.9	45.0
72.333	35.9	18.0
72.638	35.9	15.0
73.038	35.9	15.0
73.525	35.9	18.0
74.092	35.9	23.0
74.732	35.9	27.0
75.437	35.9	196.0
76.195	35.9	449.0
77.001	35.9	290.0
77.849	35.9	134.0
78.732	35.9	120.0
79.645	35.9	271.0
80.586	35.9	144.0
81.548	35.9	23.0
82.53	35.9	22.0
83.527	35.9	20.0
84.539	35.9	30.0
85.562	35.9	155.0
86.593	35.9	206.0
87.63	35.9	374.0
88.671	35.9	1296.0
89.716	35.9	1129.0
90.766	35.9	249.0
91.818	35.9	150.0
92.871	35.9	26.0
93.925	35.9	16.0
94.98	35.9	26.0
96.036	35.9	200.0
97.09	35.9	120.0
98.143	35.9	41.0
99.197	35.9	43.0
100.25	35.9	18.0
101.3	35.9	73.0
102.352	35.9	56.0
103.402	35.9	19.0
104.45	35.9	13.0
105.498	35.9	42.0
106.543	35.9	231.0
107.588	35.9	81.0
108.632	35.9	18.0
109.676	35.9	16.0
110.717	35.9	10.0
111.756	35.9	10.0
112.795	35.9	158.0
113.832	35.9	297.0
114.87	35.9	110.0
115.908	35.9	66.0
116.944	35.9	50.0
117.98	35.9	18.0
119.016	35.9	32.0
120.05	35.9	447.0
121.084	35.9	288.0
122.117	35.9	76.0
123.148	35.9	232.0
124.181	35.9	451.0
125.212	35.9	543.0
126.242	35.9	344.0
127.272	35.9	215.0
128.3	35.9	202.0
129.33	35.9	328.0
130.358	35.9	202.0
131.384	35.9	24.0
132.413	35.9	11.0
133.441	35.9	17.0
134.467	35.9	28.0
135.493	35.9	125.0
136.519	35.9	131.0
137.547	35.9	453.0
138.573	35.9	213.0
139.598	35.9	28.0
140.623	35.9	19.0
141.649	35.9	31.0
142.673	35.9	43.0
143.694	35.9	25.0
144.717	35.9	18.0
145.741	35.9	34.0
146.764	35.9	23.0
147.786	35.9	29.0
148.807	35.9	251.0
149.829	35.9	264.0
150.851	35.9	104.0
151.872	35.9	34.0
152.892	35.9	77.0
153.911	35.9	41.0
154.932	35.9	27.0
155.951	35.9	27.0
156.968	35.9	23.0
157.986	35.9	22.0
159.004	35.9	21.0
160.022	35.9	65.0
161.039	35.9	106.0
162.054	35.9	188.0
163.07	35.9	56.0
164.086	35.9	146.0
165.1	35.9	995.0
166.112	35.9	327.0
167.123	35.9	31.0
168.129	35.9	71.0
169.094	35.9	109.0
169.974	35.9	187.0
170.731	35.9	334.0
171.343	35.9	229.0
171.833	35.9	143.0
172.219	35.9	93.0
172.514	35.9	56.0
172.74	35.9	52.0
172.907	35.9	42.0
71.999	36.9	460.0
72.034	36.9	489.0
72.136	36.9	477.0
72.335	36.9	439.0
72.638	36.9	215.0
73.036	36.9	130.0
73.524	36.9	168.0
74.092	36.9	307.0
74.731	36.9	287.0
75.434	36.9	589.0
76.192	36.9	417.0
77.0	36.9	519.0
77.848	36.9	225.0
78.731	36.9	79.0
79.645	36.9	30.0
80.585	36.9	27.0
81.546	36.9	10.0
82.527	36.9	16.0
83.525	36.9	86.0
84.537	36.9	352.0
85.558	36.9	343.0
86.589	36.9	245.0
87.628	36.9	200.0
88.67	36.9	828.0
89.716	36.9	755.0
90.767	36.9	84.0
91.819	36.9	39.0
92.872	36.9	48.0
93.926	36.9	125.0
94.982	36.9	312.0
96.037	36.9	102.0
97.089	36.9	34.0
98.142	36.9	27.0
99.197	36.9	41.0
100.25	36.9	68.0
101.3	36.9	380.0
102.35	36.9	223.0
103.399	36.9	39.0
104.448	36.9	15.0
105.495	36.9	16.0
106.542	36.9	15.0
107.587	36.9	7.0
108.631	36.9	10.0
109.674	36.9	11.0
110.715	36.9	12.0
111.756	36.9	21.0
112.795	36.9	46.0
113.834	36.9	28.0
114.872	36.9	98.0
115.908	36.9	342.0
116.944	36.9	181.0
117.979	36.9	63.0
119.015	36.9	15.0
120.049	36.9	17.0
121.082	36.9	19.0
122.115	36.9	92.0
123.148	36.9	219.0
124.181	36.9	428.0
125.211	36.9	173.0
126.241	36.9	274.0
127.271	36.9	338.0
128.3	36.9	111.0
129.33	36.9	182.0
130.357	36.9	72.0
131.383	36.9	15.0
132.412	36.9	15.0
133.441	36.9	20.0
134.468	36.9	378.0
135.493	36.9	1703.0
136.519	36.9	220.0
137.548	36.9	31.0
138.573	36.9	23.0
139.597	36.9	20.0
140.622	36.9	34.0
141.648	36.9	19.0
142.673	36.9	17.0
143.694	36.9	15.0
144.717	36.9	22.0
145.741	36.9	17.0
146.764	36.9	15.0
147.784	36.9	12.0
148.804	36.9	20.0
149.829	36.9	31.0
150.853	36.9	20.0
151.873	36.9	59.0
152.891	36.9	186.0
153.909	36.9	136.0
154.93	36.9	71.0
155.95	36.9	119.0
156.968	36.9	24.0
157.985	36.9	15.0
159.003	36.9	24.0
160.021	36.9	60.0
161.037	36.9	390.0
162.053	36.9	172.0
163.069	36.9	31.0
164.083	36.9	18.0
165.097	36.9	27.0
166.11	36.9	34.0
167.122	36.9	24.0
168.126	36.9	16.0
169.091	36.9	45.0
169.972	36.9	351.0
170.728	36.9	1058.0
171.343	36.9	701.0
171.833	36.9	710.0
172.218	36.9	459.0
172.516	36.9	248.0
172.74	36.9	193.0
172.907	36.9	101.0
71.997	37.9	348.0
72.031	37.9	286.0
72.135	37.9	350.0
72.335	37.9	276.0
72.639	37.9	162.0
73.039	37.9	147.0
73.527	37.9	237.0
74.095	37.9	385.0
74.733	37.9	293.0
75.436	37.9	261.0
76.194	37.9	355.0
77.0	37.9	700.0
77.848	37.9	561.0
78.731	37.9	548.0
79.645	37.9	190.0
80.586	37.9	25.0
81.548	37.9	26.0
82.528	37.9	232.0
83.526	37.9	415.0
84.537	37.9	206.0
85.561	37.9	133.0
86.594	37.9	247.0
87.631	37.9	259.0
88.673	37.9	360.0
89.718	37.9	247.0
90.767	37.9	156.0
91.819	37.9	83.0
92.871	37.9	227.0
93.926	37.9	459.0
94.981	37.9	321.0
96.035	37.9	162.0
97.088	37.9	62.0
98.141	37.9	18.0
99.197	37.9	17.0
100.248	37.9	18.0
101.298	37.9	129.0
102.349	37.9	214.0
103.397	37.9	286.0
104.446	37.9	186.0
105.494	37.9	34.0
106.54	37.9	15.0
107.586	37.9	43.0
108.629	37.9	63.0
109.671	37.9	291.0
110.714	37.9	218.0
111.757	37.9	186.0
112.796	37.9	192.0
113.834	37.9	34.0
114.873	37.9	27.0
115.909	37.9	50.0
116.945	37.9	45.0
117.981	37.9	54.0
119.016	37.9	27.0
120.05	37.9	11.0
121.083	37.9	19.0
122.114	37.9	20.0
123.146	37.9	56.0
124.18	37.9	166.0
125.212	37.9	216.0
126.243	37.9	487.0
127.274	37.9	112.0
128.304	37.9	37.0
129.333	37.9	13.0
130.36	37.9	18.0
131.386	37.9	13.0
132.414	37.9	15.0
133.443	37.9	31.0
134.469	37.9	46.0
135.493	37.9	288.0
136.519	37.9	104.0
137.547	37.9	29.0
138.571	37.9	26.0
139.594	37.9	14.0
140.62	37.9	19.0
141.647	37.9	22.0
142.671	37.9	28.0
143.692	37.9	15.0
144.715	37.9	19.0
145.741	37.9	22.0
146.764	37.9	18.0
147.786	37.9	22.0
148.807	37.9	21.0
149.829	37.9	8.0
150.851	37.9	14.0
151.872	37.9	101.0
152.891	37.9	396.0
153.91	37.9	471.0
154.93	37.9	526.0
155.95	37.9	242.0
156.969	37.9	60.0
157.985	37.9	16.0
159.003	37.9	19.0
160.021	37.9	24.0
161.037	37.9	160.0
162.052	37.9	75.0
163.069	37.9	22.0
164.085	37.9	12.0
165.099	37.9	17.0
166.111	37.9	10.0
167.123	37.9	25.0
168.128	37.9	19.0
169.095	37.9	13.0
169.975	37.9	27.0
170.73	37.9	108.0
171.345	37.9	252.0
171.835	37.9	411.0
172.22	37.9	326.0
172.516	37.9	278.0
172.74	37.9	295.0
172.908	37.9	314.0
71.998	38.9	140.0
72.034	38.9	164.0
72.137	38.9	179.0
72.335	38.9	215.0
72.639	38.9	347.0
73.036	38.9	462.0
73.523	38.9	593.0
74.091	38.9	476.0
74.731	38.9	253.0
75.435	38.9	188.0
76.194	38.9	205.0
77.002	38.9	450.0
77.85	38.9	423.0
78.735	38.9	1129.0
79.649	38.9	667.0
80.588	38.9	93.0
81.55	38.9	21.0
82.529	38.9	113.0
83.527	38.9	476.0
84.539	38.9	560.0
85.561	38.9	408.0
86.592	38.9	49.0
87.63	38.9	58.0
88.674	38.9	168.0
89.721	38.9	228.0
90.771	38.9	263.0
91.823	38.9	178.0
92.875	38.9	311.0
93.93	38.9	431.0
94.985	38.9	226.0
96.038	38.9	259.0
97.093	38.9	173.0
98.148	38.9	19.0
99.202	38.9	12.0
100.253	38.9	14.0
101.303	38.9	17.0
102.356	38.9	168.0
103.405	38.9	238.0
104.452	38.9	285.0
105.499	38.9	50.0
106.545	38.9	60.0
107.591	38.9	154.0
108.635	38.9	346.0
109.677	38.9	665.0
110.719	38.9	732.0
111.76	38.9	454.0
112.799	38.9	469.0
113.837	38.9	100.0
114.875	38.9	19.0
115.912	38.9	74.0
116.948	38.9	201.0
117.983	38.9	99.0
119.018	38.9	18.0
120.052	38.9	13.0
121.087	38.9	11.0
122.12	38.9	16.0
123.152	38.9	98.0
124.185	38.9	150.0
125.215	38.9	205.0
126.243	38.9	108.0
127.271	38.9	199.0
128.302	38.9	206.0
129.332	38.9	29.0
130.358	38.9	8.0
131.385	38.9	14.0
132.414	38.9	175.0
133.443	38.9	511.0
134.471	38.9	509.0
135.496	38.9	535.0
136.521	38.9	75.0
137.549	38.9	37.0
138.575	38.9	28.0
139.6	38.9	16.0
140.626	38.9	17.0
141.653	38.9	46.0
142.677	38.9	181.0
143.698	38.9	71.0
144.72	38.9	20.0
145.746	38.9	20.0
146.769	38.9	25.0
147.79	38.9	22.0
148.81	38.9	19.0
149.831	38.9	21.0
150.853	38.9	10.0
151.874	38.9	20.0
152.893	38.9	72.0
153.912	38.9	83.0
154.931	38.9	222.0
155.951	38.9	145.0
156.97	38.9	28.0
157.989	38.9	13.0
159.006	38.9	23.0
160.023	38.9	12.0
161.041	38.9	17.0
162.056	38.9	28.0
163.07	38.9	110.0
164.085	38.9	181.0
165.1	38.9	71.0
166.113	38.9	20.0
167.125	38.9	24.0
168.131	38.9	20.0
169.098	38.9	12.0
169.978	38.9	16.0
170.734	38.9	45.0
171.347	38.9	144.0
171.837	38.9	346.0
172.224	38.9	379.0
172.519	38.9	476.0
172.742	38.9	386.0
172.909	38.9	254.0
71.997	39.9	188.0
72.031	39.9	201.0
72.132	39.9	226.0
72.329	39.9	399.0
72.635	39.9	974.0
73.035	39.9	1591.0
73.522	39.9	1720.0
74.092	39.9	678.0
74.733	39.9	322.0
75.437	39.9	398.0
76.194	39.9	262.0
77.002	39.9	151.0
77.849	39.9	88.0
78.73	39.9	166.0
79.643	39.9	82.0
80.585	39.9	27.0
81.548	39.9	7.0
82.53	39.9	43.0
83.528	39.9	309.0
84.538	39.9	235.0
85.561	39.9	143.0
86.592	39.9	239.0
87.629	39.9	527.0
88.67	39.9	432.0
89.715	39.9	416.0
90.766	39.9	432.0
91.817	39.9	273.0
92.87	39.9	347.0
93.924	39.9	403.0
94.978	39.9	828.0
96.032	39.9	536.0
97.087	39.9	152.0
98.143	39.9	24.0
99.198	39.9	19.0
100.251	39.9	19.0
101.302	39.9	14.0
102.353	39.9	14.0
103.401	39.9	18.0
104.45	39.9	18.0
105.498	39.9	16.0
106.542	39.9	24.0
107.588	39.9	84.0
108.632	39.9	155.0
109.672	39.9	235.0
110.715	39.9	344.0
111.755	39.9	291.0
112.795	39.9	364.0
113.833	39.9	87.0
114.872	39.9	19.0
115.91	39.9	66.0
116.945	39.9	312.0
117.982	39.9	155.0
119.017	39.9	58.0
120.05	39.9	15.0
121.084	39.9	20.0
122.116	39.9	19.0
123.147	39.9	173.0
124.18	39.9	929.0
125.211	39.9	532.0
126.24	39.9	262.0
127.27	39.9	277.0
128.301	39.9	263.0
129.331	39.9	64.0
130.359	39.9	43.0
131.384	39.9	78.0
132.413	39.9	39.0
133.441	39.9	359.0
134.468	39.9	739.0
135.494	39.9	2001.0
136.521	39.9	428.0
137.549	39.9	27.0
138.575	39.9	27.0
139.599	39.9	14.0
140.625	39.9	39.0
141.65	39.9	47.0
142.674	39.9	28.0
143.695	39.9	32.0
144.716	39.9	15.0
145.741	39.9	14.0
146.764	39.9	16.0
147.785	39.9	18.0
148.806	39.9	21.0
149.829	39.9	123.0
150.849	39.9	147.0
151.869	39.9	390.0
152.889	39.9	163.0
153.909	39.9	47.0
154.929	39.9	313.0
155.949	39.9	232.0
156.967	39.9	39.0
157.983	39.9	24.0
159.001	39.9	15.0
160.021	39.9	19.0
161.037	39.9	79.0
162.054	39.9	170.0
163.071	39.9	396.0
164.086	39.9	623.0
165.1	39.9	513.0
166.115	39.9	88.0
167.126	39.9	20.0
168.129	39.9	16.0
169.095	39.9	15.0
169.976	39.9	11.0
170.73	39.9	26.0
171.342	39.9	76.0
171.832	39.9	154.0
172.217	39.9	141.0
172.514	39.9	124.0
172.74	39.9	82.0
172.906	39.9	71.0
71.994	40.9	265.0
72.029	40.9	271.0
72.131	40.9	235.0
72.331	40.9	250.0
72.637	40.9	366.0
73.037	40.9	420.0
73.526	40.9	361.0
74.095	40.9	396.0
74.735	40.9	187.0
75.437	40.9	136.0
76.194	40.9	380.0
77.001	40.9	212.0
77.846	40.9	35.0
78.729	40.9	46.0
79.644	40.9	29.0
80.586	40.9	20.0
81.55	40.9	19.0
82.531	40.9	18.0
83.528	40.9	87.0
84.538	40.9	281.0
[truncated: 9,000 more rows]
