# Supplementary material for: Multimodal dynamic and unclonable anti-counterfeiting using robust diamond microparticles on heterogeneous substrate
Source: Nat Commun. 2023 May 2;14:2507. doi: 10.1038/s41467-023-38178-1 (PMC10154296; doi:10.1038/s41467-023-38178-1)
Supplement: Supplementary file 3 — Source Data [file 41467_2023_38178_MOESM3_ESM.zip › Source Data/Fig 4/13_1.txt]

40.996	35.9	388.0
41.028	35.9	322.0
41.133	35.9	357.0
41.334	35.9	425.0
41.639	35.9	554.0
42.04	35.9	854.0
42.533	35.9	635.0
43.106	35.9	198.0
43.751	35.9	70.0
44.461	35.9	175.0
45.223	35.9	1655.0
46.031	35.9	1564.0
46.882	35.9	1013.0
47.773	35.9	324.0
48.691	35.9	265.0
49.632	35.9	1009.0
50.599	35.9	479.0
51.589	35.9	50.0
52.592	35.9	107.0
53.603	35.9	673.0
54.627	35.9	94.0
55.662	35.9	35.0
56.701	35.9	601.0
57.744	35.9	1252.0
58.792	35.9	394.0
59.847	35.9	590.0
60.902	35.9	497.0
61.953	35.9	656.0
63.009	35.9	95.0
64.066	35.9	990.0
65.121	35.9	1423.0
66.174	35.9	874.0
67.23	35.9	346.0
68.287	35.9	979.0
69.339	35.9	364.0
70.389	35.9	46.0
71.442	35.9	374.0
72.49	35.9	729.0
73.535	35.9	810.0
74.582	35.9	458.0
75.628	35.9	225.0
76.673	35.9	1108.0
77.714	35.9	1006.0
78.756	35.9	1842.0
79.799	35.9	598.0
80.837	35.9	28.0
81.873	35.9	23.0
82.913	35.9	28.0
83.953	35.9	865.0
84.984	35.9	279.0
86.016	35.9	145.0
87.054	35.9	820.0
88.088	35.9	269.0
89.114	35.9	127.0
90.142	35.9	25.0
91.175	35.9	16.0
92.203	35.9	37.0
93.228	35.9	54.0
94.256	35.9	117.0
95.285	35.9	578.0
96.308	35.9	184.0
97.33	35.9	135.0
98.358	35.9	1338.0
99.386	35.9	648.0
100.408	35.9	439.0
101.429	35.9	1572.0
102.456	35.9	70.0
103.483	35.9	288.0
104.507	35.9	515.0
105.531	35.9	347.0
106.559	35.9	1219.0
107.587	35.9	708.0
108.612	35.9	331.0
109.639	35.9	65.0
110.667	35.9	1096.0
111.69	35.9	753.0
112.714	35.9	136.0
113.744	35.9	839.0
114.771	35.9	160.0
115.791	35.9	37.0
116.816	35.9	30.0
117.846	35.9	1037.0
118.871	35.9	656.0
119.888	35.9	1062.0
120.912	35.9	956.0
121.938	35.9	146.0
122.957	35.9	31.0
123.978	35.9	87.0
125.002	35.9	484.0
126.021	35.9	296.0
127.039	35.9	273.0
128.062	35.9	251.0
129.083	35.9	1708.0
130.097	35.9	1630.0
131.111	35.9	412.0
132.132	35.9	1271.0
133.149	35.9	503.0
134.158	35.9	1376.0
135.169	35.9	474.0
136.184	35.9	1476.0
137.188	35.9	1189.0
138.147	35.9	250.0
139.025	35.9	224.0
139.785	35.9	538.0
140.399	35.9	610.0
140.891	35.9	552.0
141.285	35.9	342.0
141.589	35.9	227.0
141.812	35.9	164.0
141.977	35.9	109.0
40.993	36.9	976.0
41.029	36.9	1080.0
41.135	36.9	1182.0
41.332	36.9	983.0
41.64	36.9	882.0
42.044	36.9	1674.0
42.533	36.9	1981.0
43.104	36.9	287.0
43.752	36.9	129.0
44.462	36.9	1329.0
45.222	36.9	547.0
46.032	36.9	1422.0
46.887	36.9	1614.0
47.775	36.9	808.0
48.691	36.9	65.0
49.637	36.9	30.0
50.603	36.9	34.0
51.588	36.9	537.0
52.593	36.9	512.0
53.605	36.9	79.0
54.629	36.9	1204.0
55.664	36.9	861.0
56.704	36.9	292.0
57.746	36.9	578.0
58.794	36.9	102.0
59.848	36.9	469.0
60.9	36.9	674.0
61.953	36.9	958.0
63.011	36.9	334.0
64.067	36.9	285.0
65.121	36.9	750.0
66.178	36.9	493.0
67.232	36.9	346.0
68.284	36.9	1289.0
69.339	36.9	212.0
70.392	36.9	40.0
71.44	36.9	470.0
72.489	36.9	705.0
73.539	36.9	697.0
74.583	36.9	96.0
75.623	36.9	208.0
76.67	36.9	1043.0
77.716	36.9	826.0
78.755	36.9	651.0
79.793	36.9	297.0
80.837	36.9	40.0
81.877	36.9	211.0
82.912	36.9	463.0
83.95	36.9	612.0
84.986	36.9	751.0
86.019	36.9	18.0
87.056	36.9	21.0
88.088	36.9	27.0
89.117	36.9	23.0
90.15	36.9	16.0
91.18	36.9	13.0
92.208	36.9	123.0
93.238	36.9	88.0
94.268	36.9	107.0
95.293	36.9	522.0
96.321	36.9	231.0
97.349	36.9	44.0
98.372	36.9	277.0
99.399	36.9	139.0
100.429	36.9	185.0
101.451	36.9	228.0
102.472	36.9	70.0
103.502	36.9	1331.0
104.53	36.9	749.0
105.549	36.9	270.0
106.575	36.9	616.0
107.607	36.9	412.0
108.63	36.9	65.0
109.652	36.9	42.0
110.679	36.9	41.0
111.702	36.9	348.0
112.728	36.9	309.0
113.756	36.9	344.0
114.778	36.9	601.0
115.8	36.9	129.0
116.828	36.9	100.0
117.852	36.9	468.0
118.872	36.9	136.0
119.897	36.9	347.0
120.92	36.9	409.0
121.94	36.9	685.0
122.964	36.9	26.0
123.983	36.9	29.0
124.999	36.9	72.0
126.023	36.9	258.0
127.044	36.9	878.0
128.058	36.9	1162.0
129.078	36.9	505.0
130.098	36.9	755.0
131.112	36.9	417.0
132.126	36.9	192.0
133.143	36.9	146.0
134.158	36.9	342.0
135.166	36.9	267.0
136.176	36.9	249.0
137.183	36.9	577.0
138.143	36.9	216.0
139.021	36.9	545.0
139.781	36.9	1168.0
140.393	36.9	2033.0
140.884	36.9	1275.0
141.277	36.9	374.0
141.575	36.9	91.0
141.796	36.9	49.0
141.965	36.9	31.0
40.993	37.9	1713.0
41.031	37.9	1701.0
41.134	37.9	1504.0
41.331	37.9	1487.0
41.639	37.9	967.0
42.043	37.9	753.0
42.532	37.9	515.0
43.105	37.9	741.0
43.753	37.9	490.0
44.461	37.9	170.0
45.221	37.9	639.0
46.032	37.9	323.0
46.887	37.9	368.0
47.774	37.9	336.0
48.688	37.9	90.0
49.634	37.9	44.0
50.602	37.9	894.0
51.586	37.9	837.0
52.588	37.9	548.0
53.605	37.9	42.0
54.631	37.9	145.0
55.661	37.9	125.0
56.701	37.9	116.0
57.748	37.9	1197.0
58.794	37.9	945.0
59.844	37.9	256.0
60.9	37.9	706.0
61.956	37.9	1775.0
63.008	37.9	904.0
64.063	37.9	65.0
65.123	37.9	175.0
66.179	37.9	34.0
67.229	37.9	58.0
68.282	37.9	72.0
69.339	37.9	497.0
70.391	37.9	683.0
71.438	37.9	272.0
72.487	37.9	434.0
73.537	37.9	312.0
74.582	37.9	62.0
75.626	37.9	369.0
76.672	37.9	1014.0
77.716	37.9	860.0
78.755	37.9	1518.0
79.796	37.9	1321.0
80.837	37.9	951.0
81.874	37.9	900.0
82.911	37.9	641.0
83.952	37.9	645.0
84.987	37.9	673.0
86.018	37.9	129.0
87.054	37.9	735.0
88.09	37.9	493.0
89.119	37.9	66.0
90.148	37.9	159.0
91.182	37.9	172.0
92.215	37.9	704.0
93.239	37.9	810.0
94.264	37.9	53.0
95.296	37.9	38.0
96.324	37.9	83.0
97.347	37.9	362.0
98.374	37.9	28.0
99.404	37.9	23.0
100.429	37.9	27.0
101.452	37.9	24.0
102.478	37.9	36.0
103.503	37.9	338.0
104.529	37.9	565.0
105.559	37.9	1056.0
106.582	37.9	1262.0
107.604	37.9	166.0
108.633	37.9	70.0
109.662	37.9	39.0
110.682	37.9	130.0
111.704	37.9	1791.0
112.735	37.9	795.0
113.762	37.9	305.0
114.781	37.9	834.0
115.804	37.9	706.0
116.833	37.9	47.0
117.857	37.9	39.0
118.875	37.9	522.0
119.897	37.9	1682.0
120.922	37.9	576.0
121.944	37.9	545.0
122.962	37.9	63.0
123.985	37.9	80.0
125.008	37.9	139.0
126.024	37.9	68.0
127.041	37.9	27.0
128.066	37.9	41.0
129.085	37.9	125.0
130.096	37.9	636.0
131.113	37.9	625.0
132.134	37.9	285.0
133.148	37.9	1552.0
134.157	37.9	117.0
135.172	37.9	24.0
136.184	37.9	55.0
137.184	37.9	158.0
138.149	37.9	1266.0
139.032	37.9	1292.0
139.786	37.9	340.0
140.395	37.9	249.0
140.888	37.9	123.0
141.277	37.9	45.0
141.574	37.9	32.0
141.794	37.9	25.0
141.963	37.9	21.0
40.994	38.9	970.0
41.028	38.9	1167.0
41.133	38.9	1266.0
41.334	38.9	1062.0
41.64	38.9	759.0
42.041	38.9	632.0
42.533	38.9	213.0
43.105	38.9	298.0
43.749	38.9	354.0
44.459	38.9	258.0
45.223	38.9	202.0
46.031	38.9	348.0
46.881	38.9	418.0
47.771	38.9	1037.0
48.689	38.9	550.0
49.63	38.9	856.0
50.597	38.9	493.0
51.585	38.9	424.0
52.586	38.9	48.0
53.597	38.9	38.0
54.623	38.9	536.0
55.66	38.9	864.0
56.696	38.9	204.0
57.738	38.9	90.0
58.789	38.9	895.0
59.841	38.9	479.0
60.892	38.9	82.0
61.947	38.9	586.0
63.005	38.9	314.0
64.06	38.9	98.0
65.115	38.9	93.0
66.173	38.9	121.0
67.226	38.9	30.0
68.276	38.9	36.0
69.332	38.9	390.0
70.386	38.9	342.0
71.433	38.9	163.0
72.479	38.9	1558.0
73.531	38.9	592.0
74.581	38.9	1080.0
75.624	38.9	2364.0
76.666	38.9	1829.0
77.711	38.9	681.0
78.753	38.9	2018.0
79.79	38.9	827.0
80.832	38.9	346.0
81.873	38.9	870.0
82.909	38.9	2461.0
83.945	38.9	783.0
84.983	38.9	1263.0
86.019	38.9	1434.0
87.05	38.9	1765.0
88.083	38.9	1623.0
89.116	38.9	466.0
90.148	38.9	76.0
91.176	38.9	720.0
92.207	38.9	779.0
93.239	38.9	332.0
94.265	38.9	65.0
95.292	38.9	111.0
96.322	38.9	238.0
97.349	38.9	941.0
98.372	38.9	52.0
99.399	38.9	30.0
100.43	38.9	21.0
101.453	38.9	16.0
102.474	38.9	18.0
103.503	38.9	1692.0
104.531	38.9	1454.0
105.553	38.9	1236.0
106.579	38.9	149.0
107.609	38.9	1318.0
108.633	38.9	1759.0
109.655	38.9	75.0
110.68	38.9	73.0
111.709	38.9	776.0
112.734	38.9	658.0
113.754	38.9	49.0
114.78	38.9	46.0
115.806	38.9	76.0
116.826	38.9	120.0
117.85	38.9	491.0
118.877	38.9	408.0
119.899	38.9	74.0
120.917	38.9	241.0
121.941	38.9	303.0
122.968	38.9	309.0
123.985	38.9	330.0
125.0	38.9	620.0
126.021	38.9	229.0
127.045	38.9	33.0
128.065	38.9	29.0
129.079	38.9	187.0
130.094	38.9	903.0
131.116	38.9	1459.0
132.132	38.9	1211.0
133.142	38.9	125.0
134.158	38.9	76.0
135.173	38.9	854.0
136.18	38.9	380.0
137.181	38.9	1211.0
138.15	38.9	815.0
139.032	38.9	745.0
139.782	38.9	125.0
140.393	38.9	24.0
140.888	38.9	23.0
141.276	38.9	54.0
141.57	38.9	186.0
141.794	38.9	324.0
141.964	38.9	378.0
40.994	39.9	1520.0
41.03	39.9	1613.0
41.136	39.9	1536.0
41.335	39.9	1371.0
41.639	39.9	1051.0
42.042	39.9	878.0
42.534	39.9	295.0
43.106	39.9	135.0
43.749	39.9	651.0
44.459	39.9	816.0
45.223	39.9	681.0
46.031	39.9	948.0
46.882	39.9	1060.0
47.775	39.9	869.0
48.69	39.9	851.0
49.63	39.9	994.0
50.599	39.9	2333.0
51.587	39.9	2317.0
52.588	39.9	779.0
53.602	39.9	1915.0
54.631	39.9	611.0
55.665	39.9	741.0
56.702	39.9	534.0
57.748	39.9	45.0
58.798	39.9	66.0
59.848	39.9	61.0
60.901	39.9	1212.0
61.958	39.9	791.0
63.012	39.9	286.0
64.066	39.9	670.0
65.124	39.9	692.0
66.179	39.9	340.0
67.231	39.9	30.0
68.286	39.9	24.0
69.342	39.9	40.0
70.393	39.9	40.0
71.441	39.9	29.0
72.49	39.9	76.0
73.542	39.9	125.0
74.59	39.9	334.0
75.632	39.9	782.0
76.676	39.9	1096.0
77.72	39.9	2114.0
78.761	39.9	1381.0
79.799	39.9	1987.0
80.839	39.9	575.0
81.881	39.9	1056.0
82.92	39.9	676.0
83.954	39.9	1345.0
84.988	39.9	984.0
86.026	39.9	889.0
87.059	39.9	996.0
88.09	39.9	1371.0
89.123	39.9	644.0
90.157	39.9	735.0
91.186	39.9	583.0
92.214	39.9	845.0
93.243	39.9	304.0
94.273	39.9	44.0
95.3	39.9	19.0
96.327	39.9	20.0
97.357	39.9	120.0
98.386	39.9	648.0
99.409	39.9	263.0
100.434	39.9	241.0
101.461	39.9	777.0
102.485	39.9	73.0
103.51	39.9	661.0
104.54	39.9	847.0
105.567	39.9	680.0
106.587	39.9	80.0
107.613	39.9	322.0
108.643	39.9	764.0
109.667	39.9	140.0
110.688	39.9	23.0
111.715	39.9	50.0
112.742	39.9	55.0
113.765	39.9	30.0
114.789	39.9	18.0
115.814	39.9	85.0
116.836	39.9	1379.0
117.858	39.9	1406.0
118.882	39.9	687.0
119.906	39.9	192.0
120.927	39.9	572.0
121.948	39.9	324.0
122.972	39.9	996.0
123.994	39.9	820.0
125.012	39.9	677.0
126.029	39.9	512.0
127.051	39.9	129.0
128.072	39.9	132.0
129.086	39.9	458.0
130.102	39.9	415.0
131.122	39.9	452.0
132.138	39.9	62.0
133.149	39.9	470.0
134.164	39.9	555.0
135.18	39.9	609.0
136.187	39.9	1601.0
137.189	39.9	888.0
138.157	39.9	285.0
139.038	39.9	43.0
139.789	39.9	33.0
140.402	39.9	29.0
140.898	39.9	39.0
141.283	39.9	145.0
141.576	39.9	328.0
141.798	39.9	471.0
141.967	39.9	610.0
40.998	40.9	784.0
41.032	40.9	770.0
41.133	40.9	836.0
41.333	40.9	1228.0
41.642	40.9	1848.0
42.043	40.9	1347.0
42.531	40.9	1978.0
43.103	40.9	1238.0
43.752	40.9	872.0
44.46	40.9	733.0
45.219	40.9	688.0
46.031	40.9	1132.0
46.886	40.9	1394.0
47.774	40.9	2290.0
48.687	40.9	1254.0
49.631	40.9	984.0
50.601	40.9	1001.0
51.584	40.9	1913.0
52.583	40.9	332.0
53.598	40.9	137.0
54.627	40.9	78.0
55.66	40.9	379.0
56.696	40.9	494.0
57.742	40.9	242.0
58.793	40.9	77.0
59.844	40.9	34.0
60.895	40.9	107.0
61.952	40.9	305.0
63.008	40.9	154.0
64.062	40.9	355.0
65.117	40.9	118.0
66.174	40.9	59.0
67.23	40.9	1255.0
68.281	40.9	307.0
69.333	40.9	26.0
70.387	40.9	23.0
71.439	40.9	50.0
72.487	40.9	50.0
73.534	40.9	1420.0
74.583	40.9	1842.0
75.63	40.9	1050.0
76.671	40.9	1120.0
77.715	40.9	2348.0
78.761	40.9	552.0
79.797	40.9	430.0
80.835	40.9	141.0
81.877	40.9	796.0
82.915	40.9	476.0
83.95	40.9	1549.0
84.983	40.9	735.0
86.02	40.9	252.0
87.057	40.9	137.0
88.088	40.9	64.0
89.118	40.9	136.0
90.151	40.9	938.0
91.184	40.9	1230.0
92.212	40.9	430.0
93.24	40.9	764.0
94.271	40.9	1371.0
95.303	40.9	268.0
96.328	40.9	390.0
97.35	40.9	35.0
98.379	40.9	460.0
99.409	40.9	422.0
100.433	40.9	349.0
101.456	40.9	2222.0
102.484	40.9	249.0
103.512	40.9	31.0
104.536	40.9	122.0
105.562	40.9	269.0
106.589	40.9	38.0
107.615	40.9	26.0
108.638	40.9	43.0
109.664	40.9	288.0
110.691	40.9	242.0
111.714	40.9	28.0
112.738	40.9	25.0
113.766	40.9	37.0
114.79	40.9	26.0
115.81	40.9	34.0
116.832	40.9	417.0
117.861	40.9	286.0
118.885	40.9	158.0
119.901	40.9	57.0
120.924	40.9	247.0
121.952	40.9	105.0
122.972	40.9	108.0
123.986	40.9	70.0
125.009	40.9	40.0
126.03	40.9	522.0
127.046	40.9	1258.0
128.064	40.9	386.0
129.085	40.9	1476.0
130.104	40.9	148.0
131.117	40.9	57.0
132.133	40.9	31.0
133.153	40.9	625.0
134.164	40.9	914.0
135.172	40.9	1390.0
136.186	40.9	2597.0
137.193	40.9	944.0
138.155	40.9	34.0
139.031	40.9	68.0
139.789	40.9	930.0
140.405	40.9	841.0
140.892	40.9	305.0
141.276	40.9	148.0
141.577	40.9	47.0
141.801	40.9	34.0
141.963	40.9	28.0
40.999	41.9	1217.0
41.031	41.9	1054.0
41.134	41.9	840.0
41.337	41.9	715.0
41.642	41.9	594.0
42.041	41.9	606.0
42.532	41.9	837.0
43.107	41.9	603.0
43.752	41.9	610.0
44.457	41.9	824.0
45.22	41.9	971.0
46.033	41.9	729.0
46.885	41.9	175.0
47.772	41.9	165.0
48.689	41.9	294.0
49.634	41.9	86.0
50.602	41.9	140.0
51.586	41.9	51.0
52.588	41.9	132.0
53.605	41.9	223.0
54.63	41.9	752.0
55.663	41.9	413.0
56.704	41.9	144.0
57.75	41.9	788.0
58.796	41.9	1673.0
59.85	41.9	91.0
60.905	41.9	343.0
61.957	41.9	1052.0
63.01	41.9	76.0
64.068	41.9	27.0
65.126	41.9	69.0
66.178	41.9	116.0
67.231	41.9	947.0
68.288	41.9	294.0
69.342	41.9	60.0
70.392	41.9	1150.0
71.441	41.9	962.0
72.493	41.9	529.0
73.544	41.9	1424.0
74.589	41.9	906.0
75.632	41.9	1001.0
76.679	41.9	1089.0
77.726	41.9	629.0
78.767	41.9	814.0
79.804	41.9	996.0
80.843	41.9	565.0
81.884	41.9	486.0
82.92	41.9	607.0
83.954	41.9	1345.0
84.994	41.9	1059.0
86.03	41.9	278.0
87.062	41.9	410.0
88.096	41.9	1739.0
89.129	41.9	660.0
90.159	41.9	79.0
91.188	41.9	222.0
92.219	41.9	598.0
93.251	41.9	344.0
94.276	41.9	391.0
95.303	41.9	117.0
96.334	41.9	475.0
97.363	41.9	449.0
98.387	41.9	2070.0
99.412	41.9	1920.0
100.443	41.9	164.0
101.469	41.9	106.0
102.49	41.9	689.0
103.516	41.9	286.0
104.547	41.9	763.0
105.573	41.9	1005.0
106.592	41.9	65.0
107.619	41.9	21.0
108.651	41.9	318.0
109.674	41.9	896.0
110.694	41.9	617.0
111.72	41.9	993.0
112.751	41.9	64.0
113.772	41.9	473.0
114.79	41.9	252.0
115.816	41.9	129.0
116.843	41.9	1294.0
117.865	41.9	249.0
118.887	41.9	448.0
119.91	41.9	43.0
120.933	41.9	71.0
121.953	41.9	66.0
122.974	41.9	38.0
123.998	41.9	568.0
125.017	41.9	672.0
126.034	41.9	150.0
127.051	41.9	125.0
128.073	41.9	32.0
129.093	41.9	29.0
130.105	41.9	33.0
131.121	41.9	19.0
132.142	41.9	13.0
133.156	41.9	217.0
134.167	41.9	1092.0
135.181	41.9	617.0
136.194	41.9	461.0
137.196	41.9	136.0
138.157	41.9	346.0
139.038	41.9	1092.0
139.798	41.9	1070.0
140.412	41.9	921.0
140.898	41.9	313.0
141.28	41.9	100.0
141.58	41.9	50.0
141.809	41.9	31.0
141.973	41.9	28.0
40.993	42.9	263.0
41.03	42.9	284.0
41.135	42.9	241.0
41.334	42.9	322.0
41.638	42.9	707.0
42.04	42.9	1449.0
42.534	42.9	1173.0
43.106	42.9	1058.0
43.749	42.9	1625.0
44.457	42.9	895.0
45.221	42.9	818.0
46.032	42.9	157.0
46.883	42.9	38.0
47.769	42.9	36.0
48.686	42.9	36.0
49.631	42.9	71.0
50.597	42.9	1420.0
51.58	42.9	439.0
52.579	42.9	779.0
53.594	42.9	562.0
54.623	42.9	287.0
55.658	42.9	206.0
56.694	42.9	54.0
57.737	42.9	336.0
58.788	42.9	735.0
59.84	42.9	59.0
60.892	42.9	41.0
61.945	42.9	708.0
63.001	42.9	767.0
64.059	42.9	60.0
65.114	42.9	942.0
66.168	42.9	1718.0
67.223	42.9	1219.0
68.277	42.9	180.0
69.329	42.9	2171.0
70.38	42.9	1115.0
71.433	42.9	185.0
72.484	42.9	165.0
73.531	42.9	521.0
74.578	42.9	1629.0
75.625	42.9	1200.0
76.669	42.9	1598.0
77.712	42.9	601.0
78.757	42.9	318.0
79.798	42.9	349.0
80.835	42.9	359.0
81.873	42.9	214.0
82.914	42.9	1155.0
83.95	42.9	800.0
84.981	42.9	535.0
86.015	42.9	59.0
87.053	42.9	516.0
88.088	42.9	2452.0
89.117	42.9	344.0
90.149	42.9	68.0
91.182	42.9	260.0
92.21	42.9	830.0
93.236	42.9	784.0
94.266	42.9	1433.0
95.299	42.9	121.0
96.325	42.9	1082.0
97.348	42.9	425.0
98.375	42.9	872.0
99.406	42.9	1039.0
100.434	42.9	1363.0
101.459	42.9	106.0
102.481	42.9	429.0
103.505	42.9	2076.0
104.536	42.9	529.0
105.566	42.9	44.0
106.588	42.9	28.0
107.61	42.9	31.0
108.638	42.9	267.0
109.666	42.9	658.0
110.691	42.9	1029.0
111.71	42.9	138.0
112.737	42.9	38.0
113.767	42.9	875.0
114.789	42.9	411.0
115.808	42.9	968.0
116.831	42.9	2175.0
117.859	42.9	210.0
118.881	42.9	80.0
119.899	42.9	39.0
120.924	42.9	1015.0
121.949	42.9	412.0
122.972	42.9	30.0
123.989	42.9	757.0
125.004	42.9	1065.0
126.026	42.9	46.0
127.049	42.9	18.0
128.065	42.9	33.0
129.08	42.9	212.0
130.101	42.9	1781.0
131.12	42.9	78.0
132.134	42.9	23.0
133.146	42.9	292.0
134.16	42.9	912.0
135.176	42.9	633.0
136.188	42.9	965.0
137.19	42.9	681.0
138.153	42.9	363.0
139.033	42.9	1166.0
139.792	42.9	873.0
140.404	42.9	462.0
140.891	42.9	153.0
141.279	42.9	87.0
141.577	42.9	154.0
141.796	42.9	223.0
141.96	42.9	271.0
40.994	43.9	522.0
41.032	43.9	536.0
41.136	43.9	527.0
41.333	43.9	535.0
41.638	43.9	639.0
42.043	43.9	842.0
42.533	43.9	1559.0
43.102	43.9	1245.0
43.75	43.9	718.0
44.46	43.9	1281.0
45.219	43.9	1613.0
46.028	43.9	159.0
46.883	43.9	101.0
47.773	43.9	45.0
48.688	43.9	1307.0
49.628	43.9	1350.0
50.595	43.9	465.0
51.584	43.9	177.0
52.584	43.9	40.0
53.596	43.9	208.0
54.624	43.9	1058.0
55.66	43.9	442.0
56.697	43.9	820.0
57.739	43.9	116.0
58.79	43.9	148.0
59.844	43.9	517.0
60.898	43.9	97.0
61.95	43.9	1373.0
63.006	43.9	1002.0
64.064	43.9	380.0
65.118	43.9	906.0
66.17	43.9	710.0
67.225	43.9	359.0
68.282	43.9	63.0
69.337	43.9	536.0
70.386	43.9	460.0
71.437	43.9	263.0
72.489	43.9	802.0
73.537	43.9	376.0
74.581	43.9	866.0
75.626	43.9	961.0
76.673	43.9	223.0
77.719	43.9	45.0
78.759	43.9	38.0
79.798	43.9	31.0
80.839	43.9	190.0
81.88	43.9	76.0
82.915	43.9	786.0
83.95	43.9	340.0
84.988	43.9	412.0
86.024	43.9	1152.0
87.056	43.9	172.0
88.089	43.9	60.0
89.121	43.9	58.0
90.155	43.9	804.0
91.187	43.9	1015.0
92.213	43.9	1098.0
93.241	43.9	685.0
94.272	43.9	570.0
95.301	43.9	52.0
96.326	43.9	29.0
97.354	43.9	29.0
98.384	43.9	32.0
99.411	43.9	195.0
100.435	43.9	874.0
101.46	43.9	99.0
102.488	43.9	101.0
103.515	43.9	681.0
104.539	43.9	114.0
105.565	43.9	37.0
106.591	43.9	25.0
107.618	43.9	24.0
108.642	43.9	274.0
109.664	43.9	498.0
110.693	43.9	308.0
111.721	43.9	86.0
112.743	43.9	40.0
113.766	43.9	57.0
114.792	43.9	267.0
115.818	43.9	647.0
116.84	43.9	225.0
117.861	43.9	2709.0
118.886	43.9	1354.0
119.91	43.9	74.0
120.929	43.9	92.0
121.948	43.9	373.0
122.972	43.9	242.0
123.995	43.9	41.0
125.011	43.9	53.0
126.026	43.9	17.0
127.047	43.9	21.0
128.072	43.9	15.0
129.091	43.9	42.0
130.103	43.9	415.0
131.117	43.9	782.0
132.138	43.9	55.0
133.156	43.9	21.0
134.166	43.9	50.0
135.175	43.9	699.0
136.191	43.9	735.0
137.198	43.9	1367.0
138.158	43.9	923.0
139.035	43.9	820.0
139.794	43.9	1032.0
140.409	43.9	1562.0
140.895	43.9	1396.0
141.278	43.9	773.0
141.58	43.9	963.0
141.801	43.9	1163.0
141.963	43.9	1289.0
40.998	44.9	1581.0
41.029	44.9	1652.0
41.133	44.9	1395.0
41.335	44.9	1027.0
41.642	44.9	911.0
42.041	44.9	747.0
42.53	44.9	1156.0
43.105	44.9	1733.0
43.751	44.9	1525.0
44.458	44.9	406.0
45.219	44.9	79.0
46.032	44.9	998.0
46.886	44.9	1876.0
47.773	44.9	337.0
48.689	44.9	993.0
49.635	44.9	1039.0
50.602	44.9	81.0
51.583	44.9	47.0
52.584	44.9	25.0
53.602	44.9	22.0
54.628	44.9	59.0
55.659	44.9	508.0
56.699	44.9	862.0
57.746	44.9	271.0
58.793	44.9	741.0
59.843	44.9	2030.0
60.9	44.9	869.0
61.956	44.9	1899.0
63.009	44.9	281.0
64.062	44.9	119.0
65.119	44.9	471.0
66.177	44.9	848.0
67.232	44.9	488.0
68.284	44.9	161.0
69.335	44.9	781.0
70.389	44.9	821.0
71.442	44.9	230.0
72.491	44.9	51.0
73.537	44.9	127.0
74.585	44.9	1640.0
75.633	44.9	911.0
76.677	44.9	60.0
77.718	44.9	58.0
78.763	44.9	26.0
79.807	44.9	61.0
80.844	44.9	869.0
81.881	44.9	170.0
82.921	44.9	50.0
83.959	44.9	38.0
84.992	44.9	221.0
86.024	44.9	306.0
87.061	44.9	45.0
88.096	44.9	27.0
89.122	44.9	423.0
90.152	44.9	603.0
91.186	44.9	417.0
92.22	44.9	231.0
93.246	44.9	1092.0
94.272	44.9	415.0
95.303	44.9	35.0
96.335	44.9	30.0
97.361	44.9	29.0
98.385	44.9	44.0
99.411	44.9	82.0
100.441	44.9	289.0
101.469	44.9	233.0
102.493	44.9	34.0
103.517	44.9	30.0
104.542	44.9	28.0
105.571	44.9	27.0
106.598	44.9	31.0
107.622	44.9	26.0
108.646	44.9	28.0
109.673	44.9	27.0
110.699	44.9	26.0
111.719	44.9	177.0
112.744	44.9	222.0
113.774	44.9	36.0
114.798	44.9	29.0
115.819	44.9	22.0
116.839	44.9	63.0
117.864	44.9	409.0
118.891	44.9	235.0
119.911	44.9	299.0
120.927	44.9	425.0
121.951	44.9	2145.0
122.977	44.9	1342.0
123.998	44.9	784.0
125.014	44.9	1716.0
126.03	44.9	99.0
127.052	44.9	26.0
128.075	44.9	638.0
129.091	44.9	1751.0
130.105	44.9	2337.0
131.125	44.9	990.0
132.144	44.9	43.0
133.154	44.9	155.0
134.165	44.9	311.0
135.182	44.9	301.0
136.194	44.9	897.0
137.193	44.9	557.0
138.16	44.9	325.0
139.043	44.9	724.0
139.797	44.9	1367.0
140.407	44.9	1110.0
140.898	44.9	716.0
141.287	44.9	598.0
141.583	44.9	854.0
141.801	44.9	966.0
141.965	44.9	1014.0
40.993	45.9	650.0
41.031	45.9	600.0
41.134	45.9	601.0
41.331	45.9	403.0
41.639	45.9	446.0
42.043	45.9	642.0
42.534	45.9	1294.0
43.103	45.9	758.0
43.748	45.9	448.0
44.459	45.9	104.0
45.221	45.9	78.0
46.03	45.9	1374.0
46.881	45.9	1032.0
47.771	45.9	191.0
48.689	45.9	223.0
49.63	45.9	343.0
50.594	45.9	54.0
51.578	45.9	23.0
52.579	45.9	35.0
53.595	45.9	28.0
54.621	45.9	245.0
55.653	45.9	192.0
56.689	45.9	59.0
57.735	45.9	399.0
58.787	45.9	1500.0
59.841	45.9	178.0
60.893	45.9	597.0
61.944	45.9	1163.0
62.999	45.9	834.0
64.058	45.9	455.0
65.114	45.9	231.0
66.166	45.9	760.0
67.221	45.9	678.0
68.278	45.9	112.0
69.331	45.9	105.0
70.38	45.9	777.0
71.428	45.9	278.0
72.479	45.9	31.0
73.529	45.9	32.0
74.578	45.9	134.0
75.623	45.9	90.0
76.665	45.9	34.0
77.71	45.9	64.0
78.757	45.9	19.0
79.798	45.9	15.0
80.835	45.9	494.0
81.873	45.9	125.0
82.913	45.9	26.0
83.952	45.9	192.0
84.987	45.9	952.0
86.019	45.9	395.0
87.051	45.9	42.0
88.085	45.9	44.0
89.118	45.9	962.0
90.152	45.9	836.0
91.182	45.9	176.0
92.209	45.9	44.0
93.24	45.9	233.0
94.273	45.9	101.0
95.3	45.9	39.0
96.325	45.9	25.0
97.351	45.9	247.0
98.381	45.9	1529.0
99.409	45.9	511.0
100.434	45.9	947.0
101.46	45.9	972.0
102.488	45.9	645.0
103.513	45.9	44.0
104.537	45.9	36.0
105.563	45.9	35.0
106.59	45.9	27.0
107.617	45.9	24.0
108.642	45.9	167.0
109.667	45.9	116.0
110.692	45.9	18.0
111.717	45.9	86.0
112.743	45.9	31.0
113.764	45.9	28.0
114.789	45.9	23.0
115.815	45.9	25.0
116.839	45.9	61.0
117.86	45.9	43.0
118.879	45.9	78.0
119.901	45.9	314.0
120.928	45.9	593.0
121.951	45.9	590.0
122.969	45.9	1427.0
123.988	45.9	786.0
125.011	45.9	879.0
126.033	45.9	926.0
127.052	45.9	48.0
128.067	45.9	475.0
129.084	45.9	1102.0
130.103	45.9	1586.0
131.122	45.9	910.0
132.138	45.9	49.0
133.148	45.9	20.0
134.16	45.9	146.0
135.174	45.9	295.0
136.189	45.9	198.0
137.193	45.9	760.0
138.154	45.9	1315.0
139.033	45.9	707.0
139.793	45.9	796.0
140.408	45.9	940.0
140.896	45.9	409.0
141.278	45.9	811.0
141.574	45.9	1906.0
141.801	45.9	2576.0
141.967	45.9	2777.0
40.996	46.9	613.0
41.03	46.9	685.0
41.131	46.9	850.0
41.332	46.9	1160.0
41.641	46.9	647.0
42.042	46.9	1726.0
42.532	46.9	969.0
43.105	46.9	615.0
43.752	46.9	676.0
44.462	46.9	244.0
45.221	46.9	69.0
46.028	46.9	604.0
46.882	46.9	1118.0
47.772	46.9	548.0
48.686	46.9	1259.0
49.626	46.9	733.0
50.594	46.9	819.0
51.581	46.9	144.0
52.58	46.9	35.0
53.592	46.9	119.0
54.619	46.9	1140.0
55.654	46.9	1371.0
56.693	46.9	1672.0
57.735	46.9	1344.0
58.781	46.9	1706.0
59.835	46.9	603.0
60.893	46.9	697.0
61.949	46.9	214.0
63.0	46.9	450.0
64.053	46.9	184.0
65.111	46.9	40.0
66.169	46.9	223.0
67.224	46.9	930.0
68.276	46.9	49.0
69.327	46.9	31.0
70.382	46.9	134.0
71.434	46.9	45.0
72.483	46.9	79.0
73.53	46.9	56.0
74.577	46.9	26.0
75.625	46.9	31.0
76.67	46.9	440.0
77.713	46.9	940.0
78.754	46.9	43.0
79.795	46.9	25.0
80.837	46.9	41.0
81.877	46.9	65.0
82.912	46.9	41.0
83.947	46.9	591.0
84.986	46.9	865.0
86.024	46.9	263.0
87.056	46.9	1267.0
88.084	46.9	839.0
89.116	46.9	1103.0
90.151	46.9	1541.0
91.183	46.9	711.0
92.21	46.9	54.0
93.239	46.9	22.0
94.271	46.9	34.0
95.301	46.9	33.0
96.325	46.9	409.0
97.351	46.9	870.0
98.382	46.9	139.0
99.41	46.9	47.0
100.434	46.9	190.0
101.459	46.9	1018.0
102.486	46.9	1664.0
103.514	46.9	1413.0
104.54	46.9	66.0
105.562	46.9	23.0
106.585	46.9	25.0
107.614	46.9	39.0
108.645	46.9	259.0
109.669	46.9	291.0
110.69	46.9	181.0
111.718	46.9	326.0
112.745	46.9	28.0
113.766	46.9	26.0
114.787	46.9	28.0
115.813	46.9	559.0
116.84	46.9	2506.0
117.863	46.9	541.0
118.883	46.9	959.0
119.904	46.9	897.0
120.93	46.9	917.0
121.952	46.9	725.0
122.971	46.9	505.0
123.988	46.9	185.0
125.008	46.9	114.0
126.031	46.9	1218.0
127.05	46.9	198.0
128.066	46.9	261.0
129.083	46.9	629.0
130.101	46.9	250.0
131.121	46.9	130.0
132.137	46.9	1420.0
133.149	46.9	420.0
134.162	46.9	1177.0
135.177	46.9	1246.0
136.192	46.9	840.0
137.195	46.9	315.0
138.155	46.9	80.0
139.036	46.9	69.0
139.794	46.9	532.0
140.407	46.9	1174.0
140.894	46.9	1378.0
141.278	46.9	769.0
141.578	46.9	391.0
141.803	46.9	532.0
141.965	46.9	721.0
40.996	47.9	1014.0
41.029	47.9	953.0
41.133	47.9	933.0
41.335	47.9	943.0
41.641	47.9	1665.0
42.041	47.9	1690.0
42.531	47.9	670.0
43.105	47.9	458.0
43.752	47.9	1322.0
44.46	47.9	2696.0
45.219	47.9	579.0
46.028	47.9	184.0
46.882	47.9	713.0
47.774	47.9	749.0
48.69	47.9	226.0
49.63	47.9	536.0
50.595	47.9	680.0
51.578	47.9	94.0
52.581	47.9	57.0
53.596	47.9	191.0
54.621	47.9	765.0
55.654	47.9	318.0
56.691	47.9	313.0
57.738	47.9	148.0
58.79	47.9	174.0
59.842	47.9	73.0
60.893	47.9	85.0
61.946	47.9	142.0
63.004	47.9	62.0
64.062	47.9	29.0
65.119	47.9	28.0
66.172	47.9	192.0
67.224	47.9	908.0
68.279	47.9	329.0
69.336	47.9	121.0
70.387	47.9	540.0
71.434	47.9	65.0
72.484	47.9	1009.0
73.534	47.9	480.0
74.584	47.9	686.0
75.628	47.9	66.0
76.669	47.9	51.0
77.713	47.9	56.0
78.759	47.9	28.0
79.803	47.9	287.0
80.842	47.9	346.0
81.878	47.9	29.0
82.918	47.9	31.0
83.958	47.9	180.0
84.993	47.9	192.0
86.025	47.9	92.0
87.056	47.9	796.0
88.088	47.9	187.0
89.122	47.9	505.0
90.156	47.9	554.0
91.187	47.9	810.0
92.213	47.9	87.0
93.242	47.9	1259.0
94.275	47.9	302.0
95.305	47.9	23.0
96.33	47.9	30.0
97.355	47.9	254.0
98.386	47.9	558.0
99.414	47.9	161.0
100.439	47.9	123.0
101.463	47.9	293.0
102.49	47.9	750.0
103.519	47.9	1208.0
104.546	47.9	1348.0
105.569	47.9	70.0
106.59	47.9	34.0
107.616	47.9	612.0
108.647	47.9	852.0
109.674	47.9	686.0
110.697	47.9	609.0
111.717	47.9	62.0
112.742	47.9	22.0
113.77	47.9	26.0
114.797	47.9	28.0
115.821	47.9	87.0
116.842	47.9	121.0
117.864	47.9	44.0
118.887	47.9	38.0
119.91	47.9	138.0
120.932	47.9	148.0
121.951	47.9	275.0
122.972	47.9	2139.0
123.995	47.9	1088.0
125.015	47.9	57.0
126.032	47.9	136.0
127.048	47.9	43.0
128.069	47.9	27.0
129.091	47.9	439.0
130.109	47.9	62.0
131.123	47.9	42.0
132.137	47.9	340.0
133.156	47.9	167.0
134.171	47.9	134.0
135.181	47.9	401.0
136.189	47.9	1032.0
137.193	47.9	938.0
138.16	47.9	125.0
139.042	47.9	42.0
139.798	47.9	150.0
140.409	47.9	402.0
140.897	47.9	298.0
141.283	47.9	108.0
141.583	47.9	57.0
141.806	47.9	39.0
141.966	47.9	42.0
40.993	48.9	740.0
41.032	48.9	815.0
41.134	48.9	1002.0
41.332	48.9	1012.0
41.637	48.9	856.0
42.04	48.9	1226.0
42.534	48.9	1042.0
43.105	48.9	1685.0
43.748	48.9	1477.0
44.459	48.9	1698.0
45.221	48.9	464.0
46.032	48.9	852.0
46.883	48.9	1057.0
47.768	48.9	965.0
48.684	48.9	117.0
49.629	48.9	180.0
50.597	48.9	909.0
51.58	48.9	1032.0
52.577	48.9	1089.0
53.59	48.9	906.0
54.619	48.9	146.0
55.654	48.9	71.0
56.691	48.9	1199.0
57.733	48.9	237.0
58.783	48.9	30.0
59.839	48.9	23.0
60.891	48.9	27.0
61.941	48.9	28.0
62.996	48.9	32.0
64.056	48.9	105.0
65.115	48.9	161.0
66.168	48.9	402.0
67.219	48.9	1399.0
68.274	48.9	1345.0
69.331	48.9	119.0
70.382	48.9	420.0
71.431	48.9	309.0
72.48	48.9	52.0
73.53	48.9	35.0
74.579	48.9	239.0
75.625	48.9	596.0
76.668	48.9	34.0
77.71	48.9	14.0
78.755	48.9	111.0
79.798	48.9	209.0
80.837	48.9	87.0
81.874	48.9	35.0
82.912	48.9	18.0
83.95	48.9	31.0
84.988	48.9	26.0
86.025	48.9	126.0
87.058	48.9	1275.0
88.087	48.9	138.0
89.116	48.9	689.0
90.15	48.9	618.0
91.185	48.9	918.0
92.212	48.9	77.0
93.239	48.9	295.0
94.269	48.9	1402.0
95.302	48.9	615.0
96.33	48.9	122.0
97.353	48.9	57.0
98.381	48.9	655.0
99.411	48.9	159.0
100.438	48.9	241.0
101.462	48.9	516.0
102.485	48.9	1104.0
103.514	48.9	233.0
104.544	48.9	242.0
105.567	48.9	136.0
106.587	48.9	855.0
107.615	48.9	172.0
108.646	48.9	688.0
109.671	48.9	1198.0
110.692	48.9	1832.0
111.715	48.9	178.0
112.743	48.9	22.0
113.771	48.9	19.0
114.793	48.9	33.0
115.812	48.9	94.0
116.835	48.9	28.0
117.863	48.9	19.0
118.888	48.9	526.0
119.906	48.9	127.0
120.925	48.9	706.0
121.949	48.9	187.0
122.974	48.9	50.0
123.992	48.9	51.0
125.006	48.9	33.0
126.026	48.9	28.0
127.049	48.9	41.0
128.072	48.9	32.0
129.087	48.9	104.0
130.099	48.9	40.0
131.118	48.9	30.0
132.139	48.9	37.0
133.153	48.9	593.0
134.163	48.9	117.0
135.175	48.9	43.0
136.189	48.9	162.0
137.198	48.9	457.0
138.163	48.9	893.0
139.037	48.9	1046.0
139.788	48.9	474.0
140.404	48.9	50.0
140.899	48.9	22.0
141.284	48.9	24.0
141.577	48.9	26.0
141.796	48.9	19.0
141.963	48.9	25.0
40.996	49.9	507.0
41.035	49.9	601.0
41.136	49.9	736.0
41.332	49.9	889.0
41.638	49.9	904.0
42.041	49.9	2226.0
42.534	49.9	1670.0
43.106	49.9	587.0
43.748	49.9	669.0
44.456	49.9	1371.0
45.219	49.9	831.0
46.031	49.9	654.0
46.884	49.9	1122.0
47.773	49.9	835.0
48.687	49.9	158.0
49.628	49.9	42.0
50.595	49.9	76.0
51.581	49.9	91.0
52.584	49.9	285.0
53.597	49.9	997.0
54.622	49.9	971.0
55.654	49.9	810.0
56.692	49.9	136.0
57.738	49.9	58.0
58.789	49.9	31.0
59.841	49.9	31.0
60.893	49.9	24.0
61.947	49.9	88.0
63.004	49.9	189.0
64.063	49.9	610.0
65.119	49.9	898.0
66.172	49.9	77.0
67.223	49.9	142.0
68.277	49.9	628.0
69.333	49.9	82.0
70.387	49.9	415.0
71.437	49.9	282.0
72.484	49.9	125.0
73.532	49.9	223.0
74.58	49.9	1192.0
75.628	49.9	138.0
76.674	49.9	21.0
77.718	49.9	22.0
78.759	49.9	142.0
79.799	49.9	324.0
80.839	49.9	27.0
81.881	49.9	33.0
82.921	49.9	453.0
83.956	49.9	1658.0
84.989	49.9	431.0
86.024	49.9	1061.0
87.06	49.9	515.0
88.095	49.9	101.0
89.124	49.9	516.0
90.151	49.9	1332.0
91.184	49.9	118.0
92.217	49.9	25.0
93.246	49.9	24.0
94.275	49.9	44.0
95.302	49.9	42.0
96.329	49.9	31.0
97.359	49.9	590.0
98.387	49.9	739.0
99.417	49.9	97.0
100.442	49.9	32.0
101.462	49.9	51.0
102.489	49.9	91.0
103.519	49.9	741.0
104.548	49.9	1823.0
105.57	49.9	1111.0
106.59	49.9	391.0
107.618	49.9	53.0
108.648	49.9	26.0
109.673	49.9	69.0
110.696	49.9	94.0
111.72	49.9	39.0
112.744	49.9	24.0
113.771	49.9	142.0
114.797	49.9	997.0
115.821	49.9	1590.0
116.841	49.9	147.0
117.861	49.9	26.0
118.887	49.9	89.0
119.912	49.9	49.0
120.933	49.9	35.0
121.951	49.9	31.0
122.973	49.9	420.0
123.999	49.9	318.0
125.018	49.9	721.0
126.031	49.9	394.0
127.049	49.9	30.0
128.073	49.9	27.0
129.093	49.9	73.0
130.106	49.9	881.0
131.12	49.9	111.0
132.138	49.9	1026.0
133.156	49.9	794.0
134.172	49.9	201.0
135.184	49.9	689.0
136.191	49.9	520.0
137.193	49.9	189.0
138.163	49.9	86.0
139.046	49.9	368.0
139.797	49.9	1375.0
140.406	49.9	483.0
140.897	49.9	81.0
141.283	49.9	47.0
141.582	49.9	33.0
141.807	49.9	33.0
141.968	49.9	25.0
40.996	50.9	125.0
41.034	50.9	105.0
41.135	50.9	98.0
41.332	50.9	130.0
41.638	50.9	226.0
42.042	50.9	365.0
42.534	50.9	310.0
43.105	50.9	1094.0
43.748	50.9	1507.0
44.456	50.9	1130.0
45.219	50.9	1414.0
46.032	50.9	1811.0
46.884	50.9	658.0
47.771	50.9	1305.0
48.685	50.9	209.0
49.627	50.9	45.0
50.598	50.9	45.0
51.584	50.9	686.0
52.583	50.9	1066.0
53.594	50.9	1026.0
54.619	50.9	1030.0
55.655	50.9	120.0
56.695	50.9	29.0
57.74	50.9	27.0
58.786	50.9	32.0
59.838	50.9	19.0
60.895	50.9	1034.0
61.95	50.9	1420.0
63.004	50.9	1421.0
64.058	50.9	1106.0
65.114	50.9	256.0
66.17	50.9	35.0
67.227	50.9	128.0
68.28	50.9	268.0
69.332	50.9	776.0
70.384	50.9	1092.0
71.436	50.9	673.0
72.487	50.9	479.0
73.535	50.9	740.0
74.579	50.9	1360.0
75.625	50.9	154.0
76.673	50.9	77.0
77.719	50.9	147.0
78.76	50.9	34.0
79.799	50.9	35.0
80.839	50.9	24.0
81.881	50.9	28.0
82.921	50.9	312.0
83.957	50.9	918.0
84.99	50.9	208.0
86.024	50.9	1413.0
87.06	50.9	328.0
88.094	50.9	44.0
89.127	50.9	25.0
90.156	50.9	823.0
91.186	50.9	793.0
92.214	50.9	34.0
93.244	50.9	499.0
94.277	50.9	204.0
95.308	50.9	37.0
96.334	50.9	90.0
97.359	50.9	166.0
98.384	50.9	195.0
99.413	50.9	1314.0
100.442	50.9	727.0
101.468	50.9	1811.0
102.492	50.9	774.0
103.516	50.9	235.0
104.543	50.9	445.0
105.569	50.9	1504.0
106.596	50.9	1223.0
107.623	50.9	36.0
108.646	50.9	31.0
109.668	50.9	30.0
110.694	50.9	26.0
111.722	50.9	227.0
112.749	50.9	686.0
113.772	50.9	101.0
114.793	50.9	1138.0
115.815	50.9	584.0
116.841	50.9	65.0
117.87	50.9	27.0
118.892	50.9	56.0
119.909	50.9	835.0
120.93	50.9	87.0
121.955	50.9	31.0
122.979	50.9	238.0
123.999	50.9	904.0
125.015	50.9	363.0
126.031	50.9	177.0
127.05	50.9	107.0
128.074	50.9	25.0
129.093	50.9	146.0
130.105	50.9	1897.0
131.12	50.9	264.0
132.14	50.9	452.0
133.158	50.9	534.0
134.17	50.9	643.0
135.179	50.9	313.0
136.189	50.9	440.0
137.195	50.9	809.0
138.162	50.9	110.0
139.044	50.9	400.0
139.799	50.9	1557.0
140.409	50.9	1785.0
140.897	50.9	463.0
141.284	50.9	120.0
141.583	50.9	42.0
141.805	50.9	29.0
141.967	50.9	39.0
40.995	51.9	708.0
41.03	51.9	758.0
41.135	51.9	748.0
41.335	51.9	577.0
41.643	51.9	485.0
42.044	51.9	916.0
42.532	51.9	1665.0
43.103	51.9	863.0
43.748	51.9	109.0
44.457	51.9	61.0
45.221	51.9	94.0
46.032	51.9	751.0
46.882	51.9	1241.0
47.769	51.9	458.0
48.686	51.9	679.0
49.63	51.9	41.0
50.599	51.9	331.0
51.583	51.9	691.0
52.581	51.9	1107.0
53.593	51.9	150.0
54.622	51.9	62.0
55.659	51.9	339.0
56.697	51.9	274.0
57.739	51.9	27.0
58.788	51.9	130.0
59.845	51.9	187.0
60.898	51.9	329.0
61.949	51.9	357.0
63.005	51.9	590.0
64.063	51.9	1139.0
65.121	51.9	196.0
66.176	51.9	169.0
67.229	51.9	938.0
68.282	51.9	552.0
69.335	51.9	260.0
70.387	51.9	1450.0
71.442	51.9	732.0
72.492	51.9	48.0
73.539	51.9	61.0
74.583	51.9	509.0
75.628	51.9	1195.0
76.676	51.9	1002.0
77.722	51.9	1700.0
78.765	51.9	109.0
79.804	51.9	29.0
80.84	51.9	22.0
81.88	51.9	217.0
82.923	51.9	286.0
83.962	51.9	590.0
84.996	51.9	74.0
86.028	51.9	160.0
87.062	51.9	1354.0
88.096	51.9	363.0
89.129	51.9	32.0
90.161	51.9	204.0
91.19	51.9	501.0
92.218	51.9	459.0
93.248	51.9	1046.0
94.28	51.9	325.0
95.309	51.9	76.0
96.335	51.9	1002.0
97.361	51.9	1161.0
98.39	51.9	58.0
99.42	51.9	153.0
100.445	51.9	1063.0
101.467	51.9	1940.0
102.492	51.9	978.0
103.521	51.9	251.0
104.55	51.9	1330.0
105.577	51.9	520.0
106.599	51.9	197.0
107.621	51.9	29.0
108.648	51.9	29.0
109.677	51.9	194.0
110.702	51.9	1551.0
111.722	51.9	472.0
112.747	51.9	283.0
113.776	51.9	91.0
114.802	51.9	712.0
115.825	51.9	806.0
116.848	51.9	116.0
117.871	51.9	835.0
118.892	51.9	262.0
119.911	51.9	174.0
120.931	51.9	35.0
121.957	51.9	88.0
122.981	51.9	141.0
124.001	51.9	530.0
125.018	51.9	797.0
126.032	51.9	701.0
127.051	51.9	29.0
128.076	51.9	25.0
129.096	51.9	36.0
130.109	51.9	809.0
131.124	51.9	658.0
132.142	51.9	340.0
133.16	51.9	249.0
134.175	51.9	501.0
135.187	51.9	32.0
136.195	51.9	32.0
137.198	51.9	32.0
138.167	51.9	25.0
139.048	51.9	34.0
139.803	51.9	324.0
140.413	51.9	328.0
140.899	51.9	87.0
141.283	51.9	39.0
141.581	51.9	36.0
141.807	51.9	27.0
141.969	51.9	31.0
40.993	52.9	446.0
41.029	52.9	472.0
41.132	52.9	364.0
41.333	52.9	357.0
41.642	52.9	300.0
42.043	52.9	397.0
42.531	52.9	573.0
43.103	52.9	142.0
43.751	52.9	54.0
44.461	52.9	38.0
45.222	52.9	105.0
46.03	52.9	395.0
46.88	52.9	473.0
47.768	52.9	566.0
48.686	52.9	182.0
49.629	52.9	33.0
50.595	52.9	242.0
51.578	52.9	1112.0
52.58	52.9	331.0
53.595	52.9	202.0
54.619	52.9	871.0
55.652	52.9	1118.0
56.69	52.9	741.0
57.737	52.9	114.0
58.788	52.9	1069.0
59.842	52.9	963.0
60.893	52.9	369.0
61.945	52.9	31.0
63.002	52.9	44.0
64.062	52.9	1206.0
65.117	52.9	1474.0
66.169	52.9	499.0
67.223	52.9	1420.0
68.28	52.9	897.0
69.336	52.9	50.0
70.385	52.9	64.0
71.434	52.9	44.0
72.484	52.9	27.0
73.535	52.9	50.0
74.584	52.9	504.0
75.628	52.9	669.0
76.669	52.9	93.0
77.714	52.9	138.0
78.759	52.9	52.0
79.803	52.9	33.0
80.842	52.9	26.0
81.879	52.9	34.0
82.916	52.9	24.0
83.953	52.9	45.0
84.991	52.9	34.0
86.028	52.9	129.0
87.062	52.9	1758.0
88.094	52.9	365.0
89.124	52.9	28.0
90.157	52.9	598.0
91.191	52.9	1229.0
92.221	52.9	875.0
93.247	52.9	899.0
94.274	52.9	1494.0
95.305	52.9	767.0
96.335	52.9	304.0
97.364	52.9	81.0
98.389	52.9	37.0
99.412	52.9	58.0
100.441	52.9	101.0
101.469	52.9	309.0
102.496	52.9	140.0
103.52	52.9	52.0
104.543	52.9	241.0
105.568	52.9	57.0
106.593	52.9	28.0
107.622	52.9	41.0
108.652	52.9	27.0
109.674	52.9	76.0
110.695	52.9	961.0
111.721	52.9	1294.0
112.749	52.9	155.0
113.776	52.9	23.0
114.799	52.9	81.0
115.821	52.9	504.0
116.842	52.9	1241.0
117.866	52.9	1179.0
118.891	52.9	186.0
119.914	52.9	30.0
120.933	52.9	45.0
121.952	52.9	1406.0
122.973	52.9	113.0
123.996	52.9	28.0
125.017	52.9	62.0
126.031	52.9	40.0
127.048	52.9	126.0
128.072	52.9	1029.0
129.093	52.9	883.0
130.109	52.9	1421.0
131.123	52.9	680.0
132.137	52.9	818.0
133.153	52.9	1090.0
134.17	52.9	151.0
135.186	52.9	47.0
136.196	52.9	17.0
137.197	52.9	31.0
138.161	52.9	17.0
139.045	52.9	28.0
139.802	52.9	44.0
140.412	52.9	27.0
140.897	52.9	45.0
141.281	52.9	75.0
141.58	52.9	120.0
141.805	52.9	146.0
141.969	52.9	145.0
40.998	53.9	622.0
41.033	53.9	588.0
41.135	53.9	624.0
41.333	53.9	345.0
41.639	53.9	107.0
42.041	53.9	42.0
42.533	53.9	31.0
43.105	53.9	44.0
43.749	53.9	38.0
44.456	53.9	820.0
45.218	53.9	860.0
46.03	53.9	93.0
46.885	53.9	41.0
47.773	53.9	51.0
48.687	53.9	863.0
49.628	53.9	681.0
50.596	53.9	45.0
51.583	53.9	78.0
52.582	53.9	1003.0
53.593	53.9	1672.0
[truncated: 9,000 more rows]
