# Supplementary material for: Multimodal dynamic and unclonable anti-counterfeiting using robust diamond microparticles on heterogeneous substrate
Source: Nat Commun. 2023 May 2;14:2507. doi: 10.1038/s41467-023-38178-1 (PMC10154296; doi:10.1038/s41467-023-38178-1)
Supplement: Supplementary file 3 — Source Data [file 41467_2023_38178_MOESM3_ESM.zip › Source Data/Fig 4/13_2.txt]

40.995	35.9	432.0
41.033	35.9	427.0
41.134	35.9	353.0
41.331	35.9	412.0
41.639	35.9	506.0
42.041	35.9	873.0
42.532	35.9	681.0
43.103	35.9	260.0
43.746	35.9	79.0
44.453	35.9	118.0
45.21	35.9	1481.0
46.018	35.9	1649.0
46.869	35.9	871.0
47.755	35.9	439.0
48.671	35.9	128.0
49.611	35.9	957.0
50.576	35.9	541.0
51.562	35.9	59.0
52.562	35.9	86.0
53.576	35.9	662.0
54.602	35.9	87.0
55.635	35.9	64.0
56.675	35.9	446.0
57.718	35.9	1302.0
58.766	35.9	482.0
59.821	35.9	561.0
60.874	35.9	520.0
61.927	35.9	751.0
62.984	35.9	138.0
64.04	35.9	746.0
65.097	35.9	1424.0
66.152	35.9	1147.0
67.207	35.9	244.0
68.263	35.9	959.0
69.316	35.9	391.0
70.368	35.9	57.0
71.419	35.9	308.0
72.467	35.9	663.0
73.516	35.9	806.0
74.562	35.9	575.0
75.606	35.9	201.0
76.652	35.9	1118.0
77.694	35.9	953.0
78.738	35.9	1726.0
79.782	35.9	766.0
80.819	35.9	47.0
81.859	35.9	21.0
82.898	35.9	21.0
83.932	35.9	713.0
84.969	35.9	430.0
86.005	35.9	111.0
87.038	35.9	769.0
88.072	35.9	279.0
89.104	35.9	161.0
90.134	35.9	32.0
91.165	35.9	19.0
92.192	35.9	25.0
93.219	35.9	47.0
94.249	35.9	85.0
95.275	35.9	495.0
96.301	35.9	211.0
97.331	35.9	135.0
98.358	35.9	1201.0
99.386	35.9	813.0
100.417	35.9	347.0
101.443	35.9	1613.0
102.474	35.9	74.0
103.504	35.9	284.0
104.531	35.9	565.0
105.561	35.9	307.0
106.589	35.9	1275.0
107.614	35.9	793.0
108.646	35.9	337.0
109.675	35.9	59.0
110.697	35.9	965.0
111.726	35.9	818.0
112.753	35.9	119.0
113.778	35.9	890.0
114.806	35.9	197.0
115.829	35.9	50.0
116.853	35.9	30.0
117.882	35.9	1007.0
118.903	35.9	693.0
119.922	35.9	967.0
120.948	35.9	959.0
121.971	35.9	161.0
122.991	35.9	33.0
124.012	35.9	57.0
125.03	35.9	467.0
126.05	35.9	321.0
127.072	35.9	282.0
128.09	35.9	258.0
129.108	35.9	1552.0
130.125	35.9	1689.0
131.142	35.9	395.0
132.162	35.9	1285.0
133.179	35.9	500.0
134.192	35.9	1360.0
135.205	35.9	445.0
136.221	35.9	1408.0
137.228	35.9	1262.0
138.195	35.9	255.0
139.076	35.9	227.0
139.83	35.9	554.0
140.446	35.9	621.0
140.934	35.9	494.0
141.314	35.9	336.0
141.61	35.9	225.0
141.828	35.9	183.0
141.988	35.9	125.0
40.997	36.9	951.0
41.033	36.9	969.0
41.135	36.9	1074.0
41.334	36.9	1042.0
41.639	36.9	794.0
42.041	36.9	1442.0
42.532	36.9	2100.0
43.101	36.9	375.0
43.746	36.9	97.0
44.456	36.9	1202.0
45.217	36.9	587.0
46.026	36.9	1397.0
46.878	36.9	1466.0
47.765	36.9	971.0
48.682	36.9	71.0
49.623	36.9	34.0
50.588	36.9	42.0
51.574	36.9	437.0
52.576	36.9	552.0
53.589	36.9	67.0
54.616	36.9	1086.0
55.65	36.9	917.0
56.69	36.9	225.0
57.735	36.9	609.0
58.781	36.9	109.0
59.833	36.9	422.0
60.888	36.9	746.0
61.939	36.9	1003.0
62.995	36.9	344.0
64.054	36.9	230.0
65.108	36.9	754.0
66.165	36.9	460.0
67.217	36.9	354.0
68.27	36.9	1239.0
69.326	36.9	264.0
70.375	36.9	35.0
71.426	36.9	394.0
72.476	36.9	608.0
73.522	36.9	773.0
74.57	36.9	91.0
75.616	36.9	212.0
76.659	36.9	1000.0
77.704	36.9	908.0
78.744	36.9	743.0
79.787	36.9	305.0
80.827	36.9	46.0
81.866	36.9	154.0
82.908	36.9	472.0
83.944	36.9	523.0
84.978	36.9	939.0
86.016	36.9	27.0
87.051	36.9	24.0
88.084	36.9	13.0
89.117	36.9	32.0
90.146	36.9	8.0
91.178	36.9	20.0
92.209	36.9	133.0
93.234	36.9	95.0
94.265	36.9	99.0
95.296	36.9	470.0
96.323	36.9	234.0
97.351	36.9	30.0
98.38	36.9	237.0
99.406	36.9	136.0
100.437	36.9	147.0
101.464	36.9	180.0
102.49	36.9	63.0
103.52	36.9	1219.0
104.546	36.9	811.0
105.575	36.9	306.0
106.601	36.9	662.0
107.627	36.9	440.0
108.655	36.9	44.0
109.68	36.9	35.0
110.703	36.9	32.0
111.73	36.9	388.0
112.754	36.9	320.0
113.78	36.9	334.0
114.806	36.9	632.0
115.827	36.9	129.0
116.851	36.9	104.0
117.876	36.9	468.0
118.895	36.9	142.0
119.917	36.9	335.0
120.941	36.9	367.0
121.962	36.9	713.0
122.986	36.9	22.0
124.004	36.9	18.0
125.023	36.9	82.0
126.043	36.9	243.0
127.06	36.9	714.0
128.082	36.9	1257.0
129.099	36.9	466.0
130.114	36.9	793.0
131.134	36.9	459.0
132.151	36.9	205.0
133.164	36.9	145.0
134.181	36.9	310.0
135.194	36.9	259.0
136.206	36.9	249.0
137.215	36.9	471.0
138.179	36.9	225.0
139.06	36.9	477.0
139.816	36.9	1091.0
140.426	36.9	2094.0
140.916	36.9	1472.0
141.299	36.9	393.0
141.59	36.9	78.0
141.813	36.9	53.0
141.975	36.9	36.0
40.997	37.9	1685.0
41.032	37.9	1738.0
41.136	37.9	1781.0
41.334	37.9	1577.0
41.64	37.9	1182.0
42.041	37.9	743.0
42.53	37.9	517.0
43.102	37.9	883.0
43.748	37.9	522.0
44.454	37.9	196.0
45.215	37.9	585.0
46.023	37.9	341.0
46.875	37.9	295.0
47.767	37.9	352.0
48.68	37.9	103.0
49.623	37.9	34.0
50.592	37.9	910.0
51.575	37.9	948.0
52.576	37.9	512.0
53.59	37.9	70.0
54.616	37.9	115.0
55.651	37.9	172.0
56.689	37.9	123.0
57.736	37.9	1187.0
58.784	37.9	1041.0
59.834	37.9	241.0
60.891	37.9	618.0
61.944	37.9	1756.0
62.998	37.9	1072.0
64.056	37.9	77.0
65.112	37.9	160.0
66.168	37.9	49.0
67.221	37.9	48.0
68.273	37.9	73.0
69.329	37.9	567.0
70.381	37.9	654.0
71.429	37.9	347.0
72.481	37.9	408.0
73.529	37.9	415.0
74.575	37.9	52.0
75.621	37.9	400.0
76.665	37.9	954.0
77.708	37.9	879.0
78.751	37.9	1443.0
79.791	37.9	1516.0
80.832	37.9	1039.0
81.872	37.9	943.0
82.91	37.9	710.0
83.949	37.9	506.0
84.985	37.9	715.0
86.021	37.9	143.0
87.057	37.9	810.0
88.089	37.9	582.0
89.122	37.9	94.0
90.153	37.9	176.0
91.183	37.9	167.0
92.216	37.9	642.0
93.244	37.9	884.0
94.271	37.9	75.0
95.304	37.9	41.0
96.331	37.9	73.0
97.357	37.9	395.0
98.387	37.9	42.0
99.415	37.9	33.0
100.445	37.9	29.0
101.47	37.9	26.0
102.495	37.9	29.0
103.525	37.9	279.0
104.553	37.9	640.0
105.58	37.9	1112.0
106.604	37.9	1387.0
107.628	37.9	226.0
108.661	37.9	60.0
109.686	37.9	40.0
110.709	37.9	99.0
111.736	37.9	1690.0
112.76	37.9	827.0
113.784	37.9	310.0
114.808	37.9	772.0
115.829	37.9	898.0
116.854	37.9	52.0
117.876	37.9	36.0
118.9	37.9	483.0
119.92	37.9	1709.0
120.942	37.9	486.0
121.966	37.9	675.0
122.986	37.9	75.0
124.008	37.9	88.0
125.028	37.9	160.0
126.046	37.9	54.0
127.066	37.9	22.0
128.084	37.9	35.0
129.102	37.9	111.0
130.119	37.9	599.0
131.137	37.9	602.0
132.153	37.9	264.0
133.167	37.9	1627.0
134.182	37.9	144.0
135.194	37.9	31.0
136.207	37.9	73.0
137.214	37.9	153.0
138.18	37.9	1322.0
139.062	37.9	1410.0
139.816	37.9	340.0
140.429	37.9	245.0
140.919	37.9	128.0
141.299	37.9	54.0
141.595	37.9	24.0
141.814	37.9	26.0
141.974	37.9	25.0
40.994	38.9	842.0
41.03	38.9	941.0
41.134	38.9	1275.0
41.335	38.9	1312.0
41.638	38.9	813.0
42.041	38.9	809.0
42.532	38.9	296.0
43.1	38.9	227.0
43.747	38.9	328.0
44.455	38.9	268.0
45.214	38.9	191.0
46.023	38.9	324.0
46.875	38.9	436.0
47.763	38.9	944.0
48.679	38.9	540.0
49.619	38.9	882.0
50.585	38.9	516.0
51.572	38.9	453.0
52.571	38.9	59.0
53.584	38.9	39.0
54.611	38.9	400.0
55.645	38.9	961.0
56.685	38.9	183.0
57.727	38.9	70.0
58.775	38.9	847.0
59.829	38.9	511.0
60.882	38.9	77.0
61.937	38.9	479.0
62.993	38.9	376.0
64.047	38.9	95.0
65.105	38.9	124.0
66.159	38.9	127.0
67.212	38.9	28.0
68.268	38.9	31.0
69.319	38.9	328.0
70.37	38.9	364.0
71.422	38.9	158.0
72.47	38.9	1355.0
73.52	38.9	691.0
74.568	38.9	1079.0
75.612	38.9	2352.0
76.66	38.9	1883.0
77.704	38.9	708.0
78.745	38.9	2035.0
79.786	38.9	895.0
80.824	38.9	349.0
81.866	38.9	740.0
82.906	38.9	2455.0
83.941	38.9	872.0
84.978	38.9	1349.0
86.012	38.9	1456.0
87.048	38.9	1862.0
88.083	38.9	1597.0
89.113	38.9	537.0
90.147	38.9	61.0
91.178	38.9	551.0
92.208	38.9	856.0
93.237	38.9	358.0
94.266	38.9	45.0
95.298	38.9	153.0
96.326	38.9	210.0
97.354	38.9	914.0
98.383	38.9	71.0
99.409	38.9	22.0
100.439	38.9	24.0
101.465	38.9	22.0
102.493	38.9	21.0
103.522	38.9	1492.0
104.548	38.9	1626.0
105.576	38.9	1268.0
106.602	38.9	179.0
107.627	38.9	1233.0
108.656	38.9	1975.0
109.68	38.9	73.0
110.703	38.9	53.0
111.73	38.9	675.0
112.755	38.9	677.0
113.782	38.9	61.0
114.804	38.9	45.0
115.825	38.9	66.0
116.851	38.9	102.0
117.873	38.9	497.0
118.897	38.9	477.0
119.917	38.9	60.0
120.937	38.9	220.0
121.962	38.9	341.0
122.982	38.9	307.0
124.0	38.9	346.0
125.021	38.9	659.0
126.039	38.9	315.0
127.06	38.9	50.0
128.081	38.9	22.0
129.096	38.9	164.0
130.114	38.9	888.0
131.132	38.9	1451.0
132.149	38.9	1341.0
133.165	38.9	91.0
134.176	38.9	83.0
135.19	38.9	849.0
136.202	38.9	440.0
137.208	38.9	1231.0
138.177	38.9	829.0
139.056	38.9	696.0
139.81	38.9	123.0
140.424	38.9	19.0
140.911	38.9	27.0
141.294	38.9	44.0
141.587	38.9	166.0
141.807	38.9	338.0
141.97	38.9	380.0
40.996	39.9	1517.0
41.031	39.9	1502.0
41.135	39.9	1590.0
41.334	39.9	1395.0
41.639	39.9	1167.0
42.042	39.9	937.0
42.53	39.9	364.0
43.1	39.9	150.0
43.746	39.9	551.0
44.452	39.9	942.0
45.215	39.9	636.0
46.025	39.9	933.0
46.876	39.9	1100.0
47.764	39.9	869.0
48.678	39.9	926.0
49.622	39.9	1007.0
50.588	39.9	2161.0
51.574	39.9	2854.0
52.574	39.9	921.0
53.586	39.9	1723.0
54.615	39.9	813.0
55.648	39.9	743.0
56.687	39.9	613.0
57.733	39.9	57.0
58.781	39.9	53.0
59.834	39.9	72.0
60.888	39.9	958.0
61.941	39.9	1038.0
62.996	39.9	282.0
64.052	39.9	606.0
65.11	39.9	687.0
66.163	39.9	419.0
67.216	39.9	30.0
68.273	39.9	22.0
69.325	39.9	30.0
70.376	39.9	28.0
71.427	39.9	30.0
72.476	39.9	70.0
73.527	39.9	137.0
74.574	39.9	382.0
75.619	39.9	634.0
76.664	39.9	1110.0
77.707	39.9	2174.0
78.749	39.9	1403.0
79.789	39.9	1983.0
80.828	39.9	790.0
81.87	39.9	1018.0
82.909	39.9	672.0
83.946	39.9	1407.0
84.983	39.9	975.0
86.017	39.9	971.0
87.053	39.9	1018.0
88.089	39.9	1283.0
89.12	39.9	728.0
90.153	39.9	737.0
91.184	39.9	596.0
92.214	39.9	760.0
93.242	39.9	383.0
94.271	39.9	64.0
95.302	39.9	12.0
96.328	39.9	16.0
97.357	39.9	58.0
98.386	39.9	620.0
99.415	39.9	280.0
100.443	39.9	239.0
101.469	39.9	864.0
102.498	39.9	78.0
103.525	39.9	530.0
104.552	39.9	865.0
105.581	39.9	621.0
106.605	39.9	78.0
107.633	39.9	361.0
108.659	39.9	750.0
109.685	39.9	150.0
110.711	39.9	28.0
111.733	39.9	36.0
112.76	39.9	47.0
113.783	39.9	28.0
114.805	39.9	20.0
115.829	39.9	59.0
116.851	39.9	1369.0
117.877	39.9	1522.0
118.901	39.9	740.0
119.92	39.9	204.0
120.943	39.9	563.0
121.964	39.9	289.0
122.986	39.9	1033.0
124.005	39.9	820.0
125.024	39.9	626.0
126.046	39.9	511.0
127.062	39.9	150.0
128.082	39.9	148.0
129.1	39.9	471.0
130.117	39.9	428.0
131.135	39.9	472.0
132.15	39.9	59.0
133.167	39.9	446.0
134.182	39.9	645.0
135.193	39.9	609.0
136.205	39.9	1611.0
137.211	39.9	976.0
138.176	39.9	323.0
139.057	39.9	36.0
139.811	39.9	25.0
140.425	39.9	28.0
140.916	39.9	42.0
141.296	39.9	131.0
141.591	39.9	238.0
141.808	39.9	382.0
141.969	39.9	540.0
40.995	40.9	961.0
41.03	40.9	849.0
41.134	40.9	823.0
41.331	40.9	1064.0
41.638	40.9	1781.0
42.041	40.9	1534.0
42.53	40.9	1790.0
43.101	40.9	1588.0
43.746	40.9	943.0
44.452	40.9	749.0
45.215	40.9	701.0
46.025	40.9	1042.0
46.875	40.9	1328.0
47.764	40.9	2246.0
48.679	40.9	1309.0
49.621	40.9	969.0
50.588	40.9	922.0
51.573	40.9	1925.0
52.575	40.9	404.0
53.586	40.9	134.0
54.613	40.9	93.0
55.65	40.9	276.0
56.687	40.9	481.0
57.731	40.9	233.0
58.78	40.9	80.0
59.832	40.9	31.0
60.887	40.9	70.0
61.942	40.9	293.0
62.998	40.9	146.0
64.053	40.9	318.0
65.108	40.9	139.0
66.164	40.9	68.0
67.218	40.9	1266.0
68.272	40.9	429.0
69.325	40.9	32.0
70.377	40.9	33.0
71.428	40.9	50.0
72.477	40.9	55.0
73.527	40.9	1344.0
74.575	40.9	1796.0
75.62	40.9	1090.0
76.666	40.9	1048.0
77.709	40.9	2538.0
78.75	40.9	587.0
79.791	40.9	494.0
80.831	40.9	144.0
81.873	40.9	724.0
82.91	40.9	503.0
83.948	40.9	1572.0
84.984	40.9	798.0
86.019	40.9	211.0
87.056	40.9	125.0
88.087	40.9	70.0
89.118	40.9	130.0
90.15	40.9	823.0
91.181	40.9	1253.0
92.214	40.9	483.0
93.243	40.9	606.0
94.273	40.9	1371.0
95.306	40.9	254.0
96.332	40.9	514.0
97.36	40.9	42.0
98.389	40.9	420.0
99.415	40.9	458.0
100.445	40.9	334.0
101.471	40.9	2288.0
102.497	40.9	339.0
103.528	40.9	42.0
104.554	40.9	86.0
105.578	40.9	295.0
106.606	40.9	48.0
107.633	40.9	26.0
108.662	40.9	49.0
109.687	40.9	306.0
110.708	40.9	264.0
111.735	40.9	36.0
112.76	40.9	26.0
113.784	40.9	36.0
114.81	40.9	28.0
115.832	40.9	25.0
116.855	40.9	341.0
117.878	40.9	297.0
118.901	40.9	185.0
119.923	40.9	71.0
120.942	40.9	244.0
121.966	40.9	103.0
122.987	40.9	98.0
124.006	40.9	79.0
125.025	40.9	36.0
126.042	40.9	410.0
127.065	40.9	1347.0
128.083	40.9	301.0
129.1	40.9	1535.0
130.118	40.9	138.0
131.135	40.9	37.0
132.154	40.9	31.0
133.166	40.9	543.0
134.179	40.9	994.0
135.195	40.9	1323.0
136.206	40.9	2544.0
137.213	40.9	1073.0
138.178	40.9	47.0
139.059	40.9	73.0
139.814	40.9	929.0
140.426	40.9	981.0
140.915	40.9	391.0
141.293	40.9	168.0
141.587	40.9	60.0
141.808	40.9	35.0
141.969	40.9	20.0
40.997	41.9	1535.0
41.032	41.9	1297.0
41.133	41.9	990.0
41.332	41.9	730.0
41.638	41.9	624.0
42.041	41.9	613.0
42.531	41.9	894.0
43.1	41.9	637.0
43.745	41.9	579.0
44.453	41.9	786.0
45.214	41.9	882.0
46.024	41.9	787.0
46.875	41.9	184.0
47.764	41.9	141.0
48.678	41.9	281.0
49.621	41.9	90.0
50.589	41.9	117.0
51.572	41.9	68.0
52.574	41.9	127.0
53.587	41.9	219.0
54.614	41.9	821.0
55.65	41.9	405.0
56.688	41.9	154.0
57.734	41.9	737.0
58.781	41.9	1878.0
59.832	41.9	95.0
60.888	41.9	246.0
61.941	41.9	1093.0
62.996	41.9	105.0
64.052	41.9	33.0
65.107	41.9	58.0
66.164	41.9	92.0
67.217	41.9	920.0
68.271	41.9	341.0
69.326	41.9	64.0
70.376	41.9	956.0
71.425	41.9	1116.0
72.476	41.9	445.0
73.525	41.9	1493.0
74.574	41.9	979.0
75.618	41.9	945.0
76.665	41.9	1148.0
77.711	41.9	569.0
78.753	41.9	742.0
79.793	41.9	974.0
80.832	41.9	671.0
81.871	41.9	481.0
82.91	41.9	622.0
83.946	41.9	1363.0
84.984	41.9	1120.0
86.021	41.9	328.0
87.055	41.9	318.0
88.089	41.9	1742.0
89.118	41.9	750.0
90.151	41.9	42.0
91.186	41.9	177.0
92.215	41.9	602.0
93.244	41.9	316.0
94.271	41.9	369.0
95.303	41.9	106.0
96.332	41.9	523.0
97.36	41.9	377.0
98.39	41.9	2097.0
99.417	41.9	2032.0
100.446	41.9	205.0
101.472	41.9	76.0
102.498	41.9	749.0
103.527	41.9	372.0
104.554	41.9	705.0
105.582	41.9	995.0
106.607	41.9	73.0
107.633	41.9	25.0
108.663	41.9	227.0
109.687	41.9	855.0
110.711	41.9	655.0
111.736	41.9	1129.0
112.762	41.9	59.0
113.789	41.9	428.0
114.809	41.9	324.0
115.831	41.9	116.0
116.854	41.9	1339.0
117.878	41.9	237.0
118.9	41.9	480.0
119.919	41.9	65.0
120.943	41.9	58.0
121.966	41.9	62.0
122.988	41.9	28.0
124.008	41.9	579.0
125.026	41.9	732.0
126.044	41.9	117.0
127.063	41.9	135.0
128.083	41.9	32.0
129.1	41.9	28.0
130.118	41.9	38.0
131.134	41.9	30.0
132.151	41.9	21.0
133.166	41.9	176.0
134.18	41.9	1099.0
135.194	41.9	643.0
136.203	41.9	467.0
137.211	41.9	152.0
138.181	41.9	286.0
139.058	41.9	1150.0
139.813	41.9	1011.0
140.425	41.9	966.0
140.913	41.9	411.0
141.298	41.9	114.0
141.588	41.9	43.0
141.808	41.9	31.0
141.97	41.9	26.0
40.995	42.9	299.0
41.031	42.9	264.0
41.135	42.9	288.0
41.334	42.9	316.0
41.638	42.9	583.0
42.04	42.9	1277.0
42.531	42.9	1172.0
43.1	42.9	1027.0
43.746	42.9	1811.0
44.453	42.9	905.0
45.213	42.9	964.0
46.023	42.9	168.0
46.874	42.9	60.0
47.765	42.9	32.0
48.68	42.9	50.0
49.621	42.9	51.0
50.591	42.9	1277.0
51.575	42.9	529.0
52.574	42.9	793.0
53.588	42.9	422.0
54.614	42.9	293.0
55.649	42.9	178.0
56.688	42.9	34.0
57.731	42.9	278.0
58.781	42.9	675.0
59.833	42.9	82.0
60.886	42.9	31.0
61.942	42.9	598.0
62.995	42.9	892.0
64.051	42.9	49.0
65.108	42.9	791.0
66.161	42.9	1607.0
67.218	42.9	1380.0
68.272	42.9	154.0
69.325	42.9	2037.0
70.379	42.9	1296.0
71.426	42.9	167.0
72.477	42.9	130.0
73.527	42.9	512.0
74.574	42.9	1596.0
75.621	42.9	1345.0
76.665	42.9	1577.0
77.709	42.9	650.0
78.754	42.9	365.0
79.792	42.9	336.0
80.832	42.9	387.0
81.871	42.9	180.0
82.909	42.9	1080.0
83.948	42.9	868.0
84.982	42.9	559.0
86.019	42.9	72.0
87.054	42.9	414.0
88.089	42.9	2609.0
89.121	42.9	493.0
90.15	42.9	84.0
91.186	42.9	273.0
92.217	42.9	896.0
93.246	42.9	715.0
94.276	42.9	1542.0
95.304	42.9	132.0
96.332	42.9	984.0
97.36	42.9	440.0
98.388	42.9	829.0
99.419	42.9	980.0
100.447	42.9	1517.0
101.473	42.9	139.0
102.503	42.9	392.0
103.528	42.9	2108.0
104.555	42.9	660.0
105.583	42.9	60.0
106.606	42.9	22.0
107.635	42.9	24.0
108.66	42.9	249.0
109.683	42.9	702.0
110.71	42.9	1072.0
111.734	42.9	161.0
112.76	42.9	42.0
113.788	42.9	874.0
114.809	42.9	465.0
115.833	42.9	892.0
116.856	42.9	2305.0
117.879	42.9	231.0
118.901	42.9	67.0
119.921	42.9	39.0
120.945	42.9	997.0
121.966	42.9	484.0
122.987	42.9	29.0
124.007	42.9	721.0
125.023	42.9	1116.0
126.045	42.9	61.0
127.064	42.9	16.0
128.082	42.9	15.0
129.102	42.9	145.0
130.117	42.9	1710.0
131.135	42.9	100.0
132.15	42.9	22.0
133.166	42.9	250.0
134.181	42.9	877.0
135.192	42.9	568.0
136.207	42.9	944.0
137.211	42.9	740.0
138.177	42.9	378.0
139.057	42.9	1159.0
139.811	42.9	897.0
140.427	42.9	495.0
140.913	42.9	212.0
141.293	42.9	100.0
141.589	42.9	145.0
141.807	42.9	252.0
141.969	42.9	319.0
40.996	43.9	521.0
41.031	43.9	537.0
41.135	43.9	453.0
41.333	43.9	501.0
41.64	43.9	724.0
42.04	43.9	788.0
42.531	43.9	1453.0
43.102	43.9	1516.0
43.745	43.9	709.0
44.453	43.9	1000.0
45.214	43.9	1683.0
46.024	43.9	194.0
46.876	43.9	109.0
47.764	43.9	39.0
48.68	43.9	1169.0
49.622	43.9	1584.0
50.59	43.9	469.0
51.577	43.9	183.0
52.574	43.9	39.0
53.588	43.9	182.0
54.616	43.9	969.0
55.648	43.9	445.0
56.689	43.9	847.0
57.734	43.9	126.0
58.783	43.9	130.0
59.836	43.9	571.0
60.89	43.9	122.0
61.945	43.9	1289.0
62.997	43.9	1013.0
64.055	43.9	385.0
65.114	43.9	965.0
66.167	43.9	698.0
67.222	43.9	365.0
68.275	43.9	77.0
69.328	43.9	457.0
70.382	43.9	487.0
71.431	43.9	180.0
72.481	43.9	871.0
73.53	43.9	329.0
74.577	43.9	910.0
75.622	43.9	964.0
76.667	43.9	272.0
77.714	43.9	55.0
78.757	43.9	32.0
79.799	43.9	18.0
80.837	43.9	214.0
81.877	43.9	82.0
82.915	43.9	766.0
83.951	43.9	430.0
84.989	43.9	377.0
86.023	43.9	1228.0
87.06	43.9	192.0
88.091	43.9	55.0
89.124	43.9	53.0
90.158	43.9	749.0
91.189	43.9	1077.0
92.222	43.9	1085.0
93.249	43.9	778.0
94.278	43.9	603.0
95.31	43.9	58.0
96.338	43.9	27.0
97.366	43.9	29.0
98.392	43.9	27.0
99.422	43.9	168.0
100.45	43.9	895.0
101.476	43.9	108.0
102.505	43.9	92.0
103.531	43.9	681.0
104.559	43.9	116.0
105.584	43.9	35.0
106.611	43.9	28.0
107.638	43.9	40.0
108.664	43.9	213.0
109.692	43.9	571.0
110.713	43.9	268.0
111.739	43.9	94.0
112.765	43.9	40.0
113.788	43.9	45.0
114.812	43.9	280.0
115.832	43.9	720.0
116.856	43.9	208.0
117.882	43.9	2633.0
118.903	43.9	1413.0
119.925	43.9	98.0
120.947	43.9	100.0
121.97	43.9	454.0
122.99	43.9	220.0
124.009	43.9	29.0
125.028	43.9	48.0
126.046	43.9	24.0
127.068	43.9	30.0
128.086	43.9	28.0
129.104	43.9	24.0
130.121	43.9	371.0
131.137	43.9	859.0
132.155	43.9	57.0
133.168	43.9	23.0
134.182	43.9	71.0
135.197	43.9	632.0
136.206	43.9	741.0
137.214	43.9	1201.0
138.181	43.9	977.0
139.06	43.9	805.0
139.816	43.9	1119.0
140.426	43.9	1554.0
140.916	43.9	1523.0
141.297	43.9	835.0
141.59	43.9	898.0
141.811	43.9	1283.0
141.971	43.9	1299.0
40.995	44.9	1795.0
41.032	44.9	1717.0
41.133	44.9	1613.0
41.331	44.9	1186.0
41.639	44.9	848.0
42.04	44.9	781.0
42.531	44.9	1054.0
43.102	44.9	1795.0
43.746	44.9	1633.0
44.454	44.9	504.0
45.213	44.9	85.0
46.022	44.9	937.0
46.876	44.9	1894.0
47.765	44.9	470.0
48.679	44.9	840.0
49.62	44.9	1105.0
50.587	44.9	89.0
51.571	44.9	24.0
52.571	44.9	35.0
53.583	44.9	26.0
54.609	44.9	58.0
55.645	44.9	381.0
56.682	44.9	925.0
57.727	44.9	257.0
58.776	44.9	738.0
59.828	44.9	2003.0
60.883	44.9	866.0
61.937	44.9	1988.0
62.993	44.9	325.0
64.048	44.9	85.0
65.105	44.9	383.0
66.159	44.9	954.0
67.211	44.9	492.0
68.267	44.9	186.0
69.321	44.9	666.0
70.373	44.9	867.0
71.423	44.9	296.0
72.473	44.9	35.0
73.523	44.9	67.0
74.569	44.9	1568.0
75.614	44.9	1057.0
76.66	44.9	73.0
77.706	44.9	41.0
78.749	44.9	34.0
79.79	44.9	38.0
80.831	44.9	816.0
81.869	44.9	201.0
82.909	44.9	47.0
83.945	44.9	49.0
84.98	44.9	233.0
86.017	44.9	320.0
87.053	44.9	50.0
88.088	44.9	27.0
89.118	44.9	411.0
90.151	44.9	610.0
91.183	44.9	440.0
92.213	44.9	192.0
93.243	44.9	995.0
94.272	44.9	533.0
95.302	44.9	25.0
96.331	44.9	30.0
97.359	44.9	23.0
98.386	44.9	60.0
99.416	44.9	80.0
100.444	44.9	300.0
101.469	44.9	250.0
102.499	44.9	44.0
103.527	44.9	36.0
104.555	44.9	20.0
105.581	44.9	25.0
106.604	44.9	23.0
107.634	44.9	25.0
108.659	44.9	29.0
109.684	44.9	20.0
110.709	44.9	23.0
111.733	44.9	183.0
112.761	44.9	242.0
113.784	44.9	43.0
114.807	44.9	26.0
115.831	44.9	33.0
116.851	44.9	44.0
117.876	44.9	388.0
118.899	44.9	292.0
119.92	44.9	212.0
120.94	44.9	378.0
121.962	44.9	2184.0
122.986	44.9	1397.0
124.004	44.9	834.0
125.024	44.9	1773.0
126.043	44.9	108.0
127.061	44.9	26.0
128.081	44.9	525.0
129.098	44.9	1838.0
130.115	44.9	2290.0
131.131	44.9	1088.0
132.148	44.9	65.0
133.164	44.9	120.0
134.177	44.9	281.0
135.191	44.9	301.0
136.202	44.9	858.0
137.209	44.9	608.0
138.175	44.9	298.0
139.054	44.9	705.0
139.811	44.9	1297.0
140.423	44.9	1232.0
140.911	44.9	842.0
141.291	44.9	600.0
141.586	44.9	830.0
141.805	44.9	1049.0
141.966	44.9	1043.0
40.996	45.9	628.0
41.032	45.9	608.0
41.133	45.9	603.0
41.332	45.9	458.0
41.639	45.9	418.0
42.041	45.9	636.0
42.532	45.9	1305.0
43.101	45.9	856.0
43.746	45.9	532.0
44.454	45.9	142.0
45.214	45.9	63.0
46.024	45.9	1364.0
46.876	45.9	1154.0
47.765	45.9	234.0
48.679	45.9	208.0
49.622	45.9	428.0
50.589	45.9	58.0
51.574	45.9	33.0
52.574	45.9	33.0
53.586	45.9	25.0
54.614	45.9	221.0
55.647	45.9	186.0
56.685	45.9	47.0
57.731	45.9	293.0
58.779	45.9	1478.0
59.832	45.9	161.0
60.885	45.9	543.0
61.941	45.9	1281.0
62.995	45.9	776.0
64.05	45.9	476.0
65.108	45.9	192.0
66.162	45.9	798.0
67.217	45.9	613.0
68.27	45.9	136.0
69.323	45.9	74.0
70.376	45.9	731.0
71.427	45.9	336.0
72.476	45.9	31.0
73.525	45.9	29.0
74.574	45.9	107.0
75.618	45.9	65.0
76.665	45.9	39.0
77.709	45.9	65.0
78.753	45.9	26.0
79.795	45.9	26.0
80.836	45.9	432.0
81.876	45.9	163.0
82.913	45.9	27.0
83.95	45.9	169.0
84.986	45.9	965.0
86.021	45.9	458.0
87.056	45.9	36.0
88.091	45.9	36.0
89.119	45.9	832.0
90.152	45.9	852.0
91.185	45.9	218.0
92.215	45.9	42.0
93.246	45.9	199.0
94.274	45.9	81.0
95.304	45.9	39.0
96.334	45.9	27.0
97.364	45.9	261.0
98.392	45.9	1454.0
99.419	45.9	483.0
100.449	45.9	933.0
101.476	45.9	884.0
102.505	45.9	756.0
103.531	45.9	40.0
104.558	45.9	33.0
105.584	45.9	26.0
106.61	45.9	22.0
107.636	45.9	22.0
108.662	45.9	147.0
109.688	45.9	114.0
110.712	45.9	31.0
111.737	45.9	66.0
112.763	45.9	28.0
113.787	45.9	16.0
114.81	45.9	28.0
115.83	45.9	22.0
116.855	45.9	57.0
117.879	45.9	38.0
118.901	45.9	67.0
119.922	45.9	296.0
120.943	45.9	633.0
121.968	45.9	554.0
122.987	45.9	1559.0
124.007	45.9	687.0
125.026	45.9	923.0
126.044	45.9	963.0
127.063	45.9	41.0
128.083	45.9	462.0
129.101	45.9	1170.0
130.118	45.9	1544.0
131.136	45.9	992.0
132.149	45.9	49.0
133.165	45.9	24.0
134.178	45.9	137.0
135.192	45.9	300.0
136.204	45.9	165.0
137.212	45.9	805.0
138.179	45.9	1397.0
139.056	45.9	788.0
139.813	45.9	758.0
140.427	45.9	1006.0
140.915	45.9	451.0
141.295	45.9	662.0
141.586	45.9	1743.0
141.808	45.9	2516.0
141.969	45.9	2800.0
40.996	46.9	528.0
41.032	46.9	544.0
41.134	46.9	833.0
41.333	46.9	1150.0
41.639	46.9	699.0
42.039	46.9	1638.0
42.53	46.9	1219.0
43.101	46.9	631.0
43.746	46.9	666.0
44.453	46.9	346.0
45.215	46.9	77.0
46.024	46.9	470.0
46.876	46.9	1191.0
47.765	46.9	581.0
48.68	46.9	1173.0
49.622	46.9	818.0
50.587	46.9	756.0
51.572	46.9	167.0
52.572	46.9	37.0
53.585	46.9	99.0
54.611	46.9	1164.0
55.647	46.9	1408.0
56.685	46.9	1593.0
57.731	46.9	1438.0
58.781	46.9	1661.0
59.833	46.9	635.0
60.888	46.9	807.0
61.942	46.9	161.0
62.998	46.9	432.0
64.053	46.9	205.0
65.108	46.9	36.0
66.163	46.9	205.0
67.217	46.9	976.0
68.271	46.9	81.0
69.324	46.9	40.0
70.377	46.9	133.0
71.427	46.9	36.0
72.478	46.9	86.0
73.527	46.9	57.0
74.574	46.9	23.0
75.619	46.9	23.0
76.664	46.9	339.0
77.711	46.9	1093.0
78.754	46.9	73.0
79.797	46.9	22.0
80.836	46.9	41.0
81.876	46.9	43.0
82.915	46.9	45.0
83.951	46.9	510.0
84.987	46.9	998.0
86.022	46.9	212.0
87.058	46.9	1299.0
88.09	46.9	791.0
89.123	46.9	1128.0
90.153	46.9	1498.0
91.186	46.9	765.0
92.217	46.9	72.0
93.245	46.9	32.0
94.277	46.9	28.0
95.308	46.9	21.0
96.337	46.9	428.0
97.363	46.9	828.0
98.392	46.9	149.0
99.42	46.9	41.0
100.45	46.9	175.0
101.477	46.9	938.0
102.503	46.9	1667.0
103.532	46.9	1616.0
104.559	46.9	79.0
105.586	46.9	35.0
106.61	46.9	31.0
107.636	46.9	27.0
108.664	46.9	249.0
109.688	46.9	311.0
110.713	46.9	153.0
111.736	46.9	328.0
112.761	46.9	44.0
113.787	46.9	35.0
114.809	46.9	19.0
115.833	46.9	526.0
116.853	46.9	2350.0
117.878	46.9	614.0
118.902	46.9	940.0
119.923	46.9	867.0
120.944	46.9	845.0
121.965	46.9	743.0
122.988	46.9	577.0
124.006	46.9	168.0
125.026	46.9	125.0
126.045	46.9	1204.0
127.065	46.9	237.0
128.086	46.9	230.0
129.1	46.9	558.0
130.118	46.9	213.0
131.134	46.9	98.0
132.151	46.9	1359.0
133.168	46.9	458.0
134.179	46.9	1083.0
135.194	46.9	1313.0
136.205	46.9	805.0
137.213	46.9	338.0
138.179	46.9	103.0
139.056	46.9	60.0
139.813	46.9	480.0
140.425	46.9	1130.0
140.913	46.9	1473.0
141.293	46.9	884.0
141.587	46.9	385.0
141.807	46.9	488.0
141.969	46.9	681.0
40.998	47.9	948.0
41.033	47.9	1010.0
41.134	47.9	912.0
41.332	47.9	977.0
41.637	47.9	1524.0
42.039	47.9	1929.0
42.529	47.9	729.0
43.101	47.9	471.0
43.746	47.9	1119.0
44.453	47.9	2771.0
45.214	47.9	775.0
46.024	47.9	158.0
46.877	47.9	687.0
47.763	47.9	763.0
48.68	47.9	286.0
49.621	47.9	538.0
50.589	47.9	737.0
51.573	47.9	118.0
52.572	47.9	39.0
53.586	47.9	176.0
54.612	47.9	748.0
55.647	47.9	312.0
56.686	47.9	347.0
57.73	47.9	155.0
58.779	47.9	175.0
59.831	47.9	72.0
60.887	47.9	87.0
61.942	47.9	143.0
62.996	47.9	46.0
64.051	47.9	22.0
65.11	47.9	25.0
66.164	47.9	157.0
67.217	47.9	820.0
68.271	47.9	470.0
69.326	47.9	101.0
70.377	47.9	588.0
71.426	47.9	98.0
72.478	47.9	904.0
73.527	47.9	526.0
74.575	47.9	696.0
75.62	47.9	80.0
76.665	47.9	32.0
77.709	47.9	55.0
78.753	47.9	29.0
79.794	47.9	182.0
80.834	47.9	404.0
81.877	47.9	25.0
82.916	47.9	25.0
83.955	47.9	138.0
84.988	47.9	186.0
86.022	47.9	83.0
87.057	47.9	755.0
88.089	47.9	202.0
89.122	47.9	466.0
90.153	47.9	471.0
91.187	47.9	878.0
92.218	47.9	101.0
93.246	47.9	1199.0
94.278	47.9	400.0
95.307	47.9	29.0
96.335	47.9	14.0
97.363	47.9	217.0
98.392	47.9	622.0
99.421	47.9	182.0
100.45	47.9	128.0
101.477	47.9	307.0
102.503	47.9	720.0
103.531	47.9	1101.0
104.559	47.9	1342.0
105.585	47.9	75.0
106.609	47.9	33.0
107.636	47.9	540.0
108.663	47.9	876.0
109.69	47.9	649.0
110.712	47.9	652.0
111.736	47.9	71.0
112.762	47.9	32.0
113.787	47.9	25.0
114.811	47.9	30.0
115.832	47.9	76.0
116.856	47.9	129.0
117.88	47.9	31.0
118.902	47.9	35.0
119.922	47.9	128.0
120.943	47.9	155.0
121.968	47.9	228.0
122.988	47.9	1912.0
124.007	47.9	1250.0
125.028	47.9	51.0
126.045	47.9	113.0
127.064	47.9	43.0
128.084	47.9	32.0
129.104	47.9	442.0
130.118	47.9	89.0
131.135	47.9	44.0
132.152	47.9	300.0
133.166	47.9	220.0
134.18	47.9	97.0
135.192	47.9	366.0
136.206	47.9	979.0
137.211	47.9	1019.0
138.176	47.9	200.0
139.057	47.9	39.0
139.81	47.9	117.0
140.424	47.9	350.0
140.911	47.9	335.0
141.293	47.9	116.0
141.587	47.9	46.0
141.806	47.9	50.0
141.971	47.9	38.0
40.995	48.9	772.0
41.031	48.9	792.0
41.135	48.9	916.0
41.333	48.9	1186.0
41.64	48.9	919.0
42.04	48.9	1231.0
42.53	48.9	1220.0
43.101	48.9	1469.0
43.747	48.9	1516.0
44.455	48.9	1786.0
45.215	48.9	487.0
46.026	48.9	870.0
46.877	48.9	1021.0
47.765	48.9	1027.0
48.68	48.9	127.0
49.622	48.9	146.0
50.588	48.9	852.0
51.574	48.9	1078.0
52.573	48.9	988.0
53.586	48.9	962.0
54.61	48.9	187.0
55.646	48.9	64.0
56.686	48.9	1183.0
57.729	48.9	318.0
58.778	48.9	37.0
59.832	48.9	25.0
60.886	48.9	24.0
61.939	48.9	27.0
62.995	48.9	17.0
64.05	48.9	95.0
65.109	48.9	205.0
66.163	48.9	296.0
67.218	48.9	1442.0
68.273	48.9	1437.0
69.325	48.9	156.0
70.378	48.9	385.0
71.428	48.9	332.0
72.477	48.9	52.0
73.526	48.9	22.0
74.574	48.9	169.0
75.62	48.9	639.0
76.665	48.9	45.0
77.71	48.9	15.0
78.755	48.9	116.0
79.796	48.9	238.0
80.837	48.9	71.0
81.878	48.9	29.0
82.915	48.9	26.0
83.953	48.9	32.0
84.989	48.9	26.0
86.025	48.9	121.0
87.058	48.9	1237.0
88.091	48.9	165.0
89.122	48.9	778.0
90.153	48.9	655.0
91.187	48.9	970.0
92.217	48.9	85.0
93.247	48.9	271.0
94.276	48.9	1316.0
95.308	48.9	751.0
96.336	48.9	133.0
97.363	48.9	61.0
98.392	48.9	622.0
99.42	48.9	174.0
100.45	48.9	184.0
101.478	48.9	491.0
102.504	48.9	1243.0
103.531	48.9	211.0
104.56	48.9	241.0
105.585	48.9	156.0
106.611	48.9	912.0
107.636	48.9	178.0
108.664	48.9	704.0
109.689	48.9	1146.0
110.711	48.9	1843.0
111.737	48.9	203.0
112.762	48.9	37.0
113.789	48.9	23.0
114.809	48.9	31.0
115.832	48.9	91.0
116.856	48.9	42.0
117.88	48.9	36.0
118.905	48.9	560.0
119.922	48.9	137.0
120.945	48.9	679.0
121.966	48.9	230.0
122.987	48.9	51.0
124.008	48.9	52.0
125.025	48.9	32.0
126.044	48.9	26.0
127.063	48.9	39.0
128.084	48.9	37.0
129.101	48.9	82.0
130.118	48.9	45.0
131.134	48.9	28.0
132.151	48.9	44.0
133.166	48.9	568.0
134.18	48.9	141.0
135.195	48.9	37.0
136.206	48.9	177.0
137.213	48.9	445.0
138.177	48.9	895.0
139.057	48.9	1055.0
139.813	48.9	463.0
140.424	48.9	69.0
140.913	48.9	27.0
141.293	48.9	18.0
141.587	48.9	18.0
141.805	48.9	11.0
141.965	48.9	15.0
40.998	49.9	541.0
41.033	49.9	503.0
41.135	49.9	592.0
41.332	49.9	838.0
41.639	49.9	861.0
42.041	49.9	1893.0
42.531	49.9	1808.0
43.101	49.9	646.0
43.746	49.9	647.0
44.454	49.9	1365.0
45.215	49.9	865.0
46.024	49.9	654.0
46.875	49.9	1095.0
47.765	49.9	912.0
48.679	49.9	165.0
49.622	49.9	28.0
50.589	49.9	55.0
51.573	49.9	73.0
52.572	49.9	289.0
53.585	49.9	838.0
54.611	49.9	1018.0
55.645	49.9	883.0
56.684	49.9	142.0
57.73	49.9	52.0
58.78	49.9	42.0
59.832	49.9	34.0
60.887	49.9	30.0
61.941	49.9	86.0
62.996	49.9	206.0
64.052	49.9	546.0
65.108	49.9	894.0
66.163	49.9	87.0
67.218	49.9	98.0
68.273	49.9	598.0
69.327	49.9	96.0
70.378	49.9	428.0
71.426	49.9	292.0
72.476	49.9	149.0
73.525	49.9	153.0
74.575	49.9	1292.0
75.62	49.9	190.0
76.666	49.9	26.0
77.711	49.9	17.0
78.755	49.9	155.0
79.796	49.9	358.0
80.837	49.9	36.0
81.876	49.9	22.0
82.916	49.9	372.0
83.953	49.9	1767.0
84.988	49.9	415.0
86.025	49.9	1101.0
87.059	49.9	534.0
88.093	49.9	123.0
89.124	49.9	443.0
90.155	49.9	1332.0
91.188	49.9	132.0
92.219	49.9	45.0
93.249	49.9	22.0
94.279	49.9	27.0
95.309	49.9	38.0
96.337	49.9	37.0
97.365	49.9	527.0
98.394	49.9	771.0
99.423	49.9	116.0
100.451	49.9	31.0
101.478	49.9	51.0
102.505	49.9	98.0
103.532	49.9	669.0
104.56	49.9	1826.0
105.587	49.9	1242.0
106.611	49.9	426.0
107.636	49.9	58.0
108.663	49.9	26.0
109.691	49.9	68.0
110.713	49.9	97.0
111.736	49.9	55.0
112.762	49.9	15.0
113.788	49.9	123.0
114.812	49.9	930.0
115.833	49.9	1557.0
116.857	49.9	180.0
117.88	49.9	22.0
118.903	49.9	68.0
119.924	49.9	47.0
120.944	49.9	27.0
121.967	49.9	29.0
122.989	49.9	323.0
124.009	49.9	344.0
125.025	49.9	655.0
126.045	49.9	474.0
127.065	49.9	38.0
128.083	49.9	18.0
129.101	49.9	59.0
130.118	49.9	840.0
131.136	49.9	150.0
132.152	49.9	962.0
133.168	49.9	859.0
134.18	49.9	232.0
135.195	49.9	652.0
136.208	49.9	615.0
137.212	49.9	241.0
138.178	49.9	70.0
139.057	49.9	301.0
139.813	49.9	1344.0
140.425	49.9	564.0
140.913	49.9	101.0
141.293	49.9	40.0
141.586	49.9	27.0
141.808	49.9	28.0
141.97	49.9	29.0
40.995	50.9	128.0
41.031	50.9	97.0
41.135	50.9	88.0
41.333	50.9	96.0
41.64	50.9	172.0
42.041	50.9	307.0
42.53	50.9	292.0
43.101	50.9	881.0
43.747	50.9	1593.0
44.455	50.9	1078.0
45.214	50.9	1184.0
46.023	50.9	1936.0
46.874	50.9	552.0
47.763	50.9	1389.0
48.679	50.9	224.0
49.621	50.9	44.0
50.587	50.9	43.0
51.572	50.9	525.0
52.572	50.9	1101.0
53.585	50.9	992.0
54.609	50.9	1026.0
55.644	50.9	117.0
56.684	50.9	37.0
57.729	50.9	29.0
58.778	50.9	35.0
59.831	50.9	28.0
60.886	50.9	864.0
61.94	50.9	1442.0
62.994	50.9	1511.0
64.053	50.9	1170.0
65.109	50.9	289.0
66.164	50.9	36.0
67.217	50.9	105.0
68.271	50.9	260.0
69.326	50.9	643.0
70.378	50.9	1181.0
71.428	50.9	708.0
72.478	50.9	539.0
73.528	50.9	653.0
74.575	50.9	1462.0
75.621	50.9	214.0
76.666	50.9	66.0
77.711	50.9	165.0
78.755	50.9	44.0
79.795	50.9	25.0
80.836	50.9	28.0
81.876	50.9	27.0
82.916	50.9	190.0
83.953	50.9	906.0
84.99	50.9	193.0
86.026	50.9	1285.0
87.061	50.9	397.0
88.093	50.9	61.0
89.125	50.9	19.0
90.157	50.9	717.0
91.188	50.9	863.0
92.22	50.9	35.0
93.247	50.9	504.0
94.278	50.9	264.0
95.309	50.9	24.0
96.338	50.9	89.0
97.366	50.9	180.0
98.393	50.9	190.0
99.422	50.9	1315.0
100.449	50.9	678.0
101.477	50.9	1932.0
102.503	50.9	813.0
103.532	50.9	233.0
104.56	50.9	378.0
105.585	50.9	1324.0
106.609	50.9	1377.0
107.635	50.9	56.0
108.663	50.9	14.0
109.687	50.9	22.0
110.712	50.9	22.0
111.737	50.9	179.0
112.765	50.9	771.0
113.789	50.9	104.0
114.81	50.9	1152.0
115.833	50.9	699.0
116.856	50.9	84.0
117.88	50.9	41.0
118.903	50.9	41.0
119.923	50.9	773.0
120.943	50.9	127.0
121.967	50.9	30.0
122.988	50.9	163.0
124.006	50.9	1014.0
125.024	50.9	361.0
126.044	50.9	181.0
127.064	50.9	103.0
128.084	50.9	26.0
129.101	50.9	139.0
130.117	50.9	1738.0
131.135	50.9	293.0
132.15	50.9	375.0
133.166	50.9	431.0
134.18	50.9	708.0
135.192	50.9	293.0
136.205	50.9	382.0
137.211	50.9	812.0
138.178	50.9	104.0
139.058	50.9	333.0
139.814	50.9	1477.0
140.423	50.9	1877.0
140.912	50.9	608.0
141.294	50.9	151.0
141.586	50.9	55.0
141.808	50.9	22.0
141.967	50.9	22.0
40.996	51.9	640.0
41.032	51.9	689.0
41.134	51.9	736.0
41.335	51.9	637.0
41.641	51.9	430.0
42.041	51.9	841.0
42.53	51.9	1448.0
43.1	51.9	1068.0
43.746	51.9	125.0
44.453	51.9	50.0
45.213	51.9	110.0
46.023	51.9	635.0
46.877	51.9	1137.0
47.765	51.9	487.0
48.68	51.9	726.0
49.623	51.9	52.0
50.589	51.9	225.0
51.575	51.9	726.0
52.575	51.9	1057.0
53.588	51.9	208.0
54.613	51.9	59.0
55.646	51.9	303.0
56.688	51.9	344.0
57.733	51.9	31.0
58.783	51.9	107.0
59.835	51.9	210.0
60.891	51.9	337.0
61.945	51.9	302.0
62.999	51.9	490.0
64.055	51.9	1148.0
65.111	51.9	249.0
66.168	51.9	155.0
67.22	51.9	854.0
68.275	51.9	637.0
69.33	51.9	236.0
70.381	51.9	1345.0
71.431	51.9	959.0
72.48	51.9	42.0
73.53	51.9	50.0
74.578	51.9	460.0
75.623	51.9	1167.0
76.669	51.9	999.0
77.714	51.9	1761.0
78.76	51.9	161.0
79.8	51.9	38.0
80.84	51.9	22.0
81.88	51.9	175.0
82.92	51.9	340.0
83.957	51.9	510.0
84.993	51.9	76.0
86.029	51.9	123.0
87.065	51.9	1260.0
88.098	51.9	460.0
89.128	51.9	27.0
90.16	51.9	150.0
91.192	51.9	493.0
92.224	51.9	437.0
93.251	51.9	1011.0
94.282	51.9	405.0
95.313	51.9	75.0
96.34	51.9	867.0
97.369	51.9	1233.0
98.396	51.9	76.0
99.427	51.9	139.0
100.454	51.9	928.0
101.479	51.9	1934.0
102.506	51.9	1111.0
103.535	51.9	209.0
104.563	51.9	1229.0
105.588	51.9	602.0
106.612	51.9	180.0
107.638	51.9	35.0
108.667	51.9	18.0
109.692	51.9	124.0
110.715	51.9	1631.0
111.739	51.9	630.0
112.766	51.9	281.0
113.79	51.9	83.0
114.815	51.9	633.0
115.837	51.9	842.0
116.861	51.9	162.0
117.883	51.9	721.0
118.906	51.9	338.0
119.927	51.9	187.0
120.949	51.9	33.0
121.971	51.9	72.0
122.992	51.9	110.0
124.01	51.9	507.0
125.026	51.9	719.0
126.048	51.9	854.0
127.066	51.9	28.0
128.085	51.9	26.0
129.103	51.9	34.0
130.119	51.9	686.0
131.136	51.9	764.0
132.152	51.9	331.0
133.167	51.9	268.0
134.182	51.9	463.0
135.195	51.9	48.0
136.208	51.9	28.0
137.214	51.9	35.0
138.18	51.9	24.0
139.06	51.9	37.0
139.814	51.9	302.0
140.429	51.9	357.0
140.914	51.9	122.0
141.297	51.9	43.0
141.59	51.9	38.0
141.81	51.9	19.0
141.971	51.9	20.0
40.997	52.9	496.0
41.032	52.9	474.0
41.134	52.9	435.0
41.333	52.9	345.0
41.639	52.9	352.0
42.04	52.9	424.0
42.531	52.9	617.0
43.101	52.9	162.0
43.746	52.9	62.0
44.454	52.9	28.0
45.213	52.9	63.0
46.023	52.9	328.0
46.875	52.9	532.0
47.765	52.9	525.0
48.68	52.9	211.0
49.622	52.9	36.0
50.588	52.9	186.0
51.573	52.9	1073.0
52.573	52.9	425.0
53.585	52.9	200.0
54.612	52.9	807.0
55.646	52.9	1078.0
56.688	52.9	888.0
57.733	52.9	84.0
58.781	52.9	990.0
59.834	52.9	1038.0
60.889	52.9	408.0
61.944	52.9	36.0
62.998	52.9	32.0
64.054	52.9	919.0
65.111	52.9	1770.0
66.167	52.9	451.0
67.221	52.9	1254.0
68.275	52.9	1150.0
69.328	52.9	51.0
70.38	52.9	62.0
71.432	52.9	52.0
72.481	52.9	28.0
73.532	52.9	41.0
74.58	52.9	439.0
75.625	52.9	673.0
76.671	52.9	124.0
77.716	52.9	124.0
78.758	52.9	65.0
79.799	52.9	39.0
80.838	52.9	22.0
81.879	52.9	26.0
82.919	52.9	29.0
83.956	52.9	33.0
84.993	52.9	27.0
86.028	52.9	73.0
87.066	52.9	1743.0
88.099	52.9	566.0
89.13	52.9	32.0
90.163	52.9	502.0
91.195	52.9	1338.0
92.223	52.9	871.0
93.253	52.9	968.0
94.283	52.9	1417.0
95.312	52.9	680.0
96.341	52.9	371.0
97.368	52.9	93.0
98.398	52.9	33.0
99.426	52.9	67.0
100.454	52.9	99.0
101.48	52.9	279.0
102.507	52.9	134.0
103.536	52.9	49.0
104.563	52.9	198.0
105.589	52.9	54.0
106.613	52.9	30.0
107.641	52.9	21.0
108.667	52.9	29.0
109.691	52.9	95.0
110.715	52.9	838.0
111.741	52.9	1380.0
112.766	52.9	189.0
113.791	52.9	28.0
114.812	52.9	66.0
115.836	52.9	488.0
116.861	52.9	1192.0
117.884	52.9	1374.0
118.906	52.9	193.0
119.928	52.9	33.0
120.949	52.9	56.0
121.969	52.9	1342.0
122.99	52.9	134.0
124.008	52.9	27.0
125.028	52.9	52.0
126.046	52.9	46.0
127.065	52.9	101.0
128.085	52.9	1156.0
129.104	52.9	763.0
130.12	52.9	1563.0
131.138	52.9	790.0
132.155	52.9	807.0
133.168	52.9	1096.0
134.183	52.9	214.0
135.194	52.9	74.0
136.207	52.9	25.0
137.214	52.9	30.0
138.18	52.9	14.0
139.06	52.9	15.0
139.814	52.9	43.0
140.428	52.9	39.0
140.916	52.9	30.0
141.297	52.9	86.0
141.589	52.9	132.0
141.81	52.9	150.0
141.974	52.9	149.0
40.996	53.9	778.0
41.031	53.9	701.0
41.133	53.9	628.0
41.332	53.9	454.0
41.639	53.9	146.0
42.04	53.9	62.0
42.529	53.9	30.0
43.101	53.9	35.0
43.748	53.9	38.0
44.454	53.9	584.0
45.214	53.9	1060.0
46.025	53.9	152.0
46.876	53.9	39.0
47.765	53.9	40.0
48.679	53.9	656.0
49.62	53.9	922.0
50.589	53.9	37.0
51.573	53.9	71.0
52.573	53.9	793.0
53.585	53.9	1752.0
[truncated: 9,000 more rows]
