# Supplementary material for: Multimodal dynamic and unclonable anti-counterfeiting using robust diamond microparticles on heterogeneous substrate
Source: Nat Commun. 2023 May 2;14:2507. doi: 10.1038/s41467-023-38178-1 (PMC10154296; doi:10.1038/s41467-023-38178-1)
Supplement: Supplementary file 3 — Source Data [file 41467_2023_38178_MOESM3_ESM.zip › Source Data/Fig 4/14_1.txt]

72.996	29.2	169.0
73.032	29.2	140.0
73.133	29.2	159.0
73.333	29.2	128.0
73.637	29.2	157.0
74.038	29.2	184.0
74.525	29.2	249.0
75.091	29.2	278.0
75.733	29.2	304.0
76.438	29.2	226.0
77.195	29.2	233.0
78.003	29.2	233.0
78.851	29.2	276.0
79.736	29.2	319.0
80.651	29.2	406.0
81.593	29.2	401.0
82.557	29.2	398.0
83.538	29.2	315.0
84.537	29.2	225.0
85.548	29.2	282.0
86.569	29.2	199.0
87.601	29.2	328.0
88.64	29.2	181.0
89.679	29.2	162.0
90.725	29.2	150.0
91.776	29.2	116.0
92.827	29.2	95.0
93.88	29.2	256.0
94.933	29.2	273.0
95.987	29.2	301.0
97.042	29.2	161.0
98.097	29.2	154.0
99.151	29.2	411.0
100.205	29.2	580.0
101.257	29.2	366.0
102.308	29.2	235.0
103.357	29.2	253.0
104.406	29.2	462.0
105.454	29.2	405.0
106.501	29.2	587.0
107.548	29.2	284.0
108.592	29.2	424.0
109.634	29.2	321.0
110.677	29.2	234.0
111.717	29.2	190.0
112.756	29.2	661.0
113.793	29.2	786.0
114.832	29.2	893.0
115.87	29.2	839.0
116.906	29.2	1600.0
117.941	29.2	1136.0
118.975	29.2	168.0
120.01	29.2	23.0
121.043	29.2	12.0
122.073	29.2	112.0
123.103	29.2	146.0
124.134	29.2	300.0
125.166	29.2	134.0
126.195	29.2	14.0
127.224	29.2	29.0
128.251	29.2	255.0
129.279	29.2	345.0
130.307	29.2	252.0
131.33	29.2	73.0
132.356	29.2	42.0
133.383	29.2	33.0
134.406	29.2	304.0
135.429	29.2	646.0
136.455	29.2	251.0
137.479	29.2	137.0
138.502	29.2	266.0
139.527	29.2	169.0
140.552	29.2	148.0
141.578	29.2	157.0
142.602	29.2	257.0
143.624	29.2	324.0
144.646	29.2	164.0
145.671	29.2	26.0
146.695	29.2	14.0
147.717	29.2	101.0
148.741	29.2	161.0
149.764	29.2	53.0
150.786	29.2	357.0
151.81	29.2	1493.0
152.832	29.2	403.0
153.851	29.2	278.0
154.873	29.2	328.0
155.896	29.2	193.0
156.916	29.2	96.0
157.935	29.2	102.0
158.955	29.2	62.0
159.976	29.2	78.0
160.994	29.2	199.0
162.012	29.2	187.0
163.03	29.2	32.0
164.047	29.2	149.0
165.066	29.2	243.0
166.08	29.2	264.0
167.092	29.2	99.0
168.104	29.2	27.0
169.112	29.2	43.0
170.081	29.2	311.0
170.961	29.2	212.0
171.721	29.2	328.0
172.337	29.2	347.0
172.829	29.2	178.0
173.218	29.2	138.0
173.517	29.2	235.0
173.743	29.2	300.0
173.914	29.2	356.0
72.997	30.2	675.0
73.031	30.2	626.0
73.134	30.2	687.0
73.333	30.2	555.0
73.637	30.2	417.0
74.038	30.2	307.0
74.524	30.2	266.0
75.092	30.2	245.0
75.733	30.2	269.0
76.436	30.2	303.0
77.195	30.2	456.0
78.002	30.2	324.0
78.849	30.2	142.0
79.735	30.2	182.0
80.651	30.2	297.0
81.59	30.2	220.0
82.553	30.2	99.0
83.538	30.2	264.0
84.538	30.2	211.0
85.55	30.2	264.0
86.573	30.2	429.0
87.604	30.2	218.0
88.641	30.2	68.0
89.682	30.2	278.0
90.727	30.2	358.0
91.776	30.2	163.0
92.827	30.2	124.0
93.881	30.2	145.0
94.936	30.2	185.0
95.99	30.2	248.0
97.044	30.2	157.0
98.097	30.2	335.0
99.151	30.2	504.0
100.204	30.2	414.0
101.257	30.2	175.0
102.309	30.2	244.0
103.36	30.2	209.0
104.409	30.2	202.0
105.457	30.2	311.0
106.504	30.2	535.0
107.549	30.2	330.0
108.593	30.2	355.0
109.637	30.2	210.0
110.678	30.2	315.0
111.719	30.2	290.0
112.761	30.2	380.0
113.799	30.2	533.0
114.837	30.2	531.0
115.875	30.2	331.0
116.911	30.2	974.0
117.945	30.2	1247.0
118.98	30.2	471.0
120.015	30.2	109.0
121.048	30.2	14.0
122.08	30.2	10.0
123.112	30.2	22.0
124.143	30.2	23.0
125.173	30.2	25.0
126.203	30.2	13.0
127.232	30.2	11.0
128.26	30.2	18.0
129.288	30.2	26.0
130.315	30.2	33.0
131.339	30.2	36.0
132.365	30.2	76.0
133.391	30.2	152.0
134.418	30.2	167.0
135.441	30.2	492.0
136.467	30.2	206.0
137.494	30.2	189.0
138.52	30.2	232.0
139.542	30.2	197.0
140.564	30.2	308.0
141.591	30.2	189.0
142.615	30.2	176.0
143.639	30.2	398.0
144.661	30.2	239.0
145.686	30.2	37.0
146.709	30.2	9.0
147.73	30.2	9.0
148.753	30.2	15.0
149.776	30.2	13.0
150.8	30.2	16.0
151.82	30.2	216.0
152.84	30.2	130.0
153.861	30.2	141.0
154.883	30.2	173.0
155.904	30.2	357.0
156.924	30.2	276.0
157.943	30.2	52.0
158.962	30.2	12.0
159.983	30.2	10.0
161.0	30.2	7.0
162.015	30.2	11.0
163.031	30.2	53.0
164.048	30.2	55.0
165.065	30.2	107.0
166.079	30.2	143.0
167.092	30.2	48.0
168.103	30.2	11.0
169.108	30.2	25.0
170.076	30.2	86.0
170.956	30.2	136.0
171.712	30.2	49.0
172.328	30.2	20.0
172.819	30.2	29.0
173.204	30.2	47.0
173.505	30.2	89.0
173.732	30.2	158.0
173.899	30.2	305.0
72.997	31.2	312.0
73.03	31.2	331.0
73.134	31.2	313.0
73.333	31.2	423.0
73.638	31.2	573.0
74.038	31.2	386.0
74.525	31.2	227.0
75.092	31.2	342.0
75.733	31.2	514.0
76.437	31.2	408.0
77.195	31.2	558.0
78.002	31.2	341.0
78.85	31.2	59.0
79.734	31.2	45.0
80.65	31.2	120.0
81.591	31.2	192.0
82.554	31.2	234.0
83.537	31.2	222.0
84.536	31.2	457.0
85.547	31.2	331.0
86.57	31.2	256.0
87.601	31.2	134.0
88.639	31.2	27.0
89.679	31.2	69.0
90.725	31.2	109.0
91.776	31.2	269.0
92.827	31.2	211.0
93.878	31.2	217.0
94.934	31.2	175.0
95.989	31.2	107.0
97.042	31.2	149.0
98.096	31.2	141.0
99.152	31.2	336.0
100.204	31.2	497.0
101.257	31.2	394.0
102.308	31.2	405.0
103.357	31.2	220.0
104.407	31.2	316.0
105.457	31.2	295.0
106.503	31.2	509.0
107.547	31.2	373.0
108.593	31.2	353.0
109.635	31.2	267.0
110.678	31.2	335.0
111.72	31.2	388.0
112.759	31.2	228.0
113.799	31.2	416.0
114.837	31.2	418.0
115.874	31.2	188.0
116.909	31.2	346.0
117.945	31.2	556.0
118.98	31.2	605.0
120.015	31.2	524.0
121.048	31.2	79.0
122.081	31.2	90.0
123.111	31.2	312.0
124.143	31.2	115.0
125.175	31.2	25.0
126.205	31.2	12.0
127.234	31.2	8.0
128.262	31.2	9.0
129.291	31.2	13.0
130.317	31.2	432.0
131.342	31.2	725.0
132.369	31.2	284.0
133.395	31.2	517.0
134.419	31.2	127.0
135.445	31.2	97.0
136.47	31.2	135.0
137.496	31.2	44.0
138.522	31.2	82.0
139.546	31.2	266.0
140.571	31.2	481.0
141.596	31.2	459.0
142.619	31.2	164.0
143.642	31.2	202.0
144.668	31.2	148.0
145.69	31.2	25.0
146.714	31.2	10.0
147.736	31.2	17.0
148.757	31.2	17.0
149.78	31.2	8.0
150.803	31.2	78.0
151.823	31.2	309.0
152.844	31.2	237.0
153.865	31.2	296.0
154.886	31.2	342.0
155.907	31.2	259.0
156.927	31.2	182.0
157.944	31.2	127.0
158.963	31.2	105.0
159.982	31.2	21.0
161.0	31.2	4.0
162.018	31.2	26.0
163.034	31.2	227.0
164.05	31.2	157.0
165.067	31.2	179.0
166.081	31.2	420.0
167.093	31.2	153.0
168.102	31.2	37.0
169.108	31.2	8.0
170.075	31.2	5.0
170.957	31.2	10.0
171.712	31.2	18.0
172.328	31.2	35.0
172.82	31.2	56.0
173.205	31.2	113.0
173.505	31.2	138.0
173.73	31.2	155.0
173.899	31.2	179.0
72.997	32.2	111.0
73.033	32.2	132.0
73.136	32.2	147.0
73.334	32.2	196.0
73.639	32.2	293.0
74.039	32.2	404.0
74.524	32.2	279.0
75.093	32.2	215.0
75.733	32.2	201.0
76.437	32.2	173.0
77.195	32.2	84.0
78.0	32.2	32.0
78.847	32.2	16.0
79.732	32.2	397.0
80.648	32.2	608.0
81.589	32.2	362.0
82.552	32.2	279.0
83.535	32.2	180.0
84.535	32.2	281.0
85.547	32.2	268.0
86.57	32.2	296.0
87.602	32.2	241.0
88.638	32.2	203.0
89.677	32.2	492.0
90.724	32.2	344.0
91.773	32.2	454.0
92.824	32.2	640.0
93.878	32.2	151.0
94.932	32.2	52.0
95.987	32.2	61.0
97.041	32.2	147.0
98.096	32.2	317.0
99.15	32.2	307.0
100.203	32.2	311.0
101.256	32.2	245.0
102.307	32.2	221.0
103.358	32.2	253.0
104.407	32.2	257.0
105.455	32.2	254.0
106.502	32.2	261.0
107.549	32.2	277.0
108.594	32.2	248.0
109.636	32.2	248.0
110.678	32.2	1015.0
111.72	32.2	970.0
112.76	32.2	422.0
113.798	32.2	381.0
114.837	32.2	183.0
115.875	32.2	34.0
116.911	32.2	172.0
117.945	32.2	260.0
118.979	32.2	327.0
120.012	32.2	238.0
121.047	32.2	235.0
122.08	32.2	295.0
123.112	32.2	209.0
124.144	32.2	63.0
125.175	32.2	10.0
126.205	32.2	18.0
127.234	32.2	11.0
128.263	32.2	11.0
129.29	32.2	18.0
130.316	32.2	262.0
131.343	32.2	490.0
132.371	32.2	103.0
133.398	32.2	84.0
134.424	32.2	163.0
135.448	32.2	285.0
136.473	32.2	296.0
137.499	32.2	394.0
138.523	32.2	114.0
139.549	32.2	141.0
140.573	32.2	84.0
141.598	32.2	60.0
142.623	32.2	84.0
143.645	32.2	313.0
144.667	32.2	137.0
145.691	32.2	143.0
146.715	32.2	226.0
147.738	32.2	37.0
148.76	32.2	44.0
149.782	32.2	12.0
150.804	32.2	41.0
151.825	32.2	211.0
152.846	32.2	349.0
153.865	32.2	345.0
154.886	32.2	376.0
155.908	32.2	272.0
156.928	32.2	298.0
157.947	32.2	196.0
158.966	32.2	313.0
159.984	32.2	44.0
161.002	32.2	8.0
162.018	32.2	12.0
163.035	32.2	10.0
164.051	32.2	13.0
165.068	32.2	4.0
166.082	32.2	184.0
167.094	32.2	266.0
168.107	32.2	79.0
169.111	32.2	12.0
170.077	32.2	12.0
170.958	32.2	98.0
171.713	32.2	400.0
172.328	32.2	423.0
172.82	32.2	338.0
173.207	32.2	262.0
173.505	32.2	237.0
173.73	32.2	213.0
173.899	32.2	203.0
72.994	33.2	21.0
73.029	33.2	10.0
73.133	33.2	11.0
73.332	33.2	20.0
73.637	33.2	24.0
74.036	33.2	149.0
74.524	33.2	445.0
75.093	33.2	555.0
75.734	33.2	202.0
76.438	33.2	36.0
77.194	33.2	18.0
77.999	33.2	9.0
78.847	33.2	15.0
79.732	33.2	160.0
80.646	33.2	323.0
81.586	33.2	304.0
82.548	33.2	321.0
83.531	33.2	346.0
84.53	33.2	381.0
85.54	33.2	311.0
86.562	33.2	275.0
87.593	33.2	382.0
88.629	33.2	704.0
89.67	33.2	569.0
90.717	33.2	739.0
91.766	33.2	393.0
92.818	33.2	136.0
93.871	33.2	67.0
94.925	33.2	74.0
95.979	33.2	22.0
97.034	33.2	51.0
98.087	33.2	177.0
99.143	33.2	239.0
100.196	33.2	267.0
101.249	33.2	739.0
102.301	33.2	478.0
103.349	33.2	215.0
104.398	33.2	86.0
105.446	33.2	112.0
106.493	33.2	354.0
107.541	33.2	403.0
108.586	33.2	399.0
109.629	33.2	321.0
110.671	33.2	302.0
111.713	33.2	543.0
112.754	33.2	405.0
113.792	33.2	298.0
114.83	33.2	71.0
115.868	33.2	11.0
116.903	33.2	28.0
117.939	33.2	315.0
118.974	33.2	201.0
120.007	33.2	298.0
121.042	33.2	128.0
122.072	33.2	24.0
123.104	33.2	26.0
124.137	33.2	17.0
125.167	33.2	56.0
126.197	33.2	612.0
127.226	33.2	287.0
128.256	33.2	14.0
129.285	33.2	10.0
130.313	33.2	10.0
131.338	33.2	17.0
132.365	33.2	14.0
133.391	33.2	7.0
134.417	33.2	87.0
135.443	33.2	352.0
136.467	33.2	225.0
137.492	33.2	151.0
138.518	33.2	98.0
139.544	33.2	199.0
140.568	33.2	272.0
141.593	33.2	67.0
142.619	33.2	20.0
143.642	33.2	30.0
144.664	33.2	18.0
145.687	33.2	103.0
146.711	33.2	417.0
147.733	33.2	166.0
148.754	33.2	15.0
149.777	33.2	10.0
150.801	33.2	122.0
151.824	33.2	239.0
152.844	33.2	178.0
153.863	33.2	162.0
154.884	33.2	249.0
155.903	33.2	325.0
156.923	33.2	219.0
157.941	33.2	42.0
158.961	33.2	61.0
159.981	33.2	42.0
160.999	33.2	17.0
162.016	33.2	8.0
163.031	33.2	7.0
164.047	33.2	23.0
165.064	33.2	44.0
166.078	33.2	36.0
167.09	33.2	50.0
168.102	33.2	8.0
169.108	33.2	7.0
170.074	33.2	9.0
170.953	33.2	56.0
171.709	33.2	207.0
172.326	33.2	243.0
172.816	33.2	255.0
173.202	33.2	227.0
173.499	33.2	259.0
173.725	33.2	255.0
173.894	33.2	206.0
72.997	34.2	201.0
73.033	34.2	194.0
73.136	34.2	156.0
73.335	34.2	133.0
73.638	34.2	138.0
74.037	34.2	263.0
74.525	34.2	331.0
75.092	34.2	363.0
75.732	34.2	272.0
76.437	34.2	299.0
77.195	34.2	184.0
78.003	34.2	118.0
78.849	34.2	62.0
79.734	34.2	256.0
80.65	34.2	253.0
81.589	34.2	275.0
82.552	34.2	357.0
83.535	34.2	254.0
84.533	34.2	253.0
85.545	34.2	341.0
86.567	34.2	213.0
87.599	34.2	399.0
88.636	34.2	857.0
89.677	34.2	1121.0
90.723	34.2	343.0
91.773	34.2	357.0
92.824	34.2	87.0
93.878	34.2	204.0
94.932	34.2	466.0
95.986	34.2	62.0
97.042	34.2	11.0
98.095	34.2	137.0
99.148	34.2	226.0
100.202	34.2	221.0
101.254	34.2	142.0
102.305	34.2	221.0
103.355	34.2	222.0
104.404	34.2	235.0
105.454	34.2	273.0
106.503	34.2	268.0
107.55	34.2	361.0
108.593	34.2	261.0
109.636	34.2	86.0
110.679	34.2	132.0
111.721	34.2	245.0
112.759	34.2	255.0
113.798	34.2	220.0
114.839	34.2	122.0
115.876	34.2	130.0
116.911	34.2	160.0
117.945	34.2	119.0
118.98	34.2	238.0
120.014	34.2	243.0
121.048	34.2	179.0
122.079	34.2	40.0
123.112	34.2	13.0
124.145	34.2	10.0
125.175	34.2	7.0
126.206	34.2	127.0
127.236	34.2	58.0
128.265	34.2	18.0
129.294	34.2	9.0
130.32	34.2	9.0
131.346	34.2	14.0
132.372	34.2	40.0
133.398	34.2	77.0
134.424	34.2	18.0
135.45	34.2	274.0
136.475	34.2	243.0
137.5	34.2	355.0
138.525	34.2	304.0
139.549	34.2	212.0
140.574	34.2	173.0
141.599	34.2	320.0
142.626	34.2	220.0
143.648	34.2	230.0
144.671	34.2	54.0
145.695	34.2	10.0
146.718	34.2	65.0
147.74	34.2	30.0
148.761	34.2	17.0
149.784	34.2	47.0
150.806	34.2	173.0
151.828	34.2	225.0
152.846	34.2	250.0
153.867	34.2	202.0
154.889	34.2	264.0
155.91	34.2	241.0
156.93	34.2	121.0
157.948	34.2	63.0
158.966	34.2	354.0
159.987	34.2	372.0
161.005	34.2	20.0
162.021	34.2	6.0
163.037	34.2	43.0
164.052	34.2	239.0
165.068	34.2	331.0
166.084	34.2	118.0
167.096	34.2	36.0
168.105	34.2	9.0
169.111	34.2	6.0
170.079	34.2	9.0
170.959	34.2	22.0
171.713	34.2	99.0
172.328	34.2	180.0
172.82	34.2	188.0
173.205	34.2	209.0
173.503	34.2	218.0
173.729	34.2	148.0
173.898	34.2	140.0
72.996	35.2	176.0
73.032	35.2	146.0
73.134	35.2	153.0
73.333	35.2	115.0
73.638	35.2	88.0
74.038	35.2	124.0
74.526	35.2	129.0
75.093	35.2	131.0
75.733	35.2	238.0
76.439	35.2	409.0
77.198	35.2	327.0
78.003	35.2	276.0
78.848	35.2	91.0
79.733	35.2	20.0
80.649	35.2	21.0
81.588	35.2	92.0
82.549	35.2	220.0
83.531	35.2	319.0
84.532	35.2	402.0
85.541	35.2	375.0
86.564	35.2	129.0
87.596	35.2	275.0
88.633	35.2	500.0
89.675	35.2	552.0
90.721	35.2	394.0
91.771	35.2	108.0
92.821	35.2	24.0
93.874	35.2	71.0
94.928	35.2	116.0
95.983	35.2	32.0
97.037	35.2	15.0
98.092	35.2	42.0
99.146	35.2	38.0
100.199	35.2	22.0
101.251	35.2	24.0
102.303	35.2	130.0
103.352	35.2	170.0
104.402	35.2	355.0
105.451	35.2	860.0
106.498	35.2	562.0
107.545	35.2	296.0
108.588	35.2	139.0
109.632	35.2	55.0
110.674	35.2	303.0
111.715	35.2	221.0
112.756	35.2	349.0
113.795	35.2	263.0
114.833	35.2	214.0
115.871	35.2	303.0
116.907	35.2	460.0
117.943	35.2	371.0
118.978	35.2	336.0
120.012	35.2	290.0
121.045	35.2	399.0
122.077	35.2	85.0
123.11	35.2	7.0
124.14	35.2	19.0
125.171	35.2	7.0
126.202	35.2	14.0
127.232	35.2	6.0
128.263	35.2	17.0
129.291	35.2	7.0
130.315	35.2	10.0
131.341	35.2	7.0
132.369	35.2	14.0
133.397	35.2	43.0
134.422	35.2	27.0
135.446	35.2	247.0
136.472	35.2	236.0
137.498	35.2	326.0
138.523	35.2	246.0
139.547	35.2	324.0
140.573	35.2	201.0
141.598	35.2	196.0
142.622	35.2	402.0
143.644	35.2	439.0
144.668	35.2	208.0
145.693	35.2	129.0
146.717	35.2	174.0
147.739	35.2	400.0
148.76	35.2	92.0
149.783	35.2	92.0
150.806	35.2	378.0
151.827	35.2	199.0
152.846	35.2	294.0
153.866	35.2	227.0
154.887	35.2	191.0
155.909	35.2	198.0
156.929	35.2	74.0
157.946	35.2	8.0
158.965	35.2	104.0
159.985	35.2	256.0
161.004	35.2	16.0
162.021	35.2	23.0
163.037	35.2	130.0
164.053	35.2	268.0
165.068	35.2	456.0
166.082	35.2	264.0
167.094	35.2	143.0
168.104	35.2	108.0
169.109	35.2	38.0
170.076	35.2	99.0
170.956	35.2	175.0
171.711	35.2	122.0
172.326	35.2	115.0
172.816	35.2	117.0
173.203	35.2	130.0
173.502	35.2	127.0
173.728	35.2	140.0
173.897	35.2	140.0
72.995	36.2	55.0
73.031	36.2	61.0
73.135	36.2	92.0
73.333	36.2	190.0
73.638	36.2	435.0
74.036	36.2	503.0
74.525	36.2	417.0
75.093	36.2	236.0
75.733	36.2	314.0
76.438	36.2	393.0
77.196	36.2	391.0
78.001	36.2	359.0
78.849	36.2	90.0
79.734	36.2	20.0
80.649	36.2	102.0
81.589	36.2	225.0
82.55	36.2	262.0
83.533	36.2	275.0
84.532	36.2	266.0
85.541	36.2	186.0
86.562	36.2	28.0
87.594	36.2	256.0
88.632	36.2	482.0
89.674	36.2	124.0
90.721	36.2	152.0
91.771	36.2	216.0
92.822	36.2	85.0
93.872	36.2	18.0
94.928	36.2	9.0
95.983	36.2	16.0
97.037	36.2	166.0
98.091	36.2	217.0
99.146	36.2	41.0
100.199	36.2	6.0
101.251	36.2	6.0
102.303	36.2	29.0
103.353	36.2	199.0
104.403	36.2	650.0
105.45	36.2	1153.0
106.498	36.2	1153.0
107.543	36.2	348.0
108.587	36.2	150.0
109.631	36.2	132.0
110.674	36.2	317.0
111.716	36.2	384.0
112.756	36.2	397.0
113.794	36.2	241.0
114.832	36.2	206.0
115.87	36.2	287.0
116.907	36.2	527.0
117.941	36.2	368.0
118.976	36.2	512.0
120.01	36.2	339.0
121.044	36.2	61.0
122.078	36.2	20.0
123.109	36.2	10.0
124.142	36.2	14.0
125.172	36.2	30.0
126.202	36.2	159.0
127.231	36.2	66.0
128.26	36.2	11.0
129.29	36.2	11.0
130.318	36.2	9.0
131.343	36.2	7.0
132.37	36.2	45.0
133.398	36.2	215.0
134.423	36.2	263.0
135.449	36.2	213.0
136.473	36.2	459.0
137.498	36.2	909.0
138.525	36.2	356.0
139.55	36.2	487.0
140.575	36.2	432.0
141.6	36.2	296.0
142.624	36.2	367.0
143.645	36.2	364.0
144.669	36.2	387.0
145.694	36.2	572.0
146.719	36.2	388.0
147.742	36.2	309.0
148.762	36.2	137.0
149.783	36.2	91.0
150.807	36.2	326.0
151.829	36.2	295.0
152.848	36.2	254.0
153.867	36.2	397.0
154.888	36.2	816.0
155.909	36.2	210.0
156.929	36.2	13.0
157.947	36.2	18.0
158.966	36.2	195.0
159.986	36.2	194.0
161.004	36.2	115.0
162.02	36.2	378.0
163.037	36.2	624.0
164.052	36.2	250.0
165.068	36.2	190.0
166.081	36.2	274.0
167.093	36.2	431.0
168.104	36.2	246.0
169.11	36.2	138.0
170.077	36.2	236.0
170.956	36.2	209.0
171.711	36.2	91.0
172.327	36.2	105.0
172.817	36.2	104.0
173.202	36.2	117.0
173.501	36.2	124.0
173.727	36.2	143.0
173.897	36.2	127.0
72.996	37.2	101.0
73.031	37.2	97.0
73.134	37.2	99.0
73.332	37.2	125.0
73.638	37.2	176.0
74.038	37.2	139.0
74.526	37.2	160.0
75.093	37.2	166.0
75.735	37.2	159.0
76.439	37.2	255.0
77.197	37.2	244.0
78.003	37.2	167.0
78.849	37.2	54.0
79.735	37.2	62.0
80.65	37.2	378.0
81.589	37.2	337.0
82.55	37.2	346.0
83.531	37.2	422.0
84.53	37.2	359.0
85.542	37.2	319.0
86.563	37.2	238.0
87.594	37.2	216.0
88.632	37.2	585.0
89.674	37.2	129.0
90.72	37.2	259.0
91.769	37.2	576.0
92.821	37.2	132.0
93.875	37.2	13.0
94.93	37.2	74.0
95.983	37.2	277.0
97.037	37.2	235.0
98.091	37.2	190.0
99.146	37.2	35.0
100.198	37.2	16.0
101.25	37.2	10.0
102.301	37.2	33.0
103.351	37.2	180.0
104.401	37.2	278.0
105.451	37.2	437.0
106.498	37.2	939.0
107.544	37.2	605.0
108.589	37.2	191.0
109.631	37.2	28.0
110.674	37.2	38.0
111.717	37.2	95.0
112.757	37.2	96.0
113.795	37.2	175.0
114.833	37.2	222.0
115.872	37.2	281.0
116.907	37.2	529.0
117.943	37.2	236.0
118.977	37.2	288.0
120.01	37.2	91.0
121.045	37.2	9.0
122.078	37.2	21.0
123.11	37.2	36.0
124.141	37.2	57.0
125.173	37.2	112.0
126.202	37.2	523.0
127.232	37.2	262.0
128.261	37.2	27.0
129.29	37.2	9.0
130.318	37.2	5.0
131.343	37.2	4.0
132.368	37.2	17.0
133.396	37.2	118.0
134.422	37.2	372.0
135.449	37.2	285.0
136.474	37.2	364.0
137.498	37.2	408.0
138.524	37.2	334.0
139.55	37.2	251.0
140.575	37.2	279.0
141.6	37.2	533.0
142.626	37.2	1401.0
143.648	37.2	1656.0
144.672	37.2	395.0
145.696	37.2	275.0
146.721	37.2	378.0
147.744	37.2	430.0
148.764	37.2	320.0
149.787	37.2	374.0
150.811	37.2	347.0
151.831	37.2	188.0
152.849	37.2	247.0
153.87	37.2	312.0
154.892	37.2	351.0
155.912	37.2	114.0
156.93	37.2	72.0
157.949	37.2	271.0
158.967	37.2	347.0
159.986	37.2	488.0
161.005	37.2	207.0
162.021	37.2	447.0
163.037	37.2	301.0
164.054	37.2	478.0
165.068	37.2	298.0
166.082	37.2	153.0
167.094	37.2	225.0
168.104	37.2	214.0
169.11	37.2	247.0
170.076	37.2	173.0
170.956	37.2	65.0
171.712	37.2	55.0
172.327	37.2	63.0
172.816	37.2	77.0
173.202	37.2	91.0
173.502	37.2	112.0
173.727	37.2	161.0
173.895	37.2	213.0
72.996	38.2	307.0
73.031	38.2	341.0
73.134	38.2	302.0
73.333	38.2	347.0
73.637	38.2	234.0
74.039	38.2	106.0
74.527	38.2	56.0
75.092	38.2	99.0
75.732	38.2	214.0
76.438	38.2	217.0
77.197	38.2	247.0
78.003	38.2	298.0
78.85	38.2	216.0
79.736	38.2	173.0
80.651	38.2	223.0
81.589	38.2	306.0
82.551	38.2	335.0
83.533	38.2	263.0
84.532	38.2	362.0
85.542	38.2	325.0
86.563	38.2	183.0
87.595	38.2	76.0
88.633	38.2	68.0
89.674	38.2	165.0
90.72	38.2	223.0
91.771	38.2	156.0
92.822	38.2	68.0
93.875	38.2	404.0
94.93	38.2	590.0
95.983	38.2	562.0
97.039	38.2	393.0
98.092	38.2	214.0
99.145	38.2	21.0
100.198	38.2	107.0
101.249	38.2	344.0
102.301	38.2	150.0
103.352	38.2	260.0
104.4	38.2	305.0
105.448	38.2	457.0
106.496	38.2	440.0
107.542	38.2	357.0
108.585	38.2	86.0
109.629	38.2	9.0
110.674	38.2	13.0
111.716	38.2	2.0
112.754	38.2	9.0
113.794	38.2	26.0
114.833	38.2	208.0
115.869	38.2	652.0
116.905	38.2	727.0
117.941	38.2	315.0
118.978	38.2	347.0
120.012	38.2	75.0
121.045	38.2	16.0
122.077	38.2	232.0
123.108	38.2	317.0
124.141	38.2	535.0
125.172	38.2	568.0
126.202	38.2	156.0
127.231	38.2	509.0
128.261	38.2	152.0
129.29	38.2	17.0
130.319	38.2	12.0
131.345	38.2	3.0
132.371	38.2	8.0
133.398	38.2	67.0
134.424	38.2	214.0
135.45	38.2	310.0
136.476	38.2	451.0
137.504	38.2	496.0
138.53	38.2	357.0
139.552	38.2	352.0
140.575	38.2	443.0
141.601	38.2	465.0
142.626	38.2	1024.0
143.649	38.2	923.0
144.674	38.2	433.0
145.698	38.2	244.0
146.721	38.2	260.0
147.743	38.2	459.0
148.762	38.2	275.0
149.786	38.2	244.0
150.809	38.2	222.0
151.83	38.2	295.0
152.851	38.2	321.0
153.87	38.2	463.0
154.891	38.2	304.0
155.913	38.2	376.0
156.932	38.2	373.0
157.95	38.2	629.0
158.969	38.2	182.0
159.987	38.2	168.0
161.006	38.2	235.0
162.022	38.2	231.0
163.037	38.2	187.0
164.053	38.2	301.0
165.068	38.2	192.0
166.082	38.2	197.0
167.095	38.2	230.0
168.105	38.2	255.0
169.11	38.2	128.0
170.077	38.2	130.0
170.958	38.2	87.0
171.712	38.2	79.0
172.325	38.2	98.0
172.815	38.2	120.0
173.2	38.2	71.0
173.499	38.2	73.0
173.726	38.2	67.0
173.894	38.2	63.0
72.995	39.2	208.0
73.031	39.2	203.0
73.134	39.2	197.0
73.332	39.2	205.0
73.637	39.2	163.0
74.038	39.2	92.0
74.525	39.2	32.0
75.093	39.2	17.0
75.735	39.2	44.0
76.438	39.2	167.0
77.195	39.2	433.0
78.002	39.2	355.0
78.849	39.2	222.0
79.734	39.2	263.0
80.65	39.2	272.0
81.588	39.2	227.0
82.549	39.2	101.0
83.531	39.2	206.0
84.527	39.2	244.0
85.537	39.2	413.0
86.558	39.2	294.0
87.59	39.2	249.0
88.628	39.2	307.0
89.668	39.2	311.0
90.715	39.2	381.0
91.765	39.2	207.0
92.816	39.2	419.0
93.869	39.2	384.0
94.923	39.2	842.0
95.978	39.2	428.0
97.033	39.2	70.0
98.086	39.2	100.0
99.141	39.2	115.0
100.194	39.2	58.0
101.245	39.2	239.0
102.296	39.2	773.0
103.348	39.2	449.0
104.397	39.2	241.0
105.445	39.2	271.0
106.492	39.2	207.0
107.538	39.2	290.0
108.583	39.2	130.0
109.626	39.2	23.0
110.67	39.2	15.0
111.711	39.2	9.0
112.752	39.2	7.0
113.792	39.2	10.0
114.831	39.2	17.0
115.868	39.2	186.0
116.903	39.2	247.0
117.937	39.2	59.0
118.972	39.2	77.0
120.007	39.2	17.0
121.041	39.2	13.0
122.073	39.2	6.0
123.104	39.2	31.0
124.138	39.2	107.0
125.168	39.2	223.0
126.197	39.2	38.0
127.228	39.2	118.0
128.257	39.2	61.0
129.287	39.2	4.0
130.314	39.2	18.0
131.339	39.2	59.0
132.368	39.2	31.0
133.395	39.2	148.0
134.421	39.2	397.0
135.446	39.2	320.0
136.472	39.2	518.0
137.499	39.2	765.0
138.525	39.2	658.0
139.549	39.2	380.0
140.573	39.2	464.0
141.599	39.2	445.0
142.625	39.2	329.0
143.647	39.2	453.0
144.67	39.2	268.0
145.694	39.2	310.0
146.718	39.2	204.0
147.741	39.2	309.0
148.762	39.2	335.0
149.784	39.2	319.0
150.806	39.2	394.0
151.828	39.2	235.0
152.848	39.2	408.0
153.868	39.2	488.0
154.89	39.2	389.0
155.91	39.2	350.0
156.929	39.2	222.0
157.946	39.2	339.0
158.964	39.2	206.0
159.984	39.2	222.0
161.002	39.2	312.0
162.019	39.2	286.0
163.035	39.2	407.0
164.049	39.2	291.0
165.064	39.2	348.0
166.08	39.2	274.0
167.093	39.2	236.0
168.104	39.2	250.0
169.109	39.2	165.0
170.075	39.2	202.0
170.954	39.2	120.0
171.71	39.2	78.0
172.324	39.2	105.0
172.815	39.2	137.0
173.2	39.2	100.0
173.498	39.2	68.0
173.724	39.2	71.0
173.893	39.2	69.0
72.997	40.2	264.0
73.032	40.2	274.0
73.135	40.2	245.0
73.333	40.2	247.0
73.639	40.2	155.0
74.039	40.2	96.0
74.526	40.2	28.0
75.093	40.2	18.0
75.733	40.2	44.0
76.438	40.2	247.0
77.197	40.2	355.0
78.003	40.2	530.0
78.849	40.2	304.0
79.736	40.2	265.0
80.652	40.2	348.0
81.592	40.2	176.0
82.555	40.2	105.0
83.536	40.2	254.0
84.535	40.2	278.0
85.544	40.2	332.0
86.564	40.2	333.0
87.595	40.2	267.0
88.633	40.2	249.0
89.675	40.2	232.0
90.722	40.2	318.0
91.772	40.2	367.0
92.823	40.2	533.0
93.876	40.2	164.0
94.931	40.2	45.0
95.986	40.2	233.0
97.04	40.2	433.0
98.095	40.2	89.0
99.148	40.2	252.0
100.201	40.2	70.0
101.253	40.2	156.0
102.304	40.2	297.0
103.355	40.2	452.0
104.403	40.2	183.0
105.451	40.2	210.0
106.499	40.2	208.0
107.546	40.2	280.0
108.59	40.2	249.0
109.633	40.2	176.0
110.677	40.2	388.0
111.718	40.2	86.0
112.757	40.2	116.0
113.796	40.2	292.0
114.836	40.2	77.0
115.875	40.2	12.0
116.911	40.2	11.0
117.945	40.2	13.0
118.981	40.2	12.0
120.016	40.2	8.0
121.049	40.2	20.0
122.08	40.2	47.0
123.112	40.2	11.0
124.145	40.2	11.0
125.177	40.2	7.0
126.206	40.2	7.0
127.234	40.2	9.0
128.265	40.2	7.0
129.294	40.2	10.0
130.321	40.2	104.0
131.346	40.2	408.0
132.374	40.2	187.0
133.403	40.2	188.0
134.429	40.2	294.0
135.454	40.2	238.0
136.479	40.2	222.0
137.504	40.2	312.0
138.531	40.2	517.0
139.554	40.2	316.0
140.579	40.2	283.0
141.604	40.2	246.0
142.63	40.2	493.0
143.653	40.2	1106.0
144.676	40.2	356.0
145.7	40.2	225.0
146.724	40.2	304.0
147.747	40.2	250.0
148.768	40.2	325.0
149.791	40.2	248.0
150.813	40.2	343.0
151.834	40.2	248.0
152.854	40.2	317.0
153.874	40.2	159.0
154.896	40.2	244.0
155.917	40.2	439.0
156.935	40.2	139.0
157.953	40.2	66.0
158.971	40.2	118.0
159.99	40.2	251.0
161.007	40.2	273.0
162.024	40.2	234.0
163.041	40.2	176.0
164.056	40.2	133.0
165.072	40.2	584.0
166.086	40.2	637.0
167.097	40.2	466.0
168.108	40.2	210.0
169.113	40.2	120.0
170.079	40.2	142.0
170.958	40.2	79.0
171.714	40.2	78.0
172.329	40.2	72.0
172.818	40.2	67.0
173.203	40.2	44.0
173.503	40.2	24.0
173.73	40.2	23.0
173.897	40.2	21.0
72.998	41.2	57.0
73.034	41.2	52.0
73.136	41.2	54.0
73.333	41.2	43.0
73.639	41.2	42.0
74.039	41.2	35.0
74.525	41.2	91.0
75.093	41.2	255.0
75.733	41.2	279.0
76.437	41.2	334.0
77.197	41.2	371.0
78.005	41.2	280.0
78.852	41.2	304.0
79.736	41.2	297.0
80.651	41.2	229.0
81.592	41.2	188.0
82.554	41.2	203.0
83.536	41.2	123.0
84.534	41.2	108.0
85.543	41.2	244.0
86.565	41.2	344.0
87.597	41.2	237.0
88.635	41.2	610.0
89.677	41.2	276.0
90.725	41.2	61.0
91.774	41.2	52.0
92.823	41.2	201.0
93.876	41.2	178.0
94.931	41.2	33.0
95.985	41.2	176.0
97.039	41.2	202.0
98.093	41.2	54.0
99.147	41.2	105.0
100.2	41.2	66.0
101.251	41.2	27.0
102.304	41.2	206.0
103.355	41.2	326.0
104.405	41.2	399.0
105.453	41.2	361.0
106.5	41.2	290.0
107.545	41.2	324.0
108.59	41.2	264.0
109.634	41.2	275.0
110.678	41.2	263.0
111.719	41.2	63.0
112.758	41.2	527.0
113.798	41.2	417.0
114.838	41.2	198.0
115.874	41.2	185.0
116.91	41.2	204.0
117.945	41.2	264.0
118.98	41.2	30.0
120.014	41.2	23.0
121.048	41.2	194.0
122.082	41.2	325.0
123.113	41.2	60.0
124.145	41.2	21.0
125.177	41.2	18.0
126.207	41.2	8.0
127.235	41.2	10.0
128.266	41.2	5.0
129.295	41.2	6.0
130.322	41.2	159.0
131.348	41.2	237.0
132.375	41.2	181.0
133.404	41.2	277.0
134.429	41.2	313.0
135.452	41.2	315.0
136.477	41.2	338.0
137.505	41.2	242.0
138.531	41.2	240.0
139.555	41.2	377.0
140.579	41.2	395.0
141.605	41.2	327.0
142.63	41.2	119.0
143.652	41.2	277.0
144.678	41.2	270.0
145.702	41.2	305.0
146.726	41.2	206.0
147.748	41.2	235.0
148.768	41.2	245.0
149.791	41.2	241.0
150.813	41.2	317.0
151.835	41.2	325.0
152.855	41.2	467.0
153.874	41.2	265.0
154.895	41.2	290.0
155.915	41.2	728.0
156.935	41.2	249.0
157.954	41.2	290.0
158.972	41.2	270.0
159.991	41.2	337.0
161.008	41.2	280.0
162.025	41.2	341.0
163.041	41.2	193.0
164.056	41.2	281.0
165.073	41.2	343.0
166.086	41.2	563.0
167.099	41.2	305.0
168.108	41.2	81.0
169.114	41.2	51.0
170.081	41.2	142.0
170.962	41.2	55.0
171.716	41.2	141.0
172.328	41.2	157.0
172.819	41.2	68.0
173.205	41.2	37.0
173.503	41.2	24.0
173.729	41.2	23.0
173.897	41.2	26.0
72.994	42.2	141.0
73.031	42.2	145.0
73.134	42.2	181.0
73.331	42.2	199.0
73.636	42.2	230.0
74.037	42.2	255.0
74.525	42.2	305.0
75.091	42.2	758.0
75.732	42.2	975.0
76.438	42.2	675.0
77.197	42.2	320.0
78.002	42.2	204.0
78.848	42.2	239.0
79.734	42.2	299.0
80.65	42.2	329.0
81.59	42.2	335.0
82.552	42.2	494.0
83.533	42.2	321.0
84.53	42.2	300.0
85.54	42.2	298.0
86.56	42.2	632.0
87.59	42.2	307.0
88.626	42.2	196.0
89.666	42.2	94.0
90.713	42.2	13.0
91.765	42.2	11.0
92.815	42.2	164.0
93.867	42.2	235.0
94.922	42.2	123.0
95.978	42.2	11.0
97.033	42.2	13.0
98.085	42.2	42.0
99.139	42.2	292.0
100.192	42.2	243.0
101.244	42.2	25.0
102.296	42.2	135.0
103.346	42.2	323.0
104.397	42.2	378.0
105.445	42.2	172.0
106.492	42.2	262.0
107.538	42.2	321.0
108.583	42.2	364.0
109.626	42.2	409.0
110.669	42.2	318.0
111.711	42.2	253.0
112.751	42.2	378.0
113.791	42.2	338.0
114.829	42.2	294.0
115.866	42.2	281.0
116.901	42.2	61.0
117.938	42.2	81.0
118.974	42.2	13.0
120.008	42.2	20.0
121.041	42.2	128.0
122.074	42.2	57.0
123.105	42.2	17.0
124.138	42.2	11.0
125.17	42.2	16.0
126.2	42.2	9.0
127.23	42.2	7.0
128.259	42.2	10.0
129.289	42.2	6.0
130.316	42.2	24.0
131.342	42.2	144.0
132.369	42.2	193.0
133.396	42.2	500.0
134.423	42.2	569.0
135.449	42.2	814.0
136.474	42.2	658.0
137.5	42.2	74.0
138.526	42.2	117.0
139.55	42.2	234.0
140.574	42.2	411.0
141.6	42.2	450.0
142.625	42.2	244.0
143.648	42.2	150.0
144.671	42.2	283.0
145.695	42.2	489.0
146.719	42.2	341.0
147.741	42.2	373.0
148.762	42.2	276.0
149.785	42.2	244.0
150.808	42.2	258.0
151.83	42.2	227.0
152.848	42.2	79.0
153.867	42.2	172.0
154.889	42.2	307.0
155.91	42.2	295.0
156.929	42.2	193.0
157.949	42.2	264.0
158.967	42.2	250.0
159.986	42.2	297.0
161.004	42.2	219.0
162.021	42.2	287.0
163.036	42.2	116.0
164.052	42.2	112.0
165.069	42.2	139.0
166.083	42.2	433.0
167.094	42.2	100.0
168.105	42.2	24.0
169.11	42.2	15.0
170.077	42.2	38.0
170.956	42.2	74.0
171.71	42.2	136.0
172.325	42.2	154.0
172.815	42.2	120.0
173.202	42.2	84.0
173.499	42.2	103.0
173.724	42.2	121.0
173.895	42.2	140.0
72.996	43.2	47.0
73.03	43.2	52.0
73.132	43.2	66.0
73.333	43.2	74.0
73.637	43.2	101.0
74.037	43.2	180.0
74.524	43.2	207.0
75.091	43.2	324.0
75.733	43.2	481.0
76.438	43.2	345.0
77.195	43.2	275.0
78.002	43.2	219.0
78.849	43.2	314.0
79.734	43.2	303.0
80.649	43.2	201.0
81.588	43.2	81.0
82.551	43.2	51.0
83.535	43.2	430.0
84.533	43.2	474.0
85.542	43.2	419.0
86.563	43.2	381.0
87.594	43.2	269.0
88.632	43.2	400.0
89.672	43.2	195.0
90.718	43.2	48.0
91.769	43.2	14.0
92.821	43.2	12.0
93.874	43.2	33.0
94.927	43.2	19.0
95.982	43.2	11.0
97.036	43.2	4.0
98.089	43.2	3.0
99.142	43.2	12.0
100.196	43.2	20.0
101.249	43.2	9.0
102.3	43.2	3.0
103.35	43.2	37.0
104.399	43.2	61.0
105.449	43.2	51.0
106.496	43.2	104.0
107.541	43.2	253.0
108.587	43.2	328.0
109.631	43.2	279.0
110.675	43.2	286.0
111.716	43.2	330.0
112.754	43.2	404.0
113.792	43.2	169.0
114.831	43.2	130.0
115.87	43.2	437.0
116.906	43.2	217.0
117.942	43.2	153.0
118.977	43.2	18.0
120.012	43.2	13.0
121.045	43.2	13.0
122.078	43.2	5.0
123.109	43.2	6.0
124.142	43.2	17.0
125.174	43.2	4.0
126.202	43.2	8.0
127.233	43.2	5.0
128.263	43.2	6.0
129.292	43.2	9.0
130.319	43.2	5.0
131.344	43.2	6.0
132.372	43.2	18.0
133.401	43.2	82.0
134.427	43.2	347.0
135.452	43.2	217.0
136.479	43.2	70.0
137.505	43.2	15.0
138.53	43.2	8.0
139.553	43.2	56.0
140.577	43.2	264.0
141.604	43.2	840.0
142.628	43.2	359.0
143.651	43.2	254.0
144.675	43.2	480.0
145.698	43.2	325.0
146.723	43.2	224.0
147.744	43.2	329.0
148.767	43.2	323.0
149.791	43.2	541.0
150.811	43.2	448.0
151.833	43.2	93.0
152.853	43.2	11.0
153.872	43.2	77.0
154.895	43.2	204.0
155.915	43.2	254.0
156.933	43.2	275.0
157.953	43.2	351.0
158.971	43.2	262.0
159.99	43.2	292.0
161.009	43.2	229.0
162.026	43.2	121.0
163.042	43.2	42.0
164.056	43.2	3.0
165.072	43.2	58.0
166.086	43.2	177.0
167.098	43.2	155.0
168.108	43.2	271.0
169.113	43.2	182.0
170.079	43.2	102.0
170.959	43.2	195.0
171.713	43.2	284.0
172.327	43.2	379.0
172.818	43.2	307.0
173.202	43.2	208.0
173.501	43.2	86.0
173.727	43.2	53.0
173.894	43.2	77.0
72.997	44.2	6.0
73.032	44.2	2.0
73.134	44.2	7.0
73.334	44.2	4.0
73.64	44.2	10.0
74.038	44.2	12.0
74.524	44.2	33.0
75.092	44.2	137.0
75.733	44.2	263.0
76.437	44.2	343.0
77.197	44.2	228.0
78.004	44.2	270.0
78.851	44.2	261.0
79.736	44.2	318.0
80.652	44.2	555.0
81.591	44.2	245.0
82.553	44.2	82.0
83.536	44.2	26.0
84.535	44.2	46.0
85.544	44.2	201.0
86.565	44.2	224.0
87.597	44.2	170.0
88.635	44.2	145.0
89.676	44.2	433.0
90.721	44.2	295.0
91.772	44.2	29.0
92.825	44.2	37.0
93.877	44.2	35.0
94.93	44.2	8.0
95.985	44.2	8.0
97.039	44.2	7.0
98.093	44.2	6.0
99.147	44.2	9.0
100.199	44.2	11.0
101.251	44.2	7.0
102.303	44.2	4.0
103.354	44.2	6.0
104.403	44.2	20.0
105.451	44.2	168.0
106.5	44.2	520.0
107.544	44.2	450.0
108.588	44.2	338.0
109.631	44.2	298.0
110.675	44.2	358.0
111.717	44.2	375.0
112.756	44.2	329.0
113.797	44.2	62.0
114.836	44.2	19.0
115.873	44.2	48.0
116.91	44.2	729.0
117.945	44.2	770.0
118.98	44.2	69.0
120.016	44.2	16.0
121.049	44.2	12.0
122.082	44.2	7.0
123.113	44.2	7.0
124.146	44.2	9.0
125.177	44.2	8.0
126.205	44.2	20.0
127.236	44.2	102.0
128.267	44.2	42.0
129.296	44.2	5.0
130.323	44.2	13.0
131.35	44.2	7.0
132.376	44.2	9.0
133.403	44.2	35.0
134.429	44.2	210.0
135.455	44.2	85.0
136.481	44.2	19.0
137.508	44.2	15.0
138.533	44.2	16.0
139.558	44.2	188.0
140.582	44.2	338.0
141.609	44.2	425.0
142.634	44.2	225.0
143.655	44.2	147.0
144.679	44.2	250.0
145.705	44.2	141.0
146.728	44.2	437.0
147.75	44.2	398.0
148.769	44.2	304.0
149.79	44.2	504.0
150.812	44.2	321.0
151.835	44.2	36.0
152.855	44.2	51.0
153.874	44.2	207.0
154.895	44.2	185.0
155.917	44.2	297.0
156.936	44.2	322.0
157.954	44.2	246.0
158.974	44.2	150.0
159.993	44.2	287.0
161.01	44.2	546.0
162.026	44.2	174.0
163.042	44.2	22.0
164.058	44.2	47.0
165.075	44.2	253.0
166.087	44.2	92.0
167.098	44.2	271.0
168.109	44.2	590.0
169.114	44.2	966.0
170.081	44.2	252.0
170.96	44.2	243.0
171.714	44.2	168.0
172.329	44.2	188.0
172.82	44.2	182.0
173.205	44.2	144.0
173.503	44.2	95.0
173.729	44.2	66.0
173.897	44.2	75.0
72.996	45.2	9.0
73.032	45.2	2.0
73.133	45.2	7.0
73.332	45.2	10.0
73.638	45.2	5.0
74.037	45.2	21.0
74.525	45.2	97.0
75.093	45.2	221.0
75.733	45.2	399.0
76.439	45.2	385.0
77.197	45.2	332.0
78.002	45.2	312.0
78.849	45.2	348.0
79.733	45.2	328.0
80.649	45.2	287.0
81.588	45.2	685.0
82.551	45.2	366.0
83.534	45.2	319.0
84.533	45.2	276.0
85.543	45.2	266.0
86.563	45.2	184.0
87.594	45.2	405.0
88.632	45.2	327.0
89.673	45.2	109.0
90.718	45.2	76.0
91.767	45.2	16.0
92.819	45.2	200.0
93.874	45.2	136.0
94.929	45.2	12.0
95.981	45.2	8.0
97.035	45.2	12.0
98.089	45.2	65.0
99.144	45.2	190.0
100.197	45.2	36.0
101.248	45.2	7.0
102.3	45.2	8.0
103.351	45.2	4.0
104.4	45.2	32.0
105.446	45.2	460.0
106.493	45.2	667.0
107.539	45.2	589.0
108.585	45.2	340.0
109.63	45.2	320.0
110.672	45.2	346.0
111.714	45.2	264.0
112.754	45.2	297.0
113.793	45.2	223.0
114.833	45.2	489.0
115.87	45.2	88.0
116.906	45.2	91.0
117.942	45.2	356.0
118.978	45.2	161.0
120.012	45.2	24.0
121.046	45.2	11.0
122.078	45.2	12.0
123.11	45.2	11.0
124.143	45.2	11.0
125.175	45.2	9.0
126.204	45.2	185.0
127.234	45.2	382.0
128.263	45.2	72.0
129.292	45.2	10.0
130.318	45.2	10.0
131.345	45.2	4.0
132.372	45.2	11.0
133.401	45.2	9.0
134.428	45.2	177.0
135.453	45.2	49.0
136.477	45.2	8.0
137.504	45.2	5.0
138.529	45.2	53.0
139.553	45.2	222.0
140.578	45.2	346.0
141.605	45.2	473.0
142.63	45.2	187.0
143.652	45.2	85.0
144.676	45.2	164.0
145.7	45.2	266.0
146.724	45.2	235.0
147.745	45.2	285.0
148.767	45.2	315.0
149.789	45.2	357.0
150.812	45.2	275.0
151.834	45.2	97.0
152.854	45.2	148.0
153.873	45.2	207.0
154.895	45.2	233.0
155.916	45.2	283.0
156.934	45.2	255.0
157.952	45.2	364.0
158.971	45.2	272.0
159.99	45.2	36.0
161.008	45.2	74.0
162.024	45.2	33.0
163.04	45.2	10.0
164.056	45.2	16.0
165.072	45.2	279.0
166.086	45.2	304.0
167.098	45.2	377.0
168.108	45.2	294.0
169.114	45.2	201.0
170.081	45.2	92.0
170.961	45.2	63.0
171.714	45.2	32.0
172.327	45.2	28.0
172.818	45.2	26.0
173.203	45.2	50.0
173.501	45.2	95.0
173.728	45.2	140.0
173.897	45.2	140.0
72.995	46.2	19.0
73.032	46.2	11.0
73.135	46.2	23.0
73.333	46.2	14.0
73.638	46.2	24.0
74.038	46.2	139.0
74.525	46.2	488.0
75.092	46.2	575.0
75.735	46.2	416.0
76.438	46.2	349.0
77.197	46.2	396.0
78.003	46.2	275.0
78.85	46.2	494.0
79.734	46.2	395.0
80.649	46.2	142.0
81.588	46.2	93.0
82.55	46.2	104.0
83.532	46.2	166.0
84.53	46.2	359.0
85.541	46.2	296.0
86.561	46.2	267.0
87.592	46.2	295.0
88.629	46.2	172.0
89.67	46.2	41.0
90.716	46.2	23.0
91.766	46.2	11.0
92.817	46.2	25.0
93.869	46.2	25.0
94.924	46.2	11.0
95.979	46.2	5.0
97.033	46.2	3.0
98.086	46.2	44.0
99.14	46.2	196.0
100.192	46.2	433.0
101.244	46.2	165.0
102.295	46.2	11.0
103.345	46.2	8.0
104.395	46.2	39.0
105.442	46.2	220.0
106.489	46.2	302.0
107.537	46.2	530.0
108.582	46.2	296.0
109.626	46.2	112.0
110.669	46.2	114.0
111.709	46.2	293.0
112.75	46.2	308.0
113.79	46.2	105.0
114.828	46.2	378.0
115.867	46.2	119.0
116.902	46.2	48.0
117.938	46.2	313.0
118.974	46.2	178.0
120.008	46.2	243.0
121.042	46.2	140.0
122.074	46.2	236.0
123.106	46.2	134.0
124.137	46.2	7.0
125.169	46.2	9.0
126.199	46.2	10.0
127.228	46.2	41.0
128.26	46.2	17.0
129.289	46.2	11.0
130.316	46.2	7.0
131.342	46.2	12.0
132.37	46.2	6.0
133.398	46.2	12.0
134.424	46.2	64.0
135.45	46.2	121.0
136.475	46.2	163.0
137.501	46.2	57.0
138.526	46.2	153.0
139.551	46.2	399.0
140.575	46.2	294.0
141.601	46.2	241.0
142.628	46.2	110.0
143.65	46.2	168.0
144.674	46.2	280.0
145.697	46.2	389.0
146.722	46.2	181.0
147.744	46.2	464.0
148.764	46.2	330.0
149.786	46.2	291.0
150.81	46.2	269.0
151.832	46.2	450.0
152.851	46.2	370.0
153.87	46.2	282.0
154.893	46.2	248.0
155.915	46.2	248.0
156.932	46.2	462.0
157.952	46.2	407.0
158.971	46.2	57.0
159.988	46.2	18.0
161.006	46.2	10.0
162.023	46.2	13.0
163.038	46.2	36.0
164.054	46.2	97.0
165.07	46.2	238.0
166.083	46.2	196.0
167.094	46.2	305.0
168.104	46.2	170.0
169.109	46.2	86.0
170.076	46.2	110.0
170.956	46.2	170.0
171.711	46.2	158.0
172.325	46.2	196.0
172.815	46.2	392.0
173.2	46.2	466.0
173.497	46.2	538.0
173.724	46.2	327.0
173.893	46.2	209.0
72.999	47.2	141.0
73.033	47.2	141.0
73.136	47.2	140.0
73.333	47.2	154.0
73.638	47.2	226.0
74.037	47.2	286.0
74.525	47.2	384.0
75.092	47.2	326.0
75.733	47.2	198.0
76.439	47.2	231.0
77.195	47.2	265.0
78.001	47.2	453.0
78.85	47.2	472.0
79.737	47.2	441.0
80.651	47.2	384.0
81.589	47.2	54.0
82.552	47.2	15.0
83.534	47.2	32.0
84.533	47.2	434.0
85.543	47.2	516.0
[truncated: 9,000 more rows]
