# Supplementary material for: Multimodal dynamic and unclonable anti-counterfeiting using robust diamond microparticles on heterogeneous substrate
Source: Nat Commun. 2023 May 2;14:2507. doi: 10.1038/s41467-023-38178-1 (PMC10154296; doi:10.1038/s41467-023-38178-1)
Supplement: Supplementary file 3 — Source Data [file 41467_2023_38178_MOESM3_ESM.zip › Source Data/Fig 4/14_2.txt]

72.994	29.2	181.0
73.029	29.2	184.0
73.132	29.2	168.0
73.331	29.2	142.0
73.637	29.2	150.0
74.037	29.2	163.0
74.524	29.2	224.0
75.09	29.2	262.0
75.729	29.2	257.0
76.432	29.2	237.0
77.188	29.2	170.0
77.991	29.2	185.0
78.837	29.2	288.0
79.72	29.2	313.0
80.632	29.2	373.0
81.572	29.2	377.0
82.533	29.2	383.0
83.514	29.2	389.0
84.514	29.2	193.0
85.525	29.2	259.0
86.548	29.2	203.0
87.579	29.2	339.0
88.614	29.2	160.0
89.656	29.2	216.0
90.7	29.2	196.0
91.752	29.2	113.0
92.806	29.2	57.0
93.858	29.2	236.0
94.913	29.2	327.0
95.967	29.2	298.0
97.023	29.2	162.0
98.079	29.2	177.0
99.133	29.2	367.0
100.186	29.2	550.0
101.238	29.2	359.0
102.291	29.2	228.0
103.341	29.2	237.0
104.39	29.2	439.0
105.439	29.2	341.0
106.488	29.2	647.0
107.536	29.2	350.0
108.581	29.2	412.0
109.623	29.2	319.0
110.664	29.2	248.0
111.707	29.2	201.0
112.746	29.2	545.0
113.785	29.2	712.0
114.826	29.2	859.0
115.864	29.2	745.0
116.9	29.2	1284.0
117.933	29.2	943.0
118.968	29.2	219.0
120.001	29.2	20.0
121.033	29.2	13.0
122.066	29.2	77.0
123.095	29.2	133.0
124.124	29.2	295.0
125.153	29.2	179.0
126.18	29.2	17.0
127.207	29.2	26.0
128.232	29.2	202.0
129.259	29.2	274.0
130.283	29.2	263.0
131.306	29.2	76.0
132.331	29.2	23.0
133.356	29.2	25.0
134.381	29.2	216.0
135.408	29.2	699.0
136.435	29.2	281.0
137.462	29.2	144.0
138.49	29.2	302.0
139.517	29.2	177.0
140.545	29.2	148.0
141.575	29.2	152.0
142.603	29.2	243.0
143.629	29.2	337.0
144.655	29.2	191.0
145.681	29.2	28.0
146.709	29.2	13.0
147.735	29.2	88.0
148.758	29.2	166.0
149.782	29.2	46.0
150.807	29.2	279.0
151.831	29.2	1233.0
152.852	29.2	400.0
153.873	29.2	243.0
154.896	29.2	314.0
155.919	29.2	218.0
156.938	29.2	121.0
157.956	29.2	122.0
158.977	29.2	69.0
159.997	29.2	85.0
161.014	29.2	177.0
162.034	29.2	199.0
163.052	29.2	56.0
164.068	29.2	106.0
165.085	29.2	229.0
166.098	29.2	269.0
167.112	29.2	121.0
168.123	29.2	42.0
169.129	29.2	27.0
170.098	29.2	279.0
170.978	29.2	209.0
171.734	29.2	287.0
172.35	29.2	446.0
172.842	29.2	237.0
173.228	29.2	142.0
173.527	29.2	190.0
173.751	29.2	257.0
173.919	29.2	298.0
72.998	30.2	619.0
73.033	30.2	669.0
73.135	30.2	593.0
73.332	30.2	585.0
73.637	30.2	444.0
74.037	30.2	294.0
74.522	30.2	281.0
75.089	30.2	255.0
75.729	30.2	299.0
76.434	30.2	285.0
77.191	30.2	507.0
77.997	30.2	346.0
78.843	30.2	142.0
79.727	30.2	177.0
80.642	30.2	254.0
81.583	30.2	237.0
82.546	30.2	100.0
83.528	30.2	256.0
84.527	30.2	224.0
85.538	30.2	227.0
86.559	30.2	379.0
87.592	30.2	214.0
88.631	30.2	48.0
89.671	30.2	298.0
90.716	30.2	364.0
91.766	30.2	170.0
92.818	30.2	127.0
93.871	30.2	142.0
94.926	30.2	213.0
95.981	30.2	267.0
97.034	30.2	162.0
98.089	30.2	332.0
99.143	30.2	485.0
100.196	30.2	432.0
101.248	30.2	176.0
102.301	30.2	228.0
103.352	30.2	202.0
104.401	30.2	213.0
105.45	30.2	298.0
106.497	30.2	495.0
107.542	30.2	347.0
108.587	30.2	377.0
109.629	30.2	195.0
110.673	30.2	322.0
111.715	30.2	274.0
112.756	30.2	301.0
113.794	30.2	489.0
114.831	30.2	509.0
115.87	30.2	325.0
116.905	30.2	762.0
117.942	30.2	1054.0
118.977	30.2	450.0
120.01	30.2	115.0
121.043	30.2	20.0
122.075	30.2	16.0
123.107	30.2	18.0
124.139	30.2	22.0
125.169	30.2	22.0
126.196	30.2	16.0
127.222	30.2	13.0
128.251	30.2	11.0
129.276	30.2	22.0
130.301	30.2	31.0
131.325	30.2	49.0
132.351	30.2	76.0
133.379	30.2	144.0
134.403	30.2	125.0
135.427	30.2	484.0
136.454	30.2	168.0
137.481	30.2	196.0
138.508	30.2	246.0
139.535	30.2	218.0
140.561	30.2	292.0
141.588	30.2	218.0
142.616	30.2	168.0
143.64	30.2	430.0
144.666	30.2	277.0
145.691	30.2	23.0
146.716	30.2	11.0
147.741	30.2	7.0
148.763	30.2	11.0
149.788	30.2	11.0
150.81	30.2	31.0
151.832	30.2	215.0
152.853	30.2	157.0
153.875	30.2	144.0
154.896	30.2	192.0
155.918	30.2	378.0
156.937	30.2	269.0
157.956	30.2	53.0
158.975	30.2	11.0
159.994	30.2	8.0
161.01	30.2	7.0
162.027	30.2	13.0
163.044	30.2	56.0
164.061	30.2	41.0
165.077	30.2	105.0
166.092	30.2	133.0
167.104	30.2	37.0
168.112	30.2	9.0
169.118	30.2	13.0
170.087	30.2	96.0
170.969	30.2	128.0
171.723	30.2	31.0
172.337	30.2	22.0
172.828	30.2	23.0
173.213	30.2	37.0
173.51	30.2	81.0
173.735	30.2	171.0
173.903	30.2	265.0
72.998	31.2	312.0
73.032	31.2	334.0
73.134	31.2	348.0
73.332	31.2	411.0
73.637	31.2	554.0
74.037	31.2	384.0
74.524	31.2	269.0
75.089	31.2	320.0
75.728	31.2	491.0
76.433	31.2	412.0
77.191	31.2	566.0
77.996	31.2	382.0
78.844	31.2	62.0
79.728	31.2	42.0
80.642	31.2	119.0
81.584	31.2	215.0
82.548	31.2	304.0
83.53	31.2	222.0
84.529	31.2	422.0
85.541	31.2	330.0
86.563	31.2	242.0
87.595	31.2	140.0
88.633	31.2	28.0
89.673	31.2	58.0
90.72	31.2	131.0
91.772	31.2	309.0
92.823	31.2	254.0
93.875	31.2	223.0
94.929	31.2	146.0
95.983	31.2	108.0
97.037	31.2	157.0
98.093	31.2	120.0
99.147	31.2	300.0
100.199	31.2	508.0
101.252	31.2	374.0
102.304	31.2	338.0
103.353	31.2	210.0
104.402	31.2	289.0
105.451	31.2	289.0
106.498	31.2	453.0
107.544	31.2	353.0
108.591	31.2	377.0
109.634	31.2	243.0
110.677	31.2	370.0
111.721	31.2	386.0
112.76	31.2	235.0
113.796	31.2	392.0
114.835	31.2	417.0
115.872	31.2	176.0
116.908	31.2	384.0
117.944	31.2	492.0
118.981	31.2	589.0
120.016	31.2	473.0
121.047	31.2	77.0
122.077	31.2	104.0
123.109	31.2	290.0
124.139	31.2	123.0
125.171	31.2	18.0
126.201	31.2	4.0
127.228	31.2	8.0
128.255	31.2	12.0
129.283	31.2	10.0
130.308	31.2	377.0
131.333	31.2	763.0
132.359	31.2	355.0
133.386	31.2	586.0
134.412	31.2	158.0
135.436	31.2	85.0
136.463	31.2	152.0
137.491	31.2	55.0
138.516	31.2	56.0
139.543	31.2	254.0
140.57	31.2	512.0
141.596	31.2	518.0
142.622	31.2	170.0
143.648	31.2	190.0
144.673	31.2	124.0
145.7	31.2	21.0
146.723	31.2	10.0
147.745	31.2	14.0
148.768	31.2	11.0
149.792	31.2	6.0
150.816	31.2	68.0
151.839	31.2	342.0
152.858	31.2	235.0
153.878	31.2	297.0
154.9	31.2	333.0
155.921	31.2	308.0
156.941	31.2	184.0
157.96	31.2	127.0
158.979	31.2	109.0
159.997	31.2	25.0
161.014	31.2	7.0
162.031	31.2	21.0
163.045	31.2	198.0
164.061	31.2	127.0
165.079	31.2	148.0
166.093	31.2	400.0
167.104	31.2	154.0
168.116	31.2	42.0
169.122	31.2	10.0
170.088	31.2	5.0
170.967	31.2	8.0
171.724	31.2	22.0
172.339	31.2	38.0
172.828	31.2	78.0
173.213	31.2	107.0
173.511	31.2	159.0
173.736	31.2	135.0
173.904	31.2	166.0
72.996	32.2	137.0
73.03	32.2	126.0
73.134	32.2	138.0
73.332	32.2	190.0
73.635	32.2	310.0
74.035	32.2	426.0
74.523	32.2	271.0
75.091	32.2	214.0
75.729	32.2	176.0
76.434	32.2	202.0
77.191	32.2	88.0
77.994	32.2	18.0
78.843	32.2	27.0
79.728	32.2	397.0
80.641	32.2	614.0
81.581	32.2	403.0
82.544	32.2	263.0
83.525	32.2	181.0
84.522	32.2	294.0
85.533	32.2	261.0
86.557	32.2	295.0
87.587	32.2	254.0
88.626	32.2	219.0
89.667	32.2	504.0
90.71	32.2	346.0
91.76	32.2	440.0
92.814	32.2	633.0
93.866	32.2	141.0
94.919	32.2	62.0
95.976	32.2	44.0
97.03	32.2	147.0
98.085	32.2	281.0
99.139	32.2	303.0
100.194	32.2	275.0
101.245	32.2	267.0
102.296	32.2	208.0
103.348	32.2	264.0
104.395	32.2	305.0
105.443	32.2	229.0
106.492	32.2	264.0
107.537	32.2	292.0
108.582	32.2	244.0
109.627	32.2	229.0
110.67	32.2	896.0
111.712	32.2	921.0
112.751	32.2	474.0
113.79	32.2	409.0
114.83	32.2	190.0
115.867	32.2	44.0
116.901	32.2	157.0
117.938	32.2	227.0
118.974	32.2	278.0
120.008	32.2	255.0
121.041	32.2	228.0
122.073	32.2	291.0
123.103	32.2	249.0
124.135	32.2	65.0
125.166	32.2	15.0
126.191	32.2	15.0
127.22	32.2	14.0
128.251	32.2	9.0
129.278	32.2	15.0
130.303	32.2	267.0
131.328	32.2	451.0
132.354	32.2	110.0
133.38	32.2	91.0
134.406	32.2	142.0
135.431	32.2	272.0
136.458	32.2	276.0
137.487	32.2	392.0
138.514	32.2	97.0
139.539	32.2	139.0
140.566	32.2	88.0
141.593	32.2	55.0
142.619	32.2	74.0
143.644	32.2	365.0
144.671	32.2	142.0
145.694	32.2	168.0
146.718	32.2	225.0
147.743	32.2	31.0
148.764	32.2	42.0
149.787	32.2	14.0
150.811	32.2	29.0
151.834	32.2	216.0
152.854	32.2	405.0
153.874	32.2	314.0
154.896	32.2	413.0
155.916	32.2	294.0
156.937	32.2	288.0
157.955	32.2	186.0
158.973	32.2	290.0
159.993	32.2	39.0
161.011	32.2	4.0
162.027	32.2	7.0
163.042	32.2	6.0
164.059	32.2	4.0
165.076	32.2	8.0
166.09	32.2	127.0
167.101	32.2	219.0
168.11	32.2	99.0
169.116	32.2	8.0
170.085	32.2	12.0
170.964	32.2	119.0
171.718	32.2	400.0
172.332	32.2	448.0
172.823	32.2	335.0
173.207	32.2	264.0
173.505	32.2	213.0
173.73	32.2	213.0
173.899	32.2	228.0
72.998	33.2	17.0
73.032	33.2	17.0
73.135	33.2	18.0
73.333	33.2	11.0
73.636	33.2	26.0
74.036	33.2	144.0
74.523	33.2	447.0
75.091	33.2	591.0
75.731	33.2	243.0
76.435	33.2	36.0
77.192	33.2	19.0
77.997	33.2	10.0
78.844	33.2	16.0
79.729	33.2	173.0
80.643	33.2	276.0
81.582	33.2	303.0
82.545	33.2	293.0
83.528	33.2	308.0
84.527	33.2	383.0
85.537	33.2	319.0
86.558	33.2	318.0
87.59	33.2	417.0
88.628	33.2	670.0
89.669	33.2	522.0
90.715	33.2	620.0
91.766	33.2	402.0
92.818	33.2	146.0
93.87	33.2	63.0
94.924	33.2	62.0
95.979	33.2	30.0
97.034	33.2	50.0
98.087	33.2	147.0
99.141	33.2	259.0
100.196	33.2	288.0
101.248	33.2	766.0
102.298	33.2	422.0
103.348	33.2	197.0
104.398	33.2	110.0
105.447	33.2	110.0
106.495	33.2	350.0
107.542	33.2	391.0
108.587	33.2	423.0
109.629	33.2	279.0
110.672	33.2	335.0
111.714	33.2	556.0
112.754	33.2	388.0
113.794	33.2	289.0
114.832	33.2	81.0
115.87	33.2	10.0
116.906	33.2	34.0
117.941	33.2	303.0
118.977	33.2	178.0
120.012	33.2	287.0
121.046	33.2	129.0
122.078	33.2	29.0
123.109	33.2	25.0
124.141	33.2	10.0
125.171	33.2	64.0
126.197	33.2	540.0
127.224	33.2	303.0
128.256	33.2	18.0
129.286	33.2	7.0
130.311	33.2	14.0
131.334	33.2	15.0
132.359	33.2	11.0
133.385	33.2	5.0
134.412	33.2	91.0
135.438	33.2	344.0
136.465	33.2	248.0
137.492	33.2	149.0
138.519	33.2	93.0
139.545	33.2	206.0
140.57	33.2	281.0
141.596	33.2	56.0
142.623	33.2	23.0
143.648	33.2	36.0
144.674	33.2	26.0
145.699	33.2	118.0
146.723	33.2	415.0
147.745	33.2	141.0
148.767	33.2	15.0
149.793	33.2	13.0
150.816	33.2	144.0
151.837	33.2	250.0
152.856	33.2	155.0
153.875	33.2	181.0
154.896	33.2	249.0
155.917	33.2	342.0
156.937	33.2	251.0
157.957	33.2	47.0
158.976	33.2	68.0
159.996	33.2	48.0
161.013	33.2	8.0
162.029	33.2	7.0
163.045	33.2	10.0
164.062	33.2	28.0
165.077	33.2	34.0
166.089	33.2	33.0
167.102	33.2	37.0
168.114	33.2	9.0
169.119	33.2	6.0
170.086	33.2	2.0
170.965	33.2	46.0
171.719	33.2	215.0
172.335	33.2	289.0
172.826	33.2	215.0
173.211	33.2	234.0
173.509	33.2	235.0
173.733	33.2	263.0
173.901	33.2	205.0
72.998	34.2	219.0
73.034	34.2	215.0
73.137	34.2	176.0
73.332	34.2	133.0
73.636	34.2	133.0
74.037	34.2	263.0
74.525	34.2	353.0
75.092	34.2	367.0
75.733	34.2	254.0
76.436	34.2	294.0
77.193	34.2	159.0
77.998	34.2	118.0
78.846	34.2	78.0
79.73	34.2	275.0
80.644	34.2	253.0
81.584	34.2	254.0
82.545	34.2	344.0
83.528	34.2	305.0
84.528	34.2	264.0
85.539	34.2	363.0
86.561	34.2	219.0
87.592	34.2	403.0
88.63	34.2	727.0
89.672	34.2	1023.0
90.719	34.2	332.0
91.77	34.2	340.0
92.82	34.2	96.0
93.872	34.2	180.0
94.928	34.2	436.0
95.984	34.2	80.0
97.038	34.2	16.0
98.091	34.2	148.0
99.145	34.2	230.0
100.199	34.2	235.0
101.252	34.2	117.0
102.303	34.2	232.0
103.355	34.2	211.0
104.403	34.2	234.0
105.451	34.2	247.0
106.499	34.2	278.0
107.545	34.2	372.0
108.591	34.2	300.0
109.634	34.2	63.0
110.675	34.2	132.0
111.717	34.2	207.0
112.757	34.2	221.0
113.797	34.2	221.0
114.837	34.2	125.0
115.874	34.2	145.0
116.909	34.2	135.0
117.945	34.2	108.0
118.981	34.2	246.0
120.014	34.2	256.0
121.046	34.2	181.0
122.079	34.2	32.0
123.111	34.2	16.0
124.144	34.2	9.0
125.173	34.2	14.0
126.202	34.2	144.0
127.231	34.2	55.0
128.26	34.2	8.0
129.288	34.2	12.0
130.312	34.2	10.0
131.336	34.2	12.0
132.363	34.2	45.0
133.389	34.2	101.0
134.415	34.2	27.0
135.444	34.2	279.0
136.469	34.2	224.0
137.496	34.2	347.0
138.524	34.2	356.0
139.549	34.2	255.0
140.575	34.2	181.0
141.602	34.2	301.0
142.629	34.2	185.0
143.653	34.2	272.0
144.678	34.2	47.0
145.703	34.2	18.0
146.727	34.2	46.0
147.75	34.2	38.0
148.772	34.2	11.0
149.795	34.2	73.0
150.819	34.2	174.0
151.841	34.2	222.0
152.861	34.2	255.0
153.88	34.2	218.0
154.901	34.2	275.0
155.922	34.2	283.0
156.942	34.2	127.0
157.959	34.2	60.0
158.978	34.2	307.0
159.998	34.2	389.0
161.017	34.2	23.0
162.032	34.2	12.0
163.047	34.2	40.0
164.063	34.2	264.0
165.079	34.2	334.0
166.094	34.2	113.0
167.105	34.2	34.0
168.115	34.2	11.0
169.12	34.2	7.0
170.088	34.2	4.0
170.967	34.2	28.0
171.722	34.2	88.0
172.336	34.2	195.0
172.827	34.2	203.0
173.212	34.2	201.0
173.509	34.2	203.0
173.736	34.2	185.0
173.903	34.2	152.0
72.997	35.2	147.0
73.032	35.2	148.0
73.135	35.2	149.0
73.332	35.2	104.0
73.636	35.2	86.0
74.036	35.2	136.0
74.524	35.2	152.0
75.092	35.2	136.0
75.731	35.2	267.0
76.435	35.2	450.0
77.193	35.2	365.0
77.998	35.2	268.0
78.844	35.2	84.0
79.73	35.2	29.0
80.645	35.2	24.0
81.584	35.2	89.0
82.544	35.2	255.0
83.528	35.2	362.0
84.527	35.2	394.0
85.537	35.2	385.0
86.558	35.2	138.0
87.589	35.2	288.0
88.626	35.2	488.0
89.669	35.2	519.0
90.716	35.2	412.0
91.765	35.2	120.0
92.817	35.2	19.0
93.871	35.2	56.0
94.926	35.2	86.0
95.979	35.2	35.0
97.032	35.2	12.0
98.087	35.2	45.0
99.141	35.2	50.0
100.195	35.2	32.0
101.248	35.2	29.0
102.299	35.2	147.0
103.349	35.2	162.0
104.399	35.2	406.0
105.445	35.2	891.0
106.493	35.2	558.0
107.543	35.2	307.0
108.587	35.2	142.0
109.628	35.2	48.0
110.672	35.2	293.0
111.715	35.2	230.0
112.755	35.2	370.0
113.793	35.2	217.0
114.832	35.2	176.0
115.871	35.2	294.0
116.907	35.2	463.0
117.944	35.2	396.0
118.978	35.2	285.0
120.011	35.2	306.0
121.044	35.2	377.0
122.077	35.2	71.0
123.11	35.2	11.0
124.14	35.2	18.0
125.169	35.2	12.0
126.2	35.2	7.0
127.229	35.2	11.0
128.258	35.2	14.0
129.285	35.2	11.0
130.311	35.2	9.0
131.335	35.2	7.0
132.361	35.2	10.0
133.39	35.2	44.0
134.416	35.2	37.0
135.441	35.2	235.0
136.468	35.2	225.0
137.496	35.2	285.0
138.522	35.2	245.0
139.548	35.2	334.0
140.573	35.2	224.0
141.6	35.2	188.0
142.626	35.2	446.0
143.65	35.2	436.0
144.675	35.2	213.0
145.701	35.2	154.0
146.725	35.2	184.0
147.749	35.2	385.0
148.771	35.2	85.0
149.794	35.2	93.0
150.817	35.2	435.0
151.84	35.2	208.0
152.858	35.2	291.0
153.878	35.2	197.0
154.899	35.2	180.0
155.92	35.2	213.0
156.94	35.2	66.0
157.959	35.2	8.0
158.978	35.2	106.0
159.996	35.2	194.0
161.014	35.2	19.0
162.031	35.2	33.0
163.048	35.2	127.0
164.065	35.2	248.0
165.079	35.2	493.0
166.091	35.2	283.0
167.104	35.2	168.0
168.115	35.2	93.0
169.121	35.2	27.0
170.087	35.2	88.0
170.966	35.2	169.0
171.72	35.2	122.0
172.336	35.2	130.0
172.825	35.2	131.0
173.209	35.2	113.0
173.507	35.2	157.0
173.731	35.2	110.0
173.9	35.2	131.0
72.996	36.2	71.0
73.03	36.2	82.0
73.133	36.2	105.0
73.333	36.2	213.0
73.639	36.2	427.0
74.039	36.2	515.0
74.525	36.2	423.0
75.091	36.2	243.0
75.731	36.2	325.0
76.436	36.2	364.0
77.194	36.2	359.0
78.0	36.2	376.0
78.848	36.2	100.0
79.731	36.2	23.0
80.644	36.2	121.0
81.582	36.2	201.0
82.544	36.2	245.0
83.527	36.2	301.0
84.527	36.2	268.0
85.538	36.2	181.0
86.558	36.2	50.0
87.588	36.2	216.0
88.627	36.2	523.0
89.669	36.2	117.0
90.714	36.2	185.0
91.765	36.2	239.0
92.817	36.2	95.0
93.871	36.2	19.0
94.925	36.2	12.0
95.979	36.2	26.0
97.032	36.2	147.0
98.086	36.2	210.0
99.141	36.2	36.0
100.195	36.2	10.0
101.247	36.2	5.0
102.298	36.2	41.0
103.348	36.2	182.0
104.399	36.2	624.0
105.447	36.2	1041.0
106.495	36.2	1027.0
107.542	36.2	351.0
108.587	36.2	171.0
109.63	36.2	113.0
110.672	36.2	362.0
111.713	36.2	395.0
112.753	36.2	450.0
113.793	36.2	206.0
114.832	36.2	192.0
115.871	36.2	263.0
116.909	36.2	503.0
117.944	36.2	352.0
118.978	36.2	495.0
120.011	36.2	378.0
121.044	36.2	58.0
122.075	36.2	19.0
123.107	36.2	10.0
124.14	36.2	17.0
125.171	36.2	24.0
126.2	36.2	167.0
127.228	36.2	97.0
128.258	36.2	11.0
129.287	36.2	9.0
130.313	36.2	9.0
131.337	36.2	5.0
132.362	36.2	51.0
133.389	36.2	231.0
134.417	36.2	317.0
135.443	36.2	218.0
136.47	36.2	438.0
137.498	36.2	935.0
138.524	36.2	403.0
139.548	36.2	492.0
140.574	36.2	462.0
141.604	36.2	335.0
142.631	36.2	371.0
143.652	36.2	368.0
144.676	36.2	395.0
145.701	36.2	568.0
146.726	36.2	386.0
147.75	36.2	295.0
148.771	36.2	110.0
149.794	36.2	85.0
150.816	36.2	312.0
151.838	36.2	262.0
152.859	36.2	206.0
153.879	36.2	372.0
154.9	36.2	713.0
155.92	36.2	210.0
156.94	36.2	21.0
157.958	36.2	21.0
158.977	36.2	240.0
159.997	36.2	162.0
161.015	36.2	117.0
162.03	36.2	390.0
163.046	36.2	666.0
164.062	36.2	264.0
165.078	36.2	187.0
166.091	36.2	238.0
167.101	36.2	376.0
168.112	36.2	253.0
169.119	36.2	117.0
170.085	36.2	183.0
170.966	36.2	203.0
171.72	36.2	85.0
172.334	36.2	92.0
172.825	36.2	116.0
173.209	36.2	105.0
173.505	36.2	116.0
173.73	36.2	117.0
173.9	36.2	142.0
72.998	37.2	101.0
73.032	37.2	93.0
73.134	37.2	84.0
73.333	37.2	131.0
73.639	37.2	151.0
74.04	37.2	138.0
74.526	37.2	141.0
75.093	37.2	186.0
75.731	37.2	177.0
76.436	37.2	259.0
77.197	37.2	238.0
78.003	37.2	157.0
78.848	37.2	50.0
79.732	37.2	51.0
80.646	37.2	346.0
81.587	37.2	295.0
82.548	37.2	329.0
83.53	37.2	416.0
84.528	37.2	333.0
85.538	37.2	261.0
86.559	37.2	249.0
87.591	37.2	240.0
88.629	37.2	583.0
89.671	37.2	144.0
90.716	37.2	262.0
91.766	37.2	524.0
92.819	37.2	121.0
93.872	37.2	24.0
94.927	37.2	76.0
95.98	37.2	248.0
97.034	37.2	246.0
98.089	37.2	240.0
99.145	37.2	47.0
100.199	37.2	10.0
101.252	37.2	16.0
102.303	37.2	18.0
103.352	37.2	153.0
104.4	37.2	289.0
105.451	37.2	386.0
106.498	37.2	910.0
107.544	37.2	605.0
108.589	37.2	208.0
109.631	37.2	15.0
110.674	37.2	42.0
111.718	37.2	67.0
112.759	37.2	81.0
113.798	37.2	155.0
114.836	37.2	256.0
115.874	37.2	307.0
116.912	37.2	539.0
117.946	37.2	282.0
118.981	37.2	277.0
120.014	37.2	80.0
121.049	37.2	11.0
122.082	37.2	28.0
123.111	37.2	38.0
124.143	37.2	52.0
125.176	37.2	129.0
126.205	37.2	528.0
127.233	37.2	272.0
128.262	37.2	44.0
129.291	37.2	15.0
130.316	37.2	14.0
131.34	37.2	6.0
132.368	37.2	25.0
133.394	37.2	109.0
134.419	37.2	392.0
135.446	37.2	265.0
136.474	37.2	309.0
137.501	37.2	427.0
138.526	37.2	334.0
139.552	37.2	243.0
140.578	37.2	284.0
141.604	37.2	531.0
142.631	37.2	1383.0
143.655	37.2	1722.0
144.68	37.2	407.0
145.704	37.2	275.0
146.729	37.2	364.0
147.753	37.2	399.0
148.775	37.2	293.0
149.797	37.2	369.0
150.818	37.2	317.0
151.84	37.2	256.0
152.86	37.2	248.0
153.882	37.2	278.0
154.904	37.2	365.0
155.923	37.2	110.0
156.944	37.2	69.0
157.961	37.2	279.0
158.978	37.2	377.0
159.998	37.2	487.0
161.016	37.2	228.0
162.033	37.2	477.0
163.051	37.2	292.0
164.067	37.2	440.0
165.081	37.2	251.0
166.093	37.2	129.0
167.106	37.2	263.0
168.118	37.2	208.0
169.124	37.2	240.0
170.09	37.2	155.0
170.969	37.2	58.0
171.723	37.2	52.0
172.337	37.2	57.0
172.826	37.2	78.0
173.21	37.2	102.0
173.508	37.2	155.0
173.733	37.2	154.0
173.901	37.2	191.0
72.997	38.2	312.0
73.032	38.2	320.0
73.134	38.2	334.0
73.332	38.2	364.0
73.64	38.2	217.0
74.039	38.2	130.0
74.524	38.2	40.0
75.091	38.2	115.0
75.731	38.2	194.0
76.435	38.2	177.0
77.194	38.2	233.0
78.001	38.2	296.0
78.846	38.2	242.0
79.731	38.2	183.0
80.647	38.2	228.0
81.585	38.2	312.0
82.545	38.2	370.0
83.528	38.2	308.0
84.527	38.2	341.0
85.535	38.2	344.0
86.557	38.2	223.0
87.588	38.2	76.0
88.624	38.2	75.0
89.668	38.2	152.0
90.716	38.2	186.0
91.764	38.2	164.0
92.815	38.2	73.0
93.868	38.2	376.0
94.922	38.2	546.0
95.978	38.2	588.0
97.034	38.2	372.0
98.086	38.2	256.0
99.141	38.2	22.0
100.196	38.2	110.0
101.247	38.2	398.0
102.298	38.2	164.0
103.35	38.2	252.0
104.397	38.2	282.0
105.444	38.2	451.0
106.494	38.2	464.0
107.54	38.2	344.0
108.584	38.2	84.0
109.629	38.2	18.0
110.672	38.2	11.0
111.712	38.2	7.0
112.754	38.2	3.0
113.794	38.2	23.0
114.83	38.2	175.0
115.87	38.2	695.0
116.908	38.2	741.0
117.942	38.2	351.0
118.978	38.2	340.0
120.014	38.2	62.0
121.045	38.2	13.0
122.075	38.2	238.0
123.109	38.2	329.0
124.141	38.2	511.0
125.171	38.2	627.0
126.202	38.2	155.0
127.23	38.2	408.0
128.258	38.2	145.0
129.287	38.2	12.0
130.314	38.2	6.0
131.339	38.2	6.0
132.366	38.2	4.0
133.394	38.2	65.0
134.418	38.2	217.0
135.445	38.2	277.0
136.473	38.2	479.0
137.5	38.2	510.0
138.526	38.2	391.0
139.551	38.2	396.0
140.577	38.2	462.0
141.603	38.2	467.0
142.631	38.2	1029.0
143.656	38.2	922.0
144.679	38.2	378.0
145.704	38.2	274.0
146.727	38.2	243.0
147.749	38.2	500.0
148.772	38.2	332.0
149.796	38.2	287.0
150.819	38.2	199.0
151.84	38.2	260.0
152.858	38.2	299.0
153.877	38.2	513.0
154.9	38.2	317.0
155.922	38.2	372.0
156.941	38.2	408.0
157.959	38.2	580.0
158.978	38.2	195.0
159.996	38.2	172.0
161.014	38.2	242.0
162.031	38.2	206.0
163.047	38.2	177.0
164.063	38.2	285.0
165.078	38.2	172.0
166.091	38.2	197.0
167.103	38.2	271.0
168.114	38.2	268.0
169.119	38.2	120.0
170.085	38.2	109.0
170.964	38.2	79.0
171.719	38.2	97.0
172.334	38.2	105.0
172.823	38.2	123.0
173.208	38.2	85.0
173.506	38.2	80.0
173.731	38.2	75.0
173.899	38.2	83.0
72.995	39.2	241.0
73.032	39.2	208.0
73.135	39.2	238.0
73.332	39.2	184.0
73.637	39.2	171.0
74.036	39.2	89.0
74.523	39.2	34.0
75.09	39.2	12.0
75.732	39.2	39.0
76.436	39.2	150.0
77.192	39.2	415.0
78.0	39.2	373.0
78.846	39.2	234.0
79.73	39.2	267.0
80.646	39.2	295.0
81.587	39.2	246.0
82.547	39.2	118.0
83.528	39.2	235.0
84.527	39.2	300.0
85.536	39.2	411.0
86.557	39.2	311.0
87.589	39.2	251.0
88.627	39.2	292.0
89.667	39.2	304.0
90.715	39.2	400.0
91.766	39.2	206.0
92.817	39.2	455.0
93.869	39.2	398.0
94.924	39.2	775.0
95.978	39.2	442.0
97.032	39.2	55.0
98.088	39.2	101.0
99.143	39.2	121.0
100.194	39.2	70.0
101.246	39.2	253.0
102.299	39.2	601.0
103.348	39.2	391.0
104.397	39.2	261.0
105.446	39.2	275.0
106.494	39.2	188.0
107.54	39.2	276.0
108.583	39.2	159.0
109.627	39.2	21.0
110.672	39.2	22.0
111.714	39.2	13.0
112.755	39.2	8.0
113.794	39.2	11.0
114.832	39.2	16.0
115.871	39.2	199.0
116.907	39.2	250.0
117.943	39.2	49.0
118.978	39.2	75.0
120.012	39.2	13.0
121.045	39.2	7.0
122.077	39.2	7.0
123.11	39.2	43.0
124.142	39.2	101.0
125.172	39.2	218.0
126.202	39.2	33.0
127.23	39.2	124.0
128.258	39.2	61.0
129.288	39.2	8.0
130.313	39.2	17.0
131.338	39.2	83.0
132.366	39.2	46.0
133.393	39.2	148.0
134.42	39.2	401.0
135.447	39.2	274.0
136.471	39.2	559.0
137.498	39.2	768.0
138.526	39.2	638.0
139.552	39.2	431.0
140.576	39.2	445.0
141.604	39.2	454.0
142.63	39.2	380.0
143.653	39.2	502.0
144.678	39.2	290.0
145.704	39.2	280.0
146.728	39.2	219.0
147.751	39.2	304.0
148.773	39.2	353.0
149.796	39.2	342.0
150.819	39.2	411.0
151.842	39.2	214.0
152.859	39.2	412.0
153.877	39.2	493.0
154.9	39.2	398.0
155.923	39.2	354.0
156.94	39.2	218.0
157.959	39.2	327.0
158.978	39.2	215.0
159.995	39.2	273.0
161.015	39.2	319.0
162.033	39.2	318.0
163.048	39.2	400.0
164.065	39.2	230.0
165.08	39.2	340.0
166.092	39.2	247.0
167.103	39.2	217.0
168.115	39.2	222.0
169.121	39.2	141.0
170.085	39.2	224.0
170.963	39.2	116.0
171.718	39.2	72.0
172.333	39.2	109.0
172.824	39.2	113.0
173.209	39.2	107.0
173.507	39.2	71.0
173.732	39.2	61.0
173.899	39.2	60.0
72.997	40.2	272.0
73.032	40.2	273.0
73.135	40.2	235.0
73.333	40.2	237.0
73.638	40.2	192.0
74.037	40.2	78.0
74.524	40.2	25.0
75.092	40.2	26.0
75.732	40.2	32.0
76.437	40.2	220.0
77.195	40.2	347.0
77.999	40.2	543.0
78.848	40.2	314.0
79.733	40.2	259.0
80.647	40.2	307.0
81.585	40.2	214.0
82.547	40.2	102.0
83.529	40.2	259.0
84.527	40.2	264.0
85.536	40.2	358.0
86.557	40.2	338.0
87.587	40.2	270.0
88.624	40.2	244.0
89.667	40.2	236.0
90.715	40.2	289.0
91.766	40.2	319.0
92.816	40.2	556.0
93.868	40.2	157.0
94.923	40.2	29.0
95.978	40.2	225.0
97.032	40.2	437.0
98.087	40.2	90.0
99.14	40.2	309.0
100.193	40.2	94.0
101.246	40.2	177.0
102.298	40.2	314.0
103.347	40.2	469.0
104.397	40.2	182.0
105.446	40.2	195.0
106.493	40.2	224.0
107.538	40.2	284.0
108.585	40.2	265.0
109.629	40.2	183.0
110.671	40.2	365.0
111.715	40.2	78.0
112.755	40.2	100.0
113.792	40.2	319.0
114.833	40.2	76.0
115.873	40.2	12.0
116.908	40.2	10.0
117.942	40.2	9.0
118.977	40.2	6.0
120.012	40.2	14.0
121.046	40.2	19.0
122.078	40.2	58.0
123.109	40.2	14.0
124.142	40.2	8.0
125.174	40.2	9.0
126.202	40.2	14.0
127.231	40.2	7.0
128.26	40.2	7.0
129.288	40.2	7.0
130.313	40.2	107.0
131.339	40.2	433.0
132.366	40.2	189.0
133.395	40.2	137.0
134.422	40.2	275.0
135.447	40.2	217.0
136.472	40.2	226.0
137.499	40.2	320.0
138.526	40.2	524.0
139.552	40.2	291.0
140.578	40.2	281.0
141.605	40.2	254.0
142.63	40.2	431.0
143.652	40.2	1086.0
144.677	40.2	382.0
145.703	40.2	224.0
146.728	40.2	290.0
147.752	40.2	253.0
148.774	40.2	316.0
149.797	40.2	241.0
150.82	40.2	347.0
151.84	40.2	258.0
152.859	40.2	367.0
153.879	40.2	203.0
154.901	40.2	239.0
155.923	40.2	489.0
156.942	40.2	149.0
157.958	40.2	71.0
158.977	40.2	130.0
159.999	40.2	222.0
161.016	40.2	276.0
162.032	40.2	267.0
163.047	40.2	199.0
164.063	40.2	113.0
165.079	40.2	399.0
166.093	40.2	499.0
167.104	40.2	371.0
168.115	40.2	206.0
169.121	40.2	133.0
170.085	40.2	145.0
170.963	40.2	80.0
171.718	40.2	52.0
172.334	40.2	80.0
172.825	40.2	63.0
173.21	40.2	42.0
173.506	40.2	37.0
173.731	40.2	20.0
173.899	40.2	22.0
72.993	41.2	51.0
73.029	41.2	44.0
73.131	41.2	44.0
73.33	41.2	40.0
73.635	41.2	33.0
74.037	41.2	43.0
74.525	41.2	75.0
75.09	41.2	264.0
75.732	41.2	298.0
76.437	41.2	292.0
77.194	41.2	346.0
78.0	41.2	301.0
78.846	41.2	286.0
79.73	41.2	346.0
80.645	41.2	238.0
81.585	41.2	211.0
82.546	41.2	214.0
83.528	41.2	116.0
84.527	41.2	106.0
85.535	41.2	241.0
86.554	41.2	354.0
87.586	41.2	217.0
88.623	41.2	550.0
89.664	41.2	254.0
90.712	41.2	60.0
91.761	41.2	41.0
92.811	41.2	200.0
93.865	41.2	193.0
94.92	41.2	37.0
95.976	41.2	203.0
97.029	41.2	208.0
98.083	41.2	71.0
99.139	41.2	113.0
100.191	41.2	66.0
101.243	41.2	25.0
102.296	41.2	180.0
103.345	41.2	336.0
104.395	41.2	377.0
105.442	41.2	352.0
106.489	41.2	282.0
107.536	41.2	333.0
108.58	41.2	270.0
109.624	41.2	279.0
110.668	41.2	226.0
111.708	41.2	80.0
112.749	41.2	466.0
113.788	41.2	428.0
114.826	41.2	216.0
115.865	41.2	178.0
116.901	41.2	186.0
117.937	41.2	252.0
118.974	41.2	29.0
120.008	41.2	23.0
121.041	41.2	214.0
122.074	41.2	339.0
123.106	41.2	60.0
124.14	41.2	8.0
125.17	41.2	15.0
126.198	41.2	13.0
127.227	41.2	8.0
128.257	41.2	11.0
129.285	41.2	13.0
130.311	41.2	163.0
131.336	41.2	246.0
132.362	41.2	176.0
133.389	41.2	287.0
134.416	41.2	312.0
135.442	41.2	325.0
136.47	41.2	371.0
137.499	41.2	235.0
138.524	41.2	251.0
139.548	41.2	386.0
140.576	41.2	386.0
141.604	41.2	327.0
142.629	41.2	109.0
143.653	41.2	284.0
144.676	41.2	275.0
145.7	41.2	309.0
146.725	41.2	205.0
147.749	41.2	235.0
148.771	41.2	208.0
149.794	41.2	268.0
150.817	41.2	340.0
151.838	41.2	295.0
152.858	41.2	428.0
153.877	41.2	231.0
154.898	41.2	321.0
155.919	41.2	667.0
156.939	41.2	269.0
157.957	41.2	283.0
158.975	41.2	300.0
159.994	41.2	311.0
161.013	41.2	310.0
162.029	41.2	311.0
163.043	41.2	212.0
164.06	41.2	262.0
165.077	41.2	275.0
166.091	41.2	414.0
167.103	41.2	242.0
168.112	41.2	68.0
169.116	41.2	49.0
170.082	41.2	136.0
170.963	41.2	49.0
171.717	41.2	172.0
172.329	41.2	179.0
172.82	41.2	58.0
173.205	41.2	41.0
173.503	41.2	27.0
173.729	41.2	26.0
173.897	41.2	22.0
72.995	42.2	125.0
73.031	42.2	117.0
73.134	42.2	175.0
73.333	42.2	192.0
73.639	42.2	205.0
74.038	42.2	237.0
74.524	42.2	313.0
75.089	42.2	597.0
75.73	42.2	884.0
76.436	42.2	562.0
77.195	42.2	311.0
78.002	42.2	185.0
78.847	42.2	250.0
79.73	42.2	314.0
80.646	42.2	372.0
81.587	42.2	344.0
82.55	42.2	504.0
83.532	42.2	335.0
84.529	42.2	286.0
85.538	42.2	244.0
86.558	42.2	623.0
87.59	42.2	331.0
88.627	42.2	200.0
89.669	42.2	103.0
90.714	42.2	17.0
91.763	42.2	19.0
92.816	42.2	150.0
93.869	42.2	249.0
94.922	42.2	146.0
95.977	42.2	8.0
97.033	42.2	9.0
98.087	42.2	29.0
99.14	42.2	247.0
100.192	42.2	260.0
101.244	42.2	19.0
102.297	42.2	146.0
103.349	42.2	338.0
104.398	42.2	413.0
105.444	42.2	190.0
106.491	42.2	277.0
107.54	42.2	303.0
108.585	42.2	363.0
109.628	42.2	430.0
110.672	42.2	306.0
111.714	42.2	252.0
112.755	42.2	421.0
113.794	42.2	352.0
114.832	42.2	321.0
115.869	42.2	319.0
116.906	42.2	71.0
117.942	42.2	58.0
118.978	42.2	17.0
120.012	42.2	18.0
121.045	42.2	120.0
122.078	42.2	68.0
123.11	42.2	23.0
124.141	42.2	12.0
125.173	42.2	15.0
126.202	42.2	8.0
127.23	42.2	5.0
128.26	42.2	4.0
129.288	42.2	6.0
130.313	42.2	19.0
131.339	42.2	120.0
132.368	42.2	176.0
133.396	42.2	517.0
134.421	42.2	594.0
135.446	42.2	735.0
136.474	42.2	659.0
137.502	42.2	77.0
138.527	42.2	140.0
139.553	42.2	260.0
140.58	42.2	411.0
141.606	42.2	389.0
142.632	42.2	227.0
143.656	42.2	134.0
144.678	42.2	306.0
145.703	42.2	476.0
146.728	42.2	330.0
147.753	42.2	340.0
148.774	42.2	265.0
149.797	42.2	244.0
150.821	42.2	268.0
151.842	42.2	223.0
152.861	42.2	88.0
153.88	42.2	178.0
154.902	42.2	333.0
155.923	42.2	338.0
156.942	42.2	185.0
157.962	42.2	262.0
158.979	42.2	261.0
159.997	42.2	270.0
161.015	42.2	239.0
162.031	42.2	289.0
163.047	42.2	141.0
164.062	42.2	124.0
165.078	42.2	157.0
166.092	42.2	440.0
167.105	42.2	94.0
168.116	42.2	25.0
169.119	42.2	14.0
170.085	42.2	17.0
170.965	42.2	68.0
171.721	42.2	139.0
172.334	42.2	149.0
172.823	42.2	105.0
173.207	42.2	89.0
173.504	42.2	62.0
173.728	42.2	87.0
173.898	42.2	87.0
72.995	43.2	27.0
73.032	43.2	39.0
73.135	43.2	55.0
73.333	43.2	74.0
73.637	43.2	88.0
74.036	43.2	138.0
74.523	43.2	201.0
75.09	43.2	375.0
75.732	43.2	450.0
76.437	43.2	326.0
77.193	43.2	271.0
77.999	43.2	205.0
78.846	43.2	299.0
79.73	43.2	254.0
80.645	43.2	200.0
81.585	43.2	107.0
82.547	43.2	32.0
83.529	43.2	387.0
84.529	43.2	464.0
85.538	43.2	402.0
86.557	43.2	371.0
87.589	43.2	298.0
88.627	43.2	411.0
89.668	43.2	224.0
90.715	43.2	46.0
91.766	43.2	7.0
92.816	43.2	16.0
93.868	43.2	32.0
94.924	43.2	37.0
95.98	43.2	5.0
97.033	43.2	7.0
98.085	43.2	12.0
99.14	43.2	14.0
100.195	43.2	22.0
101.245	43.2	6.0
102.297	43.2	11.0
103.349	43.2	56.0
104.397	43.2	65.0
105.445	43.2	64.0
106.494	43.2	118.0
107.54	43.2	267.0
108.583	43.2	370.0
109.628	43.2	264.0
110.672	43.2	337.0
111.714	43.2	345.0
112.753	43.2	420.0
113.791	43.2	181.0
114.831	43.2	111.0
115.87	43.2	438.0
116.907	43.2	212.0
117.942	43.2	209.0
118.975	43.2	26.0
120.011	43.2	11.0
121.047	43.2	16.0
122.078	43.2	11.0
123.108	43.2	7.0
124.141	43.2	5.0
125.173	43.2	5.0
126.202	43.2	3.0
127.231	43.2	7.0
128.26	43.2	11.0
129.288	43.2	9.0
130.315	43.2	7.0
131.342	43.2	11.0
132.369	43.2	19.0
133.395	43.2	87.0
134.422	43.2	315.0
135.448	43.2	222.0
136.475	43.2	78.0
137.503	43.2	13.0
138.529	43.2	8.0
139.552	43.2	35.0
140.577	43.2	273.0
141.606	43.2	885.0
142.635	43.2	359.0
143.658	43.2	251.0
144.681	43.2	466.0
145.706	43.2	278.0
146.729	43.2	244.0
147.752	43.2	297.0
148.775	43.2	309.0
149.797	43.2	478.0
150.82	43.2	436.0
151.84	43.2	88.0
152.862	43.2	14.0
153.882	43.2	86.0
154.902	43.2	232.0
155.924	43.2	285.0
156.941	43.2	277.0
157.96	43.2	375.0
158.979	43.2	246.0
159.997	43.2	325.0
161.015	43.2	225.0
162.031	43.2	111.0
163.047	43.2	73.0
164.063	43.2	4.0
165.08	43.2	66.0
166.093	43.2	189.0
167.103	43.2	135.0
168.113	43.2	272.0
169.119	43.2	168.0
170.084	43.2	110.0
170.963	43.2	193.0
171.718	43.2	304.0
172.334	43.2	342.0
172.824	43.2	319.0
173.208	43.2	215.0
173.504	43.2	114.0
173.729	43.2	56.0
173.899	43.2	50.0
72.997	44.2	5.0
73.033	44.2	5.0
73.135	44.2	7.0
73.332	44.2	7.0
73.637	44.2	9.0
74.038	44.2	5.0
74.524	44.2	37.0
75.09	44.2	113.0
75.73	44.2	254.0
76.436	44.2	370.0
77.194	44.2	267.0
78.0	44.2	245.0
78.847	44.2	266.0
79.73	44.2	341.0
80.645	44.2	551.0
81.587	44.2	238.0
82.549	44.2	91.0
83.53	44.2	17.0
84.528	44.2	55.0
85.538	44.2	226.0
86.559	44.2	203.0
87.59	44.2	176.0
88.627	44.2	134.0
89.667	44.2	427.0
90.713	44.2	283.0
91.764	44.2	39.0
92.816	44.2	40.0
93.869	44.2	38.0
94.924	44.2	7.0
95.979	44.2	6.0
97.033	44.2	8.0
98.087	44.2	7.0
99.141	44.2	6.0
100.193	44.2	10.0
101.246	44.2	4.0
102.299	44.2	8.0
103.35	44.2	6.0
104.399	44.2	17.0
105.446	44.2	123.0
106.492	44.2	434.0
107.538	44.2	420.0
108.584	44.2	361.0
109.628	44.2	328.0
110.672	44.2	312.0
111.714	44.2	370.0
112.752	44.2	370.0
113.792	44.2	82.0
114.834	44.2	21.0
115.872	44.2	47.0
116.907	44.2	647.0
117.942	44.2	845.0
118.978	44.2	85.0
120.011	44.2	16.0
121.044	44.2	15.0
122.079	44.2	10.0
123.11	44.2	4.0
124.142	44.2	10.0
125.172	44.2	9.0
126.201	44.2	34.0
127.23	44.2	103.0
128.26	44.2	36.0
129.29	44.2	9.0
130.316	44.2	5.0
131.341	44.2	5.0
132.37	44.2	10.0
133.396	44.2	36.0
134.42	44.2	243.0
135.448	44.2	86.0
136.474	44.2	16.0
137.502	44.2	14.0
138.53	44.2	13.0
139.554	44.2	172.0
140.578	44.2	347.0
141.605	44.2	463.0
142.634	44.2	209.0
143.659	44.2	155.0
144.682	44.2	263.0
145.706	44.2	145.0
146.73	44.2	423.0
147.753	44.2	401.0
148.774	44.2	303.0
149.797	44.2	480.0
150.819	44.2	285.0
151.841	44.2	44.0
152.861	44.2	38.0
153.881	44.2	216.0
154.903	44.2	179.0
155.925	44.2	273.0
156.944	44.2	311.0
157.96	44.2	287.0
158.979	44.2	151.0
159.999	44.2	261.0
161.018	44.2	543.0
162.033	44.2	187.0
163.046	44.2	36.0
164.062	44.2	41.0
165.08	44.2	268.0
166.094	44.2	123.0
167.104	44.2	230.0
168.115	44.2	412.0
169.12	44.2	660.0
170.084	44.2	230.0
170.963	44.2	226.0
171.718	44.2	172.0
172.333	44.2	214.0
172.823	44.2	208.0
173.208	44.2	167.0
173.505	44.2	101.0
173.73	44.2	86.0
173.899	44.2	67.0
72.997	45.2	3.0
73.034	45.2	2.0
73.137	45.2	6.0
73.335	45.2	6.0
73.639	45.2	11.0
74.037	45.2	21.0
74.523	45.2	93.0
75.092	45.2	206.0
75.732	45.2	344.0
76.436	45.2	397.0
77.194	45.2	338.0
77.999	45.2	295.0
78.847	45.2	343.0
79.733	45.2	346.0
80.648	45.2	269.0
81.586	45.2	689.0
82.548	45.2	397.0
83.531	45.2	299.0
84.532	45.2	286.0
85.542	45.2	271.0
86.563	45.2	197.0
87.594	45.2	377.0
88.63	45.2	302.0
89.672	45.2	102.0
90.718	45.2	63.0
91.768	45.2	20.0
92.82	45.2	205.0
93.873	45.2	175.0
94.926	45.2	17.0
95.981	45.2	10.0
97.036	45.2	13.0
98.09	45.2	56.0
99.145	45.2	194.0
100.197	45.2	50.0
101.248	45.2	15.0
102.301	45.2	7.0
103.351	45.2	9.0
104.4	45.2	26.0
105.449	45.2	416.0
106.495	45.2	563.0
107.542	45.2	593.0
108.587	45.2	338.0
109.63	45.2	278.0
110.674	45.2	317.0
111.716	45.2	253.0
112.756	45.2	301.0
113.795	45.2	238.0
114.834	45.2	441.0
115.873	45.2	113.0
116.909	45.2	104.0
117.944	45.2	384.0
118.98	45.2	182.0
120.016	45.2	24.0
121.051	45.2	11.0
122.083	45.2	8.0
123.113	45.2	7.0
124.146	45.2	6.0
125.178	45.2	5.0
126.207	45.2	152.0
127.235	45.2	374.0
128.264	45.2	107.0
129.292	45.2	9.0
130.318	45.2	5.0
131.344	45.2	13.0
132.372	45.2	6.0
133.4	45.2	11.0
134.428	45.2	140.0
135.452	45.2	56.0
136.477	45.2	10.0
137.507	45.2	7.0
138.533	45.2	54.0
139.557	45.2	216.0
140.583	45.2	344.0
141.611	45.2	449.0
142.638	45.2	184.0
143.661	45.2	69.0
144.684	45.2	192.0
145.708	45.2	255.0
146.733	45.2	249.0
147.756	45.2	272.0
148.778	45.2	348.0
149.8	45.2	374.0
150.822	45.2	242.0
151.843	45.2	126.0
152.863	45.2	149.0
153.884	45.2	212.0
154.906	45.2	236.0
155.926	45.2	296.0
156.945	45.2	260.0
157.963	45.2	306.0
158.981	45.2	259.0
160.0	45.2	40.0
161.018	45.2	87.0
162.035	45.2	18.0
163.051	45.2	5.0
164.067	45.2	17.0
165.081	45.2	262.0
166.094	45.2	321.0
167.107	45.2	378.0
168.116	45.2	276.0
169.121	45.2	128.0
170.087	45.2	86.0
170.966	45.2	75.0
171.723	45.2	41.0
172.336	45.2	21.0
172.826	45.2	24.0
173.209	45.2	45.0
173.507	45.2	101.0
173.734	45.2	157.0
173.902	45.2	147.0
72.997	46.2	14.0
73.032	46.2	17.0
73.134	46.2	9.0
73.332	46.2	16.0
73.638	46.2	13.0
74.039	46.2	108.0
74.526	46.2	441.0
75.092	46.2	564.0
75.731	46.2	317.0
76.436	46.2	317.0
77.194	46.2	385.0
78.0	46.2	275.0
78.847	46.2	426.0
79.731	46.2	437.0
80.644	46.2	145.0
81.584	46.2	87.0
82.546	46.2	100.0
83.529	46.2	171.0
84.527	46.2	334.0
85.538	46.2	280.0
86.558	46.2	243.0
87.59	46.2	305.0
88.628	46.2	152.0
89.668	46.2	24.0
90.711	46.2	12.0
91.763	46.2	13.0
92.816	46.2	25.0
93.869	46.2	21.0
94.925	46.2	7.0
95.979	46.2	4.0
97.032	46.2	2.0
98.086	46.2	38.0
99.141	46.2	196.0
100.194	46.2	475.0
101.245	46.2	188.0
102.297	46.2	16.0
103.347	46.2	5.0
104.395	46.2	22.0
105.444	46.2	178.0
106.494	46.2	248.0
107.54	46.2	442.0
108.583	46.2	298.0
109.625	46.2	126.0
110.669	46.2	121.0
111.713	46.2	289.0
112.753	46.2	297.0
113.793	46.2	115.0
114.832	46.2	398.0
115.871	46.2	109.0
116.907	46.2	47.0
117.941	46.2	279.0
118.977	46.2	182.0
120.012	46.2	216.0
121.047	46.2	132.0
122.08	46.2	204.0
123.111	46.2	118.0
124.143	46.2	9.0
125.175	46.2	11.0
126.203	46.2	4.0
127.231	46.2	39.0
128.259	46.2	19.0
129.288	46.2	6.0
130.315	46.2	10.0
131.341	46.2	11.0
132.37	46.2	5.0
133.397	46.2	2.0
134.423	46.2	47.0
135.45	46.2	151.0
136.478	46.2	193.0
137.505	46.2	51.0
138.53	46.2	164.0
139.554	46.2	394.0
140.581	46.2	305.0
141.608	46.2	210.0
142.633	46.2	98.0
143.657	46.2	167.0
144.682	46.2	285.0
145.706	46.2	392.0
146.732	46.2	177.0
147.755	46.2	404.0
148.775	46.2	357.0
149.799	46.2	312.0
150.822	46.2	264.0
151.841	46.2	415.0
152.861	46.2	428.0
153.882	46.2	257.0
154.904	46.2	231.0
155.924	46.2	243.0
156.943	46.2	416.0
157.96	46.2	333.0
158.978	46.2	61.0
159.998	46.2	10.0
161.017	46.2	9.0
162.033	46.2	4.0
163.049	46.2	22.0
164.063	46.2	82.0
165.079	46.2	215.0
166.093	46.2	186.0
167.104	46.2	245.0
168.115	46.2	192.0
169.119	46.2	79.0
170.084	46.2	107.0
170.964	46.2	189.0
171.719	46.2	159.0
172.335	46.2	191.0
172.825	46.2	404.0
173.207	46.2	475.0
173.504	46.2	533.0
173.731	46.2	393.0
173.899	46.2	260.0
72.995	47.2	153.0
73.03	47.2	152.0
73.134	47.2	136.0
73.334	47.2	164.0
73.638	47.2	201.0
74.038	47.2	299.0
74.524	47.2	353.0
75.089	47.2	321.0
75.731	47.2	187.0
76.437	47.2	221.0
77.194	47.2	282.0
78.0	47.2	461.0
78.847	47.2	448.0
79.729	47.2	420.0
80.643	47.2	440.0
81.585	47.2	73.0
82.548	47.2	5.0
83.528	47.2	30.0
84.526	47.2	389.0
85.539	47.2	506.0
[truncated: 9,000 more rows]
