# Supplementary material for: Multimodal dynamic and unclonable anti-counterfeiting using robust diamond microparticles on heterogeneous substrate
Source: Nat Commun. 2023 May 2;14:2507. doi: 10.1038/s41467-023-38178-1 (PMC10154296; doi:10.1038/s41467-023-38178-1)
Supplement: Supplementary file 3 — Source Data [file 41467_2023_38178_MOESM3_ESM.zip › Source Data/Fig 4/15_1.txt]

31.993	63.8	1177.0
32.028	63.8	1377.0
32.132	63.8	1750.0
32.333	63.8	2045.0
32.641	63.8	848.0
33.043	63.8	868.0
33.537	63.8	1129.0
34.117	63.8	352.0
34.77	63.8	42.0
35.485	63.8	30.0
36.256	63.8	42.0
37.076	63.8	25.0
37.936	63.8	45.0
38.829	63.8	20.0
39.751	63.8	16.0
40.698	63.8	158.0
41.671	63.8	1272.0
42.661	63.8	876.0
43.667	63.8	631.0
44.685	63.8	961.0
45.714	63.8	457.0
46.751	63.8	331.0
47.791	63.8	177.0
48.834	63.8	36.0
49.88	63.8	66.0
50.928	63.8	48.0
51.978	63.8	6.0
53.03	63.8	12.0
54.085	63.8	14.0
55.139	63.8	84.0
56.193	63.8	85.0
57.246	63.8	51.0
58.297	63.8	39.0
59.346	63.8	44.0
60.394	63.8	526.0
61.443	63.8	946.0
62.492	63.8	62.0
63.541	63.8	267.0
64.589	63.8	397.0
65.636	63.8	302.0
66.68	63.8	736.0
67.724	63.8	834.0
68.768	63.8	509.0
69.808	63.8	447.0
70.846	63.8	931.0
71.884	63.8	999.0
72.92	63.8	35.0
73.958	63.8	477.0
74.996	63.8	223.0
76.033	63.8	16.0
77.072	63.8	10.0
78.106	63.8	19.0
79.138	63.8	27.0
80.169	63.8	624.0
81.198	63.8	965.0
82.228	63.8	324.0
83.26	63.8	204.0
84.291	63.8	749.0
85.321	63.8	741.0
86.352	63.8	570.0
87.384	63.8	691.0
88.413	63.8	254.0
89.437	63.8	80.0
90.46	63.8	60.0
91.488	63.8	400.0
92.515	63.8	792.0
93.54	63.8	696.0
94.568	63.8	706.0
95.597	63.8	1442.0
96.622	63.8	711.0
97.644	63.8	468.0
98.668	63.8	1219.0
99.692	63.8	1416.0
100.716	63.8	968.0
101.74	63.8	653.0
102.762	63.8	422.0
103.787	63.8	1325.0
104.814	63.8	902.0
105.839	63.8	506.0
106.862	63.8	905.0
107.883	63.8	550.0
108.905	63.8	937.0
109.925	63.8	634.0
110.947	63.8	336.0
111.967	63.8	760.0
112.988	63.8	757.0
114.01	63.8	680.0
115.034	63.8	189.0
116.057	63.8	296.0
117.078	63.8	12.0
118.099	63.8	20.0
119.121	63.8	384.0
120.141	63.8	146.0
121.158	63.8	139.0
122.177	63.8	493.0
123.197	63.8	2514.0
124.221	63.8	571.0
125.242	63.8	771.0
126.262	63.8	301.0
127.283	63.8	799.0
128.297	63.8	1148.0
129.273	63.8	831.0
130.16	63.8	786.0
130.922	63.8	1085.0
131.542	63.8	954.0
132.036	63.8	528.0
132.419	63.8	274.0
132.709	63.8	278.0
132.924	63.8	350.0
133.077	63.8	443.0
31.992	64.8	566.0
32.027	64.8	579.0
32.131	64.8	686.0
32.332	64.8	755.0
32.641	64.8	482.0
33.044	64.8	344.0
33.538	64.8	1165.0
34.114	64.8	1044.0
34.763	64.8	285.0
35.472	64.8	22.0
36.234	64.8	5.0
37.047	64.8	14.0
37.903	64.8	9.0
38.796	64.8	5.0
39.715	64.8	168.0
40.661	64.8	921.0
41.633	64.8	298.0
42.621	64.8	79.0
43.623	64.8	475.0
44.635	64.8	966.0
45.662	64.8	821.0
46.698	64.8	3016.0
47.736	64.8	621.0
48.78	64.8	34.0
49.829	64.8	1046.0
50.882	64.8	713.0
51.936	64.8	14.0
52.991	64.8	5.0
54.046	64.8	13.0
55.099	64.8	713.0
56.151	64.8	1393.0
57.205	64.8	270.0
58.259	64.8	114.0
59.311	64.8	474.0
60.363	64.8	415.0
61.413	64.8	47.0
62.463	64.8	18.0
63.514	64.8	433.0
64.564	64.8	456.0
65.613	64.8	1116.0
66.659	64.8	411.0
67.703	64.8	422.0
68.745	64.8	152.0
69.787	64.8	13.0
70.827	64.8	40.0
71.868	64.8	196.0
72.909	64.8	323.0
73.95	64.8	17.0
74.988	64.8	10.0
76.023	64.8	7.0
77.057	64.8	24.0
78.091	64.8	130.0
79.125	64.8	598.0
80.16	64.8	161.0
81.196	64.8	702.0
82.23	64.8	609.0
83.262	64.8	33.0
84.294	64.8	53.0
85.324	64.8	328.0
86.353	64.8	573.0
87.38	64.8	619.0
88.407	64.8	971.0
89.433	64.8	942.0
90.463	64.8	167.0
91.496	64.8	331.0
92.524	64.8	758.0
93.551	64.8	1316.0
94.577	64.8	471.0
95.603	64.8	1150.0
96.627	64.8	1054.0
97.65	64.8	773.0
98.674	64.8	1454.0
99.697	64.8	887.0
100.721	64.8	90.0
101.744	64.8	58.0
102.768	64.8	75.0
103.795	64.8	1100.0
104.821	64.8	1000.0
105.844	64.8	561.0
106.865	64.8	444.0
107.887	64.8	289.0
108.908	64.8	214.0
109.926	64.8	270.0
110.948	64.8	1029.0
111.97	64.8	1129.0
112.992	64.8	792.0
114.014	64.8	118.0
115.035	64.8	231.0
116.059	64.8	408.0
117.081	64.8	18.0
118.099	64.8	75.0
119.118	64.8	1448.0
120.137	64.8	466.0
121.154	64.8	694.0
122.173	64.8	1152.0
123.193	64.8	557.0
124.214	64.8	240.0
125.233	64.8	398.0
126.253	64.8	52.0
127.272	64.8	88.0
128.284	64.8	382.0
129.257	64.8	459.0
130.142	64.8	202.0
130.902	64.8	590.0
131.52	64.8	1406.0
132.011	64.8	1240.0
132.395	64.8	786.0
132.69	64.8	387.0
132.905	64.8	361.0
133.059	64.8	435.0
31.993	65.8	330.0
32.028	65.8	352.0
32.131	65.8	400.0
32.333	65.8	426.0
32.641	65.8	439.0
33.045	65.8	642.0
33.538	65.8	867.0
34.113	65.8	362.0
34.76	65.8	306.0
35.469	65.8	944.0
36.231	65.8	110.0
37.044	65.8	22.0
37.898	65.8	6.0
38.787	65.8	8.0
39.707	65.8	131.0
40.653	65.8	804.0
41.623	65.8	714.0
42.61	65.8	684.0
43.611	65.8	1121.0
44.624	65.8	534.0
45.649	65.8	47.0
46.684	65.8	91.0
47.724	65.8	36.0
48.769	65.8	23.0
49.818	65.8	406.0
50.871	65.8	213.0
51.925	65.8	11.0
52.981	65.8	11.0
54.035	65.8	10.0
55.089	65.8	177.0
56.142	65.8	167.0
57.196	65.8	21.0
58.249	65.8	264.0
59.302	65.8	1043.0
60.354	65.8	42.0
61.404	65.8	8.0
62.455	65.8	13.0
63.508	65.8	363.0
64.56	65.8	1625.0
65.608	65.8	914.0
66.652	65.8	173.0
67.695	65.8	673.0
68.738	65.8	436.0
69.78	65.8	27.0
70.821	65.8	158.0
71.862	65.8	690.0
72.903	65.8	1004.0
73.944	65.8	29.0
74.982	65.8	16.0
76.02	65.8	9.0
77.058	65.8	707.0
78.093	65.8	948.0
79.125	65.8	822.0
80.156	65.8	87.0
81.19	65.8	59.0
82.224	65.8	312.0
83.256	65.8	709.0
84.29	65.8	69.0
85.322	65.8	483.0
86.353	65.8	1300.0
87.382	65.8	598.0
88.41	65.8	535.0
89.437	65.8	407.0
90.464	65.8	763.0
91.492	65.8	646.0
92.52	65.8	464.0
93.546	65.8	393.0
94.573	65.8	636.0
95.601	65.8	1379.0
96.626	65.8	1238.0
97.652	65.8	1236.0
98.68	65.8	756.0
99.706	65.8	226.0
100.729	65.8	1255.0
101.75	65.8	660.0
102.771	65.8	664.0
103.794	65.8	1068.0
104.817	65.8	1247.0
105.839	65.8	355.0
106.861	65.8	252.0
107.884	65.8	1243.0
108.909	65.8	1027.0
109.932	65.8	112.0
110.953	65.8	524.0
111.975	65.8	351.0
112.997	65.8	568.0
114.018	65.8	63.0
115.038	65.8	32.0
116.056	65.8	210.0
117.074	65.8	37.0
118.094	65.8	60.0
119.113	65.8	572.0
120.132	65.8	279.0
121.152	65.8	62.0
122.171	65.8	883.0
123.194	65.8	233.0
124.216	65.8	96.0
125.234	65.8	547.0
126.25	65.8	649.0
127.264	65.8	13.0
128.275	65.8	12.0
129.249	65.8	26.0
130.134	65.8	20.0
130.892	65.8	184.0
131.511	65.8	1087.0
132.001	65.8	943.0
132.383	65.8	707.0
132.675	65.8	786.0
132.892	65.8	486.0
133.05	65.8	390.0
31.999	66.8	498.0
32.034	66.8	541.0
32.135	66.8	601.0
32.333	66.8	1112.0
32.64	66.8	2045.0
33.044	66.8	1373.0
33.537	66.8	331.0
34.11	66.8	36.0
34.759	66.8	175.0
35.468	66.8	277.0
36.232	66.8	1126.0
37.045	66.8	513.0
37.897	66.8	69.0
38.784	66.8	14.0
39.703	66.8	23.0
40.648	66.8	96.0
41.619	66.8	211.0
42.606	66.8	516.0
43.608	66.8	608.0
44.623	66.8	37.0
45.648	66.8	183.0
46.682	66.8	818.0
47.721	66.8	22.0
48.766	66.8	10.0
49.817	66.8	132.0
50.869	66.8	30.0
51.925	66.8	12.0
52.981	66.8	72.0
54.033	66.8	271.0
55.086	66.8	1499.0
56.139	66.8	132.0
57.194	66.8	46.0
58.248	66.8	192.0
59.304	66.8	140.0
60.359	66.8	53.0
61.41	66.8	6.0
62.459	66.8	12.0
63.509	66.8	340.0
64.558	66.8	496.0
65.603	66.8	577.0
66.648	66.8	57.0
67.694	66.8	34.0
68.743	66.8	155.0
69.788	66.8	1302.0
70.828	66.8	927.0
71.868	66.8	830.0
72.907	66.8	235.0
73.945	66.8	145.0
74.98	66.8	1463.0
76.016	66.8	254.0
77.055	66.8	571.0
78.094	66.8	1566.0
79.128	66.8	96.0
80.163	66.8	14.0
81.197	66.8	12.0
82.23	66.8	469.0
83.262	66.8	791.0
84.291	66.8	1072.0
85.32	66.8	502.0
86.351	66.8	529.0
87.381	66.8	859.0
88.409	66.8	1342.0
89.44	66.8	678.0
90.473	66.8	966.0
91.501	66.8	714.0
92.525	66.8	963.0
93.55	66.8	190.0
94.575	66.8	491.0
95.603	66.8	225.0
96.63	66.8	354.0
97.656	66.8	834.0
98.683	66.8	737.0
99.709	66.8	828.0
100.733	66.8	418.0
101.753	66.8	63.0
102.773	66.8	722.0
103.797	66.8	947.0
104.82	66.8	1347.0
105.843	66.8	554.0
106.867	66.8	759.0
107.891	66.8	819.0
108.914	66.8	657.0
109.936	66.8	231.0
110.955	66.8	1495.0
111.975	66.8	885.0
112.995	66.8	1381.0
114.015	66.8	95.0
115.035	66.8	38.0
116.056	66.8	739.0
117.078	66.8	759.0
118.101	66.8	1335.0
119.121	66.8	69.0
120.141	66.8	13.0
121.159	66.8	86.0
122.175	66.8	459.0
123.19	66.8	238.0
124.209	66.8	386.0
125.228	66.8	1008.0
126.246	66.8	560.0
127.263	66.8	25.0
128.277	66.8	358.0
129.254	66.8	685.0
130.138	66.8	42.0
130.895	66.8	47.0
131.51	66.8	219.0
131.998	66.8	665.0
132.376	66.8	1251.0
132.665	66.8	945.0
132.881	66.8	634.0
133.038	66.8	396.0
31.992	67.8	630.0
32.028	67.8	693.0
32.131	67.8	740.0
32.333	67.8	659.0
32.642	67.8	379.0
33.046	67.8	228.0
33.539	67.8	404.0
34.111	67.8	75.0
34.756	67.8	15.0
35.463	67.8	253.0
36.226	67.8	499.0
37.04	67.8	671.0
37.895	67.8	386.0
38.785	67.8	268.0
39.703	67.8	702.0
40.646	67.8	19.0
41.615	67.8	297.0
42.6	67.8	1340.0
43.596	67.8	204.0
44.609	67.8	73.0
45.635	67.8	288.0
46.672	67.8	148.0
47.714	67.8	15.0
48.76	67.8	22.0
49.811	67.8	370.0
50.863	67.8	339.0
51.914	67.8	54.0
52.968	67.8	48.0
54.021	67.8	1263.0
55.075	67.8	319.0
56.13	67.8	613.0
57.184	67.8	675.0
58.239	67.8	571.0
59.294	67.8	515.0
60.348	67.8	143.0
61.4	67.8	13.0
62.451	67.8	75.0
63.503	67.8	958.0
64.552	67.8	395.0
65.598	67.8	108.0
66.644	67.8	1283.0
67.689	67.8	275.0
68.732	67.8	267.0
69.774	67.8	931.0
70.815	67.8	873.0
71.856	67.8	633.0
72.897	67.8	437.0
73.938	67.8	77.0
74.979	67.8	556.0
76.016	67.8	218.0
77.052	67.8	1060.0
78.086	67.8	1131.0
79.118	67.8	1479.0
80.152	67.8	29.0
81.187	67.8	297.0
82.222	67.8	267.0
83.255	67.8	29.0
84.287	67.8	165.0
85.317	67.8	60.0
86.346	67.8	24.0
87.375	67.8	24.0
88.404	67.8	20.0
89.431	67.8	68.0
90.462	67.8	317.0
91.492	67.8	423.0
92.52	67.8	379.0
93.548	67.8	538.0
94.576	67.8	210.0
95.604	67.8	24.0
96.629	67.8	16.0
97.653	67.8	120.0
98.676	67.8	1075.0
99.7	67.8	784.0
100.723	67.8	734.0
101.746	67.8	228.0
102.771	67.8	1066.0
103.796	67.8	654.0
104.822	67.8	450.0
105.843	67.8	23.0
106.863	67.8	168.0
107.885	67.8	491.0
108.906	67.8	207.0
109.926	67.8	82.0
110.945	67.8	305.0
111.967	67.8	520.0
112.992	67.8	505.0
114.014	67.8	105.0
115.035	67.8	1497.0
116.055	67.8	804.0
117.076	67.8	135.0
118.097	67.8	297.0
119.116	67.8	657.0
120.134	67.8	94.0
121.152	67.8	480.0
122.17	67.8	352.0
123.187	67.8	102.0
124.204	67.8	224.0
125.219	67.8	670.0
126.234	67.8	1002.0
127.252	67.8	66.0
128.265	67.8	204.0
129.24	67.8	600.0
130.129	67.8	134.0
130.89	67.8	1235.0
131.505	67.8	895.0
131.992	67.8	221.0
132.37	67.8	48.0
132.658	67.8	14.0
132.871	67.8	15.0
133.028	67.8	15.0
31.995	68.8	784.0
32.033	68.8	754.0
32.137	68.8	883.0
32.337	68.8	977.0
32.642	68.8	631.0
33.044	68.8	184.0
33.535	68.8	35.0
34.107	68.8	34.0
34.754	68.8	785.0
35.465	68.8	579.0
36.228	68.8	348.0
37.042	68.8	273.0
37.897	68.8	555.0
38.786	68.8	553.0
39.701	68.8	186.0
40.644	68.8	9.0
41.612	68.8	52.0
42.597	68.8	1044.0
43.598	68.8	359.0
44.613	68.8	329.0
45.639	68.8	1318.0
46.675	68.8	212.0
47.715	68.8	15.0
48.759	68.8	204.0
49.807	68.8	1083.0
50.86	68.8	1600.0
51.915	68.8	491.0
52.971	68.8	14.0
54.027	68.8	22.0
55.08	68.8	12.0
56.135	68.8	368.0
57.189	68.8	697.0
58.242	68.8	730.0
59.295	68.8	586.0
60.348	68.8	87.0
61.401	68.8	10.0
62.451	68.8	20.0
63.504	68.8	154.0
64.556	68.8	54.0
65.602	68.8	23.0
66.646	68.8	163.0
67.689	68.8	1013.0
68.734	68.8	1493.0
69.778	68.8	694.0
70.818	68.8	1413.0
71.86	68.8	103.0
72.903	68.8	16.0
73.943	68.8	322.0
74.981	68.8	723.0
76.017	68.8	255.0
77.053	68.8	853.0
78.087	68.8	979.0
79.12	68.8	519.0
80.155	68.8	75.0
81.191	68.8	742.0
82.226	68.8	484.0
83.259	68.8	444.0
84.29	68.8	54.0
85.322	68.8	14.0
86.35	68.8	12.0
87.378	68.8	5.0
88.407	68.8	7.0
89.436	68.8	221.0
90.468	68.8	1597.0
91.498	68.8	1113.0
92.526	68.8	1004.0
93.551	68.8	677.0
94.575	68.8	715.0
95.601	68.8	717.0
96.626	68.8	120.0
97.651	68.8	205.0
98.681	68.8	216.0
99.709	68.8	937.0
100.733	68.8	852.0
101.753	68.8	359.0
102.775	68.8	126.0
103.798	68.8	433.0
104.82	68.8	123.0
105.84	68.8	14.0
106.861	68.8	422.0
107.887	68.8	537.0
108.912	68.8	1422.0
109.936	68.8	701.0
110.957	68.8	1156.0
111.974	68.8	786.0
112.992	68.8	1322.0
114.012	68.8	558.0
115.032	68.8	493.0
116.054	68.8	1622.0
117.078	68.8	227.0
118.101	68.8	339.0
119.119	68.8	476.0
120.133	68.8	54.0
121.151	68.8	208.0
122.168	68.8	104.0
123.185	68.8	307.0
124.205	68.8	439.0
125.225	68.8	686.0
126.243	68.8	1750.0
127.259	68.8	808.0
128.27	68.8	883.0
129.24	68.8	1416.0
130.123	68.8	1438.0
130.881	68.8	583.0
131.498	68.8	357.0
131.989	68.8	60.0
132.372	68.8	35.0
132.663	68.8	36.0
132.878	68.8	26.0
133.034	68.8	17.0
31.999	69.8	1215.0
32.034	69.8	1233.0
32.135	69.8	1216.0
32.333	69.8	1001.0
32.639	69.8	678.0
33.042	69.8	217.0
33.535	69.8	44.0
34.111	69.8	36.0
34.758	69.8	259.0
35.465	69.8	492.0
36.227	69.8	861.0
37.038	69.8	2164.0
37.892	69.8	245.0
38.78	69.8	26.0
39.699	69.8	10.0
40.646	69.8	24.0
41.615	69.8	13.0
42.601	69.8	19.0
43.6	69.8	34.0
44.612	69.8	949.0
45.636	69.8	1492.0
46.671	69.8	76.0
47.713	69.8	665.0
48.761	69.8	786.0
49.812	69.8	57.0
50.866	69.8	89.0
51.92	69.8	31.0
52.974	69.8	13.0
54.027	69.8	11.0
55.079	69.8	8.0
56.133	69.8	367.0
57.188	69.8	1042.0
58.244	69.8	601.0
59.301	69.8	348.0
60.354	69.8	1242.0
61.405	69.8	514.0
62.454	69.8	103.0
63.502	69.8	537.0
64.552	69.8	43.0
65.601	69.8	140.0
66.65	69.8	503.0
67.696	69.8	539.0
68.741	69.8	1248.0
69.784	69.8	355.0
70.824	69.8	890.0
71.863	69.8	856.0
72.903	69.8	430.0
73.941	69.8	97.0
74.979	69.8	285.0
76.017	69.8	106.0
77.057	69.8	41.0
78.096	69.8	117.0
79.13	69.8	88.0
80.162	69.8	201.0
81.195	69.8	340.0
82.227	69.8	223.0
83.257	69.8	981.0
84.288	69.8	185.0
85.321	69.8	819.0
86.353	69.8	134.0
87.385	69.8	9.0
88.415	69.8	8.0
89.442	69.8	103.0
90.47	69.8	519.0
91.498	69.8	673.0
92.525	69.8	504.0
93.553	69.8	705.0
94.582	69.8	789.0
95.612	69.8	470.0
96.637	69.8	512.0
97.66	69.8	663.0
98.686	69.8	520.0
99.709	69.8	152.0
100.731	69.8	102.0
101.754	69.8	117.0
102.779	69.8	1657.0
103.805	69.8	1334.0
104.828	69.8	31.0
105.849	69.8	5.0
106.87	69.8	27.0
107.891	69.8	100.0
108.911	69.8	360.0
109.931	69.8	588.0
110.95	69.8	294.0
111.972	69.8	285.0
112.996	69.8	736.0
114.019	69.8	1100.0
115.04	69.8	176.0
116.06	69.8	176.0
117.081	69.8	711.0
118.098	69.8	3302.0
119.115	69.8	413.0
120.134	69.8	15.0
121.151	69.8	17.0
122.17	69.8	163.0
123.192	69.8	1172.0
124.212	69.8	398.0
125.228	69.8	497.0
126.244	69.8	194.0
127.258	69.8	105.0
128.268	69.8	680.0
129.237	69.8	658.0
130.122	69.8	689.0
130.882	69.8	248.0
131.5	69.8	88.0
131.991	69.8	561.0
132.371	69.8	924.0
132.661	69.8	492.0
132.877	69.8	301.0
133.034	69.8	150.0
31.996	70.8	27.0
32.034	70.8	23.0
32.138	70.8	21.0
32.337	70.8	14.0
32.643	70.8	25.0
33.046	70.8	13.0
33.536	70.8	24.0
34.108	70.8	13.0
34.754	70.8	126.0
35.463	70.8	846.0
36.225	70.8	379.0
37.04	70.8	116.0
37.895	70.8	48.0
38.783	70.8	23.0
39.7	70.8	30.0
40.645	70.8	530.0
41.612	70.8	989.0
42.595	70.8	1235.0
43.595	70.8	72.0
44.609	70.8	1019.0
45.634	70.8	817.0
46.67	70.8	637.0
47.712	70.8	300.0
48.761	70.8	790.0
49.811	70.8	358.0
50.862	70.8	41.0
51.915	70.8	149.0
52.969	70.8	29.0
54.023	70.8	23.0
55.078	70.8	28.0
56.132	70.8	21.0
57.188	70.8	60.0
58.245	70.8	846.0
59.3	70.8	394.0
60.353	70.8	458.0
61.405	70.8	756.0
62.455	70.8	1059.0
63.504	70.8	813.0
64.553	70.8	763.0
65.599	70.8	893.0
66.646	70.8	1586.0
67.695	70.8	800.0
68.741	70.8	988.0
69.784	70.8	60.0
70.826	70.8	910.0
71.867	70.8	528.0
72.906	70.8	474.0
73.943	70.8	476.0
74.979	70.8	1021.0
76.016	70.8	137.0
77.053	70.8	40.0
78.09	70.8	173.0
79.125	70.8	37.0
80.16	70.8	1028.0
81.197	70.8	1344.0
82.231	70.8	33.0
83.262	70.8	214.0
84.292	70.8	632.0
85.324	70.8	443.0
86.354	70.8	617.0
87.382	70.8	681.0
88.408	70.8	19.0
89.436	70.8	8.0
90.468	70.8	57.0
91.5	70.8	442.0
92.529	70.8	851.0
93.557	70.8	744.0
94.585	70.8	226.0
95.613	70.8	1491.0
96.635	70.8	336.0
97.657	70.8	136.0
98.682	70.8	557.0
99.708	70.8	897.0
100.732	70.8	87.0
101.756	70.8	241.0
102.782	70.8	616.0
103.806	70.8	353.0
104.829	70.8	29.0
105.849	70.8	399.0
106.869	70.8	1081.0
107.891	70.8	65.0
108.911	70.8	63.0
109.931	70.8	416.0
110.952	70.8	929.0
111.975	70.8	522.0
112.997	70.8	159.0
114.017	70.8	210.0
115.038	70.8	71.0
116.059	70.8	84.0
117.081	70.8	1262.0
118.101	70.8	968.0
119.118	70.8	908.0
120.134	70.8	1504.0
121.151	70.8	468.0
122.169	70.8	785.0
123.187	70.8	900.0
124.206	70.8	715.0
125.224	70.8	655.0
126.24	70.8	293.0
127.259	70.8	235.0
128.271	70.8	393.0
129.242	70.8	1305.0
130.126	70.8	1204.0
130.883	70.8	1486.0
131.496	70.8	565.0
131.983	70.8	76.0
132.363	70.8	22.0
132.655	70.8	12.0
132.873	70.8	13.0
133.032	70.8	16.0
31.994	71.8	16.0
32.031	71.8	10.0
32.135	71.8	12.0
32.335	71.8	6.0
32.642	71.8	25.0
33.044	71.8	182.0
33.535	71.8	418.0
34.108	71.8	130.0
34.753	71.8	88.0
35.462	71.8	665.0
36.225	71.8	601.0
37.039	71.8	155.0
37.893	71.8	437.0
38.782	71.8	93.0
39.698	71.8	11.0
40.641	71.8	29.0
41.607	71.8	23.0
42.59	71.8	32.0
43.591	71.8	25.0
44.606	71.8	89.0
45.631	71.8	966.0
46.666	71.8	829.0
47.707	71.8	1132.0
48.75	71.8	256.0
49.799	71.8	59.0
50.851	71.8	449.0
51.905	71.8	1376.0
52.961	71.8	273.0
54.018	71.8	1560.0
55.074	71.8	1044.0
56.13	71.8	240.0
57.183	71.8	797.0
58.236	71.8	70.0
59.289	71.8	13.0
60.342	71.8	25.0
61.394	71.8	215.0
62.444	71.8	836.0
63.495	71.8	462.0
64.545	71.8	1227.0
65.591	71.8	177.0
66.638	71.8	363.0
67.685	71.8	499.0
68.732	71.8	144.0
69.778	71.8	10.0
70.819	71.8	84.0
71.858	71.8	621.0
72.897	71.8	404.0
73.934	71.8	435.0
74.973	71.8	95.0
76.011	71.8	8.0
77.049	71.8	544.0
78.087	71.8	1411.0
79.122	71.8	195.0
80.157	71.8	403.0
81.191	71.8	407.0
82.225	71.8	189.0
83.256	71.8	1065.0
84.284	71.8	251.0
85.314	71.8	562.0
86.345	71.8	1007.0
87.375	71.8	406.0
88.405	71.8	370.0
89.435	71.8	551.0
90.467	71.8	54.0
91.497	71.8	542.0
92.524	71.8	733.0
93.55	71.8	823.0
94.575	71.8	1592.0
95.601	71.8	928.0
96.625	71.8	60.0
97.65	71.8	296.0
98.679	71.8	307.0
99.705	71.8	943.0
100.731	71.8	333.0
101.755	71.8	94.0
102.779	71.8	267.0
103.803	71.8	1240.0
104.822	71.8	1134.0
105.842	71.8	1480.0
106.862	71.8	2014.0
107.885	71.8	824.0
108.907	71.8	1331.0
109.929	71.8	955.0
110.95	71.8	967.0
111.972	71.8	325.0
112.996	71.8	85.0
114.016	71.8	591.0
115.035	71.8	388.0
116.054	71.8	22.0
117.071	71.8	387.0
118.088	71.8	1191.0
119.107	71.8	880.0
120.128	71.8	787.0
121.151	71.8	705.0
122.171	71.8	1130.0
123.187	71.8	995.0
124.204	71.8	491.0
125.22	71.8	582.0
126.233	71.8	1547.0
127.248	71.8	556.0
128.261	71.8	226.0
129.235	71.8	710.0
130.121	71.8	688.0
130.879	71.8	389.0
131.495	71.8	167.0
131.984	71.8	35.0
132.361	71.8	22.0
132.647	71.8	11.0
132.862	71.8	17.0
133.019	71.8	13.0
31.997	72.8	26.0
32.032	72.8	28.0
32.135	72.8	32.0
32.334	72.8	108.0
32.639	72.8	544.0
33.042	72.8	2115.0
33.533	72.8	2970.0
34.105	72.8	1064.0
34.752	72.8	1278.0
35.462	72.8	1172.0
36.225	72.8	1326.0
37.038	72.8	1124.0
37.892	72.8	279.0
38.781	72.8	67.0
39.698	72.8	32.0
40.639	72.8	14.0
41.605	72.8	64.0
42.59	72.8	710.0
43.59	72.8	159.0
44.602	72.8	45.0
45.628	72.8	1323.0
46.665	72.8	710.0
47.708	72.8	514.0
48.754	72.8	83.0
49.803	72.8	255.0
50.853	72.8	1041.0
51.905	72.8	69.0
52.958	72.8	639.0
54.012	72.8	871.0
55.068	72.8	1201.0
56.125	72.8	691.0
57.181	72.8	1891.0
58.236	72.8	91.0
59.291	72.8	11.0
60.345	72.8	5.0
61.397	72.8	49.0
62.446	72.8	619.0
63.496	72.8	426.0
64.545	72.8	282.0
65.59	72.8	31.0
66.638	72.8	666.0
67.686	72.8	1052.0
68.731	72.8	551.0
69.775	72.8	37.0
70.818	72.8	9.0
71.859	72.8	14.0
72.898	72.8	145.0
73.937	72.8	605.0
74.976	72.8	226.0
76.01	72.8	101.0
77.046	72.8	577.0
78.083	72.8	512.0
79.118	72.8	917.0
80.155	72.8	118.0
81.192	72.8	53.0
82.225	72.8	1098.0
83.257	72.8	164.0
84.286	72.8	159.0
85.316	72.8	271.0
86.346	72.8	68.0
87.374	72.8	320.0
88.403	72.8	1411.0
89.433	72.8	124.0
90.465	72.8	14.0
91.496	72.8	270.0
92.523	72.8	1183.0
93.549	72.8	745.0
94.575	72.8	619.0
95.6	72.8	1335.0
96.625	72.8	554.0
97.651	72.8	37.0
98.68	72.8	79.0
99.709	72.8	171.0
100.735	72.8	386.0
101.757	72.8	119.0
102.78	72.8	998.0
103.802	72.8	828.0
104.822	72.8	874.0
105.841	72.8	1242.0
106.862	72.8	298.0
107.887	72.8	1163.0
108.912	72.8	588.0
109.932	72.8	1386.0
110.952	72.8	812.0
111.972	72.8	1771.0
112.992	72.8	1500.0
114.011	72.8	110.0
115.031	72.8	47.0
116.053	72.8	370.0
117.075	72.8	534.0
118.095	72.8	1111.0
119.112	72.8	616.0
120.127	72.8	89.0
121.144	72.8	26.0
122.164	72.8	127.0
123.185	72.8	412.0
124.205	72.8	740.0
125.223	72.8	951.0
126.238	72.8	226.0
127.249	72.8	243.0
128.258	72.8	1249.0
129.229	72.8	1402.0
130.114	72.8	1048.0
130.875	72.8	1224.0
131.493	72.8	995.0
131.981	72.8	1173.0
132.357	72.8	1069.0
132.643	72.8	626.0
132.859	72.8	362.0
133.02	72.8	216.0
31.999	73.8	13.0
32.033	73.8	13.0
32.135	73.8	16.0
32.333	73.8	47.0
32.639	73.8	130.0
33.043	73.8	283.0
33.537	73.8	430.0
34.111	73.8	835.0
34.754	73.8	821.0
35.461	73.8	460.0
36.222	73.8	61.0
37.034	73.8	156.0
37.889	73.8	368.0
38.778	73.8	914.0
39.696	73.8	1658.0
40.642	73.8	135.0
41.611	73.8	1377.0
42.595	73.8	536.0
43.593	73.8	103.0
44.605	73.8	28.0
45.629	73.8	419.0
46.664	73.8	656.0
47.709	73.8	342.0
48.755	73.8	140.0
49.803	73.8	1053.0
50.854	73.8	508.0
51.908	73.8	20.0
52.962	73.8	52.0
54.017	73.8	161.0
55.071	73.8	156.0
56.128	73.8	112.0
57.185	73.8	36.0
58.239	73.8	303.0
59.294	73.8	272.0
60.349	73.8	63.0
61.4	73.8	69.0
62.451	73.8	1028.0
63.5	73.8	553.0
64.547	73.8	256.0
65.593	73.8	21.0
66.64	73.8	14.0
67.688	73.8	107.0
68.733	73.8	597.0
69.776	73.8	1298.0
70.82	73.8	271.0
71.864	73.8	63.0
72.904	73.8	367.0
73.942	73.8	761.0
74.978	73.8	922.0
76.015	73.8	1200.0
77.051	73.8	913.0
78.087	73.8	622.0
79.122	73.8	282.0
80.156	73.8	148.0
81.194	73.8	153.0
82.229	73.8	132.0
83.261	73.8	19.0
84.291	73.8	7.0
85.322	73.8	8.0
86.352	73.8	20.0
87.381	73.8	112.0
88.408	73.8	519.0
89.435	73.8	52.0
90.465	73.8	524.0
91.495	73.8	356.0
92.523	73.8	142.0
93.551	73.8	1664.0
94.581	73.8	853.0
95.609	73.8	455.0
96.634	73.8	777.0
97.659	73.8	755.0
98.682	73.8	2306.0
99.705	73.8	1899.0
100.729	73.8	225.0
101.752	73.8	1166.0
102.778	73.8	912.0
103.802	73.8	931.0
104.826	73.8	636.0
105.848	73.8	703.0
106.87	73.8	188.0
107.894	73.8	473.0
108.917	73.8	948.0
109.937	73.8	616.0
110.955	73.8	1164.0
111.976	73.8	1423.0
112.997	73.8	345.0
114.015	73.8	1430.0
115.033	73.8	713.0
116.051	73.8	1576.0
117.071	73.8	1199.0
118.093	73.8	497.0
119.115	73.8	320.0
120.135	73.8	160.0
121.154	73.8	41.0
122.171	73.8	14.0
123.187	73.8	14.0
124.204	73.8	643.0
125.218	73.8	1155.0
126.233	73.8	1634.0
127.252	73.8	758.0
128.267	73.8	857.0
129.239	73.8	1422.0
130.12	73.8	794.0
130.875	73.8	833.0
131.487	73.8	1016.0
131.975	73.8	975.0
132.355	73.8	888.0
132.646	73.8	672.0
132.864	73.8	491.0
133.024	73.8	349.0
32.0	74.8	241.0
32.034	74.8	262.0
32.136	74.8	297.0
32.335	74.8	335.0
32.641	74.8	443.0
33.043	74.8	176.0
33.536	74.8	262.0
34.109	74.8	486.0
34.755	74.8	559.0
35.462	74.8	318.0
36.222	74.8	32.0
37.034	74.8	219.0
37.889	74.8	493.0
38.779	74.8	613.0
39.699	74.8	1124.0
40.643	74.8	363.0
41.61	74.8	819.0
42.595	74.8	146.0
43.593	74.8	17.0
44.607	74.8	7.0
45.633	74.8	42.0
46.669	74.8	232.0
47.711	74.8	1130.0
48.757	74.8	779.0
49.805	74.8	741.0
50.855	74.8	775.0
51.908	74.8	377.0
52.962	74.8	1788.0
54.018	74.8	75.0
55.075	74.8	715.0
56.133	74.8	646.0
57.188	74.8	127.0
58.242	74.8	626.0
59.297	74.8	392.0
60.348	74.8	1098.0
61.398	74.8	692.0
62.449	74.8	66.0
63.502	74.8	924.0
64.554	74.8	833.0
65.601	74.8	142.0
66.649	74.8	149.0
67.696	74.8	2034.0
68.739	74.8	376.0
69.779	74.8	405.0
70.819	74.8	177.0
71.861	74.8	129.0
72.902	74.8	1142.0
73.942	74.8	156.0
74.983	74.8	285.0
76.022	74.8	746.0
77.059	74.8	1006.0
78.093	74.8	252.0
79.124	74.8	167.0
80.159	74.8	566.0
81.193	74.8	964.0
82.226	74.8	705.0
83.261	74.8	21.0
84.294	74.8	191.0
85.324	74.8	190.0
86.353	74.8	24.0
87.381	74.8	11.0
88.411	74.8	17.0
89.442	74.8	384.0
90.475	74.8	797.0
91.504	74.8	107.0
92.528	74.8	289.0
93.551	74.8	619.0
94.578	74.8	1144.0
95.607	74.8	1328.0
96.633	74.8	1637.0
97.66	74.8	1273.0
98.688	74.8	847.0
99.713	74.8	429.0
100.737	74.8	99.0
101.76	74.8	926.0
102.783	74.8	1700.0
103.806	74.8	1455.0
104.827	74.8	835.0
105.849	74.8	981.0
106.871	74.8	50.0
107.895	74.8	49.0
108.919	74.8	625.0
109.94	74.8	808.0
110.959	74.8	1030.0
111.979	74.8	725.0
112.999	74.8	590.0
114.017	74.8	668.0
115.035	74.8	761.0
116.054	74.8	1603.0
117.076	74.8	1734.0
118.099	74.8	306.0
119.119	74.8	264.0
120.137	74.8	1321.0
121.153	74.8	631.0
122.17	74.8	606.0
123.188	74.8	365.0
124.204	74.8	396.0
125.219	74.8	679.0
126.234	74.8	805.0
127.251	74.8	882.0
128.265	74.8	1049.0
129.238	74.8	623.0
130.123	74.8	946.0
130.88	74.8	771.0
131.493	74.8	1188.0
131.98	74.8	796.0
132.358	74.8	972.0
132.645	74.8	1444.0
132.862	74.8	2002.0
133.024	74.8	2516.0
31.996	75.8	983.0
32.03	75.8	961.0
32.132	75.8	694.0
32.332	75.8	621.0
32.64	75.8	350.0
33.044	75.8	114.0
33.537	75.8	30.0
34.11	75.8	12.0
34.756	75.8	26.0
35.463	75.8	17.0
36.223	75.8	48.0
37.033	75.8	59.0
37.887	75.8	12.0
38.776	75.8	15.0
39.695	75.8	39.0
40.64	75.8	424.0
41.609	75.8	1703.0
42.594	75.8	346.0
43.592	75.8	16.0
44.603	75.8	11.0
45.629	75.8	13.0
46.663	75.8	12.0
47.703	75.8	68.0
48.749	75.8	33.0
49.799	75.8	358.0
50.852	75.8	612.0
51.907	75.8	530.0
52.964	75.8	164.0
54.019	75.8	32.0
55.071	75.8	43.0
56.126	75.8	58.0
57.181	75.8	581.0
58.235	75.8	129.0
59.291	75.8	7.0
60.347	75.8	391.0
61.4	75.8	309.0
62.451	75.8	15.0
63.502	75.8	41.0
64.549	75.8	357.0
65.593	75.8	429.0
66.641	75.8	426.0
67.688	75.8	269.0
68.733	75.8	40.0
69.777	75.8	29.0
70.821	75.8	15.0
71.863	75.8	17.0
72.903	75.8	34.0
73.943	75.8	33.0
74.979	75.8	956.0
76.014	75.8	736.0
77.052	75.8	1012.0
78.086	75.8	111.0
79.12	75.8	177.0
80.157	75.8	378.0
81.193	75.8	272.0
82.228	75.8	1253.0
83.26	75.8	108.0
84.29	75.8	1416.0
85.321	75.8	687.0
86.351	75.8	18.0
87.379	75.8	9.0
88.409	75.8	185.0
89.44	75.8	521.0
90.472	75.8	348.0
91.499	75.8	226.0
92.526	75.8	622.0
93.554	75.8	730.0
94.58	75.8	1311.0
95.604	75.8	557.0
96.629	75.8	1989.0
97.657	75.8	1587.0
98.687	75.8	862.0
99.713	75.8	46.0
100.736	75.8	129.0
101.758	75.8	471.0
102.779	75.8	1191.0
103.802	75.8	990.0
104.824	75.8	965.0
105.846	75.8	547.0
106.869	75.8	116.0
107.892	75.8	107.0
108.914	75.8	801.0
109.936	75.8	860.0
110.957	75.8	536.0
111.978	75.8	551.0
113.001	75.8	1205.0
114.02	75.8	672.0
115.035	75.8	117.0
116.052	75.8	615.0
117.071	75.8	322.0
118.092	75.8	924.0
119.114	75.8	998.0
120.134	75.8	390.0
121.153	75.8	703.0
122.171	75.8	927.0
123.185	75.8	1269.0
124.2	75.8	2001.0
125.216	75.8	520.0
126.234	75.8	477.0
127.251	75.8	661.0
128.263	75.8	1336.0
129.237	75.8	971.0
130.121	75.8	718.0
130.874	75.8	716.0
131.486	75.8	447.0
131.975	75.8	561.0
132.355	75.8	969.0
132.644	75.8	1771.0
132.861	75.8	1836.0
133.021	75.8	1567.0
31.996	76.8	497.0
32.032	76.8	531.0
32.136	76.8	603.0
32.334	76.8	753.0
32.639	76.8	506.0
33.042	76.8	131.0
33.533	76.8	77.0
34.106	76.8	58.0
34.752	76.8	39.0
35.462	76.8	40.0
36.225	76.8	988.0
37.037	76.8	612.0
37.891	76.8	41.0
38.777	76.8	6.0
39.691	76.8	110.0
40.634	76.8	901.0
41.601	76.8	595.0
42.586	76.8	237.0
43.585	76.8	30.0
44.599	76.8	31.0
45.625	76.8	12.0
46.661	76.8	13.0
47.701	76.8	13.0
48.745	76.8	7.0
49.792	76.8	126.0
50.843	76.8	978.0
51.897	76.8	453.0
52.954	76.8	478.0
54.008	76.8	57.0
55.061	76.8	6.0
56.117	76.8	82.0
57.174	76.8	1086.0
58.228	76.8	480.0
59.282	76.8	19.0
60.337	76.8	838.0
61.391	76.8	478.0
62.443	76.8	188.0
63.493	76.8	42.0
64.543	76.8	16.0
65.589	76.8	302.0
66.633	76.8	975.0
67.678	76.8	94.0
68.723	76.8	147.0
69.765	76.8	53.0
70.808	76.8	232.0
71.851	76.8	1110.0
72.893	76.8	110.0
73.934	76.8	7.0
74.973	76.8	72.0
76.01	76.8	387.0
77.048	76.8	225.0
78.082	76.8	17.0
79.114	76.8	317.0
80.147	76.8	355.0
81.18	76.8	233.0
82.215	76.8	840.0
83.248	76.8	51.0
84.282	76.8	36.0
85.318	76.8	24.0
86.35	76.8	12.0
87.379	76.8	13.0
88.404	76.8	100.0
89.43	76.8	194.0
90.46	76.8	81.0
91.488	76.8	567.0
92.517	76.8	1041.0
93.546	76.8	819.0
94.575	76.8	738.0
95.604	76.8	719.0
96.629	76.8	413.0
97.651	76.8	862.0
98.676	76.8	237.0
99.7	76.8	44.0
100.725	76.8	476.0
101.75	76.8	1310.0
102.774	76.8	1682.0
103.801	76.8	726.0
104.826	76.8	559.0
105.847	76.8	799.0
106.868	76.8	600.0
107.888	76.8	415.0
108.908	76.8	1170.0
109.927	76.8	731.0
110.947	76.8	1062.0
111.971	76.8	786.0
112.994	76.8	908.0
114.015	76.8	882.0
115.034	76.8	662.0
116.05	76.8	1740.0
117.067	76.8	369.0
118.086	76.8	235.0
119.104	76.8	128.0
120.123	76.8	60.0
121.143	76.8	777.0
122.163	76.8	450.0
123.181	76.8	132.0
124.201	76.8	613.0
125.217	76.8	1408.0
126.23	76.8	426.0
127.243	76.8	582.0
128.252	76.8	991.0
129.223	76.8	620.0
130.109	76.8	971.0
130.868	76.8	584.0
131.484	76.8	92.0
131.974	76.8	69.0
132.355	76.8	141.0
132.642	76.8	235.0
132.854	76.8	301.0
133.012	76.8	297.0
31.993	77.8	1437.0
32.028	77.8	1622.0
32.133	77.8	2074.0
32.333	77.8	2495.0
32.641	77.8	2113.0
33.044	77.8	1087.0
33.536	77.8	1366.0
34.109	77.8	1341.0
34.754	77.8	891.0
35.461	77.8	245.0
36.22	77.8	154.0
37.032	77.8	317.0
37.887	77.8	238.0
38.775	77.8	39.0
39.693	77.8	35.0
40.638	77.8	438.0
41.607	77.8	942.0
42.591	77.8	724.0
43.59	77.8	1219.0
44.602	77.8	1312.0
45.625	77.8	51.0
46.659	77.8	255.0
47.7	77.8	56.0
48.746	77.8	29.0
49.797	77.8	9.0
50.852	77.8	32.0
51.906	77.8	47.0
52.96	77.8	17.0
54.013	77.8	55.0
55.066	77.8	14.0
56.121	77.8	4.0
57.176	77.8	24.0
58.231	77.8	42.0
59.286	77.8	74.0
60.341	77.8	1185.0
61.394	77.8	1003.0
62.445	77.8	1657.0
63.497	77.8	1038.0
64.546	77.8	616.0
65.59	77.8	61.0
66.637	77.8	21.0
67.683	77.8	35.0
68.726	77.8	851.0
69.772	77.8	819.0
70.815	77.8	119.0
71.856	77.8	382.0
72.899	77.8	949.0
73.939	77.8	78.0
74.977	77.8	176.0
76.015	77.8	108.0
77.052	77.8	89.0
78.086	77.8	4.0
79.118	77.8	33.0
80.152	77.8	444.0
81.187	77.8	395.0
82.219	77.8	215.0
83.251	77.8	32.0
84.283	77.8	10.0
85.317	77.8	3.0
86.351	77.8	11.0
87.381	77.8	1240.0
88.409	77.8	999.0
89.439	77.8	471.0
90.467	77.8	31.0
91.493	77.8	106.0
92.519	77.8	820.0
93.546	77.8	486.0
94.574	77.8	380.0
95.601	77.8	105.0
96.627	77.8	46.0
97.656	77.8	74.0
98.684	77.8	26.0
99.708	77.8	184.0
100.731	77.8	516.0
101.754	77.8	864.0
102.776	77.8	495.0
103.8	77.8	930.0
104.823	77.8	1155.0
105.846	77.8	1109.0
106.87	77.8	1040.0
107.895	77.8	724.0
108.917	77.8	1302.0
109.937	77.8	1077.0
110.957	77.8	469.0
111.977	77.8	1002.0
112.997	77.8	751.0
114.018	77.8	690.0
115.035	77.8	682.0
116.051	77.8	500.0
117.069	77.8	67.0
118.089	77.8	784.0
119.109	77.8	543.0
120.127	77.8	34.0
121.146	77.8	77.0
122.167	77.8	40.0
123.187	77.8	19.0
124.204	77.8	142.0
125.219	77.8	300.0
126.232	77.8	290.0
127.243	77.8	774.0
128.253	77.8	984.0
129.223	77.8	870.0
130.11	77.8	1046.0
130.871	77.8	593.0
131.487	77.8	235.0
131.977	77.8	62.0
132.355	77.8	29.0
132.644	77.8	37.0
132.859	77.8	78.0
133.016	77.8	110.0
31.997	78.8	442.0
32.032	78.8	524.0
32.135	78.8	583.0
32.332	78.8	642.0
32.637	78.8	653.0
33.04	78.8	330.0
33.533	78.8	258.0
34.107	78.8	393.0
34.754	78.8	678.0
35.463	78.8	572.0
36.225	78.8	502.0
37.036	78.8	632.0
37.889	78.8	150.0
38.777	78.8	24.0
39.691	78.8	500.0
40.635	78.8	860.0
41.606	78.8	351.0
42.592	78.8	58.0
43.591	78.8	343.0
44.604	78.8	338.0
45.627	78.8	557.0
46.657	78.8	1279.0
47.699	78.8	1096.0
48.747	78.8	871.0
49.797	78.8	56.0
50.849	78.8	784.0
51.901	78.8	559.0
52.955	78.8	526.0
54.008	78.8	1364.0
55.064	78.8	110.0
56.122	78.8	11.0
57.179	78.8	637.0
58.235	78.8	1822.0
59.29	78.8	178.0
60.341	78.8	63.0
61.391	78.8	71.0
62.441	78.8	65.0
63.492	78.8	189.0
64.543	78.8	903.0
65.592	78.8	113.0
66.641	78.8	211.0
67.687	78.8	108.0
68.732	78.8	464.0
69.773	78.8	1974.0
70.814	78.8	609.0
71.855	78.8	497.0
72.893	78.8	638.0
73.933	78.8	91.0
74.972	78.8	184.0
76.013	78.8	82.0
77.053	78.8	80.0
78.089	78.8	9.0
79.122	78.8	350.0
80.154	78.8	536.0
81.186	78.8	184.0
82.221	78.8	279.0
83.254	78.8	1081.0
84.286	78.8	220.0
85.319	78.8	6.0
86.352	78.8	27.0
87.38	78.8	669.0
88.407	78.8	1023.0
89.435	78.8	867.0
90.464	78.8	113.0
91.492	78.8	600.0
92.519	78.8	580.0
93.549	78.8	412.0
94.579	78.8	701.0
95.607	78.8	785.0
96.632	78.8	849.0
97.656	78.8	723.0
98.682	78.8	101.0
99.706	78.8	952.0
100.727	78.8	1014.0
101.75	78.8	2066.0
102.778	78.8	442.0
103.805	78.8	774.0
104.828	78.8	506.0
105.85	78.8	60.0
106.87	78.8	708.0
107.891	78.8	1095.0
108.912	78.8	514.0
109.931	78.8	74.0
110.952	78.8	197.0
111.974	78.8	682.0
112.997	78.8	1159.0
114.019	78.8	716.0
115.037	78.8	1024.0
116.055	78.8	738.0
117.074	78.8	61.0
118.091	78.8	52.0
119.107	78.8	45.0
120.125	78.8	15.0
121.143	78.8	429.0
122.161	78.8	567.0
123.179	78.8	28.0
124.195	78.8	590.0
125.213	78.8	913.0
126.23	78.8	1618.0
127.249	78.8	1946.0
128.262	78.8	193.0
129.232	78.8	753.0
130.114	78.8	926.0
130.869	78.8	262.0
131.48	78.8	401.0
131.967	78.8	973.0
132.348	78.8	940.0
132.639	78.8	765.0
132.857	78.8	617.0
133.016	78.8	467.0
31.996	79.8	20.0
32.032	79.8	17.0
32.137	79.8	24.0
32.336	79.8	19.0
32.643	79.8	16.0
33.045	79.8	36.0
33.535	79.8	64.0
34.106	79.8	75.0
34.751	79.8	242.0
35.459	79.8	801.0
36.221	79.8	1046.0
37.035	79.8	976.0
37.89	79.8	139.0
38.778	79.8	341.0
39.695	79.8	500.0
40.64	79.8	951.0
41.607	79.8	742.0
42.59	79.8	36.0
43.589	79.8	17.0
44.602	79.8	1296.0
45.628	79.8	1069.0
46.663	79.8	837.0
47.703	79.8	936.0
48.75	79.8	126.0
49.801	79.8	25.0
50.855	79.8	82.0
51.908	79.8	26.0
52.962	79.8	313.0
54.016	79.8	303.0
55.07	79.8	28.0
56.124	79.8	12.0
57.179	79.8	223.0
58.235	79.8	674.0
59.293	79.8	735.0
60.347	79.8	611.0
61.398	79.8	239.0
62.449	79.8	145.0
63.499	79.8	60.0
64.548	79.8	976.0
65.593	79.8	613.0
66.639	79.8	723.0
67.685	79.8	883.0
68.73	79.8	1238.0
69.775	79.8	246.0
70.817	79.8	26.0
71.861	79.8	22.0
72.903	79.8	51.0
73.94	79.8	440.0
74.979	79.8	1556.0
76.016	79.8	87.0
77.052	79.8	71.0
78.087	79.8	13.0
79.12	79.8	12.0
80.154	79.8	24.0
81.19	79.8	715.0
82.225	79.8	409.0
83.259	79.8	471.0
84.291	79.8	122.0
85.322	79.8	12.0
86.353	79.8	20.0
87.382	79.8	13.0
88.407	79.8	194.0
89.435	79.8	737.0
90.467	79.8	911.0
91.496	79.8	886.0
92.524	79.8	839.0
93.555	79.8	1282.0
94.583	79.8	751.0
95.609	79.8	581.0
96.633	79.8	2241.0
97.657	79.8	1379.0
98.682	79.8	601.0
99.708	79.8	451.0
100.732	79.8	350.0
101.756	79.8	426.0
102.782	79.8	1015.0
103.809	79.8	545.0
104.834	79.8	26.0
105.853	79.8	16.0
106.873	79.8	150.0
107.895	79.8	485.0
108.915	79.8	440.0
109.935	79.8	167.0
110.955	79.8	83.0
111.976	79.8	471.0
112.997	79.8	309.0
114.019	79.8	753.0
115.039	79.8	622.0
116.059	79.8	233.0
117.077	79.8	421.0
118.094	79.8	323.0
119.112	79.8	45.0
120.127	79.8	586.0
121.146	79.8	278.0
122.169	79.8	1108.0
123.189	79.8	567.0
124.206	79.8	27.0
125.22	79.8	296.0
126.234	79.8	951.0
127.247	79.8	646.0
128.258	79.8	767.0
129.228	79.8	890.0
130.112	79.8	610.0
130.871	79.8	815.0
131.487	79.8	2080.0
131.976	79.8	1926.0
132.354	79.8	1875.0
132.641	79.8	2251.0
132.854	79.8	1499.0
133.011	79.8	820.0
31.997	80.8	192.0
32.033	80.8	201.0
32.135	80.8	195.0
32.333	80.8	330.0
32.64	80.8	557.0
33.043	80.8	362.0
33.533	80.8	425.0
34.105	80.8	663.0
34.751	80.8	291.0
35.459	80.8	290.0
36.221	80.8	824.0
37.034	80.8	1282.0
37.888	80.8	56.0
38.776	80.8	96.0
39.692	80.8	792.0
40.635	80.8	619.0
41.602	80.8	570.0
42.586	80.8	34.0
43.586	80.8	194.0
44.601	80.8	639.0
45.627	80.8	449.0
46.661	80.8	319.0
47.7	80.8	992.0
48.745	80.8	418.0
49.795	80.8	19.0
50.846	80.8	8.0
51.899	80.8	13.0
52.954	80.8	16.0
54.01	80.8	17.0
55.068	80.8	7.0
56.126	80.8	12.0
57.18	80.8	12.0
58.232	80.8	35.0
59.286	80.8	407.0
60.338	80.8	784.0
61.39	80.8	1535.0
62.441	80.8	1403.0
63.494	80.8	1876.0
64.546	80.8	696.0
65.592	80.8	217.0
66.641	80.8	724.0
67.687	80.8	622.0
68.729	80.8	542.0
69.772	80.8	68.0
70.813	80.8	10.0
71.853	80.8	10.0
72.893	80.8	225.0
73.932	80.8	595.0
74.972	80.8	2600.0
76.01	80.8	482.0
77.049	80.8	1396.0
78.088	80.8	393.0
79.122	80.8	10.0
80.156	80.8	5.0
81.191	80.8	21.0
82.224	80.8	40.0
83.254	80.8	1457.0
84.284	80.8	387.0
85.315	80.8	142.0
86.346	80.8	879.0
87.376	80.8	782.0
88.405	80.8	291.0
89.435	80.8	939.0
90.467	80.8	874.0
91.496	80.8	444.0
92.524	80.8	356.0
93.552	80.8	134.0
94.579	80.8	551.0
95.606	80.8	763.0
96.63	80.8	810.0
97.653	80.8	1094.0
98.678	80.8	482.0
99.704	80.8	808.0
100.729	80.8	424.0
101.751	80.8	1301.0
102.778	80.8	749.0
103.805	80.8	617.0
104.829	80.8	474.0
105.85	80.8	189.0
106.87	80.8	50.0
107.891	80.8	232.0
108.913	80.8	347.0
109.933	80.8	32.0
110.952	80.8	226.0
111.975	80.8	1403.0
112.996	80.8	725.0
114.016	80.8	518.0
115.036	80.8	411.0
116.056	80.8	505.0
117.077	80.8	1030.0
118.095	80.8	1991.0
119.114	80.8	205.0
120.13	80.8	430.0
121.148	80.8	165.0
122.166	80.8	830.0
123.18	80.8	608.0
124.197	80.8	36.0
125.212	80.8	15.0
126.226	80.8	172.0
127.242	80.8	213.0
128.256	80.8	467.0
129.229	80.8	894.0
130.115	80.8	650.0
130.873	80.8	760.0
131.486	80.8	1000.0
131.972	80.8	1183.0
132.349	80.8	873.0
132.635	80.8	1575.0
132.85	80.8	1814.0
133.012	80.8	1484.0
31.994	81.8	768.0
32.03	81.8	638.0
32.135	81.8	503.0
32.335	81.8	574.0
32.641	81.8	785.0
33.045	81.8	680.0
33.538	81.8	2023.0
34.109	81.8	3287.0
34.753	81.8	826.0
35.46	81.8	420.0
36.221	81.8	122.0
37.031	81.8	92.0
37.883	81.8	124.0
38.772	81.8	65.0
39.691	81.8	204.0
40.637	81.8	1661.0
41.606	81.8	1451.0
42.591	81.8	183.0
43.589	81.8	113.0
44.601	81.8	797.0
[truncated: 9,110 more rows]
