# Supplementary material for: Multimodal dynamic and unclonable anti-counterfeiting using robust diamond microparticles on heterogeneous substrate
Source: Nat Commun. 2023 May 2;14:2507. doi: 10.1038/s41467-023-38178-1 (PMC10154296; doi:10.1038/s41467-023-38178-1)
Supplement: Supplementary file 3 — Source Data [file 41467_2023_38178_MOESM3_ESM.zip › Source Data/Fig 4/15_2.txt]

31.996	63.7	792.0
32.029	63.7	838.0
32.131	63.7	1232.0
32.333	63.7	1901.0
32.641	63.7	1011.0
33.043	63.7	719.0
33.536	63.7	1039.0
34.11	63.7	517.0
34.754	63.7	75.0
35.46	63.7	29.0
36.222	63.7	35.0
37.033	63.7	24.0
37.886	63.7	39.0
38.777	63.7	29.0
39.695	63.7	7.0
40.64	63.7	59.0
41.61	63.7	942.0
42.595	63.7	1080.0
43.592	63.7	526.0
44.604	63.7	1116.0
45.633	63.7	621.0
46.669	63.7	235.0
47.708	63.7	246.0
48.756	63.7	63.0
49.806	63.7	36.0
50.857	63.7	57.0
51.909	63.7	12.0
52.963	63.7	5.0
54.017	63.7	7.0
55.068	63.7	80.0
56.123	63.7	83.0
57.18	63.7	42.0
58.236	63.7	22.0
59.293	63.7	15.0
60.348	63.7	370.0
61.397	63.7	1288.0
62.446	63.7	96.0
63.498	63.7	191.0
64.546	63.7	471.0
65.591	63.7	174.0
66.638	63.7	697.0
67.685	63.7	802.0
68.729	63.7	560.0
69.774	63.7	451.0
70.819	63.7	1050.0
71.861	63.7	1153.0
72.901	63.7	45.0
73.94	63.7	505.0
74.976	63.7	430.0
76.01	63.7	32.0
77.048	63.7	6.0
78.084	63.7	10.0
79.119	63.7	26.0
80.154	63.7	513.0
81.19	63.7	1155.0
82.224	63.7	490.0
83.256	63.7	158.0
84.287	63.7	797.0
85.317	63.7	815.0
86.347	63.7	438.0
87.377	63.7	725.0
88.406	63.7	289.0
89.436	63.7	108.0
90.468	63.7	37.0
91.497	63.7	242.0
92.523	63.7	589.0
93.551	63.7	716.0
94.578	63.7	706.0
95.602	63.7	1327.0
96.625	63.7	694.0
97.649	63.7	425.0
98.674	63.7	1112.0
99.698	63.7	1762.0
100.722	63.7	890.0
101.746	63.7	897.0
102.772	63.7	386.0
103.796	63.7	1114.0
104.817	63.7	1019.0
105.835	63.7	450.0
106.856	63.7	850.0
107.878	63.7	572.0
108.901	63.7	960.0
109.922	63.7	600.0
110.945	63.7	352.0
111.969	63.7	738.0
112.99	63.7	834.0
114.009	63.7	861.0
115.025	63.7	164.0
116.043	63.7	200.0
117.064	63.7	10.0
118.086	63.7	17.0
119.106	63.7	435.0
120.124	63.7	275.0
121.142	63.7	183.0
122.159	63.7	290.0
123.174	63.7	2162.0
124.189	63.7	912.0
125.206	63.7	522.0
126.222	63.7	347.0
127.238	63.7	620.0
128.25	63.7	1110.0
129.221	63.7	864.0
130.102	63.7	729.0
130.858	63.7	687.0
131.473	63.7	1115.0
131.962	63.7	699.0
132.346	63.7	569.0
132.636	63.7	295.0
132.851	63.7	234.0
133.008	63.7	235.0
31.997	64.7	556.0
32.035	64.7	606.0
32.138	64.7	659.0
32.337	64.7	785.0
32.642	64.7	592.0
33.042	64.7	317.0
33.532	64.7	835.0
34.104	64.7	1070.0
34.749	64.7	333.0
35.456	64.7	25.0
36.219	64.7	17.0
37.032	64.7	14.0
37.885	64.7	7.0
38.772	64.7	8.0
39.689	64.7	68.0
40.632	64.7	855.0
41.598	64.7	348.0
42.583	64.7	124.0
43.583	64.7	354.0
44.598	64.7	985.0
45.624	64.7	926.0
46.659	64.7	2938.0
47.702	64.7	1004.0
48.748	64.7	33.0
49.797	64.7	794.0
50.847	64.7	981.0
51.899	64.7	34.0
52.954	64.7	7.0
54.009	64.7	13.0
55.066	64.7	386.0
56.123	64.7	1579.0
57.179	64.7	360.0
58.233	64.7	87.0
59.286	64.7	314.0
60.338	64.7	541.0
61.388	64.7	67.0
62.438	64.7	18.0
63.491	64.7	225.0
64.542	64.7	371.0
65.591	64.7	1039.0
66.639	64.7	664.0
67.685	64.7	397.0
68.728	64.7	231.0
69.769	64.7	17.0
70.81	64.7	48.0
71.854	64.7	130.0
72.895	64.7	274.0
73.937	64.7	21.0
74.977	64.7	10.0
76.015	64.7	9.0
77.052	64.7	11.0
78.087	64.7	89.0
79.119	64.7	473.0
80.153	64.7	165.0
81.187	64.7	645.0
82.221	64.7	732.0
83.254	64.7	29.0
84.288	64.7	71.0
85.321	64.7	220.0
86.351	64.7	546.0
87.379	64.7	657.0
88.405	64.7	954.0
89.433	64.7	862.0
90.463	64.7	173.0
91.493	64.7	325.0
92.522	64.7	650.0
93.553	64.7	1503.0
94.582	64.7	521.0
95.605	64.7	1004.0
96.627	64.7	963.0
97.652	64.7	816.0
98.676	64.7	1184.0
99.7	64.7	1080.0
100.724	64.7	86.0
101.748	64.7	50.0
102.775	64.7	28.0
103.8	64.7	988.0
104.821	64.7	1158.0
105.839	64.7	640.0
106.859	64.7	467.0
107.881	64.7	326.0
108.904	64.7	279.0
109.925	64.7	204.0
110.947	64.7	939.0
111.973	64.7	1329.0
112.994	64.7	877.0
114.012	64.7	209.0
115.027	64.7	183.0
116.044	64.7	585.0
117.064	64.7	16.0
118.085	64.7	37.0
119.106	64.7	1105.0
120.125	64.7	618.0
121.144	64.7	494.0
122.161	64.7	1170.0
123.178	64.7	682.0
124.193	64.7	359.0
125.205	64.7	501.0
126.218	64.7	127.0
127.233	64.7	80.0
128.244	64.7	350.0
129.215	64.7	599.0
130.098	64.7	262.0
130.857	64.7	379.0
131.473	64.7	1159.0
131.961	64.7	1378.0
132.338	64.7	1171.0
132.625	64.7	588.0
132.841	64.7	377.0
133.0	64.7	381.0
31.998	65.7	374.0
32.033	65.7	372.0
32.136	65.7	405.0
32.333	65.7	456.0
32.637	65.7	429.0
33.04	65.7	479.0
33.532	65.7	966.0
34.107	65.7	536.0
34.752	65.7	253.0
35.459	65.7	723.0
36.219	65.7	215.0
37.028	65.7	15.0
37.879	65.7	5.0
38.768	65.7	11.0
39.687	65.7	77.0
40.631	65.7	646.0
41.599	65.7	869.0
42.583	65.7	417.0
43.582	65.7	1249.0
44.594	65.7	671.0
45.617	65.7	123.0
46.651	65.7	114.0
47.693	65.7	69.0
48.739	65.7	17.0
49.79	65.7	324.0
50.843	65.7	240.0
51.898	65.7	12.0
52.954	65.7	16.0
54.006	65.7	12.0
55.059	65.7	162.0
56.116	65.7	295.0
57.173	65.7	31.0
58.227	65.7	184.0
59.281	65.7	1158.0
60.336	65.7	108.0
61.387	65.7	12.0
62.436	65.7	11.0
63.487	65.7	365.0
64.536	65.7	1464.0
65.584	65.7	874.0
66.632	65.7	212.0
67.68	65.7	601.0
68.726	65.7	480.0
69.77	65.7	16.0
70.814	65.7	74.0
71.855	65.7	544.0
72.894	65.7	1160.0
73.933	65.7	44.0
74.97	65.7	11.0
76.005	65.7	10.0
77.042	65.7	509.0
78.079	65.7	908.0
79.116	65.7	927.0
80.153	65.7	174.0
81.189	65.7	79.0
82.222	65.7	201.0
83.252	65.7	572.0
84.281	65.7	87.0
85.312	65.7	412.0
86.344	65.7	1276.0
87.375	65.7	554.0
88.406	65.7	570.0
89.436	65.7	535.0
90.466	65.7	505.0
91.493	65.7	601.0
92.519	65.7	395.0
93.546	65.7	500.0
94.574	65.7	536.0
95.6	65.7	1481.0
96.626	65.7	1182.0
97.654	65.7	1125.0
98.681	65.7	716.0
99.706	65.7	287.0
100.726	65.7	1050.0
101.746	65.7	817.0
102.769	65.7	543.0
103.792	65.7	920.0
104.816	65.7	1212.0
105.838	65.7	382.0
106.862	65.7	270.0
107.887	65.7	1166.0
108.908	65.7	1337.0
109.926	65.7	65.0
110.946	65.7	500.0
111.967	65.7	341.0
112.986	65.7	698.0
114.004	65.7	69.0
115.025	65.7	21.0
116.045	65.7	142.0
117.066	65.7	38.0
118.088	65.7	31.0
119.108	65.7	569.0
120.124	65.7	433.0
121.14	65.7	54.0
122.156	65.7	666.0
123.172	65.7	258.0
124.186	65.7	146.0
125.201	65.7	284.0
126.217	65.7	707.0
127.234	65.7	16.0
128.247	65.7	12.0
129.218	65.7	15.0
130.1	65.7	15.0
130.855	65.7	109.0
131.466	65.7	712.0
131.952	65.7	1177.0
132.33	65.7	592.0
132.62	65.7	729.0
132.838	65.7	678.0
132.998	65.7	459.0
31.999	66.7	318.0
32.035	66.7	360.0
32.137	66.7	488.0
32.336	66.7	864.0
32.642	66.7	2211.0
33.042	66.7	1864.0
33.532	66.7	539.0
34.104	66.7	55.0
34.748	66.7	167.0
35.458	66.7	388.0
36.22	66.7	815.0
37.032	66.7	580.0
37.885	66.7	82.0
38.772	66.7	7.0
39.686	66.7	13.0
40.632	66.7	95.0
41.598	66.7	199.0
42.581	66.7	501.0
43.582	66.7	727.0
44.596	66.7	51.0
45.622	66.7	58.0
46.657	66.7	918.0
47.701	66.7	59.0
48.746	66.7	13.0
49.795	66.7	137.0
50.847	66.7	82.0
51.9	66.7	18.0
52.953	66.7	47.0
54.008	66.7	110.0
55.063	66.7	1386.0
56.118	66.7	235.0
57.175	66.7	32.0
58.232	66.7	239.0
59.288	66.7	85.0
60.343	66.7	68.0
61.397	66.7	7.0
62.448	66.7	10.0
63.496	66.7	224.0
64.544	66.7	464.0
65.591	66.7	682.0
66.636	66.7	57.0
67.686	66.7	32.0
68.734	66.7	116.0
69.777	66.7	1094.0
70.819	66.7	942.0
71.861	66.7	953.0
72.901	66.7	192.0
73.938	66.7	70.0
74.975	66.7	1278.0
76.012	66.7	359.0
77.05	66.7	365.0
78.087	66.7	1664.0
79.124	66.7	137.0
80.16	66.7	11.0
81.196	66.7	11.0
82.23	66.7	362.0
83.26	66.7	1130.0
84.291	66.7	901.0
85.323	66.7	559.0
86.35	66.7	502.0
87.379	66.7	826.0
88.409	66.7	1552.0
89.439	66.7	489.0
90.469	66.7	1099.0
91.5	66.7	595.0
92.53	66.7	1151.0
93.557	66.7	141.0
94.585	66.7	470.0
95.611	66.7	285.0
96.631	66.7	363.0
97.655	66.7	765.0
98.683	66.7	807.0
99.707	66.7	777.0
100.729	66.7	445.0
101.755	66.7	113.0
102.779	66.7	604.0
103.802	66.7	985.0
104.823	66.7	1354.0
105.843	66.7	752.0
106.863	66.7	712.0
107.886	66.7	748.0
108.908	66.7	713.0
109.928	66.7	205.0
110.951	66.7	1541.0
111.978	66.7	809.0
112.998	66.7	1750.0
114.016	66.7	136.0
115.035	66.7	24.0
116.051	66.7	753.0
117.068	66.7	627.0
118.089	66.7	1430.0
119.107	66.7	121.0
120.123	66.7	24.0
121.141	66.7	37.0
122.162	66.7	481.0
123.18	66.7	290.0
124.198	66.7	201.0
125.215	66.7	934.0
126.227	66.7	621.0
127.24	66.7	55.0
128.249	66.7	138.0
129.217	66.7	695.0
130.098	66.7	59.0
130.856	66.7	31.0
131.469	66.7	175.0
131.957	66.7	477.0
132.338	66.7	1120.0
132.628	66.7	1165.0
132.844	66.7	862.0
133.002	66.7	649.0
31.994	67.7	502.0
32.03	67.7	573.0
32.135	67.7	841.0
32.334	67.7	926.0
32.641	67.7	495.0
33.044	67.7	261.0
33.534	67.7	393.0
34.104	67.7	141.0
34.749	67.7	15.0
35.456	67.7	126.0
36.215	67.7	400.0
37.027	67.7	595.0
37.882	67.7	628.0
38.77	67.7	200.0
39.687	67.7	808.0
40.632	67.7	48.0
41.596	67.7	179.0
42.576	67.7	1329.0
43.575	67.7	240.0
44.588	67.7	31.0
45.611	67.7	216.0
46.646	67.7	182.0
47.691	67.7	28.0
48.737	67.7	15.0
49.786	67.7	226.0
50.84	67.7	211.0
51.894	67.7	76.0
52.947	67.7	31.0
54.0	67.7	992.0
55.053	67.7	560.0
56.108	67.7	441.0
57.163	67.7	654.0
58.22	67.7	479.0
59.276	67.7	390.0
60.331	67.7	210.0
61.384	67.7	8.0
62.434	67.7	31.0
63.483	67.7	936.0
64.532	67.7	416.0
65.581	67.7	163.0
66.628	67.7	1060.0
67.675	67.7	476.0
68.722	67.7	196.0
69.766	67.7	969.0
70.807	67.7	817.0
71.85	67.7	678.0
72.889	67.7	557.0
73.925	67.7	67.0
74.963	67.7	595.0
76.002	67.7	217.0
77.041	67.7	1177.0
78.08	67.7	872.0
79.117	67.7	1659.0
80.151	67.7	36.0
81.184	67.7	204.0
82.215	67.7	263.0
83.245	67.7	20.0
84.277	67.7	175.0
85.311	67.7	109.0
86.344	67.7	21.0
87.376	67.7	17.0
88.404	67.7	24.0
89.435	67.7	61.0
90.466	67.7	305.0
91.491	67.7	434.0
92.516	67.7	299.0
93.542	67.7	424.0
94.571	67.7	319.0
95.598	67.7	24.0
96.625	67.7	8.0
97.654	67.7	78.0
98.68	67.7	1052.0
99.703	67.7	724.0
100.725	67.7	728.0
101.747	67.7	216.0
102.769	67.7	1031.0
103.791	67.7	571.0
104.813	67.7	519.0
105.837	67.7	54.0
106.862	67.7	142.0
107.884	67.7	530.0
108.904	67.7	292.0
109.921	67.7	60.0
110.941	67.7	276.0
111.963	67.7	503.0
112.985	67.7	656.0
114.007	67.7	67.0
115.027	67.7	1140.0
116.048	67.7	918.0
117.069	67.7	163.0
118.086	67.7	313.0
119.1	67.7	544.0
120.114	67.7	116.0
121.132	67.7	452.0
122.154	67.7	535.0
123.174	67.7	135.0
124.19	67.7	221.0
125.205	67.7	491.0
126.219	67.7	1162.0
127.23	67.7	82.0
128.239	67.7	153.0
129.208	67.7	775.0
130.091	67.7	113.0
130.848	67.7	893.0
131.462	67.7	1162.0
131.953	67.7	311.0
132.332	67.7	96.0
132.62	67.7	35.0
132.834	67.7	33.0
132.992	67.7	22.0
31.995	68.7	387.0
32.03	68.7	403.0
32.132	68.7	559.0
32.331	68.7	679.0
32.639	68.7	592.0
33.043	68.7	184.0
33.535	68.7	38.0
34.107	68.7	21.0
34.75	68.7	433.0
35.457	68.7	704.0
36.215	68.7	478.0
37.027	68.7	180.0
37.879	68.7	467.0
38.768	68.7	662.0
39.687	68.7	264.0
40.629	68.7	11.0
41.597	68.7	31.0
42.581	68.7	1068.0
43.578	68.7	592.0
44.591	68.7	221.0
45.615	68.7	1412.0
46.649	68.7	404.0
47.69	68.7	8.0
48.739	68.7	97.0
49.792	68.7	1202.0
50.844	68.7	1369.0
51.897	68.7	754.0
52.95	68.7	10.0
54.002	68.7	32.0
55.057	68.7	11.0
56.114	68.7	220.0
57.169	68.7	595.0
58.225	68.7	653.0
59.281	68.7	602.0
60.335	68.7	160.0
61.388	68.7	13.0
62.44	68.7	30.0
63.492	68.7	230.0
64.539	68.7	108.0
65.583	68.7	23.0
66.63	68.7	135.0
67.677	68.7	735.0
68.723	68.7	1679.0
69.767	68.7	603.0
70.809	68.7	1495.0
71.852	68.7	187.0
72.896	68.7	25.0
73.935	68.7	178.0
74.971	68.7	746.0
76.007	68.7	211.0
77.044	68.7	913.0
78.08	68.7	861.0
79.116	68.7	661.0
80.153	68.7	56.0
81.189	68.7	606.0
82.221	68.7	485.0
83.253	68.7	345.0
84.285	68.7	48.0
85.316	68.7	9.0
86.344	68.7	7.0
87.374	68.7	12.0
88.404	68.7	11.0
89.434	68.7	121.0
90.466	68.7	1482.0
91.496	68.7	1099.0
92.524	68.7	1135.0
93.55	68.7	619.0
94.576	68.7	696.0
95.601	68.7	582.0
96.626	68.7	103.0
97.654	68.7	158.0
98.682	68.7	218.0
99.707	68.7	1005.0
100.731	68.7	837.0
101.754	68.7	541.0
102.776	68.7	105.0
103.797	68.7	445.0
104.817	68.7	184.0
105.836	68.7	14.0
106.859	68.7	271.0
107.884	68.7	452.0
108.908	68.7	1103.0
109.929	68.7	903.0
110.95	68.7	989.0
111.97	68.7	1009.0
112.988	68.7	1158.0
114.006	68.7	716.0
115.026	68.7	466.0
116.047	68.7	1611.0
117.068	68.7	351.0
118.089	68.7	220.0
119.109	68.7	526.0
120.125	68.7	84.0
121.142	68.7	150.0
122.158	68.7	150.0
123.173	68.7	216.0
124.189	68.7	379.0
125.204	68.7	581.0
126.221	68.7	1766.0
127.238	68.7	973.0
128.248	68.7	729.0
129.216	68.7	1354.0
130.095	68.7	1239.0
130.848	68.7	742.0
131.46	68.7	640.0
131.949	68.7	105.0
132.331	68.7	46.0
132.623	68.7	24.0
132.84	68.7	27.0
132.998	68.7	17.0
31.996	69.7	1077.0
32.033	69.7	1241.0
32.136	69.7	1348.0
32.335	69.7	1323.0
32.641	69.7	862.0
33.042	69.7	285.0
33.531	69.7	56.0
34.103	69.7	24.0
34.747	69.7	229.0
35.456	69.7	498.0
36.219	69.7	678.0
37.03	69.7	2250.0
37.883	69.7	431.0
38.769	69.7	31.0
39.685	69.7	9.0
40.626	69.7	15.0
41.592	69.7	19.0
42.577	69.7	24.0
43.577	69.7	22.0
44.591	69.7	677.0
45.618	69.7	1670.0
46.653	69.7	140.0
47.692	69.7	497.0
48.737	69.7	803.0
49.786	69.7	92.0
50.838	69.7	99.0
51.892	69.7	28.0
52.947	69.7	12.0
54.002	69.7	8.0
55.06	69.7	5.0
56.118	69.7	264.0
57.171	69.7	982.0
58.224	69.7	667.0
59.278	69.7	326.0
60.331	69.7	909.0
61.385	69.7	597.0
62.437	69.7	32.0
63.489	69.7	395.0
64.54	69.7	45.0
65.588	69.7	61.0
66.636	69.7	515.0
67.683	69.7	516.0
68.726	69.7	1099.0
69.769	69.7	447.0
70.81	69.7	753.0
71.851	69.7	719.0
72.891	69.7	429.0
73.93	69.7	100.0
74.968	69.7	241.0
76.007	69.7	134.0
77.046	69.7	47.0
78.083	69.7	122.0
79.119	69.7	125.0
80.154	69.7	132.0
81.19	69.7	290.0
82.222	69.7	266.0
83.252	69.7	1060.0
84.282	69.7	213.0
85.313	69.7	596.0
86.344	69.7	133.0
87.374	69.7	8.0
88.405	69.7	6.0
89.436	69.7	64.0
90.467	69.7	527.0
91.497	69.7	591.0
92.523	69.7	476.0
93.55	69.7	663.0
94.577	69.7	1013.0
95.6	69.7	543.0
96.626	69.7	546.0
97.655	69.7	787.0
98.681	69.7	469.0
99.707	69.7	170.0
100.731	69.7	69.0
101.753	69.7	95.0
102.777	69.7	1271.0
103.797	69.7	1519.0
104.818	69.7	43.0
105.838	69.7	14.0
106.858	69.7	32.0
107.883	69.7	123.0
108.906	69.7	365.0
109.927	69.7	648.0
110.949	69.7	274.0
111.971	69.7	168.0
112.993	69.7	620.0
114.013	69.7	1237.0
115.029	69.7	274.0
116.048	69.7	130.0
117.066	69.7	520.0
118.084	69.7	3060.0
119.103	69.7	630.0
120.121	69.7	23.0
121.141	69.7	27.0
122.162	69.7	65.0
123.179	69.7	1082.0
124.194	69.7	496.0
125.208	69.7	412.0
126.221	69.7	337.0
127.234	69.7	89.0
128.242	69.7	581.0
129.212	69.7	618.0
130.095	69.7	688.0
130.852	69.7	255.0
131.465	69.7	77.0
131.955	69.7	235.0
132.334	69.7	1111.0
132.622	69.7	824.0
132.835	69.7	566.0
132.992	69.7	307.0
31.993	70.7	22.0
32.028	70.7	31.0
32.133	70.7	25.0
32.333	70.7	35.0
32.639	70.7	20.0
33.043	70.7	18.0
33.535	70.7	17.0
34.108	70.7	16.0
34.751	70.7	58.0
35.458	70.7	757.0
36.218	70.7	469.0
37.027	70.7	183.0
37.878	70.7	36.0
38.765	70.7	13.0
39.683	70.7	17.0
40.629	70.7	505.0
41.597	70.7	855.0
42.581	70.7	1569.0
43.581	70.7	74.0
44.594	70.7	935.0
45.618	70.7	650.0
46.649	70.7	662.0
47.689	70.7	282.0
48.735	70.7	712.0
49.784	70.7	448.0
50.837	70.7	17.0
51.891	70.7	76.0
52.947	70.7	33.0
54.004	70.7	23.0
55.059	70.7	24.0
56.117	70.7	26.0
57.171	70.7	69.0
58.225	70.7	748.0
59.281	70.7	535.0
60.334	70.7	521.0
61.384	70.7	747.0
62.435	70.7	1032.0
63.487	70.7	996.0
64.538	70.7	581.0
65.586	70.7	962.0
66.635	70.7	1550.0
67.682	70.7	761.0
68.728	70.7	1221.0
69.771	70.7	109.0
70.811	70.7	820.0
71.852	70.7	674.0
72.892	70.7	481.0
73.93	70.7	390.0
74.969	70.7	1090.0
76.009	70.7	208.0
77.049	70.7	24.0
78.086	70.7	127.0
79.119	70.7	28.0
80.153	70.7	646.0
81.185	70.7	1526.0
82.217	70.7	54.0
83.249	70.7	115.0
84.282	70.7	660.0
85.317	70.7	494.0
86.349	70.7	529.0
87.379	70.7	674.0
88.408	70.7	28.0
89.438	70.7	18.0
90.467	70.7	38.0
91.495	70.7	352.0
92.52	70.7	777.0
93.546	70.7	800.0
94.573	70.7	163.0
95.601	70.7	1455.0
96.63	70.7	504.0
97.659	70.7	122.0
98.685	70.7	446.0
99.708	70.7	1004.0
100.73	70.7	81.0
101.753	70.7	229.0
102.775	70.7	646.0
103.797	70.7	431.0
104.819	70.7	40.0
105.839	70.7	163.0
106.86	70.7	925.0
107.884	70.7	65.0
108.909	70.7	54.0
109.93	70.7	377.0
110.951	70.7	977.0
111.972	70.7	592.0
112.991	70.7	284.0
114.01	70.7	223.0
115.027	70.7	66.0
116.046	70.7	52.0
117.065	70.7	1173.0
118.085	70.7	926.0
119.106	70.7	1041.0
120.126	70.7	1228.0
121.145	70.7	478.0
122.162	70.7	622.0
123.176	70.7	778.0
124.188	70.7	699.0
125.204	70.7	755.0
126.222	70.7	228.0
127.238	70.7	180.0
128.248	70.7	263.0
129.218	70.7	1151.0
130.096	70.7	1182.0
130.848	70.7	1577.0
131.461	70.7	813.0
131.949	70.7	159.0
132.328	70.7	35.0
132.62	70.7	16.0
132.839	70.7	24.0
132.999	70.7	18.0
31.994	71.7	14.0
32.031	71.7	10.0
32.135	71.7	12.0
32.333	71.7	12.0
32.639	71.7	19.0
33.041	71.7	86.0
33.533	71.7	332.0
34.105	71.7	155.0
34.749	71.7	84.0
35.458	71.7	464.0
36.219	71.7	656.0
37.031	71.7	177.0
37.884	71.7	441.0
38.767	71.7	148.0
39.682	71.7	15.0
40.624	71.7	10.0
41.59	71.7	34.0
42.575	71.7	40.0
43.577	71.7	27.0
44.591	71.7	78.0
45.615	71.7	910.0
46.648	71.7	877.0
47.688	71.7	950.0
48.733	71.7	378.0
49.781	71.7	33.0
50.833	71.7	300.0
51.887	71.7	1249.0
52.943	71.7	289.0
53.999	71.7	1349.0
55.056	71.7	1182.0
56.113	71.7	187.0
57.166	71.7	589.0
58.219	71.7	92.0
59.272	71.7	27.0
60.327	71.7	9.0
61.381	71.7	160.0
62.433	71.7	990.0
63.485	71.7	359.0
64.534	71.7	1133.0
65.581	71.7	216.0
66.627	71.7	415.0
67.673	71.7	303.0
68.717	71.7	153.0
69.761	71.7	24.0
70.805	71.7	50.0
71.848	71.7	691.0
72.89	71.7	409.0
73.93	71.7	496.0
74.968	71.7	92.0
76.005	71.7	16.0
77.041	71.7	314.0
78.075	71.7	1533.0
79.108	71.7	227.0
80.145	71.7	376.0
81.184	71.7	694.0
82.219	71.7	118.0
83.251	71.7	1010.0
84.284	71.7	338.0
85.315	71.7	546.0
86.344	71.7	1045.0
87.372	71.7	566.0
88.401	71.7	248.0
89.43	71.7	598.0
90.462	71.7	43.0
91.492	71.7	538.0
92.52	71.7	630.0
93.549	71.7	626.0
94.576	71.7	1671.0
95.601	71.7	1149.0
96.625	71.7	80.0
97.651	71.7	208.0
98.678	71.7	350.0
99.703	71.7	892.0
100.728	71.7	232.0
101.754	71.7	94.0
102.777	71.7	275.0
103.798	71.7	986.0
104.816	71.7	1257.0
105.836	71.7	1497.0
106.859	71.7	2154.0
107.885	71.7	867.0
108.909	71.7	1290.0
109.928	71.7	772.0
110.945	71.7	1111.0
111.964	71.7	266.0
112.985	71.7	78.0
114.008	71.7	475.0
115.029	71.7	506.0
116.049	71.7	29.0
117.067	71.7	313.0
118.083	71.7	1179.0
119.099	71.7	919.0
120.118	71.7	811.0
121.141	71.7	775.0
122.159	71.7	1137.0
123.174	71.7	795.0
124.187	71.7	569.0
125.199	71.7	486.0
126.213	71.7	1335.0
127.229	71.7	842.0
128.24	71.7	174.0
129.212	71.7	789.0
130.096	71.7	623.0
130.853	71.7	421.0
131.464	71.7	262.0
131.948	71.7	69.0
132.324	71.7	26.0
132.611	71.7	21.0
132.83	71.7	23.0
132.99	71.7	9.0
31.992	72.7	22.0
32.028	72.7	32.0
32.131	72.7	23.0
32.332	72.7	53.0
32.641	72.7	299.0
33.044	72.7	1591.0
33.536	72.7	3162.0
34.107	72.7	1281.0
34.75	72.7	985.0
35.457	72.7	1039.0
36.216	72.7	1678.0
37.027	72.7	1082.0
37.881	72.7	408.0
38.768	72.7	42.0
39.684	72.7	40.0
40.628	72.7	10.0
41.595	72.7	22.0
42.576	72.7	590.0
43.574	72.7	154.0
44.588	72.7	25.0
45.61	72.7	1148.0
46.642	72.7	811.0
47.684	72.7	551.0
48.733	72.7	124.0
49.784	72.7	149.0
50.838	72.7	1240.0
51.891	72.7	127.0
52.943	72.7	617.0
53.997	72.7	921.0
55.052	72.7	1426.0
56.109	72.7	640.0
57.165	72.7	2087.0
58.221	72.7	177.0
59.277	72.7	8.0
60.331	72.7	7.0
61.383	72.7	19.0
62.432	72.7	580.0
63.482	72.7	347.0
64.532	72.7	390.0
65.581	72.7	23.0
66.631	72.7	534.0
67.676	72.7	1114.0
68.72	72.7	748.0
69.762	72.7	38.0
70.802	72.7	17.0
71.845	72.7	18.0
72.888	72.7	64.0
73.928	72.7	568.0
74.967	72.7	191.0
76.008	72.7	56.0
77.047	72.7	398.0
78.08	72.7	457.0
79.112	72.7	1038.0
80.145	72.7	188.0
81.181	72.7	35.0
82.217	72.7	1034.0
83.251	72.7	310.0
84.284	72.7	135.0
85.317	72.7	379.0
86.346	72.7	72.0
87.373	72.7	170.0
88.403	72.7	1290.0
89.432	72.7	174.0
90.461	72.7	14.0
91.492	72.7	235.0
92.52	72.7	1042.0
93.548	72.7	882.0
94.575	72.7	506.0
95.601	72.7	1196.0
96.624	72.7	650.0
97.649	72.7	47.0
98.677	72.7	50.0
99.704	72.7	188.0
100.73	72.7	521.0
101.753	72.7	111.0
102.773	72.7	736.0
103.795	72.7	915.0
104.817	72.7	789.0
105.838	72.7	1242.0
106.862	72.7	295.0
107.887	72.7	1288.0
108.907	72.7	632.0
109.926	72.7	1413.0
110.946	72.7	774.0
111.967	72.7	1651.0
112.985	72.7	1784.0
114.006	72.7	146.0
115.03	72.7	49.0
116.048	72.7	280.0
117.066	72.7	476.0
118.084	72.7	1073.0
119.101	72.7	711.0
120.117	72.7	103.0
121.137	72.7	43.0
122.158	72.7	134.0
123.174	72.7	399.0
124.191	72.7	627.0
125.207	72.7	892.0
126.22	72.7	231.0
127.232	72.7	172.0
128.239	72.7	1104.0
129.208	72.7	1394.0
130.092	72.7	1090.0
130.851	72.7	1266.0
131.466	72.7	1111.0
131.951	72.7	879.0
132.328	72.7	1043.0
132.613	72.7	899.0
132.828	72.7	500.0
132.989	72.7	315.0
31.997	73.7	13.0
32.034	73.7	15.0
32.138	73.7	13.0
32.336	73.7	22.0
32.64	73.7	113.0
33.042	73.7	350.0
33.533	73.7	396.0
34.103	73.7	658.0
34.747	73.7	666.0
35.456	73.7	514.0
36.22	73.7	102.0
37.032	73.7	133.0
37.883	73.7	233.0
38.768	73.7	698.0
39.685	73.7	1540.0
40.628	73.7	177.0
41.595	73.7	1068.0
42.583	73.7	656.0
43.584	73.7	210.0
44.598	73.7	29.0
45.622	73.7	451.0
46.654	73.7	597.0
47.695	73.7	325.0
48.74	73.7	131.0
49.789	73.7	811.0
50.84	73.7	738.0
51.895	73.7	18.0
52.952	73.7	30.0
54.008	73.7	162.0
55.064	73.7	193.0
56.122	73.7	119.0
57.178	73.7	51.0
58.232	73.7	177.0
59.287	73.7	245.0
60.34	73.7	24.0
61.39	73.7	49.0
62.44	73.7	1050.0
63.492	73.7	594.0
64.544	73.7	230.0
65.592	73.7	24.0
66.64	73.7	19.0
67.689	73.7	98.0
68.732	73.7	372.0
69.774	73.7	1351.0
70.815	73.7	297.0
71.857	73.7	34.0
72.897	73.7	267.0
73.938	73.7	731.0
74.978	73.7	846.0
76.016	73.7	1229.0
77.056	73.7	929.0
78.091	73.7	846.0
79.123	73.7	295.0
80.157	73.7	163.0
81.192	73.7	98.0
82.225	73.7	100.0
83.258	73.7	21.0
84.293	73.7	13.0
85.327	73.7	9.0
86.358	73.7	10.0
87.386	73.7	91.0
88.412	73.7	711.0
89.441	73.7	63.0
90.47	73.7	366.0
91.496	73.7	379.0
92.524	73.7	150.0
93.555	73.7	1538.0
94.586	73.7	921.0
95.612	73.7	457.0
96.636	73.7	700.0
97.663	73.7	742.0
98.687	73.7	1589.0
99.708	73.7	2089.0
100.734	73.7	168.0
101.76	73.7	1197.0
102.785	73.7	905.0
103.81	73.7	892.0
104.829	73.7	514.0
105.847	73.7	952.0
106.868	73.7	236.0
107.892	73.7	360.0
108.915	73.7	931.0
109.935	73.7	541.0
110.958	73.7	988.0
111.98	73.7	1614.0
112.997	73.7	379.0
114.012	73.7	1313.0
115.03	73.7	834.0
116.051	73.7	1475.0
117.072	73.7	1089.0
118.094	73.7	558.0
119.114	73.7	417.0
120.127	73.7	115.0
121.142	73.7	47.0
122.159	73.7	8.0
123.176	73.7	14.0
124.192	73.7	568.0
125.21	73.7	1082.0
126.227	73.7	1769.0
127.243	73.7	560.0
128.252	73.7	902.0
129.22	73.7	1469.0
130.101	73.7	720.0
130.853	73.7	843.0
131.466	73.7	885.0
131.954	73.7	928.0
132.332	73.7	1024.0
132.624	73.7	884.0
132.842	73.7	746.0
133.001	73.7	605.0
31.996	74.7	194.0
32.029	74.7	169.0
32.131	74.7	181.0
32.331	74.7	216.0
32.638	74.7	256.0
33.042	74.7	175.0
33.535	74.7	219.0
34.106	74.7	524.0
34.751	74.7	587.0
35.458	74.7	495.0
36.217	74.7	39.0
37.027	74.7	140.0
37.878	74.7	579.0
38.765	74.7	492.0
39.681	74.7	1267.0
40.627	74.7	353.0
41.596	74.7	594.0
42.581	74.7	163.0
43.58	74.7	16.0
44.592	74.7	11.0
45.614	74.7	15.0
46.645	74.7	212.0
47.685	74.7	989.0
48.733	74.7	1019.0
49.785	74.7	494.0
50.839	74.7	741.0
51.894	74.7	215.0
52.949	74.7	1818.0
54.002	74.7	133.0
55.055	74.7	567.0
56.112	74.7	740.0
57.168	74.7	169.0
58.223	74.7	574.0
59.278	74.7	603.0
60.333	74.7	841.0
61.387	74.7	798.0
62.438	74.7	57.0
63.489	74.7	790.0
64.537	74.7	1005.0
65.583	74.7	124.0
66.63	74.7	70.0
67.679	74.7	1749.0
68.726	74.7	538.0
69.77	74.7	334.0
70.813	74.7	298.0
71.855	74.7	101.0
72.894	74.7	1067.0
73.931	74.7	240.0
74.967	74.7	233.0
76.006	74.7	893.0
77.047	74.7	879.0
78.085	74.7	335.0
79.119	74.7	115.0
80.154	74.7	583.0
81.189	74.7	824.0
82.22	74.7	1062.0
83.25	74.7	12.0
84.282	74.7	89.0
85.316	74.7	184.0
86.35	74.7	14.0
87.381	74.7	4.0
88.409	74.7	19.0
89.437	74.7	232.0
90.465	74.7	756.0
91.492	74.7	203.0
92.518	74.7	164.0
93.548	74.7	512.0
94.578	74.7	1070.0
95.607	74.7	1277.0
96.632	74.7	1362.0
97.656	74.7	1170.0
98.68	74.7	884.0
99.704	74.7	681.0
100.728	74.7	67.0
101.754	74.7	770.0
102.782	74.7	1557.0
103.803	74.7	1427.0
104.822	74.7	876.0
105.843	74.7	1058.0
106.865	74.7	73.0
107.887	74.7	29.0
108.91	74.7	492.0
109.933	74.7	642.0
110.954	74.7	916.0
111.974	74.7	784.0
112.991	74.7	509.0
114.009	74.7	618.0
115.028	74.7	838.0
116.049	74.7	1452.0
117.07	74.7	1894.0
118.091	74.7	505.0
119.108	74.7	180.0
120.121	74.7	1560.0
121.138	74.7	564.0
122.159	74.7	561.0
123.177	74.7	268.0
124.194	74.7	297.0
125.21	74.7	641.0
126.223	74.7	817.0
127.234	74.7	904.0
128.24	74.7	1095.0
129.21	74.7	487.0
130.094	74.7	783.0
130.853	74.7	662.0
131.468	74.7	1128.0
131.954	74.7	856.0
132.33	74.7	683.0
132.617	74.7	1142.0
132.83	74.7	1688.0
132.99	74.7	2097.0
31.994	75.7	989.0
32.029	75.7	1046.0
32.132	75.7	878.0
32.332	75.7	697.0
32.641	75.7	549.0
33.044	75.7	226.0
33.535	75.7	39.0
34.106	75.7	24.0
34.749	75.7	15.0
35.455	75.7	15.0
36.215	75.7	26.0
37.025	75.7	47.0
37.878	75.7	11.0
38.767	75.7	24.0
39.687	75.7	33.0
40.63	75.7	323.0
41.597	75.7	1652.0
42.581	75.7	542.0
43.577	75.7	18.0
44.589	75.7	14.0
45.614	75.7	16.0
46.648	75.7	15.0
47.69	75.7	77.0
48.736	75.7	47.0
49.786	75.7	407.0
50.84	75.7	517.0
51.892	75.7	616.0
52.946	75.7	159.0
53.999	75.7	30.0
55.057	75.7	52.0
56.114	75.7	75.0
57.168	75.7	383.0
58.224	75.7	150.0
59.281	75.7	13.0
60.335	75.7	302.0
61.385	75.7	323.0
62.434	75.7	15.0
63.486	75.7	36.0
64.535	75.7	323.0
65.584	75.7	530.0
66.634	75.7	350.0
67.682	75.7	375.0
68.727	75.7	78.0
69.767	75.7	35.0
70.809	75.7	16.0
71.852	75.7	25.0
72.891	75.7	32.0
73.932	75.7	20.0
74.973	75.7	686.0
76.01	75.7	912.0
77.046	75.7	1114.0
78.079	75.7	260.0
79.112	75.7	66.0
80.149	75.7	392.0
81.187	75.7	211.0
82.223	75.7	1142.0
83.255	75.7	106.0
84.287	75.7	1228.0
85.318	75.7	914.0
86.347	75.7	25.0
87.375	75.7	3.0
88.406	75.7	106.0
89.437	75.7	591.0
90.468	75.7	467.0
91.498	75.7	165.0
92.524	75.7	643.0
93.552	75.7	630.0
94.58	75.7	1148.0
95.603	75.7	546.0
96.626	75.7	2317.0
97.653	75.7	1372.0
98.682	75.7	1154.0
99.71	75.7	66.0
100.734	75.7	74.0
101.756	75.7	403.0
102.778	75.7	1236.0
103.799	75.7	1052.0
104.822	75.7	800.0
105.845	75.7	540.0
106.869	75.7	112.0
107.893	75.7	71.0
108.914	75.7	751.0
109.932	75.7	1019.0
110.95	75.7	511.0
111.969	75.7	502.0
112.989	75.7	1218.0
114.01	75.7	613.0
115.029	75.7	131.0
116.052	75.7	591.0
117.074	75.7	296.0
118.092	75.7	793.0
119.106	75.7	981.0
120.118	75.7	586.0
121.136	75.7	586.0
122.157	75.7	990.0
123.178	75.7	1257.0
124.195	75.7	2058.0
125.209	75.7	728.0
126.222	75.7	548.0
127.235	75.7	607.0
128.241	75.7	1176.0
129.209	75.7	920.0
130.092	75.7	822.0
130.851	75.7	789.0
131.466	75.7	455.0
131.954	75.7	650.0
132.332	75.7	663.0
132.62	75.7	1127.0
132.836	75.7	1372.0
132.992	75.7	1293.0
31.998	76.7	258.0
32.032	76.7	291.0
32.133	76.7	397.0
32.331	76.7	505.0
32.638	76.7	462.0
33.042	76.7	171.0
33.534	76.7	36.0
34.106	76.7	43.0
34.752	76.7	22.0
35.459	76.7	22.0
36.218	76.7	745.0
37.028	76.7	867.0
37.878	76.7	65.0
38.764	76.7	13.0
39.683	76.7	64.0
40.628	76.7	726.0
41.596	76.7	620.0
42.581	76.7	237.0
43.58	76.7	27.0
44.593	76.7	20.0
45.615	76.7	5.0
46.646	76.7	8.0
47.686	76.7	6.0
48.732	76.7	13.0
49.784	76.7	77.0
50.839	76.7	1011.0
51.893	76.7	549.0
52.949	76.7	357.0
54.003	76.7	78.0
55.056	76.7	4.0
56.112	76.7	46.0
57.168	76.7	1008.0
58.223	76.7	723.0
59.279	76.7	11.0
60.333	76.7	618.0
61.387	76.7	563.0
62.439	76.7	149.0
63.49	76.7	40.0
64.54	76.7	7.0
65.585	76.7	220.0
66.631	76.7	1153.0
67.677	76.7	154.0
68.723	76.7	83.0
69.768	76.7	45.0
70.812	76.7	93.0
71.855	76.7	1106.0
72.895	76.7	170.0
73.933	76.7	9.0
74.969	76.7	62.0
76.004	76.7	407.0
77.042	76.7	321.0
78.08	76.7	14.0
79.115	76.7	297.0
80.152	76.7	430.0
81.188	76.7	133.0
82.223	76.7	800.0
83.255	76.7	74.0
84.285	76.7	76.0
85.315	76.7	32.0
86.345	76.7	8.0
87.374	76.7	12.0
88.406	76.7	58.0
89.439	76.7	140.0
90.471	76.7	66.0
91.499	76.7	553.0
92.524	76.7	771.0
93.549	76.7	898.0
94.576	76.7	949.0
95.601	76.7	644.0
96.626	76.7	382.0
97.654	76.7	858.0
98.685	76.7	404.0
99.71	76.7	36.0
100.733	76.7	417.0
101.756	76.7	1400.0
102.778	76.7	1744.0
103.8	76.7	813.0
104.822	76.7	546.0
105.845	76.7	674.0
106.867	76.7	725.0
107.892	76.7	349.0
108.916	76.7	1138.0
109.934	76.7	734.0
110.951	76.7	1067.0
111.971	76.7	818.0
112.991	76.7	828.0
114.012	76.7	915.0
115.031	76.7	527.0
116.051	76.7	1581.0
117.07	76.7	430.0
118.088	76.7	142.0
119.104	76.7	127.0
120.12	76.7	42.0
121.14	76.7	649.0
122.162	76.7	714.0
123.18	76.7	166.0
124.194	76.7	423.0
125.208	76.7	1456.0
126.218	76.7	453.0
127.231	76.7	531.0
128.241	76.7	1046.0
129.213	76.7	640.0
130.098	76.7	762.0
130.855	76.7	753.0
131.468	76.7	132.0
131.952	76.7	54.0
132.329	76.7	110.0
132.616	76.7	253.0
132.831	76.7	350.0
132.991	76.7	355.0
31.995	77.7	952.0
32.031	77.7	1066.0
32.135	77.7	1455.0
32.336	77.7	2126.0
32.642	77.7	2293.0
33.043	77.7	1310.0
33.532	77.7	1010.0
34.103	77.7	1568.0
34.748	77.7	882.0
35.456	77.7	286.0
36.217	77.7	152.0
37.029	77.7	355.0
37.883	77.7	177.0
38.769	77.7	36.0
39.683	77.7	32.0
40.626	77.7	329.0
41.592	77.7	964.0
42.577	77.7	967.0
43.577	77.7	912.0
44.592	77.7	1562.0
45.619	77.7	60.0
46.652	77.7	152.0
47.691	77.7	32.0
48.736	77.7	17.0
49.786	77.7	6.0
50.837	77.7	37.0
51.891	77.7	55.0
52.949	77.7	27.0
54.006	77.7	40.0
55.063	77.7	20.0
56.119	77.7	9.0
57.174	77.7	24.0
58.229	77.7	24.0
59.282	77.7	39.0
60.334	77.7	1028.0
61.386	77.7	1025.0
62.439	77.7	1345.0
63.492	77.7	1144.0
64.544	77.7	516.0
65.592	77.7	113.0
66.636	77.7	21.0
67.682	77.7	16.0
68.725	77.7	659.0
69.769	77.7	910.0
70.812	77.7	135.0
71.857	77.7	303.0
72.9	77.7	775.0
73.936	77.7	88.0
74.973	77.7	123.0
76.01	77.7	71.0
77.047	77.7	57.0
78.084	77.7	11.0
79.12	77.7	24.0
80.157	77.7	258.0
81.193	77.7	469.0
82.227	77.7	306.0
83.257	77.7	35.0
84.287	77.7	16.0
85.318	77.7	13.0
86.349	77.7	6.0
87.379	77.7	826.0
88.41	77.7	936.0
89.442	77.7	524.0
90.473	77.7	36.0
91.502	77.7	93.0
92.527	77.7	818.0
93.552	77.7	566.0
94.578	77.7	346.0
95.604	77.7	90.0
96.632	77.7	57.0
97.659	77.7	99.0
98.687	77.7	26.0
99.714	77.7	87.0
100.736	77.7	404.0
101.757	77.7	830.0
102.779	77.7	490.0
103.803	77.7	686.0
104.827	77.7	1052.0
105.849	77.7	1180.0
106.873	77.7	969.0
107.897	77.7	768.0
108.918	77.7	1194.0
109.936	77.7	1076.0
110.954	77.7	427.0
111.975	77.7	980.0
112.994	77.7	779.0
114.013	77.7	680.0
115.034	77.7	792.0
116.054	77.7	692.0
117.074	77.7	77.0
118.091	77.7	795.0
119.107	77.7	641.0
120.122	77.7	33.0
121.141	77.7	95.0
122.161	77.7	70.0
123.179	77.7	9.0
124.196	77.7	113.0
125.211	77.7	381.0
126.223	77.7	318.0
127.234	77.7	778.0
128.243	77.7	778.0
129.215	77.7	988.0
130.099	77.7	1019.0
130.857	77.7	906.0
131.471	77.7	434.0
131.956	77.7	173.0
132.332	77.7	61.0
132.618	77.7	33.0
132.833	77.7	50.0
132.992	77.7	98.0
31.998	78.7	383.0
32.03	78.7	403.0
32.132	78.7	590.0
32.332	78.7	786.0
32.639	78.7	824.0
33.043	78.7	550.0
33.535	78.7	269.0
34.106	78.7	382.0
34.749	78.7	635.0
35.456	78.7	592.0
36.215	78.7	374.0
37.026	78.7	710.0
37.878	78.7	193.0
38.767	78.7	24.0
39.686	78.7	399.0
40.629	78.7	740.0
41.594	78.7	485.0
42.575	78.7	108.0
43.574	78.7	270.0
44.589	78.7	477.0
45.615	78.7	530.0
46.649	78.7	1598.0
47.688	78.7	959.0
48.732	78.7	1009.0
49.781	78.7	34.0
50.835	78.7	693.0
51.889	78.7	666.0
52.946	78.7	366.0
54.002	78.7	1274.0
55.058	78.7	181.0
56.116	78.7	3.0
57.171	78.7	394.0
58.224	78.7	1861.0
59.277	78.7	199.0
60.33	78.7	65.0
61.385	78.7	86.0
62.438	78.7	91.0
63.491	78.7	195.0
64.54	78.7	1122.0
65.587	78.7	208.0
66.634	78.7	152.0
67.679	78.7	92.0
68.721	78.7	271.0
69.765	78.7	1967.0
70.809	78.7	735.0
71.852	78.7	424.0
72.895	78.7	786.0
73.935	78.7	97.0
74.973	78.7	298.0
76.01	78.7	85.0
77.047	78.7	106.0
78.083	78.7	13.0
79.116	78.7	258.0
80.15	78.7	614.0
81.187	78.7	136.0
82.221	78.7	133.0
83.253	78.7	860.0
84.286	78.7	265.0
85.32	78.7	10.0
86.351	78.7	10.0
87.379	78.7	615.0
88.405	78.7	923.0
89.434	78.7	950.0
90.465	78.7	88.0
91.495	78.7	437.0
92.525	78.7	535.0
93.553	78.7	325.0
94.58	78.7	613.0
95.605	78.7	795.0
96.627	78.7	734.0
97.655	78.7	682.0
98.683	78.7	81.0
99.709	78.7	880.0
100.734	78.7	975.0
101.757	78.7	1947.0
102.779	78.7	463.0
103.801	78.7	694.0
104.822	78.7	675.0
105.844	78.7	63.0
106.866	78.7	507.0
107.891	78.7	1140.0
108.916	78.7	483.0
109.937	78.7	98.0
110.957	78.7	227.0
111.978	78.7	600.0
112.996	78.7	1324.0
114.013	78.7	786.0
115.029	78.7	820.0
116.047	78.7	837.0
117.066	78.7	54.0
118.088	78.7	62.0
119.108	78.7	55.0
120.126	78.7	22.0
121.142	78.7	258.0
122.157	78.7	586.0
123.173	78.7	18.0
124.189	78.7	544.0
125.204	78.7	885.0
126.22	78.7	1292.0
127.236	78.7	2034.0
128.248	78.7	183.0
129.218	78.7	577.0
130.1	78.7	796.0
130.852	78.7	190.0
131.461	78.7	243.0
131.946	78.7	589.0
132.325	78.7	853.0
132.617	78.7	689.0
132.836	78.7	527.0
132.997	78.7	477.0
31.999	79.7	8.0
32.035	79.7	12.0
32.137	79.7	19.0
32.334	79.7	17.0
32.638	79.7	20.0
33.04	79.7	27.0
33.532	79.7	98.0
34.105	79.7	137.0
34.751	79.7	170.0
35.459	79.7	621.0
36.219	79.7	910.0
37.029	79.7	1149.0
37.881	79.7	182.0
38.765	79.7	340.0
39.68	79.7	403.0
40.625	79.7	775.0
41.594	79.7	692.0
42.581	79.7	39.0
43.581	79.7	16.0
44.592	79.7	875.0
45.617	79.7	1108.0
46.649	79.7	757.0
47.687	79.7	886.0
48.734	79.7	158.0
49.787	79.7	32.0
50.841	79.7	100.0
51.897	79.7	42.0
52.951	79.7	235.0
54.006	79.7	461.0
55.062	79.7	45.0
56.116	79.7	9.0
57.17	79.7	157.0
58.226	79.7	804.0
59.281	79.7	786.0
60.335	79.7	648.0
61.388	79.7	248.0
62.442	79.7	136.0
63.493	79.7	36.0
64.542	79.7	933.0
65.589	79.7	720.0
66.637	79.7	605.0
67.683	79.7	844.0
68.725	79.7	1152.0
69.766	79.7	449.0
70.81	79.7	50.0
71.856	79.7	24.0
72.898	79.7	41.0
73.937	79.7	232.0
74.976	79.7	1603.0
76.014	79.7	130.0
77.05	79.7	49.0
78.084	79.7	24.0
79.12	79.7	23.0
80.156	79.7	18.0
81.193	79.7	565.0
82.227	79.7	478.0
83.257	79.7	544.0
84.288	79.7	166.0
85.319	79.7	10.0
86.349	79.7	11.0
87.378	79.7	22.0
88.408	79.7	144.0
89.44	79.7	534.0
90.471	79.7	948.0
91.501	79.7	1015.0
92.528	79.7	772.0
93.555	79.7	1257.0
94.58	79.7	892.0
95.603	79.7	431.0
96.63	79.7	1738.0
97.657	79.7	1598.0
98.684	79.7	739.0
99.711	79.7	367.0
100.736	79.7	401.0
101.76	79.7	499.0
102.784	79.7	962.0
103.807	79.7	803.0
104.829	79.7	22.0
105.849	79.7	10.0
106.869	79.7	156.0
107.893	79.7	454.0
108.914	79.7	590.0
109.935	79.7	205.0
110.959	79.7	73.0
111.982	79.7	355.0
113.001	79.7	403.0
114.017	79.7	582.0
115.034	79.7	792.0
116.051	79.7	200.0
117.069	79.7	361.0
118.088	79.7	351.0
119.108	79.7	14.0
120.127	79.7	382.0
121.146	79.7	221.0
122.165	79.7	1036.0
123.18	79.7	542.0
124.192	79.7	35.0
125.206	79.7	221.0
126.22	79.7	1092.0
127.235	79.7	678.0
128.247	79.7	699.0
129.219	79.7	780.0
130.1	79.7	717.0
130.857	79.7	547.0
131.469	79.7	1646.0
131.953	79.7	2012.0
132.328	79.7	1578.0
132.615	79.7	2253.0
132.831	79.7	2130.0
132.991	79.7	1429.0
31.996	80.7	108.0
32.033	80.7	104.0
32.135	80.7	109.0
32.332	80.7	126.0
32.637	80.7	335.0
33.039	80.7	288.0
33.532	80.7	199.0
34.106	80.7	476.0
34.751	80.7	198.0
35.457	80.7	281.0
36.216	80.7	620.0
37.028	80.7	1306.0
37.879	80.7	147.0
38.764	80.7	67.0
39.681	80.7	652.0
40.624	80.7	546.0
41.591	80.7	817.0
42.577	80.7	60.0
43.578	80.7	92.0
44.592	80.7	473.0
45.615	80.7	652.0
46.646	80.7	186.0
47.685	80.7	816.0
48.729	80.7	497.0
49.78	80.7	40.0
50.836	80.7	14.0
51.891	80.7	8.0
52.947	80.7	13.0
54.004	80.7	10.0
55.059	80.7	9.0
56.114	80.7	8.0
57.167	80.7	14.0
58.221	80.7	31.0
59.276	80.7	311.0
60.331	80.7	690.0
61.385	80.7	1523.0
62.437	80.7	1138.0
63.49	80.7	1626.0
64.542	80.7	763.0
65.588	80.7	285.0
66.636	80.7	457.0
67.682	80.7	622.0
68.722	80.7	574.0
69.763	80.7	104.0
70.807	80.7	17.0
71.85	80.7	5.0
72.891	80.7	194.0
73.931	80.7	516.0
74.971	80.7	2587.0
76.011	80.7	566.0
77.049	80.7	1030.0
78.085	80.7	457.0
79.119	80.7	17.0
80.153	80.7	2.0
81.186	80.7	13.0
82.218	80.7	33.0
83.25	80.7	1350.0
84.283	80.7	604.0
85.317	80.7	123.0
86.349	80.7	656.0
87.379	80.7	820.0
88.41	80.7	251.0
89.44	80.7	1057.0
90.47	80.7	884.0
91.497	80.7	460.0
92.522	80.7	337.0
93.55	80.7	161.0
94.577	80.7	525.0
95.603	80.7	880.0
96.628	80.7	818.0
97.657	80.7	1148.0
98.684	80.7	494.0
99.709	80.7	610.0
100.733	80.7	344.0
101.757	80.7	943.0
102.78	80.7	720.0
103.802	80.7	574.0
104.824	80.7	474.0
105.844	80.7	134.0
106.868	80.7	42.0
107.893	80.7	167.0
108.916	80.7	290.0
109.936	80.7	26.0
110.956	80.7	172.0
111.977	80.7	1315.0
112.995	80.7	662.0
114.013	80.7	633.0
115.031	80.7	358.0
116.05	80.7	553.0
117.071	80.7	750.0
118.091	80.7	2148.0
119.11	80.7	254.0
120.126	80.7	506.0
121.143	80.7	205.0
122.159	80.7	663.0
123.174	80.7	858.0
124.188	80.7	42.0
125.203	80.7	13.0
126.22	80.7	167.0
127.237	80.7	180.0
128.248	80.7	587.0
129.216	80.7	874.0
130.096	80.7	640.0
130.849	80.7	642.0
131.461	80.7	1099.0
131.947	80.7	1284.0
132.328	80.7	960.0
132.619	80.7	932.0
132.836	80.7	1535.0
132.996	80.7	1660.0
31.997	81.7	1118.0
32.032	81.7	1003.0
32.133	81.7	721.0
32.33	81.7	574.0
32.636	81.7	869.0
33.039	81.7	818.0
33.531	81.7	1630.0
34.104	81.7	3193.0
34.75	81.7	1018.0
35.458	81.7	405.0
36.217	81.7	161.0
37.026	81.7	130.0
37.878	81.7	75.0
38.765	81.7	43.0
39.683	81.7	183.0
40.627	81.7	1319.0
41.595	81.7	1465.0
42.58	81.7	273.0
43.579	81.7	92.0
44.591	81.7	909.0
[truncated: 9,000 more rows]
