# Supplementary material for: Multimodal dynamic and unclonable anti-counterfeiting using robust diamond microparticles on heterogeneous substrate
Source: Nat Commun. 2023 May 2;14:2507. doi: 10.1038/s41467-023-38178-1 (PMC10154296; doi:10.1038/s41467-023-38178-1)
Supplement: Supplementary file 3 — Source Data [file 41467_2023_38178_MOESM3_ESM.zip › Source Data/Fig 4/16_1.txt]

94.993	39.0	1103.0
95.03	39.0	1125.0
95.131	39.0	1113.0
95.328	39.0	1029.0
95.629	39.0	1646.0
96.027	39.0	2336.0
96.515	39.0	1492.0
97.084	39.0	813.0
97.723	39.0	1078.0
98.423	39.0	1768.0
99.178	39.0	676.0
99.984	39.0	795.0
100.83	39.0	1136.0
101.711	39.0	825.0
102.619	39.0	570.0
103.555	39.0	633.0
104.521	39.0	1018.0
105.504	39.0	1161.0
106.496	39.0	648.0
107.502	39.0	321.0
108.522	39.0	84.0
109.553	39.0	843.0
110.588	39.0	768.0
111.626	39.0	1158.0
112.67	39.0	679.0
113.719	39.0	481.0
114.773	39.0	422.0
115.825	39.0	505.0
116.874	39.0	192.0
117.926	39.0	138.0
118.984	39.0	1475.0
120.041	39.0	803.0
121.094	39.0	97.0
122.145	39.0	75.0
123.197	39.0	1383.0
124.246	39.0	830.0
125.296	39.0	1797.0
126.347	39.0	2077.0
127.395	39.0	646.0
128.439	39.0	1490.0
129.482	39.0	1162.0
130.529	39.0	1557.0
131.575	39.0	476.0
132.614	39.0	507.0
133.652	39.0	498.0
134.693	39.0	1167.0
135.737	39.0	534.0
136.775	39.0	1011.0
137.808	39.0	650.0
138.843	39.0	800.0
139.882	39.0	649.0
140.919	39.0	490.0
141.951	39.0	995.0
142.98	39.0	1206.0
144.011	39.0	1440.0
145.044	39.0	1641.0
146.076	39.0	726.0
147.108	39.0	866.0
148.137	39.0	1293.0
149.161	39.0	1091.0
150.188	39.0	608.0
151.219	39.0	1139.0
152.25	39.0	784.0
153.274	39.0	834.0
154.294	39.0	1239.0
155.318	39.0	769.0
156.344	39.0	904.0
157.372	39.0	797.0
158.396	39.0	562.0
159.415	39.0	589.0
160.436	39.0	1527.0
161.462	39.0	1109.0
162.487	39.0	669.0
163.508	39.0	1562.0
164.529	39.0	2530.0
165.551	39.0	716.0
166.574	39.0	1484.0
167.6	39.0	800.0
168.625	39.0	179.0
169.646	39.0	449.0
170.666	39.0	1129.0
171.688	39.0	653.0
172.711	39.0	65.0
173.737	39.0	458.0
174.763	39.0	1372.0
175.782	39.0	1189.0
176.798	39.0	446.0
177.818	39.0	29.0
178.842	39.0	242.0
179.867	39.0	1695.0
180.888	39.0	808.0
181.905	39.0	2036.0
182.921	39.0	1461.0
183.938	39.0	99.0
184.955	39.0	874.0
185.972	39.0	1163.0
186.993	39.0	813.0
188.01	39.0	925.0
189.02	39.0	271.0
190.028	39.0	960.0
191.036	39.0	860.0
192.009	39.0	1229.0
192.896	39.0	1006.0
193.655	39.0	920.0
194.269	39.0	573.0
194.763	39.0	613.0
195.156	39.0	597.0
195.464	39.0	705.0
195.698	39.0	770.0
195.872	39.0	1085.0
94.994	40.0	554.0
95.032	40.0	571.0
95.135	40.0	730.0
95.332	40.0	776.0
95.633	40.0	713.0
96.028	40.0	863.0
96.515	40.0	1163.0
97.084	40.0	1388.0
97.723	40.0	973.0
98.423	40.0	755.0
99.176	40.0	438.0
99.978	40.0	456.0
100.823	40.0	783.0
101.709	40.0	1481.0
102.621	40.0	922.0
103.556	40.0	1268.0
104.517	40.0	2605.0
105.498	40.0	458.0
106.495	40.0	1821.0
107.507	40.0	1549.0
108.526	40.0	662.0
109.553	40.0	810.0
110.589	40.0	1210.0
111.63	40.0	683.0
112.676	40.0	190.0
113.725	40.0	702.0
114.773	40.0	1026.0
115.822	40.0	1449.0
116.876	40.0	540.0
117.933	40.0	76.0
118.988	40.0	510.0
120.039	40.0	155.0
121.089	40.0	488.0
122.144	40.0	120.0
123.201	40.0	639.0
124.251	40.0	845.0
125.296	40.0	1124.0
126.345	40.0	648.0
127.393	40.0	1053.0
128.441	40.0	1199.0
129.487	40.0	901.0
130.529	40.0	959.0
131.57	40.0	979.0
132.614	40.0	1535.0
133.66	40.0	464.0
134.7	40.0	754.0
135.738	40.0	341.0
136.774	40.0	621.0
137.809	40.0	1509.0
138.849	40.0	643.0
139.887	40.0	947.0
140.92	40.0	759.0
141.952	40.0	1243.0
142.985	40.0	1031.0
144.019	40.0	1102.0
145.054	40.0	563.0
146.085	40.0	796.0
147.111	40.0	624.0
148.139	40.0	756.0
149.174	40.0	813.0
150.204	40.0	895.0
151.228	40.0	1560.0
152.255	40.0	500.0
153.284	40.0	73.0
154.31	40.0	202.0
155.335	40.0	612.0
156.359	40.0	903.0
157.381	40.0	271.0
158.406	40.0	1025.0
159.433	40.0	2221.0
160.455	40.0	807.0
161.477	40.0	140.0
162.5	40.0	576.0
163.521	40.0	502.0
164.545	40.0	716.0
165.573	40.0	363.0
166.595	40.0	597.0
167.614	40.0	1120.0
168.636	40.0	1581.0
169.659	40.0	1815.0
170.684	40.0	801.0
171.709	40.0	1855.0
172.729	40.0	382.0
173.746	40.0	1170.0
174.767	40.0	1408.0
175.791	40.0	734.0
176.811	40.0	88.0
177.831	40.0	22.0
178.851	40.0	299.0
179.867	40.0	756.0
180.888	40.0	1718.0
181.911	40.0	548.0
182.928	40.0	487.0
183.944	40.0	878.0
184.96	40.0	825.0
185.974	40.0	597.0
186.99	40.0	622.0
188.008	40.0	1566.0
189.02	40.0	909.0
190.025	40.0	928.0
191.031	40.0	874.0
192.005	40.0	579.0
192.889	40.0	846.0
193.643	40.0	715.0
194.258	40.0	461.0
194.751	40.0	552.0
195.146	40.0	540.0
195.455	40.0	462.0
195.684	40.0	469.0
195.853	40.0	446.0
94.993	41.0	230.0
95.029	41.0	256.0
95.134	41.0	361.0
95.333	41.0	520.0
95.633	41.0	700.0
96.027	41.0	467.0
96.514	41.0	333.0
97.082	41.0	583.0
97.722	41.0	434.0
98.423	41.0	782.0
99.175	41.0	675.0
99.976	41.0	657.0
100.824	41.0	622.0
101.708	41.0	1268.0
102.618	41.0	694.0
103.554	41.0	307.0
104.518	41.0	661.0
105.501	41.0	89.0
106.495	41.0	33.0
107.502	41.0	57.0
108.52	41.0	291.0
109.55	41.0	1248.0
110.589	41.0	929.0
111.63	41.0	784.0
112.673	41.0	396.0
113.718	41.0	1284.0
114.771	41.0	410.0
115.825	41.0	291.0
116.879	41.0	948.0
117.931	41.0	271.0
118.984	41.0	1573.0
120.036	41.0	178.0
121.089	41.0	656.0
122.145	41.0	1031.0
123.198	41.0	2840.0
124.244	41.0	1764.0
125.292	41.0	1185.0
126.345	41.0	346.0
127.396	41.0	1724.0
128.443	41.0	733.0
129.483	41.0	473.0
130.526	41.0	263.0
131.573	41.0	1833.0
132.618	41.0	1530.0
133.659	41.0	896.0
134.696	41.0	1526.0
135.736	41.0	1249.0
136.776	41.0	807.0
137.815	41.0	298.0
138.85	41.0	1031.0
139.882	41.0	979.0
140.918	41.0	963.0
141.955	41.0	965.0
142.99	41.0	986.0
144.021	41.0	1790.0
145.051	41.0	580.0
146.084	41.0	476.0
147.116	41.0	747.0
148.145	41.0	1117.0
149.173	41.0	1590.0
150.201	41.0	671.0
151.231	41.0	1613.0
152.261	41.0	680.0
153.285	41.0	679.0
154.307	41.0	292.0
155.332	41.0	1544.0
156.361	41.0	1106.0
157.388	41.0	671.0
158.413	41.0	734.0
159.435	41.0	1439.0
160.456	41.0	979.0
161.479	41.0	393.0
162.504	41.0	514.0
163.529	41.0	944.0
164.551	41.0	2532.0
165.572	41.0	1499.0
166.595	41.0	1287.0
167.621	41.0	1718.0
168.645	41.0	980.0
169.667	41.0	510.0
170.686	41.0	116.0
171.705	41.0	618.0
172.73	41.0	775.0
173.753	41.0	1306.0
174.775	41.0	814.0
175.792	41.0	99.0
176.809	41.0	227.0
177.833	41.0	393.0
178.858	41.0	394.0
179.878	41.0	451.0
180.89	41.0	917.0
181.903	41.0	1868.0
182.925	41.0	146.0
183.948	41.0	515.0
184.965	41.0	660.0
185.978	41.0	887.0
186.989	41.0	1451.0
188.005	41.0	894.0
189.021	41.0	891.0
190.033	41.0	301.0
191.037	41.0	211.0
192.0	41.0	78.0
192.882	41.0	127.0
193.643	41.0	171.0
194.262	41.0	187.0
194.756	41.0	846.0
195.143	41.0	1423.0
195.447	41.0	1028.0
195.683	41.0	682.0
195.858	41.0	719.0
94.996	42.0	1267.0
95.03	42.0	1246.0
95.134	42.0	984.0
95.334	42.0	625.0
95.635	42.0	336.0
96.03	42.0	364.0
96.515	42.0	957.0
97.081	42.0	1680.0
97.722	42.0	994.0
98.425	42.0	482.0
99.176	42.0	1418.0
99.977	42.0	942.0
100.825	42.0	133.0
101.71	42.0	468.0
102.619	42.0	1276.0
103.554	42.0	616.0
104.515	42.0	40.0
105.498	42.0	43.0
106.496	42.0	32.0
107.503	42.0	26.0
108.521	42.0	258.0
109.551	42.0	985.0
110.589	42.0	145.0
111.631	42.0	47.0
112.674	42.0	78.0
113.72	42.0	649.0
114.772	42.0	378.0
115.828	42.0	429.0
116.882	42.0	959.0
117.933	42.0	487.0
118.987	42.0	1607.0
120.04	42.0	241.0
121.095	42.0	215.0
122.148	42.0	776.0
123.199	42.0	1344.0
124.251	42.0	1043.0
125.303	42.0	491.0
126.351	42.0	735.0
127.397	42.0	420.0
128.442	42.0	850.0
129.488	42.0	444.0
130.535	42.0	149.0
131.58	42.0	164.0
132.619	42.0	324.0
133.659	42.0	752.0
134.701	42.0	623.0
135.742	42.0	822.0
136.78	42.0	1092.0
137.814	42.0	1254.0
138.85	42.0	1130.0
139.89	42.0	499.0
140.926	42.0	771.0
141.959	42.0	771.0
142.988	42.0	1492.0
144.021	42.0	1030.0
145.056	42.0	169.0
146.089	42.0	309.0
147.118	42.0	206.0
148.148	42.0	599.0
149.18	42.0	462.0
150.209	42.0	919.0
151.236	42.0	845.0
152.262	42.0	432.0
153.291	42.0	1004.0
154.317	42.0	1053.0
155.338	42.0	1163.0
156.363	42.0	1154.0
157.389	42.0	1263.0
158.415	42.0	1341.0
159.437	42.0	1012.0
160.46	42.0	715.0
161.488	42.0	388.0
162.514	42.0	83.0
163.534	42.0	646.0
164.554	42.0	645.0
165.576	42.0	133.0
166.603	42.0	1013.0
167.626	42.0	1419.0
168.646	42.0	2075.0
169.668	42.0	330.0
170.692	42.0	212.0
171.717	42.0	1603.0
172.736	42.0	850.0
173.754	42.0	770.0
174.774	42.0	1239.0
175.798	42.0	1459.0
176.822	42.0	793.0
177.84	42.0	1764.0
178.858	42.0	1601.0
179.878	42.0	90.0
180.9	42.0	144.0
181.918	42.0	974.0
182.932	42.0	931.0
183.947	42.0	982.0
184.966	42.0	1361.0
185.983	42.0	1157.0
186.995	42.0	1930.0
188.009	42.0	850.0
189.025	42.0	627.0
190.039	42.0	43.0
191.041	42.0	26.0
192.004	42.0	35.0
192.888	42.0	723.0
193.648	42.0	352.0
194.263	42.0	467.0
194.755	42.0	329.0
195.146	42.0	356.0
195.451	42.0	473.0
195.684	42.0	589.0
195.858	42.0	600.0
94.995	43.0	1375.0
95.032	43.0	1484.0
95.133	43.0	1837.0
95.329	43.0	1252.0
95.633	43.0	470.0
96.032	43.0	1233.0
96.517	43.0	2106.0
97.08	43.0	771.0
97.718	43.0	574.0
98.423	43.0	1209.0
99.179	43.0	725.0
99.98	43.0	892.0
100.823	43.0	623.0
101.703	43.0	32.0
102.615	43.0	165.0
103.554	43.0	682.0
104.517	43.0	551.0
105.496	43.0	864.0
106.488	43.0	562.0
107.496	43.0	48.0
108.519	43.0	16.0
109.547	43.0	29.0
110.579	43.0	99.0
111.619	43.0	1003.0
112.666	43.0	185.0
113.717	43.0	89.0
114.767	43.0	1085.0
115.818	43.0	782.0
116.87	43.0	254.0
117.924	43.0	413.0
118.978	43.0	90.0
120.031	43.0	48.0
121.086	43.0	891.0
122.141	43.0	348.0
123.193	43.0	730.0
124.24	43.0	549.0
125.289	43.0	359.0
126.341	43.0	1001.0
127.391	43.0	655.0
128.436	43.0	263.0
129.479	43.0	1755.0
130.527	43.0	1051.0
131.572	43.0	131.0
132.611	43.0	253.0
133.65	43.0	61.0
134.693	43.0	296.0
135.736	43.0	2066.0
136.773	43.0	667.0
137.805	43.0	1601.0
138.84	43.0	944.0
139.881	43.0	1087.0
140.92	43.0	356.0
141.953	43.0	1191.0
142.983	43.0	640.0
144.016	43.0	372.0
145.05	43.0	463.0
146.082	43.0	793.0
147.113	43.0	1187.0
148.142	43.0	1285.0
149.172	43.0	899.0
150.205	43.0	1007.0
151.232	43.0	1069.0
152.255	43.0	822.0
153.284	43.0	474.0
154.313	43.0	1378.0
155.338	43.0	1054.0
156.361	43.0	1419.0
157.385	43.0	800.0
158.411	43.0	1014.0
159.438	43.0	821.0
160.461	43.0	775.0
161.482	43.0	807.0
162.504	43.0	1638.0
163.53	43.0	948.0
164.555	43.0	533.0
165.575	43.0	154.0
166.596	43.0	314.0
167.62	43.0	370.0
168.644	43.0	1054.0
169.667	43.0	1675.0
170.686	43.0	1766.0
171.709	43.0	1689.0
172.731	43.0	950.0
173.752	43.0	298.0
174.77	43.0	99.0
175.791	43.0	312.0
176.815	43.0	786.0
177.838	43.0	489.0
178.854	43.0	1186.0
179.871	43.0	390.0
180.891	43.0	223.0
181.914	43.0	721.0
182.93	43.0	466.0
183.943	43.0	545.0
184.96	43.0	1124.0
185.977	43.0	680.0
186.995	43.0	547.0
188.008	43.0	703.0
189.017	43.0	42.0
190.03	43.0	286.0
191.038	43.0	765.0
192.004	43.0	83.0
192.881	43.0	24.0
193.638	43.0	243.0
194.259	43.0	1857.0
194.754	43.0	2386.0
195.139	43.0	2214.0
195.442	43.0	1562.0
195.677	43.0	807.0
195.853	43.0	630.0
94.994	44.0	699.0
95.031	44.0	622.0
95.136	44.0	452.0
95.334	44.0	406.0
95.634	44.0	394.0
96.028	44.0	466.0
96.515	44.0	1561.0
97.083	44.0	1406.0
97.721	44.0	185.0
98.42	44.0	247.0
99.174	44.0	429.0
99.981	44.0	947.0
100.827	44.0	435.0
101.705	44.0	33.0
102.615	44.0	21.0
103.555	44.0	413.0
104.518	44.0	614.0
105.497	44.0	1667.0
106.49	44.0	2216.0
107.5	44.0	303.0
108.525	44.0	152.0
109.555	44.0	79.0
110.588	44.0	381.0
111.627	44.0	1822.0
112.673	44.0	2043.0
113.725	44.0	1031.0
114.776	44.0	523.0
115.826	44.0	1375.0
116.877	44.0	1158.0
117.933	44.0	1215.0
118.991	44.0	181.0
120.042	44.0	188.0
121.092	44.0	1998.0
122.144	44.0	625.0
123.197	44.0	1618.0
124.251	44.0	1635.0
125.302	44.0	833.0
126.348	44.0	885.0
127.395	44.0	946.0
128.443	44.0	2079.0
129.491	44.0	573.0
130.533	44.0	1051.0
131.575	44.0	533.0
132.62	44.0	864.0
133.663	44.0	263.0
134.702	44.0	134.0
135.739	44.0	535.0
136.778	44.0	716.0
137.816	44.0	549.0
138.854	44.0	946.0
139.889	44.0	858.0
140.922	44.0	1156.0
141.959	44.0	829.0
142.994	44.0	1050.0
144.024	44.0	1017.0
145.055	44.0	880.0
146.089	44.0	617.0
147.121	44.0	405.0
148.151	44.0	640.0
149.178	44.0	812.0
150.207	44.0	1039.0
151.24	44.0	1190.0
152.268	44.0	1362.0
153.289	44.0	705.0
154.313	44.0	1129.0
155.343	44.0	812.0
156.372	44.0	913.0
157.396	44.0	1214.0
158.416	44.0	420.0
159.441	44.0	1115.0
160.469	44.0	1016.0
161.494	44.0	272.0
162.512	44.0	465.0
163.533	44.0	578.0
164.558	44.0	1279.0
165.584	44.0	563.0
166.608	44.0	919.0
167.627	44.0	759.0
168.65	44.0	1737.0
169.676	44.0	386.0
170.694	44.0	457.0
171.713	44.0	341.0
172.737	44.0	1456.0
173.761	44.0	433.0
174.783	44.0	517.0
175.8	44.0	737.0
176.819	44.0	2187.0
177.842	44.0	786.0
178.865	44.0	970.0
179.882	44.0	2223.0
180.895	44.0	1546.0
181.918	44.0	1714.0
182.942	44.0	309.0
183.955	44.0	999.0
184.967	44.0	864.0
185.982	44.0	770.0
187.001	44.0	1001.0
188.013	44.0	491.0
189.023	44.0	161.0
190.036	44.0	1282.0
191.043	44.0	1339.0
192.009	44.0	250.0
192.887	44.0	102.0
193.644	44.0	137.0
194.263	44.0	250.0
194.758	44.0	383.0
195.144	44.0	247.0
195.445	44.0	167.0
195.68	44.0	126.0
195.858	44.0	191.0
94.994	45.0	528.0
95.029	45.0	599.0
95.133	45.0	763.0
95.332	45.0	978.0
95.634	45.0	1006.0
96.031	45.0	1161.0
96.516	45.0	1790.0
97.082	45.0	960.0
97.722	45.0	1127.0
98.422	45.0	1158.0
99.174	45.0	579.0
99.976	45.0	653.0
100.823	45.0	149.0
101.707	45.0	24.0
102.616	45.0	43.0
103.55	45.0	967.0
104.515	45.0	1105.0
105.499	45.0	1033.0
106.491	45.0	309.0
107.497	45.0	2203.0
108.518	45.0	1633.0
109.55	45.0	1161.0
110.585	45.0	1048.0
111.623	45.0	706.0
112.668	45.0	738.0
113.719	45.0	967.0
114.772	45.0	829.0
115.822	45.0	568.0
116.871	45.0	581.0
117.926	45.0	2033.0
118.984	45.0	483.0
120.037	45.0	172.0
121.088	45.0	533.0
122.139	45.0	205.0
123.194	45.0	740.0
124.248	45.0	521.0
125.297	45.0	1095.0
126.344	45.0	612.0
127.392	45.0	749.0
128.44	45.0	800.0
129.487	45.0	803.0
130.53	45.0	900.0
131.571	45.0	816.0
132.616	45.0	425.0
133.659	45.0	225.0
134.7	45.0	719.0
135.738	45.0	743.0
136.776	45.0	721.0
137.815	45.0	623.0
138.851	45.0	1401.0
139.885	45.0	242.0
140.919	45.0	702.0
141.955	45.0	736.0
142.992	45.0	730.0
144.024	45.0	1086.0
145.054	45.0	734.0
146.086	45.0	725.0
147.119	45.0	1127.0
148.15	45.0	774.0
149.177	45.0	1766.0
150.203	45.0	1832.0
151.232	45.0	1372.0
152.263	45.0	831.0
153.292	45.0	710.0
154.315	45.0	547.0
155.339	45.0	459.0
156.367	45.0	995.0
157.395	45.0	866.0
158.416	45.0	1230.0
159.437	45.0	1241.0
160.462	45.0	1382.0
161.489	45.0	430.0
162.514	45.0	43.0
163.535	45.0	298.0
164.555	45.0	1944.0
165.578	45.0	616.0
166.603	45.0	1173.0
167.628	45.0	568.0
168.65	45.0	603.0
169.668	45.0	921.0
170.691	45.0	1727.0
171.716	45.0	402.0
172.737	45.0	426.0
173.76	45.0	110.0
174.779	45.0	592.0
175.798	45.0	2512.0
176.822	45.0	1049.0
177.843	45.0	1737.0
178.862	45.0	743.0
179.88	45.0	2247.0
180.896	45.0	2278.0
181.916	45.0	1581.0
182.938	45.0	1046.0
183.953	45.0	838.0
184.964	45.0	543.0
185.981	45.0	537.0
187.0	45.0	1290.0
188.012	45.0	1286.0
189.021	45.0	847.0
190.032	45.0	1081.0
191.037	45.0	934.0
192.007	45.0	1959.0
192.89	45.0	1605.0
193.644	45.0	1659.0
194.256	45.0	1278.0
194.751	45.0	2126.0
195.145	45.0	2550.0
195.451	45.0	1615.0
195.68	45.0	860.0
195.849	45.0	733.0
94.998	46.0	297.0
95.03	46.0	291.0
95.133	46.0	268.0
95.334	46.0	235.0
95.637	46.0	216.0
96.031	46.0	193.0
96.514	46.0	469.0
97.081	46.0	1157.0
97.721	46.0	1191.0
98.424	46.0	534.0
99.178	46.0	856.0
99.979	46.0	361.0
100.823	46.0	78.0
101.707	46.0	1051.0
102.62	46.0	813.0
103.555	46.0	1767.0
104.513	46.0	831.0
105.496	46.0	360.0
106.495	46.0	48.0
107.504	46.0	109.0
108.522	46.0	512.0
109.551	46.0	1825.0
110.59	46.0	907.0
111.63	46.0	340.0
112.673	46.0	245.0
113.723	46.0	353.0
114.777	46.0	762.0
115.83	46.0	1768.0
116.879	46.0	738.0
117.931	46.0	587.0
118.989	46.0	332.0
120.045	46.0	1006.0
121.095	46.0	849.0
122.145	46.0	744.0
123.197	46.0	1123.0
124.251	46.0	808.0
125.303	46.0	422.0
126.352	46.0	1099.0
127.397	46.0	1585.0
128.443	46.0	573.0
129.49	46.0	144.0
130.539	46.0	151.0
131.582	46.0	914.0
132.622	46.0	626.0
133.662	46.0	1178.0
134.705	46.0	1218.0
135.746	46.0	1523.0
136.782	46.0	1203.0
137.817	46.0	671.0
138.857	46.0	1671.0
139.895	46.0	624.0
140.927	46.0	961.0
141.959	46.0	1065.0
142.995	46.0	529.0
144.031	46.0	901.0
145.063	46.0	1630.0
146.091	46.0	1313.0
147.122	46.0	752.0
148.156	46.0	825.0
149.188	46.0	302.0
150.213	46.0	605.0
151.238	46.0	1384.0
152.265	46.0	1210.0
153.296	46.0	1550.0
154.324	46.0	683.0
155.346	46.0	866.0
156.37	46.0	468.0
157.398	46.0	698.0
158.424	46.0	1338.0
159.446	46.0	363.0
160.468	46.0	668.0
161.495	46.0	233.0
162.52	46.0	31.0
163.542	46.0	44.0
164.562	46.0	209.0
165.586	46.0	846.0
166.612	46.0	1288.0
167.636	46.0	1362.0
168.657	46.0	972.0
169.675	46.0	1127.0
170.696	46.0	570.0
171.721	46.0	1160.0
172.744	46.0	872.0
173.766	46.0	653.0
174.784	46.0	1726.0
175.802	46.0	1258.0
176.824	46.0	1497.0
177.847	46.0	1401.0
178.866	46.0	1334.0
179.884	46.0	615.0
180.903	46.0	1364.0
181.925	46.0	576.0
182.943	46.0	796.0
183.955	46.0	648.0
184.968	46.0	678.0
185.986	46.0	611.0
187.004	46.0	884.0
188.017	46.0	775.0
189.026	46.0	1453.0
190.037	46.0	392.0
191.045	46.0	1301.0
192.011	46.0	977.0
192.89	46.0	906.0
193.644	46.0	375.0
194.263	46.0	794.0
194.761	46.0	1473.0
195.151	46.0	1395.0
195.451	46.0	729.0
195.68	46.0	867.0
195.857	46.0	1207.0
94.993	47.0	2949.0
95.031	47.0	3109.0
95.135	47.0	3020.0
95.33	47.0	2168.0
95.631	47.0	1231.0
96.029	47.0	383.0
96.516	47.0	94.0
97.083	47.0	117.0
97.722	47.0	177.0
98.421	47.0	501.0
99.174	47.0	1100.0
99.98	47.0	1224.0
100.828	47.0	537.0
101.708	47.0	490.0
102.614	47.0	472.0
103.549	47.0	642.0
104.512	47.0	491.0
105.494	47.0	475.0
106.487	47.0	834.0
107.492	47.0	79.0
108.513	47.0	262.0
109.546	47.0	885.0
110.584	47.0	763.0
111.621	47.0	928.0
112.663	47.0	423.0
113.713	47.0	388.0
114.767	47.0	673.0
115.818	47.0	380.0
116.867	47.0	356.0
117.919	47.0	1018.0
118.976	47.0	946.0
120.033	47.0	149.0
121.085	47.0	466.0
122.134	47.0	854.0
123.187	47.0	1410.0
124.241	47.0	998.0
125.293	47.0	177.0
126.34	47.0	1141.0
127.386	47.0	794.0
128.435	47.0	432.0
129.482	47.0	1333.0
130.526	47.0	1015.0
131.569	47.0	680.0
132.612	47.0	553.0
133.654	47.0	1098.0
134.696	47.0	732.0
135.737	47.0	890.0
136.771	47.0	1162.0
137.805	47.0	1808.0
138.845	47.0	632.0
139.885	47.0	747.0
140.917	47.0	1197.0
141.95	47.0	634.0
142.987	47.0	734.0
144.022	47.0	1366.0
145.053	47.0	921.0
146.081	47.0	1024.0
147.112	47.0	1057.0
148.147	47.0	412.0
149.177	47.0	238.0
150.203	47.0	490.0
151.23	47.0	1348.0
152.261	47.0	493.0
153.29	47.0	923.0
154.312	47.0	920.0
155.337	47.0	1004.0
156.366	47.0	859.0
157.392	47.0	856.0
158.417	47.0	362.0
159.44	47.0	213.0
160.461	47.0	309.0
161.489	47.0	165.0
162.515	47.0	80.0
163.535	47.0	1406.0
164.555	47.0	803.0
165.579	47.0	765.0
166.606	47.0	598.0
167.628	47.0	446.0
168.65	47.0	91.0
169.67	47.0	464.0
170.69	47.0	683.0
171.714	47.0	152.0
172.737	47.0	1029.0
173.756	47.0	1409.0
174.776	47.0	707.0
175.798	47.0	1364.0
176.821	47.0	1772.0
177.839	47.0	753.0
178.857	47.0	1039.0
179.88	47.0	169.0
180.899	47.0	686.0
181.913	47.0	1135.0
182.93	47.0	818.0
183.951	47.0	1687.0
184.969	47.0	495.0
185.979	47.0	524.0
186.991	47.0	1958.0
188.008	47.0	824.0
189.025	47.0	1079.0
190.033	47.0	630.0
191.033	47.0	538.0
191.999	47.0	301.0
192.885	47.0	266.0
193.643	47.0	1487.0
194.256	47.0	2169.0
194.748	47.0	1309.0
195.141	47.0	817.0
195.448	47.0	1030.0
195.679	47.0	998.0
195.848	47.0	925.0
94.995	48.0	796.0
95.034	48.0	715.0
95.137	48.0	661.0
95.331	48.0	641.0
95.632	48.0	1220.0
96.033	48.0	1989.0
96.52	48.0	1461.0
97.083	48.0	455.0
97.72	48.0	363.0
98.422	48.0	307.0
99.178	48.0	257.0
99.979	48.0	1042.0
100.821	48.0	921.0
101.704	48.0	100.0
102.618	48.0	579.0
103.555	48.0	865.0
104.515	48.0	139.0
105.494	48.0	281.0
106.49	48.0	667.0
107.501	48.0	536.0
108.521	48.0	34.0
109.548	48.0	34.0
110.584	48.0	50.0
111.628	48.0	616.0
112.675	48.0	1231.0
113.72	48.0	1571.0
114.769	48.0	1656.0
115.824	48.0	369.0
116.878	48.0	506.0
117.929	48.0	386.0
118.983	48.0	335.0
120.039	48.0	47.0
121.095	48.0	150.0
122.147	48.0	307.0
123.196	48.0	802.0
124.247	48.0	915.0
125.299	48.0	202.0
126.348	48.0	92.0
127.393	48.0	71.0
128.441	48.0	39.0
129.489	48.0	130.0
130.535	48.0	838.0
131.577	48.0	1521.0
132.618	48.0	947.0
133.659	48.0	646.0
134.703	48.0	493.0
135.744	48.0	2029.0
136.78	48.0	663.0
137.814	48.0	1981.0
138.854	48.0	863.0
139.893	48.0	834.0
140.925	48.0	1705.0
141.956	48.0	1023.0
142.992	48.0	1292.0
144.028	48.0	1164.0
145.059	48.0	747.0
146.089	48.0	1320.0
147.12	48.0	1681.0
148.154	48.0	772.0
149.184	48.0	1984.0
150.21	48.0	724.0
151.236	48.0	204.0
152.267	48.0	281.0
153.296	48.0	1634.0
154.319	48.0	743.0
155.344	48.0	139.0
156.374	48.0	502.0
157.401	48.0	830.0
158.423	48.0	586.0
159.443	48.0	1170.0
160.469	48.0	1189.0
161.497	48.0	959.0
162.519	48.0	543.0
163.538	48.0	1035.0
164.562	48.0	1779.0
165.59	48.0	1237.0
166.613	48.0	450.0
167.63	48.0	947.0
168.652	48.0	542.0
169.679	48.0	773.0
170.703	48.0	637.0
171.721	48.0	83.0
172.738	48.0	418.0
173.762	48.0	1058.0
174.788	48.0	1229.0
175.805	48.0	1268.0
176.82	48.0	1460.0
177.84	48.0	692.0
178.865	48.0	598.0
179.888	48.0	387.0
180.904	48.0	505.0
181.919	48.0	423.0
182.937	48.0	397.0
183.959	48.0	670.0
184.972	48.0	266.0
185.982	48.0	1080.0
186.997	48.0	1008.0
188.016	48.0	1986.0
189.031	48.0	603.0
190.039	48.0	1569.0
191.04	48.0	1504.0
192.006	48.0	491.0
192.892	48.0	125.0
193.648	48.0	378.0
194.259	48.0	579.0
194.751	48.0	615.0
195.146	48.0	1374.0
195.451	48.0	1800.0
195.677	48.0	1805.0
195.85	48.0	1654.0
94.994	49.0	1006.0
95.033	49.0	1045.0
95.134	49.0	1049.0
95.33	49.0	1110.0
95.63	49.0	1251.0
96.03	49.0	1413.0
96.517	49.0	1950.0
97.08	49.0	1026.0
97.719	49.0	998.0
98.422	49.0	1226.0
99.178	49.0	1015.0
99.979	49.0	973.0
100.822	49.0	963.0
101.705	49.0	729.0
102.617	49.0	876.0
103.553	49.0	849.0
104.512	49.0	542.0
105.492	49.0	402.0
106.489	49.0	593.0
107.497	49.0	74.0
108.516	49.0	22.0
109.545	49.0	21.0
110.584	49.0	20.0
111.625	49.0	886.0
112.667	49.0	1446.0
113.713	49.0	577.0
114.767	49.0	1359.0
115.824	49.0	720.0
116.874	49.0	1270.0
117.926	49.0	70.0
118.982	49.0	37.0
120.036	49.0	48.0
121.09	49.0	51.0
122.14	49.0	27.0
123.19	49.0	147.0
124.243	49.0	1633.0
125.297	49.0	778.0
126.346	49.0	661.0
127.391	49.0	422.0
128.438	49.0	1230.0
129.486	49.0	1352.0
130.532	49.0	495.0
131.575	49.0	515.0
132.614	49.0	605.0
133.655	49.0	793.0
134.7	49.0	625.0
135.741	49.0	880.0
136.776	49.0	370.0
137.81	49.0	1207.0
138.849	49.0	704.0
139.886	49.0	842.0
140.918	49.0	1236.0
141.953	49.0	1315.0
142.992	49.0	328.0
144.025	49.0	214.0
145.053	49.0	822.0
146.085	49.0	1027.0
147.119	49.0	764.0
148.151	49.0	912.0
149.179	49.0	854.0
150.206	49.0	775.0
151.237	49.0	931.0
152.266	49.0	764.0
153.291	49.0	836.0
154.314	49.0	425.0
155.343	49.0	222.0
156.372	49.0	1016.0
157.397	49.0	609.0
158.417	49.0	898.0
159.44	49.0	1492.0
160.469	49.0	617.0
161.495	49.0	645.0
162.515	49.0	848.0
163.538	49.0	2253.0
164.565	49.0	590.0
165.587	49.0	89.0
166.607	49.0	124.0
167.63	49.0	1436.0
168.655	49.0	1205.0
169.675	49.0	1273.0
170.694	49.0	1011.0
171.718	49.0	230.0
172.74	49.0	256.0
173.761	49.0	569.0
174.781	49.0	908.0
175.802	49.0	872.0
176.826	49.0	951.0
177.845	49.0	1342.0
178.862	49.0	1099.0
179.881	49.0	1008.0
180.901	49.0	970.0
181.922	49.0	123.0
182.937	49.0	508.0
183.951	49.0	613.0
184.969	49.0	539.0
185.987	49.0	878.0
186.999	49.0	926.0
188.01	49.0	868.0
189.025	49.0	168.0
190.039	49.0	488.0
191.043	49.0	1512.0
192.005	49.0	1336.0
192.886	49.0	1989.0
193.646	49.0	1936.0
194.259	49.0	784.0
194.75	49.0	733.0
195.142	49.0	2078.0
195.449	49.0	2749.0
195.681	49.0	2118.0
195.85	49.0	1688.0
94.994	50.0	2078.0
95.029	50.0	2229.0
95.133	50.0	2278.0
95.331	50.0	2262.0
95.632	50.0	1588.0
96.028	50.0	870.0
96.516	50.0	1517.0
97.084	50.0	2000.0
97.72	50.0	972.0
98.42	50.0	1122.0
99.175	50.0	1023.0
99.978	50.0	973.0
100.822	50.0	1379.0
101.702	50.0	1271.0
102.613	50.0	499.0
103.551	50.0	138.0
104.512	50.0	941.0
105.49	50.0	534.0
106.486	50.0	813.0
107.498	50.0	598.0
108.518	50.0	48.0
109.545	50.0	36.0
110.581	50.0	150.0
111.624	50.0	450.0
112.669	50.0	289.0
113.716	50.0	302.0
114.767	50.0	1503.0
115.82	50.0	630.0
116.876	50.0	67.0
117.93	50.0	56.0
118.98	50.0	789.0
120.034	50.0	1598.0
121.09	50.0	190.0
122.142	50.0	66.0
123.19	50.0	193.0
124.242	50.0	689.0
125.297	50.0	116.0
126.346	50.0	69.0
127.39	50.0	502.0
128.437	50.0	147.0
129.485	50.0	77.0
130.531	50.0	258.0
131.572	50.0	613.0
132.613	50.0	468.0
133.657	50.0	924.0
134.7	50.0	822.0
135.74	50.0	536.0
136.775	50.0	509.0
137.812	50.0	929.0
138.851	50.0	1163.0
139.888	50.0	1114.0
140.921	50.0	1038.0
141.953	50.0	660.0
142.991	50.0	551.0
144.027	50.0	439.0
145.057	50.0	1376.0
146.085	50.0	698.0
147.119	50.0	438.0
148.153	50.0	707.0
149.178	50.0	1021.0
150.204	50.0	1048.0
151.237	50.0	868.0
152.267	50.0	1005.0
153.291	50.0	606.0
154.316	50.0	131.0
155.345	50.0	821.0
156.373	50.0	693.0
157.395	50.0	749.0
158.417	50.0	1026.0
159.444	50.0	980.0
160.472	50.0	1509.0
161.495	50.0	1079.0
162.515	50.0	1391.0
163.537	50.0	881.0
164.564	50.0	1391.0
165.59	50.0	528.0
166.609	50.0	791.0
167.629	50.0	606.0
168.655	50.0	1472.0
169.68	50.0	1984.0
170.698	50.0	947.0
171.717	50.0	2168.0
172.742	50.0	932.0
173.763	50.0	616.0
174.784	50.0	914.0
175.803	50.0	1315.0
176.824	50.0	746.0
177.847	50.0	997.0
178.865	50.0	495.0
179.88	50.0	580.0
180.898	50.0	1125.0
181.922	50.0	405.0
182.94	50.0	79.0
183.951	50.0	32.0
184.967	50.0	838.0
185.986	50.0	1223.0
187.001	50.0	893.0
188.011	50.0	561.0
189.024	50.0	262.0
190.04	50.0	1475.0
191.043	50.0	1447.0
192.003	50.0	1475.0
192.884	50.0	1891.0
193.645	50.0	2096.0
194.26	50.0	936.0
194.75	50.0	1125.0
195.14	50.0	693.0
195.448	50.0	453.0
195.682	50.0	545.0
195.851	50.0	881.0
94.994	51.0	958.0
95.032	51.0	854.0
95.133	51.0	692.0
95.327	51.0	1191.0
95.631	51.0	1593.0
96.032	51.0	565.0
96.516	51.0	445.0
97.078	51.0	1069.0
97.719	51.0	987.0
98.424	51.0	1700.0
99.177	51.0	806.0
99.977	51.0	602.0
100.82	51.0	579.0
101.703	51.0	681.0
102.615	51.0	272.0
103.551	51.0	114.0
104.511	51.0	1174.0
105.49	51.0	1277.0
106.488	51.0	722.0
107.498	51.0	1011.0
108.515	51.0	670.0
109.544	51.0	1193.0
110.582	51.0	1352.0
111.623	51.0	540.0
112.666	51.0	745.0
113.713	51.0	1071.0
114.766	51.0	1705.0
115.821	51.0	934.0
116.876	51.0	1826.0
117.928	51.0	965.0
118.981	51.0	497.0
120.036	51.0	707.0
121.091	51.0	2325.0
122.143	51.0	907.0
123.194	51.0	111.0
124.246	51.0	1283.0
125.297	51.0	734.0
126.344	51.0	564.0
127.389	51.0	964.0
128.438	51.0	84.0
129.486	51.0	196.0
130.529	51.0	530.0
131.571	51.0	475.0
132.614	51.0	1981.0
133.659	51.0	635.0
134.7	51.0	244.0
135.737	51.0	84.0
136.774	51.0	522.0
137.812	51.0	802.0
138.85	51.0	720.0
139.887	51.0	577.0
140.92	51.0	473.0
141.954	51.0	452.0
142.991	51.0	1053.0
144.027	51.0	769.0
145.055	51.0	1659.0
146.084	51.0	1343.0
147.118	51.0	1040.0
148.151	51.0	1301.0
149.179	51.0	1259.0
150.205	51.0	973.0
151.236	51.0	945.0
152.267	51.0	695.0
153.293	51.0	420.0
154.316	51.0	686.0
155.34	51.0	1372.0
156.369	51.0	801.0
157.397	51.0	386.0
158.418	51.0	370.0
159.441	51.0	772.0
160.468	51.0	758.0
161.495	51.0	715.0
162.518	51.0	1042.0
163.536	51.0	1892.0
164.56	51.0	631.0
165.587	51.0	491.0
166.613	51.0	698.0
167.633	51.0	1283.0
168.652	51.0	417.0
169.674	51.0	704.0
170.7	51.0	931.0
171.725	51.0	964.0
172.743	51.0	796.0
173.761	51.0	364.0
174.785	51.0	781.0
175.808	51.0	447.0
176.825	51.0	1800.0
177.841	51.0	2329.0
178.862	51.0	117.0
179.884	51.0	320.0
180.905	51.0	794.0
181.921	51.0	950.0
182.934	51.0	682.0
183.954	51.0	760.0
184.972	51.0	999.0
185.986	51.0	618.0
186.998	51.0	846.0
188.01	51.0	1253.0
189.024	51.0	781.0
190.037	51.0	283.0
191.045	51.0	715.0
192.011	51.0	805.0
192.888	51.0	901.0
193.642	51.0	449.0
194.261	51.0	297.0
194.758	51.0	774.0
195.144	51.0	1264.0
195.443	51.0	817.0
195.675	51.0	757.0
195.853	51.0	754.0
94.997	52.0	1054.0
95.033	52.0	1156.0
95.136	52.0	962.0
95.331	52.0	462.0
95.629	52.0	137.0
96.028	52.0	63.0
96.517	52.0	116.0
97.082	52.0	105.0
97.717	52.0	77.0
98.421	52.0	969.0
99.176	52.0	788.0
99.978	52.0	2177.0
100.822	52.0	825.0
101.702	52.0	861.0
102.615	52.0	265.0
103.554	52.0	130.0
104.515	52.0	462.0
105.493	52.0	1040.0
106.487	52.0	1242.0
107.499	52.0	314.0
108.521	52.0	539.0
109.548	52.0	808.0
110.582	52.0	915.0
111.623	52.0	889.0
112.671	52.0	1492.0
113.721	52.0	546.0
114.771	52.0	1485.0
115.822	52.0	901.0
116.876	52.0	707.0
117.933	52.0	477.0
118.987	52.0	1664.0
120.035	52.0	573.0
121.088	52.0	839.0
122.146	52.0	1102.0
123.198	52.0	636.0
124.245	52.0	1041.0
125.293	52.0	912.0
126.346	52.0	1455.0
127.397	52.0	2198.0
128.441	52.0	521.0
129.485	52.0	530.0
130.531	52.0	1502.0
131.577	52.0	827.0
132.62	52.0	720.0
133.659	52.0	1661.0
134.699	52.0	278.0
135.742	52.0	55.0
136.782	52.0	778.0
137.816	52.0	774.0
138.85	52.0	995.0
139.889	52.0	298.0
140.927	52.0	212.0
141.96	52.0	461.0
142.991	52.0	1565.0
144.026	52.0	879.0
145.06	52.0	1075.0
146.092	52.0	1087.0
147.122	52.0	819.0
148.15	52.0	746.0
149.181	52.0	1361.0
150.214	52.0	1169.0
151.24	52.0	377.0
152.265	52.0	92.0
153.297	52.0	534.0
154.327	52.0	530.0
155.348	52.0	940.0
156.372	52.0	485.0
157.401	52.0	219.0
158.426	52.0	808.0
159.446	52.0	1134.0
160.471	52.0	737.0
161.499	52.0	629.0
162.521	52.0	856.0
163.541	52.0	646.0
164.564	52.0	372.0
165.591	52.0	453.0
166.618	52.0	712.0
167.634	52.0	684.0
168.652	52.0	984.0
169.679	52.0	977.0
170.707	52.0	948.0
171.725	52.0	733.0
172.742	52.0	933.0
173.767	52.0	752.0
174.791	52.0	414.0
175.808	52.0	627.0
176.825	52.0	954.0
177.846	52.0	838.0
178.87	52.0	486.0
179.888	52.0	992.0
180.902	52.0	1390.0
181.922	52.0	382.0
182.943	52.0	935.0
183.956	52.0	539.0
184.97	52.0	658.0
185.989	52.0	369.0
187.006	52.0	841.0
188.017	52.0	971.0
189.026	52.0	832.0
190.037	52.0	597.0
191.044	52.0	427.0
192.009	52.0	399.0
192.889	52.0	747.0
193.649	52.0	823.0
194.266	52.0	578.0
194.755	52.0	1692.0
195.145	52.0	1735.0
195.451	52.0	1484.0
195.681	52.0	1101.0
195.851	52.0	857.0
94.995	53.0	639.0
95.032	53.0	620.0
95.135	53.0	497.0
95.329	53.0	287.0
95.631	53.0	101.0
96.031	53.0	36.0
96.519	53.0	28.0
97.083	53.0	17.0
97.719	53.0	220.0
98.422	53.0	624.0
99.176	53.0	1009.0
99.976	53.0	1949.0
100.82	53.0	490.0
101.704	53.0	1067.0
102.617	53.0	570.0
103.552	53.0	102.0
104.511	53.0	536.0
105.491	53.0	115.0
106.489	53.0	1284.0
107.498	53.0	1052.0
108.517	53.0	672.0
109.549	53.0	1019.0
110.588	53.0	714.0
111.626	53.0	60.0
112.668	53.0	71.0
113.719	53.0	51.0
114.772	53.0	344.0
115.824	53.0	1263.0
116.874	53.0	386.0
117.929	53.0	62.0
118.988	53.0	222.0
120.039	53.0	384.0
121.088	53.0	302.0
122.141	53.0	977.0
123.196	53.0	1141.0
124.249	53.0	379.0
125.297	53.0	43.0
126.346	53.0	214.0
127.394	53.0	509.0
128.443	53.0	119.0
129.488	53.0	213.0
130.53	53.0	528.0
131.573	53.0	1324.0
132.619	53.0	1917.0
133.662	53.0	869.0
134.7	53.0	1152.0
135.739	53.0	104.0
136.781	53.0	851.0
137.819	53.0	919.0
138.853	53.0	722.0
139.887	53.0	1013.0
140.925	53.0	627.0
141.962	53.0	539.0
142.994	53.0	1544.0
144.024	53.0	2155.0
145.059	53.0	1098.0
146.094	53.0	952.0
147.123	53.0	665.0
148.151	53.0	670.0
149.182	53.0	722.0
150.214	53.0	1460.0
151.244	53.0	692.0
152.268	53.0	734.0
153.295	53.0	1197.0
154.324	53.0	618.0
155.351	53.0	1245.0
156.374	53.0	855.0
157.398	53.0	1180.0
158.425	53.0	401.0
159.453	53.0	871.0
160.476	53.0	870.0
161.497	53.0	599.0
162.52	53.0	1224.0
163.546	53.0	773.0
164.568	53.0	393.0
165.588	53.0	1894.0
166.613	53.0	1919.0
167.638	53.0	905.0
168.661	53.0	1554.0
169.681	53.0	1597.0
170.702	53.0	796.0
171.726	53.0	663.0
172.746	53.0	893.0
173.764	53.0	874.0
174.786	53.0	981.0
175.807	53.0	1716.0
176.829	53.0	1301.0
177.849	53.0	762.0
178.866	53.0	724.0
179.885	53.0	881.0
180.905	53.0	410.0
181.927	53.0	43.0
182.943	53.0	367.0
183.956	53.0	631.0
184.973	53.0	695.0
185.992	53.0	672.0
187.005	53.0	824.0
188.014	53.0	593.0
189.026	53.0	1009.0
190.04	53.0	304.0
191.043	53.0	624.0
192.005	53.0	1393.0
192.888	53.0	1178.0
193.65	53.0	1541.0
194.265	53.0	799.0
194.755	53.0	2117.0
195.146	53.0	1960.0
195.451	53.0	868.0
195.68	53.0	794.0
195.851	53.0	759.0
94.999	54.0	13.0
95.033	54.0	15.0
95.133	54.0	13.0
95.331	54.0	21.0
95.636	54.0	14.0
96.03	54.0	20.0
96.513	54.0	21.0
97.08	54.0	182.0
97.722	54.0	2051.0
98.421	54.0	3612.0
99.172	54.0	971.0
99.977	54.0	1312.0
100.823	54.0	606.0
101.702	54.0	1281.0
102.612	54.0	849.0
103.55	54.0	300.0
104.512	54.0	1772.0
105.49	54.0	1324.0
106.484	54.0	1149.0
107.496	54.0	202.0
108.515	54.0	73.0
109.541	54.0	310.0
110.578	54.0	430.0
111.622	54.0	512.0
112.665	54.0	37.0
113.712	54.0	32.0
114.768	54.0	305.0
115.82	54.0	731.0
116.87	54.0	301.0
117.927	54.0	23.0
118.984	54.0	86.0
120.033	54.0	638.0
121.084	54.0	564.0
122.14	54.0	658.0
123.195	54.0	711.0
124.243	54.0	608.0
125.29	54.0	182.0
126.344	54.0	815.0
127.392	54.0	148.0
128.435	54.0	30.0
129.481	54.0	27.0
130.529	54.0	38.0
131.576	54.0	118.0
132.617	54.0	272.0
133.655	54.0	582.0
134.696	54.0	1024.0
135.739	54.0	244.0
136.776	54.0	1304.0
137.812	54.0	1035.0
138.851	54.0	275.0
139.89	54.0	817.0
140.921	54.0	901.0
141.952	54.0	600.0
142.99	54.0	1134.0
144.027	54.0	1079.0
145.059	54.0	945.0
146.087	54.0	337.0
147.119	54.0	726.0
148.151	54.0	1048.0
149.178	54.0	783.0
150.206	54.0	266.0
151.239	54.0	583.0
152.268	54.0	524.0
153.291	54.0	1185.0
154.317	54.0	1072.0
155.348	54.0	595.0
156.374	54.0	1308.0
157.396	54.0	710.0
158.421	54.0	638.0
159.448	54.0	808.0
160.473	54.0	983.0
161.495	54.0	1169.0
162.516	54.0	448.0
163.542	54.0	1257.0
164.568	54.0	1234.0
165.589	54.0	780.0
166.61	54.0	1539.0
167.634	54.0	1277.0
168.657	54.0	1309.0
169.677	54.0	794.0
170.697	54.0	449.0
171.722	54.0	505.0
172.746	54.0	637.0
173.765	54.0	958.0
174.784	54.0	1030.0
175.806	54.0	1596.0
176.829	54.0	412.0
177.846	54.0	503.0
178.863	54.0	902.0
179.884	54.0	872.0
180.906	54.0	90.0
181.925	54.0	29.0
182.94	54.0	122.0
183.954	54.0	1459.0
184.972	54.0	1182.0
185.988	54.0	812.0
187.0	54.0	1074.0
188.013	54.0	1344.0
189.028	54.0	1694.0
190.04	54.0	638.0
191.041	54.0	853.0
192.005	54.0	1154.0
192.888	54.0	604.0
193.647	54.0	630.0
194.261	54.0	833.0
194.752	54.0	1083.0
195.142	54.0	2011.0
195.449	54.0	1929.0
195.682	54.0	1404.0
195.853	54.0	1052.0
94.995	55.0	12.0
95.03	55.0	18.0
95.136	55.0	11.0
95.335	55.0	51.0
95.634	55.0	545.0
96.03	55.0	666.0
96.518	55.0	187.0
97.081	55.0	155.0
97.718	55.0	278.0
98.42	55.0	372.0
99.176	55.0	451.0
99.979	55.0	1074.0
100.821	55.0	927.0
101.701	55.0	767.0
102.615	55.0	732.0
103.553	55.0	647.0
104.511	55.0	279.0
105.491	55.0	459.0
106.488	55.0	827.0
107.496	55.0	129.0
108.515	55.0	94.0
109.547	55.0	898.0
110.586	55.0	874.0
111.624	55.0	1629.0
112.669	55.0	367.0
113.72	55.0	44.0
114.771	55.0	89.0
115.82	55.0	252.0
116.875	55.0	766.0
117.933	55.0	55.0
118.986	55.0	39.0
120.035	55.0	146.0
121.089	55.0	608.0
122.146	55.0	1813.0
123.198	55.0	1169.0
124.246	55.0	797.0
125.296	55.0	243.0
126.347	55.0	2507.0
127.395	55.0	679.0
128.44	55.0	32.0
129.486	55.0	61.0
130.535	55.0	70.0
131.58	55.0	495.0
132.619	55.0	236.0
133.658	55.0	120.0
134.702	55.0	170.0
135.742	55.0	772.0
136.778	55.0	1183.0
137.816	55.0	895.0
138.854	55.0	1657.0
139.89	55.0	1129.0
140.923	55.0	1768.0
141.959	55.0	862.0
142.995	55.0	2099.0
144.028	55.0	1706.0
145.057	55.0	294.0
146.09	55.0	655.0
147.124	55.0	927.0
148.152	55.0	728.0
149.181	55.0	529.0
150.215	55.0	541.0
151.243	55.0	147.0
152.267	55.0	327.0
153.296	55.0	1213.0
154.325	55.0	358.0
155.349	55.0	206.0
156.372	55.0	411.0
157.399	55.0	314.0
158.425	55.0	1009.0
159.446	55.0	2055.0
160.473	55.0	1114.0
161.502	55.0	866.0
162.525	55.0	196.0
163.544	55.0	847.0
164.568	55.0	793.0
165.596	55.0	740.0
166.618	55.0	1638.0
167.635	55.0	1559.0
168.658	55.0	714.0
169.685	55.0	1020.0
170.705	55.0	1728.0
171.722	55.0	647.0
172.744	55.0	985.0
173.77	55.0	1379.0
174.792	55.0	779.0
175.808	55.0	1093.0
176.828	55.0	598.0
177.85	55.0	622.0
178.873	55.0	1117.0
179.889	55.0	818.0
180.901	55.0	2014.0
181.922	55.0	411.0
182.944	55.0	845.0
183.958	55.0	725.0
184.97	55.0	895.0
185.987	55.0	885.0
187.004	55.0	1099.0
188.015	55.0	785.0
189.028	55.0	1687.0
190.043	55.0	1237.0
191.045	55.0	837.0
192.008	55.0	477.0
192.892	55.0	706.0
193.65	55.0	924.0
194.262	55.0	715.0
194.754	55.0	949.0
195.147	55.0	821.0
195.449	55.0	520.0
195.677	55.0	621.0
195.851	55.0	841.0
94.997	56.0	22.0
95.03	56.0	27.0
95.132	56.0	52.0
95.332	56.0	152.0
95.636	56.0	596.0
96.031	56.0	1078.0
96.515	56.0	433.0
97.083	56.0	876.0
97.724	56.0	1004.0
98.423	56.0	221.0
99.175	56.0	67.0
99.978	56.0	112.0
100.825	56.0	1255.0
101.705	56.0	1289.0
102.611	56.0	638.0
103.547	56.0	835.0
104.512	56.0	608.0
105.491	56.0	254.0
106.483	56.0	96.0
107.491	56.0	40.0
108.514	56.0	142.0
109.544	56.0	713.0
110.578	56.0	541.0
111.619	56.0	770.0
112.667	56.0	595.0
113.717	56.0	632.0
114.766	56.0	550.0
115.818	56.0	871.0
116.873	56.0	671.0
117.93	56.0	229.0
118.982	56.0	480.0
120.031	56.0	2727.0
121.086	56.0	905.0
122.143	56.0	1110.0
123.194	56.0	1648.0
124.241	56.0	1177.0
125.291	56.0	90.0
126.345	56.0	426.0
127.393	56.0	276.0
128.435	56.0	1202.0
129.48	56.0	2527.0
130.528	56.0	1381.0
131.574	56.0	1763.0
132.615	56.0	1132.0
133.653	56.0	1854.0
134.697	56.0	936.0
135.74	56.0	889.0
136.776	56.0	1164.0
137.81	56.0	953.0
138.848	56.0	1513.0
139.888	56.0	1364.0
140.922	56.0	2242.0
141.953	56.0	1201.0
142.99	56.0	881.0
144.026	56.0	961.0
145.056	56.0	818.0
146.084	56.0	636.0
147.118	56.0	263.0
148.152	56.0	574.0
149.181	56.0	1280.0
150.207	56.0	917.0
151.236	56.0	634.0
152.267	56.0	143.0
153.295	56.0	460.0
154.319	56.0	47.0
155.344	56.0	43.0
156.374	56.0	41.0
157.403	56.0	44.0
158.423	56.0	487.0
159.445	56.0	1210.0
160.472	56.0	760.0
161.499	56.0	1555.0
162.52	56.0	936.0
163.54	56.0	1420.0
164.565	56.0	966.0
165.593	56.0	833.0
166.616	56.0	425.0
167.634	56.0	1227.0
168.654	56.0	789.0
169.68	56.0	684.0
170.704	56.0	848.0
171.723	56.0	661.0
172.742	56.0	927.0
173.766	56.0	1109.0
174.791	56.0	1316.0
175.807	56.0	422.0
176.823	56.0	1422.0
177.846	56.0	1384.0
178.87	56.0	763.0
179.888	56.0	866.0
180.901	56.0	1273.0
181.92	56.0	1873.0
182.942	56.0	856.0
183.958	56.0	728.0
184.97	56.0	870.0
185.987	56.0	1115.0
187.005	56.0	946.0
188.016	56.0	802.0
189.024	56.0	1007.0
190.033	56.0	2522.0
191.04	56.0	1981.0
192.008	56.0	1416.0
192.887	56.0	915.0
193.644	56.0	1256.0
194.263	56.0	1361.0
194.754	56.0	718.0
195.137	56.0	707.0
195.444	56.0	765.0
195.68	56.0	811.0
195.849	56.0	809.0
94.996	57.0	18.0
95.03	57.0	19.0
95.135	57.0	16.0
95.335	57.0	25.0
95.637	57.0	21.0
96.031	57.0	54.0
96.516	57.0	487.0
97.083	57.0	510.0
97.722	57.0	922.0
98.421	57.0	876.0
99.176	57.0	2038.0
99.98	57.0	1330.0
100.824	57.0	1023.0
101.702	57.0	551.0
102.614	57.0	320.0
103.553	57.0	967.0
104.512	57.0	937.0
105.49	57.0	142.0
106.488	57.0	32.0
107.497	57.0	29.0
[truncated: 9,000 more rows]
