# Supplementary material for: Multimodal dynamic and unclonable anti-counterfeiting using robust diamond microparticles on heterogeneous substrate
Source: Nat Commun. 2023 May 2;14:2507. doi: 10.1038/s41467-023-38178-1 (PMC10154296; doi:10.1038/s41467-023-38178-1)
Supplement: Supplementary file 3 — Source Data [file 41467_2023_38178_MOESM3_ESM.zip › Source Data/Fig 4/16_2.txt]

94.995	39.0	1203.0
95.032	39.0	1253.0
95.133	39.0	1315.0
95.332	39.0	1112.0
95.634	39.0	1411.0
96.03	39.0	2345.0
96.518	39.0	1907.0
97.081	39.0	754.0
97.72	39.0	1004.0
98.421	39.0	1785.0
99.177	39.0	673.0
99.98	39.0	913.0
100.824	39.0	1033.0
101.709	39.0	922.0
102.619	39.0	570.0
103.558	39.0	602.0
104.521	39.0	1086.0
105.502	39.0	1096.0
106.498	39.0	765.0
107.505	39.0	408.0
108.527	39.0	74.0
109.556	39.0	903.0
110.589	39.0	856.0
111.632	39.0	1237.0
112.676	39.0	875.0
113.725	39.0	510.0
114.777	39.0	490.0
115.826	39.0	539.0
116.88	39.0	296.0
117.934	39.0	104.0
118.989	39.0	1799.0
120.044	39.0	816.0
121.093	39.0	112.0
122.148	39.0	44.0
123.201	39.0	1292.0
124.248	39.0	948.0
125.302	39.0	1764.0
126.349	39.0	2206.0
127.396	39.0	640.0
128.444	39.0	1622.0
129.487	39.0	1086.0
130.533	39.0	1661.0
131.576	39.0	484.0
132.62	39.0	536.0
133.662	39.0	516.0
134.699	39.0	1162.0
135.743	39.0	554.0
136.781	39.0	1024.0
137.816	39.0	682.0
138.854	39.0	798.0
139.89	39.0	722.0
140.927	39.0	476.0
141.961	39.0	940.0
142.994	39.0	1240.0
144.028	39.0	1550.0
145.059	39.0	1786.0
146.091	39.0	740.0
147.122	39.0	864.0
148.154	39.0	1473.0
149.188	39.0	1110.0
150.214	39.0	539.0
151.243	39.0	1001.0
152.272	39.0	815.0
153.301	39.0	821.0
154.327	39.0	1340.0
155.351	39.0	819.0
156.383	39.0	964.0
157.407	39.0	855.0
158.434	39.0	565.0
159.457	39.0	597.0
160.48	39.0	1514.0
161.508	39.0	1304.0
162.53	39.0	606.0
163.555	39.0	1398.0
164.576	39.0	2603.0
165.6	39.0	753.0
166.623	39.0	1448.0
167.643	39.0	938.0
168.665	39.0	238.0
169.687	39.0	375.0
170.711	39.0	1216.0
171.729	39.0	821.0
172.752	39.0	74.0
173.772	39.0	475.0
174.792	39.0	1464.0
175.814	39.0	1218.0
176.832	39.0	604.0
177.851	39.0	30.0
178.871	39.0	177.0
179.892	39.0	1890.0
180.907	39.0	861.0
181.924	39.0	2206.0
182.945	39.0	1787.0
183.959	39.0	104.0
184.976	39.0	809.0
185.988	39.0	1350.0
187.003	39.0	798.0
188.02	39.0	1040.0
189.033	39.0	349.0
190.044	39.0	810.0
191.045	39.0	886.0
192.015	39.0	1432.0
192.896	39.0	945.0
193.654	39.0	1142.0
194.271	39.0	593.0
194.763	39.0	652.0
195.155	39.0	587.0
195.455	39.0	778.0
195.69	39.0	744.0
195.864	39.0	905.0
94.998	40.0	480.0
95.033	40.0	489.0
95.133	40.0	584.0
95.332	40.0	794.0
95.634	40.0	791.0
96.03	40.0	920.0
96.515	40.0	1008.0
97.078	40.0	1508.0
97.72	40.0	862.0
98.422	40.0	786.0
99.171	40.0	521.0
99.975	40.0	512.0
100.82	40.0	652.0
101.703	40.0	1511.0
102.612	40.0	861.0
103.548	40.0	1207.0
104.514	40.0	3007.0
105.493	40.0	485.0
106.489	40.0	1482.0
107.499	40.0	1677.0
108.518	40.0	812.0
109.549	40.0	886.0
110.582	40.0	1234.0
111.622	40.0	691.0
112.669	40.0	204.0
113.717	40.0	567.0
114.77	40.0	1023.0
115.821	40.0	1246.0
116.875	40.0	598.0
117.93	40.0	67.0
118.985	40.0	466.0
120.04	40.0	142.0
121.09	40.0	508.0
122.146	40.0	132.0
123.197	40.0	640.0
124.246	40.0	720.0
125.298	40.0	1059.0
126.347	40.0	638.0
127.396	40.0	1325.0
128.44	40.0	1026.0
129.486	40.0	1086.0
130.531	40.0	936.0
131.574	40.0	942.0
132.619	40.0	1697.0
133.659	40.0	426.0
134.7	40.0	753.0
135.739	40.0	309.0
136.777	40.0	528.0
137.815	40.0	1537.0
138.85	40.0	723.0
139.89	40.0	934.0
140.926	40.0	758.0
141.96	40.0	1302.0
142.996	40.0	866.0
144.026	40.0	1150.0
145.063	40.0	500.0
146.093	40.0	810.0
147.123	40.0	753.0
148.157	40.0	862.0
149.185	40.0	865.0
150.216	40.0	817.0
151.245	40.0	1857.0
152.272	40.0	569.0
153.304	40.0	71.0
154.328	40.0	164.0
155.355	40.0	553.0
156.384	40.0	885.0
157.408	40.0	268.0
158.436	40.0	923.0
159.459	40.0	2432.0
160.484	40.0	851.0
161.508	40.0	126.0
162.53	40.0	683.0
163.553	40.0	505.0
164.576	40.0	758.0
165.603	40.0	343.0
166.624	40.0	590.0
167.648	40.0	1082.0
168.668	40.0	1408.0
169.692	40.0	2138.0
170.716	40.0	662.0
171.733	40.0	1961.0
172.754	40.0	372.0
173.774	40.0	1116.0
174.798	40.0	1332.0
175.817	40.0	700.0
176.835	40.0	111.0
177.857	40.0	36.0
178.873	40.0	232.0
179.892	40.0	758.0
180.909	40.0	1557.0
181.925	40.0	649.0
182.945	40.0	432.0
183.961	40.0	890.0
184.979	40.0	903.0
185.991	40.0	634.0
187.005	40.0	515.0
188.022	40.0	1554.0
189.03	40.0	996.0
190.041	40.0	888.0
191.047	40.0	961.0
192.013	40.0	581.0
192.894	40.0	756.0
193.649	40.0	751.0
194.267	40.0	426.0
194.758	40.0	520.0
195.149	40.0	589.0
195.452	40.0	544.0
195.682	40.0	487.0
195.857	40.0	494.0
94.997	41.0	258.0
95.031	41.0	253.0
95.132	41.0	272.0
95.332	41.0	480.0
95.632	41.0	748.0
96.03	41.0	540.0
96.513	41.0	324.0
97.08	41.0	612.0
97.718	41.0	501.0
98.417	41.0	737.0
99.172	41.0	853.0
99.973	41.0	674.0
100.821	41.0	534.0
101.701	41.0	1279.0
102.611	41.0	950.0
103.55	41.0	301.0
104.51	41.0	678.0
105.491	41.0	91.0
106.486	41.0	26.0
107.495	41.0	53.0
108.514	41.0	260.0
109.543	41.0	1397.0
110.579	41.0	904.0
111.618	41.0	778.0
112.665	41.0	468.0
113.714	41.0	1249.0
114.766	41.0	617.0
115.817	41.0	251.0
116.87	41.0	1185.0
117.926	41.0	214.0
118.978	41.0	1856.0
120.034	41.0	220.0
121.087	41.0	584.0
122.14	41.0	1185.0
123.193	41.0	2632.0
124.241	41.0	2153.0
125.293	41.0	1262.0
126.343	41.0	247.0
127.391	41.0	1650.0
128.44	41.0	715.0
129.482	41.0	478.0
130.528	41.0	222.0
131.572	41.0	1505.0
132.614	41.0	1782.0
133.656	41.0	719.0
134.696	41.0	1633.0
135.739	41.0	1173.0
136.776	41.0	980.0
137.812	41.0	271.0
138.85	41.0	999.0
139.886	41.0	997.0
140.925	41.0	1015.0
141.955	41.0	1095.0
142.99	41.0	958.0
144.025	41.0	1741.0
145.055	41.0	820.0
146.09	41.0	381.0
147.12	41.0	782.0
148.153	41.0	1017.0
149.184	41.0	1737.0
150.212	41.0	680.0
151.242	41.0	1442.0
152.268	41.0	774.0
153.3	41.0	789.0
154.326	41.0	372.0
155.353	41.0	1428.0
156.383	41.0	1227.0
157.405	41.0	806.0
158.432	41.0	821.0
159.455	41.0	1474.0
160.481	41.0	1089.0
161.508	41.0	501.0
162.53	41.0	441.0
163.554	41.0	873.0
164.576	41.0	2540.0
165.601	41.0	1404.0
166.625	41.0	1375.0
167.644	41.0	1789.0
168.668	41.0	957.0
169.689	41.0	492.0
170.711	41.0	108.0
171.734	41.0	554.0
172.752	41.0	802.0
173.775	41.0	1244.0
174.796	41.0	1033.0
175.814	41.0	157.0
176.835	41.0	220.0
177.85	41.0	452.0
178.871	41.0	506.0
179.891	41.0	467.0
180.908	41.0	821.0
181.926	41.0	1970.0
182.941	41.0	205.0
183.961	41.0	493.0
184.973	41.0	670.0
185.986	41.0	890.0
187.005	41.0	1414.0
188.017	41.0	916.0
189.031	41.0	877.0
190.041	41.0	312.0
191.043	41.0	193.0
192.011	41.0	62.0
192.889	41.0	98.0
193.648	41.0	209.0
194.263	41.0	174.0
194.756	41.0	641.0
195.146	41.0	1411.0
195.449	41.0	1212.0
195.68	41.0	831.0
195.849	41.0	682.0
94.995	42.0	1388.0
95.033	42.0	1400.0
95.133	42.0	1258.0
95.331	42.0	790.0
95.633	42.0	390.0
96.03	42.0	343.0
96.516	42.0	843.0
97.079	42.0	1596.0
97.72	42.0	1192.0
98.42	42.0	498.0
99.171	42.0	1203.0
99.976	42.0	1280.0
100.818	42.0	103.0
101.7	42.0	312.0
102.61	42.0	1139.0
103.547	42.0	815.0
104.511	42.0	49.0
105.49	42.0	55.0
106.485	42.0	25.0
107.493	42.0	26.0
108.515	42.0	137.0
109.543	42.0	904.0
110.578	42.0	216.0
111.62	42.0	35.0
112.662	42.0	66.0
113.712	42.0	632.0
114.764	42.0	440.0
115.818	42.0	295.0
116.872	42.0	1102.0
117.923	42.0	360.0
118.98	42.0	1539.0
120.032	42.0	308.0
121.085	42.0	187.0
122.139	42.0	683.0
123.191	42.0	1477.0
124.243	42.0	1147.0
125.292	42.0	573.0
126.344	42.0	828.0
127.39	42.0	395.0
128.435	42.0	810.0
129.483	42.0	445.0
130.525	42.0	161.0
131.572	42.0	116.0
132.614	42.0	324.0
133.654	42.0	682.0
134.697	42.0	726.0
135.736	42.0	659.0
136.777	42.0	1102.0
137.812	42.0	1402.0
138.85	42.0	1070.0
139.887	42.0	461.0
140.922	42.0	725.0
141.958	42.0	660.0
142.99	42.0	1430.0
144.025	42.0	1207.0
145.057	42.0	238.0
146.091	42.0	412.0
147.123	42.0	186.0
148.151	42.0	699.0
149.185	42.0	381.0
150.213	42.0	840.0
151.241	42.0	960.0
152.274	42.0	355.0
153.3	42.0	1005.0
154.329	42.0	990.0
155.354	42.0	1181.0
156.38	42.0	1305.0
157.408	42.0	1140.0
158.432	42.0	1430.0
159.459	42.0	1129.0
160.482	42.0	829.0
161.508	42.0	509.0
162.53	42.0	88.0
163.552	42.0	639.0
164.578	42.0	831.0
165.599	42.0	101.0
166.624	42.0	890.0
167.645	42.0	1432.0
168.666	42.0	2225.0
169.691	42.0	405.0
170.71	42.0	175.0
171.734	42.0	1538.0
172.753	42.0	972.0
173.775	42.0	715.0
174.799	42.0	1235.0
175.815	42.0	1373.0
176.834	42.0	915.0
177.852	42.0	1730.0
178.874	42.0	1843.0
179.895	42.0	117.0
180.907	42.0	137.0
181.927	42.0	892.0
182.944	42.0	941.0
183.962	42.0	963.0
184.98	42.0	1362.0
185.989	42.0	1160.0
187.005	42.0	2026.0
188.02	42.0	884.0
189.028	42.0	673.0
190.04	42.0	29.0
191.042	42.0	21.0
192.01	42.0	21.0
192.892	42.0	571.0
193.645	42.0	466.0
194.264	42.0	450.0
194.755	42.0	365.0
195.143	42.0	355.0
195.448	42.0	470.0
195.677	42.0	542.0
195.854	42.0	666.0
94.996	43.0	1080.0
95.031	43.0	1164.0
95.135	43.0	1553.0
95.331	43.0	1634.0
95.634	43.0	595.0
96.031	43.0	942.0
96.512	43.0	2369.0
97.08	43.0	843.0
97.718	43.0	488.0
98.418	43.0	1107.0
99.173	43.0	921.0
99.973	43.0	980.0
100.82	43.0	735.0
101.702	43.0	41.0
102.611	43.0	122.0
103.548	43.0	705.0
104.507	43.0	701.0
105.488	43.0	970.0
106.483	43.0	690.0
107.492	43.0	62.0
108.515	43.0	10.0
109.542	43.0	22.0
110.578	43.0	84.0
111.618	43.0	1219.0
112.662	43.0	259.0
113.712	43.0	80.0
114.763	43.0	937.0
115.818	43.0	934.0
116.867	43.0	343.0
117.925	43.0	667.0
118.98	43.0	102.0
120.033	43.0	39.0
121.087	43.0	1008.0
122.138	43.0	427.0
123.193	43.0	718.0
124.242	43.0	494.0
125.291	43.0	278.0
126.343	43.0	901.0
127.389	43.0	795.0
128.437	43.0	316.0
129.482	43.0	1669.0
130.527	43.0	1206.0
131.573	43.0	215.0
132.614	43.0	249.0
133.657	43.0	67.0
134.697	43.0	196.0
135.737	43.0	2298.0
136.778	43.0	778.0
137.814	43.0	1360.0
138.851	43.0	1058.0
139.886	43.0	945.0
140.923	43.0	458.0
141.96	43.0	1127.0
142.992	43.0	654.0
144.027	43.0	429.0
145.059	43.0	445.0
146.09	43.0	792.0
147.122	43.0	1180.0
148.152	43.0	1330.0
149.185	43.0	1152.0
150.213	43.0	990.0
151.243	43.0	1032.0
152.271	43.0	980.0
153.298	43.0	508.0
154.327	43.0	1354.0
155.352	43.0	1128.0
156.382	43.0	1457.0
157.406	43.0	928.0
158.431	43.0	936.0
159.458	43.0	821.0
160.48	43.0	686.0
161.507	43.0	769.0
162.531	43.0	1680.0
163.555	43.0	1021.0
164.579	43.0	626.0
165.601	43.0	160.0
166.627	43.0	331.0
167.647	43.0	343.0
168.669	43.0	1039.0
169.692	43.0	1669.0
170.711	43.0	1848.0
171.736	43.0	1767.0
172.754	43.0	1040.0
173.776	43.0	265.0
174.798	43.0	102.0
175.814	43.0	286.0
176.836	43.0	826.0
177.853	43.0	519.0
178.872	43.0	1208.0
179.894	43.0	451.0
180.908	43.0	249.0
181.927	43.0	734.0
182.943	43.0	544.0
183.96	43.0	434.0
184.979	43.0	1199.0
185.991	43.0	694.0
187.006	43.0	480.0
188.017	43.0	839.0
189.03	43.0	53.0
190.042	43.0	304.0
191.041	43.0	657.0
192.01	43.0	145.0
192.89	43.0	31.0
193.646	43.0	144.0
194.262	43.0	1431.0
194.753	43.0	2267.0
195.146	43.0	2349.0
195.444	43.0	1922.0
195.676	43.0	1103.0
195.849	43.0	751.0
94.994	44.0	954.0
95.031	44.0	853.0
95.131	44.0	623.0
95.331	44.0	468.0
95.633	44.0	430.0
96.029	44.0	427.0
96.516	44.0	1365.0
97.078	44.0	1608.0
97.718	44.0	260.0
98.419	44.0	253.0
99.171	44.0	396.0
99.975	44.0	799.0
100.817	44.0	574.0
101.702	44.0	28.0
102.612	44.0	10.0
103.545	44.0	321.0
104.509	44.0	683.0
105.489	44.0	1501.0
106.484	44.0	2703.0
107.494	44.0	479.0
108.514	44.0	296.0
109.543	44.0	94.0
110.576	44.0	418.0
111.618	44.0	1802.0
112.664	44.0	2061.0
113.712	44.0	1244.0
114.765	44.0	605.0
115.817	44.0	1184.0
116.871	44.0	1397.0
117.924	44.0	1121.0
118.978	44.0	235.0
120.033	44.0	110.0
121.085	44.0	2077.0
122.139	44.0	834.0
123.191	44.0	1701.0
124.242	44.0	1651.0
125.291	44.0	791.0
126.339	44.0	954.0
127.391	44.0	927.0
128.435	44.0	1916.0
129.482	44.0	677.0
130.527	44.0	954.0
131.57	44.0	593.0
132.615	44.0	872.0
133.655	44.0	349.0
134.698	44.0	124.0
135.737	44.0	537.0
136.776	44.0	602.0
137.815	44.0	657.0
138.847	44.0	915.0
139.886	44.0	765.0
140.922	44.0	1322.0
141.955	44.0	864.0
142.992	44.0	1197.0
144.022	44.0	966.0
145.057	44.0	984.0
146.092	44.0	639.0
147.121	44.0	426.0
148.154	44.0	552.0
149.183	44.0	873.0
150.213	44.0	1063.0
151.243	44.0	1419.0
152.271	44.0	1300.0
153.301	44.0	746.0
154.326	44.0	1217.0
155.355	44.0	733.0
156.381	44.0	998.0
157.407	44.0	1322.0
158.434	44.0	504.0
159.456	44.0	1170.0
160.483	44.0	1076.0
161.507	44.0	355.0
162.532	44.0	436.0
163.554	44.0	587.0
164.576	44.0	1509.0
165.604	44.0	657.0
166.624	44.0	975.0
167.648	44.0	735.0
168.672	44.0	1736.0
169.693	44.0	386.0
170.715	44.0	525.0
171.733	44.0	326.0
172.756	44.0	1385.0
173.775	44.0	705.0
174.797	44.0	543.0
175.817	44.0	675.0
176.835	44.0	2105.0
177.857	44.0	824.0
178.873	44.0	928.0
179.895	44.0	2146.0
180.91	44.0	1727.0
181.925	44.0	1903.0
182.945	44.0	375.0
183.96	44.0	998.0
184.978	44.0	978.0
185.989	44.0	835.0
187.004	44.0	1054.0
188.019	44.0	576.0
189.031	44.0	154.0
190.042	44.0	1285.0
191.041	44.0	1349.0
192.01	44.0	322.0
192.89	44.0	129.0
193.646	44.0	122.0
194.262	44.0	270.0
194.754	44.0	349.0
195.145	44.0	299.0
195.444	44.0	188.0
195.677	44.0	149.0
195.852	44.0	164.0
94.997	45.0	457.0
95.033	45.0	481.0
95.133	45.0	635.0
95.331	45.0	960.0
95.633	45.0	1078.0
96.03	45.0	963.0
96.513	45.0	1730.0
97.079	45.0	925.0
97.719	45.0	1407.0
98.42	45.0	1130.0
99.174	45.0	580.0
99.975	45.0	700.0
100.822	45.0	221.0
101.703	45.0	26.0
102.611	45.0	30.0
103.55	45.0	873.0
104.509	45.0	1203.0
105.491	45.0	1200.0
106.488	45.0	308.0
107.495	45.0	1724.0
108.517	45.0	1938.0
109.544	45.0	993.0
110.58	45.0	1151.0
111.624	45.0	746.0
112.666	45.0	702.0
113.716	45.0	993.0
114.766	45.0	887.0
115.817	45.0	615.0
116.873	45.0	585.0
117.925	45.0	2088.0
118.981	45.0	619.0
120.035	45.0	192.0
121.088	45.0	511.0
122.144	45.0	190.0
123.194	45.0	769.0
124.245	45.0	515.0
125.295	45.0	1132.0
126.344	45.0	549.0
127.394	45.0	686.0
128.438	45.0	893.0
129.485	45.0	761.0
130.529	45.0	770.0
131.574	45.0	765.0
132.619	45.0	445.0
133.658	45.0	294.0
134.701	45.0	846.0
135.74	45.0	740.0
136.778	45.0	732.0
137.817	45.0	536.0
138.852	45.0	1554.0
139.891	45.0	368.0
140.926	45.0	626.0
141.959	45.0	758.0
142.996	45.0	720.0
144.028	45.0	1182.0
145.061	45.0	708.0
146.095	45.0	763.0
147.126	45.0	1165.0
148.159	45.0	757.0
149.186	45.0	1653.0
150.216	45.0	2107.0
151.247	45.0	1406.0
152.272	45.0	811.0
153.304	45.0	844.0
154.33	45.0	566.0
155.356	45.0	450.0
156.386	45.0	1005.0
157.411	45.0	805.0
158.437	45.0	1062.0
159.46	45.0	1226.0
160.485	45.0	1525.0
161.511	45.0	503.0
162.533	45.0	42.0
163.56	45.0	238.0
164.583	45.0	1756.0
165.605	45.0	665.0
166.631	45.0	1122.0
167.648	45.0	610.0
168.671	45.0	550.0
169.694	45.0	980.0
170.715	45.0	1816.0
171.74	45.0	454.0
172.757	45.0	410.0
173.779	45.0	123.0
174.8	45.0	512.0
175.819	45.0	2494.0
176.839	45.0	1278.0
177.855	45.0	1653.0
178.879	45.0	785.0
179.897	45.0	2126.0
180.914	45.0	2333.0
181.931	45.0	1651.0
182.947	45.0	1372.0
183.966	45.0	974.0
184.978	45.0	451.0
185.995	45.0	538.0
187.009	45.0	1310.0
188.021	45.0	1279.0
189.032	45.0	997.0
190.042	45.0	1080.0
191.048	45.0	812.0
192.011	45.0	1859.0
192.894	45.0	1809.0
193.649	45.0	1590.0
194.264	45.0	1340.0
194.759	45.0	2093.0
195.147	45.0	2797.0
195.45	45.0	2100.0
195.678	45.0	1282.0
195.853	45.0	742.0
94.997	46.0	352.0
95.031	46.0	332.0
95.135	46.0	344.0
95.33	46.0	281.0
95.634	46.0	262.0
96.033	46.0	178.0
96.517	46.0	412.0
97.081	46.0	1085.0
97.716	46.0	1331.0
98.42	46.0	555.0
99.173	46.0	934.0
99.975	46.0	479.0
100.822	46.0	92.0
101.701	46.0	1012.0
102.613	46.0	679.0
103.549	46.0	2072.0
104.51	46.0	871.0
105.492	46.0	482.0
106.486	46.0	70.0
107.497	46.0	68.0
108.517	46.0	486.0
109.547	46.0	1917.0
110.584	46.0	1077.0
111.623	46.0	390.0
112.67	46.0	205.0
113.719	46.0	384.0
114.771	46.0	838.0
115.823	46.0	1653.0
116.874	46.0	924.0
117.931	46.0	576.0
118.985	46.0	327.0
120.039	46.0	1003.0
121.091	46.0	790.0
122.145	46.0	882.0
123.197	46.0	1070.0
124.246	46.0	871.0
125.297	46.0	379.0
126.346	46.0	832.0
127.396	46.0	1764.0
128.443	46.0	606.0
129.487	46.0	151.0
130.534	46.0	113.0
131.576	46.0	793.0
132.622	46.0	703.0
133.662	46.0	1068.0
134.703	46.0	1065.0
135.747	46.0	1597.0
136.782	46.0	1375.0
137.819	46.0	735.0
138.856	46.0	1592.0
139.891	46.0	842.0
140.931	46.0	926.0
141.962	46.0	1256.0
142.996	46.0	488.0
144.033	46.0	983.0
145.064	46.0	1528.0
146.097	46.0	1502.0
147.126	46.0	739.0
148.16	46.0	993.0
149.19	46.0	377.0
150.219	46.0	547.0
151.249	46.0	1262.0
152.277	46.0	1230.0
153.308	46.0	1620.0
154.333	46.0	711.0
155.359	46.0	858.0
156.391	46.0	490.0
157.415	46.0	633.0
158.441	46.0	1376.0
159.464	46.0	358.0
160.487	46.0	668.0
161.516	46.0	243.0
162.538	46.0	26.0
163.563	46.0	41.0
164.586	46.0	201.0
165.607	46.0	751.0
166.632	46.0	1260.0
167.652	46.0	1499.0
168.675	46.0	847.0
169.699	46.0	1162.0
170.717	46.0	609.0
171.741	46.0	1075.0
172.76	46.0	928.0
173.78	46.0	709.0
174.805	46.0	1646.0
175.822	46.0	1319.0
176.841	46.0	1729.0
177.857	46.0	1598.0
178.879	46.0	1323.0
179.9	46.0	756.0
180.916	46.0	1427.0
181.935	46.0	555.0
182.952	46.0	870.0
183.97	46.0	724.0
184.982	46.0	699.0
185.996	46.0	772.0
187.012	46.0	847.0
188.023	46.0	829.0
189.037	46.0	1433.0
190.044	46.0	421.0
191.049	46.0	1383.0
192.016	46.0	1032.0
192.894	46.0	934.0
193.651	46.0	377.0
194.266	46.0	684.0
194.762	46.0	1172.0
195.148	46.0	1385.0
195.45	46.0	835.0
195.683	46.0	798.0
195.852	46.0	900.0
94.993	47.0	2970.0
95.031	47.0	2999.0
95.131	47.0	3093.0
95.331	47.0	2595.0
95.633	47.0	1383.0
96.028	47.0	605.0
96.517	47.0	119.0
97.08	47.0	92.0
97.719	47.0	181.0
98.42	47.0	467.0
99.172	47.0	1051.0
99.975	47.0	1380.0
100.819	47.0	763.0
101.699	47.0	489.0
102.607	47.0	464.0
103.543	47.0	612.0
104.505	47.0	656.0
105.484	47.0	542.0
106.481	47.0	966.0
107.489	47.0	114.0
108.51	47.0	180.0
109.538	47.0	857.0
110.573	47.0	744.0
111.615	47.0	1054.0
112.658	47.0	542.0
113.708	47.0	407.0
114.76	47.0	794.0
115.813	47.0	343.0
116.866	47.0	339.0
117.918	47.0	1143.0
118.974	47.0	1110.0
120.026	47.0	178.0
121.079	47.0	421.0
122.134	47.0	810.0
123.186	47.0	1392.0
124.238	47.0	1234.0
125.286	47.0	148.0
126.335	47.0	1335.0
127.384	47.0	699.0
128.43	47.0	472.0
129.478	47.0	1175.0
130.521	47.0	1202.0
131.566	47.0	904.0
132.61	47.0	579.0
133.652	47.0	1100.0
134.695	47.0	803.0
135.733	47.0	1022.0
136.773	47.0	1018.0
137.808	47.0	1980.0
138.845	47.0	579.0
139.884	47.0	668.0
140.918	47.0	1245.0
141.955	47.0	631.0
142.987	47.0	676.0
144.022	47.0	1312.0
145.057	47.0	1113.0
146.087	47.0	859.0
147.122	47.0	1226.0
148.151	47.0	533.0
149.181	47.0	256.0
150.212	47.0	531.0
151.239	47.0	1401.0
152.269	47.0	593.0
153.296	47.0	920.0
154.323	47.0	922.0
155.353	47.0	1187.0
156.377	47.0	862.0
157.405	47.0	923.0
158.43	47.0	509.0
159.454	47.0	249.0
160.482	47.0	323.0
161.506	47.0	181.0
162.531	47.0	80.0
163.552	47.0	1447.0
164.577	47.0	866.0
165.6	47.0	748.0
166.622	47.0	619.0
167.647	47.0	590.0
168.665	47.0	97.0
169.69	47.0	562.0
170.714	47.0	760.0
171.732	47.0	134.0
172.754	47.0	973.0
173.774	47.0	1318.0
174.795	47.0	662.0
175.816	47.0	1182.0
176.833	47.0	2077.0
177.853	47.0	693.0
178.871	47.0	1203.0
179.892	47.0	228.0
180.909	47.0	713.0
181.923	47.0	1164.0
182.945	47.0	792.0
183.96	47.0	1611.0
184.975	47.0	666.0
185.99	47.0	407.0
187.002	47.0	1953.0
188.017	47.0	927.0
189.027	47.0	1002.0
190.039	47.0	847.0
191.041	47.0	498.0
192.005	47.0	331.0
192.89	47.0	210.0
193.644	47.0	1284.0
194.26	47.0	2360.0
194.752	47.0	1572.0
195.139	47.0	790.0
195.444	47.0	992.0
195.672	47.0	1194.0
195.849	47.0	1138.0
94.997	48.0	741.0
95.032	48.0	748.0
95.137	48.0	689.0
95.331	48.0	628.0
95.634	48.0	980.0
96.031	48.0	2028.0
96.514	48.0	1742.0
97.082	48.0	705.0
97.718	48.0	315.0
98.417	48.0	390.0
99.174	48.0	263.0
99.975	48.0	887.0
100.819	48.0	1057.0
101.701	48.0	99.0
102.611	48.0	531.0
103.548	48.0	973.0
104.508	48.0	156.0
105.489	48.0	212.0
106.486	48.0	640.0
107.493	48.0	516.0
108.517	48.0	36.0
109.547	48.0	35.0
110.583	48.0	56.0
111.625	48.0	477.0
112.668	48.0	978.0
113.716	48.0	1775.0
114.771	48.0	1961.0
115.821	48.0	333.0
116.875	48.0	710.0
117.93	48.0	298.0
118.982	48.0	260.0
120.037	48.0	50.0
121.089	48.0	115.0
122.144	48.0	231.0
123.196	48.0	728.0
124.245	48.0	862.0
125.298	48.0	263.0
126.346	48.0	108.0
127.396	48.0	92.0
128.443	48.0	52.0
129.487	48.0	124.0
130.535	48.0	872.0
131.577	48.0	1285.0
132.621	48.0	1033.0
133.664	48.0	600.0
134.701	48.0	452.0
135.744	48.0	1885.0
136.784	48.0	735.0
137.817	48.0	1795.0
138.857	48.0	985.0
139.892	48.0	984.0
140.928	48.0	1471.0
141.966	48.0	1065.0
142.996	48.0	1194.0
144.031	48.0	1266.0
145.066	48.0	859.0
146.096	48.0	1115.0
147.13	48.0	1746.0
148.159	48.0	869.0
149.189	48.0	1977.0
150.221	48.0	903.0
151.249	48.0	219.0
152.279	48.0	287.0
153.308	48.0	1783.0
154.33	48.0	750.0
155.36	48.0	157.0
156.389	48.0	544.0
157.412	48.0	838.0
158.44	48.0	683.0
159.463	48.0	1079.0
160.488	48.0	1121.0
161.516	48.0	945.0
162.537	48.0	722.0
163.562	48.0	820.0
164.584	48.0	1789.0
165.608	48.0	1360.0
166.634	48.0	434.0
167.651	48.0	1059.0
168.676	48.0	687.0
169.697	48.0	849.0
170.718	48.0	748.0
171.742	48.0	123.0
172.757	48.0	290.0
173.78	48.0	1055.0
174.804	48.0	1241.0
175.819	48.0	1355.0
176.843	48.0	1428.0
177.861	48.0	665.0
178.879	48.0	629.0
179.901	48.0	495.0
180.915	48.0	504.0
181.935	48.0	393.0
182.952	48.0	386.0
183.967	48.0	671.0
184.985	48.0	317.0
185.995	48.0	932.0
187.01	48.0	995.0
188.023	48.0	1937.0
189.034	48.0	570.0
190.048	48.0	1406.0
191.047	48.0	1804.0
192.016	48.0	688.0
192.897	48.0	120.0
193.651	48.0	391.0
194.271	48.0	477.0
194.758	48.0	485.0
195.148	48.0	1156.0
195.451	48.0	1783.0
195.678	48.0	1840.0
195.856	48.0	1756.0
94.994	49.0	1209.0
95.031	49.0	1154.0
95.131	49.0	1114.0
95.331	49.0	1179.0
95.633	49.0	1405.0
96.03	49.0	1282.0
96.515	49.0	1815.0
97.079	49.0	1248.0
97.72	49.0	1162.0
98.418	49.0	986.0
99.172	49.0	1224.0
99.974	49.0	1002.0
100.819	49.0	1309.0
101.702	49.0	615.0
102.609	49.0	980.0
103.547	49.0	783.0
104.51	49.0	585.0
105.485	49.0	447.0
106.482	49.0	841.0
107.491	49.0	115.0
108.511	49.0	19.0
109.543	49.0	19.0
110.576	49.0	19.0
111.617	49.0	673.0
112.662	49.0	1618.0
113.71	49.0	513.0
114.763	49.0	1530.0
115.815	49.0	717.0
116.869	49.0	1232.0
117.923	49.0	99.0
118.977	49.0	32.0
120.031	49.0	81.0
121.083	49.0	41.0
122.138	49.0	33.0
123.19	49.0	121.0
124.239	49.0	1419.0
125.291	49.0	935.0
126.339	49.0	620.0
127.389	49.0	476.0
128.437	49.0	970.0
129.479	49.0	1645.0
130.528	49.0	472.0
131.571	49.0	659.0
132.613	49.0	534.0
133.658	49.0	800.0
134.695	49.0	631.0
135.737	49.0	946.0
136.776	49.0	401.0
137.81	49.0	1347.0
138.85	49.0	726.0
139.888	49.0	922.0
140.924	49.0	1297.0
141.959	49.0	1322.0
142.991	49.0	426.0
144.027	49.0	194.0
145.058	49.0	901.0
146.09	49.0	1022.0
147.125	49.0	748.0
148.155	49.0	839.0
149.187	49.0	882.0
150.214	49.0	806.0
151.244	49.0	912.0
152.275	49.0	825.0
153.3	49.0	882.0
154.329	49.0	492.0
155.356	49.0	209.0
156.384	49.0	814.0
157.411	49.0	642.0
158.433	49.0	923.0
159.459	49.0	1678.0
160.482	49.0	673.0
161.51	49.0	647.0
162.536	49.0	893.0
163.553	49.0	2152.0
164.581	49.0	756.0
165.606	49.0	104.0
166.626	49.0	98.0
167.651	49.0	1376.0
168.67	49.0	1076.0
169.694	49.0	1287.0
170.716	49.0	997.0
171.735	49.0	300.0
172.757	49.0	286.0
173.775	49.0	535.0
174.799	49.0	759.0
175.819	49.0	986.0
176.835	49.0	1021.0
177.857	49.0	1404.0
178.875	49.0	1141.0
179.893	49.0	1212.0
180.913	49.0	1162.0
181.928	49.0	108.0
182.947	49.0	466.0
183.963	49.0	569.0
184.981	49.0	588.0
185.996	49.0	818.0
187.004	49.0	833.0
188.022	49.0	959.0
189.034	49.0	218.0
190.041	49.0	540.0
191.049	49.0	1227.0
192.011	49.0	1417.0
192.892	49.0	1706.0
193.649	49.0	2293.0
194.261	49.0	973.0
194.756	49.0	560.0
195.143	49.0	1655.0
195.449	49.0	2770.0
195.679	49.0	2536.0
195.846	49.0	1999.0
94.997	50.0	1752.0
95.033	50.0	1908.0
95.134	50.0	2165.0
95.333	50.0	2328.0
95.634	50.0	2004.0
96.029	50.0	857.0
96.517	50.0	1316.0
97.08	50.0	2149.0
97.718	50.0	1222.0
98.421	50.0	999.0
99.17	50.0	1114.0
99.973	50.0	920.0
100.819	50.0	1379.0
101.699	50.0	1199.0
102.612	50.0	652.0
103.547	50.0	129.0
104.51	50.0	776.0
105.49	50.0	498.0
106.483	50.0	813.0
107.495	50.0	784.0
108.515	50.0	48.0
109.544	50.0	21.0
110.582	50.0	112.0
111.621	50.0	371.0
112.668	50.0	356.0
113.718	50.0	248.0
114.769	50.0	1242.0
115.823	50.0	811.0
116.873	50.0	93.0
117.928	50.0	65.0
118.985	50.0	618.0
120.035	50.0	1669.0
121.09	50.0	275.0
122.145	50.0	73.0
123.195	50.0	130.0
124.248	50.0	743.0
125.297	50.0	142.0
126.346	50.0	90.0
127.397	50.0	509.0
128.442	50.0	164.0
129.487	50.0	66.0
130.534	50.0	202.0
131.576	50.0	630.0
132.62	50.0	496.0
133.662	50.0	954.0
134.7	50.0	860.0
135.746	50.0	580.0
136.784	50.0	495.0
137.819	50.0	1058.0
138.859	50.0	1092.0
139.893	50.0	1297.0
140.929	50.0	1130.0
141.966	50.0	839.0
142.997	50.0	698.0
144.034	50.0	429.0
145.067	50.0	1307.0
146.096	50.0	718.0
147.131	50.0	446.0
148.159	50.0	715.0
149.19	50.0	952.0
150.222	50.0	984.0
151.248	50.0	922.0
152.28	50.0	970.0
153.309	50.0	817.0
154.334	50.0	104.0
155.366	50.0	851.0
156.389	50.0	636.0
157.414	50.0	766.0
158.44	50.0	1026.0
159.463	50.0	903.0
160.491	50.0	1232.0
161.515	50.0	1050.0
162.538	50.0	1551.0
163.563	50.0	1080.0
164.584	50.0	1310.0
165.61	50.0	782.0
166.632	50.0	713.0
167.653	50.0	619.0
168.676	50.0	1290.0
169.694	50.0	2115.0
170.719	50.0	778.0
171.741	50.0	2014.0
172.762	50.0	872.0
173.784	50.0	565.0
174.799	50.0	916.0
175.821	50.0	1311.0
176.841	50.0	689.0
177.858	50.0	945.0
178.882	50.0	537.0
179.899	50.0	469.0
180.918	50.0	1152.0
181.936	50.0	516.0
182.952	50.0	101.0
183.972	50.0	36.0
184.984	50.0	658.0
185.995	50.0	1290.0
187.014	50.0	1073.0
188.024	50.0	564.0
189.036	50.0	225.0
190.049	50.0	1348.0
191.048	50.0	1429.0
192.017	50.0	1290.0
192.898	50.0	2122.0
193.652	50.0	1948.0
194.271	50.0	1087.0
194.76	50.0	929.0
195.146	50.0	836.0
195.452	50.0	429.0
195.679	50.0	398.0
195.855	50.0	605.0
94.995	51.0	1340.0
95.03	51.0	1154.0
95.135	51.0	785.0
95.33	51.0	846.0
95.634	51.0	1690.0
96.033	51.0	753.0
96.515	51.0	439.0
97.081	51.0	973.0
97.718	51.0	936.0
98.418	51.0	1554.0
99.173	51.0	796.0
99.974	51.0	719.0
100.819	51.0	584.0
101.697	51.0	666.0
102.609	51.0	303.0
103.547	51.0	71.0
104.504	51.0	1159.0
105.486	51.0	1232.0
106.481	51.0	725.0
107.487	51.0	1062.0
108.511	51.0	599.0
109.54	51.0	1442.0
110.575	51.0	1386.0
111.619	51.0	776.0
112.662	51.0	862.0
113.711	51.0	1259.0
114.764	51.0	1869.0
115.818	51.0	1084.0
116.871	51.0	1909.0
117.922	51.0	1028.0
118.977	51.0	607.0
120.033	51.0	704.0
121.084	51.0	2235.0
122.137	51.0	1231.0
123.191	51.0	70.0
124.239	51.0	1216.0
125.29	51.0	857.0
126.341	51.0	610.0
127.388	51.0	837.0
128.437	51.0	104.0
129.481	51.0	214.0
130.524	51.0	758.0
131.571	51.0	425.0
132.613	51.0	2197.0
133.654	51.0	870.0
134.699	51.0	235.0
135.737	51.0	96.0
136.776	51.0	461.0
137.815	51.0	741.0
138.848	51.0	624.0
139.887	51.0	616.0
140.924	51.0	430.0
141.956	51.0	434.0
142.993	51.0	1043.0
144.025	51.0	781.0
145.057	51.0	1735.0
146.092	51.0	1383.0
147.123	51.0	1242.0
148.156	51.0	1232.0
149.187	51.0	1418.0
150.214	51.0	869.0
151.246	51.0	917.0
152.273	51.0	661.0
153.301	51.0	436.0
154.331	51.0	736.0
155.354	51.0	1330.0
156.382	51.0	967.0
157.41	51.0	414.0
158.432	51.0	295.0
159.459	51.0	799.0
160.486	51.0	735.0
161.508	51.0	648.0
162.535	51.0	1069.0
163.556	51.0	1747.0
164.58	51.0	800.0
165.608	51.0	479.0
166.627	51.0	642.0
167.65	51.0	1345.0
168.672	51.0	441.0
169.693	51.0	719.0
170.717	51.0	945.0
171.735	51.0	993.0
172.758	51.0	961.0
173.778	51.0	472.0
174.799	51.0	694.0
175.822	51.0	472.0
176.837	51.0	1679.0
177.859	51.0	2555.0
178.879	51.0	179.0
179.895	51.0	363.0
180.913	51.0	678.0
181.929	51.0	997.0
182.949	51.0	768.0
183.967	51.0	766.0
184.977	51.0	1202.0
185.994	51.0	707.0
187.007	51.0	844.0
188.018	51.0	1184.0
189.035	51.0	1077.0
190.041	51.0	265.0
191.045	51.0	692.0
192.012	51.0	734.0
192.891	51.0	1050.0
193.649	51.0	511.0
194.261	51.0	328.0
194.756	51.0	663.0
195.143	51.0	1406.0
195.444	51.0	1078.0
195.679	51.0	808.0
195.847	51.0	728.0
94.997	52.0	1216.0
95.029	52.0	1225.0
95.133	52.0	1242.0
95.333	52.0	777.0
95.631	52.0	216.0
96.03	52.0	57.0
96.517	52.0	69.0
97.079	52.0	112.0
97.72	52.0	59.0
98.419	52.0	898.0
99.17	52.0	980.0
99.975	52.0	2105.0
100.818	52.0	870.0
101.699	52.0	844.0
102.611	52.0	312.0
103.546	52.0	79.0
104.508	52.0	437.0
105.485	52.0	915.0
106.48	52.0	1346.0
107.49	52.0	393.0
108.508	52.0	486.0
109.54	52.0	786.0
110.575	52.0	819.0
111.616	52.0	780.0
112.663	52.0	1681.0
113.711	52.0	548.0
114.765	52.0	1288.0
115.814	52.0	995.0
116.867	52.0	788.0
117.925	52.0	461.0
118.976	52.0	1698.0
120.032	52.0	573.0
121.085	52.0	752.0
122.137	52.0	1331.0
123.191	52.0	637.0
124.239	52.0	1109.0
125.289	52.0	857.0
126.339	52.0	1314.0
127.387	52.0	2363.0
128.437	52.0	505.0
129.481	52.0	460.0
130.527	52.0	1549.0
131.573	52.0	868.0
132.613	52.0	681.0
133.655	52.0	1692.0
134.696	52.0	323.0
135.736	52.0	37.0
136.776	52.0	843.0
137.812	52.0	1019.0
138.85	52.0	1180.0
139.886	52.0	398.0
140.923	52.0	172.0
141.958	52.0	436.0
142.99	52.0	1289.0
144.027	52.0	870.0
145.059	52.0	1016.0
146.091	52.0	1003.0
147.125	52.0	848.0
148.152	52.0	569.0
149.185	52.0	1545.0
150.214	52.0	1270.0
151.243	52.0	434.0
152.275	52.0	84.0
153.3	52.0	488.0
154.328	52.0	531.0
155.357	52.0	937.0
156.381	52.0	609.0
157.409	52.0	209.0
158.437	52.0	662.0
159.457	52.0	1203.0
160.485	52.0	747.0
161.513	52.0	598.0
162.533	52.0	884.0
163.557	52.0	690.0
164.58	52.0	380.0
165.606	52.0	486.0
166.628	52.0	692.0
167.647	52.0	671.0
168.673	52.0	945.0
169.693	52.0	1269.0
170.715	52.0	896.0
171.737	52.0	729.0
172.756	52.0	904.0
173.779	52.0	798.0
174.798	52.0	572.0
175.819	52.0	776.0
176.838	52.0	823.0
177.855	52.0	953.0
178.878	52.0	541.0
179.894	52.0	864.0
180.911	52.0	1540.0
181.929	52.0	400.0
182.946	52.0	875.0
183.966	52.0	585.0
184.978	52.0	637.0
185.99	52.0	499.0
187.007	52.0	835.0
188.019	52.0	974.0
189.032	52.0	867.0
190.044	52.0	654.0
191.044	52.0	453.0
192.012	52.0	375.0
192.893	52.0	709.0
193.646	52.0	928.0
194.264	52.0	568.0
194.755	52.0	1243.0
195.144	52.0	1872.0
195.448	52.0	1622.0
195.676	52.0	1298.0
195.851	52.0	1118.0
94.994	53.0	715.0
95.029	53.0	632.0
95.134	53.0	556.0
95.328	53.0	311.0
95.631	53.0	105.0
96.03	53.0	41.0
96.513	53.0	23.0
97.081	53.0	26.0
97.717	53.0	211.0
98.418	53.0	749.0
99.172	53.0	916.0
99.971	53.0	1956.0
100.816	53.0	613.0
101.698	53.0	945.0
102.607	53.0	755.0
103.544	53.0	87.0
104.503	53.0	659.0
105.482	53.0	129.0
106.478	53.0	1255.0
107.483	53.0	1273.0
108.507	53.0	557.0
109.538	53.0	957.0
110.573	53.0	880.0
111.615	53.0	76.0
112.656	53.0	64.0
113.706	53.0	51.0
114.761	53.0	191.0
115.81	53.0	1283.0
116.865	53.0	515.0
117.921	53.0	68.0
118.974	53.0	143.0
120.028	53.0	429.0
121.079	53.0	317.0
122.133	53.0	947.0
123.187	53.0	1221.0
124.235	53.0	452.0
125.287	53.0	54.0
126.336	53.0	124.0
127.382	53.0	429.0
128.432	53.0	122.0
129.476	53.0	180.0
130.522	53.0	395.0
131.567	53.0	1162.0
132.609	53.0	2068.0
133.65	53.0	791.0
134.691	53.0	1395.0
135.734	53.0	121.0
136.771	53.0	689.0
137.809	53.0	973.0
138.846	53.0	700.0
139.883	53.0	1022.0
140.921	53.0	633.0
141.954	53.0	555.0
142.99	53.0	1493.0
144.022	53.0	2336.0
145.056	53.0	1043.0
146.087	53.0	986.0
147.116	53.0	643.0
148.152	53.0	677.0
149.182	53.0	740.0
150.211	53.0	1513.0
151.242	53.0	741.0
152.269	53.0	656.0
153.301	53.0	1194.0
154.325	53.0	532.0
155.351	53.0	1160.0
156.381	53.0	828.0
157.405	53.0	1306.0
158.433	53.0	400.0
159.456	53.0	837.0
160.48	53.0	1060.0
161.51	53.0	589.0
162.53	53.0	1274.0
163.552	53.0	736.0
164.579	53.0	390.0
165.601	53.0	1667.0
166.627	53.0	2028.0
167.648	53.0	838.0
168.667	53.0	1510.0
169.692	53.0	1665.0
170.711	53.0	826.0
171.734	53.0	660.0
172.755	53.0	880.0
173.772	53.0	853.0
174.797	53.0	847.0
175.816	53.0	1583.0
176.833	53.0	1376.0
177.855	53.0	706.0
178.871	53.0	698.0
179.891	53.0	769.0
180.913	53.0	394.0
181.927	53.0	58.0
182.943	53.0	288.0
183.961	53.0	642.0
184.975	53.0	658.0
185.991	53.0	856.0
187.003	53.0	926.0
188.018	53.0	561.0
189.032	53.0	1111.0
190.037	53.0	433.0
191.043	53.0	574.0
192.009	53.0	1442.0
192.886	53.0	1125.0
193.646	53.0	1690.0
194.258	53.0	726.0
194.751	53.0	1797.0
195.142	53.0	2300.0
195.442	53.0	1182.0
195.676	53.0	785.0
195.846	53.0	859.0
94.994	54.0	14.0
95.032	54.0	11.0
95.135	54.0	10.0
95.332	54.0	16.0
95.634	54.0	17.0
96.03	54.0	18.0
96.518	54.0	17.0
97.08	54.0	113.0
97.718	54.0	1470.0
98.419	54.0	3828.0
99.171	54.0	1099.0
99.976	54.0	1411.0
100.818	54.0	694.0
101.7	54.0	1231.0
102.609	54.0	1085.0
103.544	54.0	249.0
104.508	54.0	1566.0
105.485	54.0	1291.0
106.48	54.0	1126.0
107.49	54.0	198.0
108.509	54.0	77.0
109.541	54.0	329.0
110.576	54.0	397.0
111.616	54.0	661.0
112.663	54.0	43.0
113.71	54.0	27.0
114.764	54.0	216.0
115.814	54.0	666.0
116.866	54.0	266.0
117.925	54.0	39.0
118.977	54.0	54.0
120.031	54.0	531.0
121.083	54.0	491.0
122.135	54.0	606.0
123.191	54.0	701.0
124.238	54.0	779.0
125.289	54.0	155.0
126.342	54.0	836.0
127.387	54.0	219.0
128.436	54.0	38.0
129.48	54.0	24.0
130.525	54.0	36.0
131.573	54.0	101.0
132.614	54.0	211.0
133.655	54.0	497.0
134.696	54.0	1194.0
135.736	54.0	226.0
136.777	54.0	1347.0
137.811	54.0	1218.0
138.849	54.0	293.0
139.887	54.0	684.0
140.921	54.0	1007.0
141.961	54.0	590.0
142.993	54.0	876.0
144.024	54.0	1081.0
145.059	54.0	989.0
146.09	54.0	339.0
147.123	54.0	645.0
148.156	54.0	912.0
149.183	54.0	867.0
150.215	54.0	230.0
151.244	54.0	522.0
152.272	54.0	464.0
153.304	54.0	1433.0
154.327	54.0	1152.0
155.354	54.0	620.0
156.385	54.0	1275.0
157.408	54.0	862.0
158.435	54.0	597.0
159.461	54.0	887.0
160.483	54.0	940.0
161.511	54.0	1106.0
162.532	54.0	365.0
163.556	54.0	1144.0
164.584	54.0	1435.0
165.604	54.0	812.0
166.629	54.0	1397.0
167.651	54.0	1216.0
168.672	54.0	1185.0
169.696	54.0	922.0
170.715	54.0	528.0
171.736	54.0	552.0
172.755	54.0	563.0
173.774	54.0	1007.0
174.799	54.0	878.0
175.818	54.0	1783.0
176.837	54.0	432.0
177.857	54.0	608.0
178.873	54.0	790.0
179.896	54.0	991.0
180.914	54.0	132.0
181.929	54.0	30.0
182.95	54.0	95.0
183.964	54.0	1368.0
184.979	54.0	1237.0
185.995	54.0	873.0
187.004	54.0	1005.0
188.018	54.0	1256.0
189.034	54.0	1723.0
190.041	54.0	588.0
191.045	54.0	926.0
192.014	54.0	1037.0
192.891	54.0	768.0
193.648	54.0	617.0
194.263	54.0	885.0
194.753	54.0	927.0
195.144	54.0	1713.0
195.446	54.0	2022.0
195.676	54.0	1614.0
195.85	54.0	1264.0
94.995	55.0	13.0
95.032	55.0	17.0
95.132	55.0	17.0
95.33	55.0	39.0
95.635	55.0	421.0
96.031	55.0	1027.0
96.517	55.0	316.0
97.081	55.0	172.0
97.717	55.0	270.0
98.42	55.0	362.0
99.172	55.0	302.0
99.972	55.0	969.0
100.818	55.0	884.0
101.698	55.0	881.0
102.608	55.0	737.0
103.548	55.0	701.0
104.506	55.0	452.0
105.484	55.0	448.0
106.481	55.0	883.0
107.488	55.0	166.0
108.51	55.0	80.0
109.54	55.0	628.0
110.575	55.0	952.0
111.619	55.0	1650.0
112.662	55.0	540.0
113.71	55.0	38.0
114.764	55.0	84.0
115.815	55.0	209.0
116.867	55.0	849.0
117.924	55.0	85.0
118.977	55.0	26.0
120.031	55.0	135.0
121.084	55.0	695.0
122.137	55.0	1605.0
123.189	55.0	1460.0
124.238	55.0	1044.0
125.291	55.0	185.0
126.339	55.0	2325.0
127.388	55.0	881.0
128.435	55.0	39.0
129.478	55.0	64.0
130.527	55.0	68.0
131.57	55.0	599.0
132.612	55.0	309.0
133.654	55.0	111.0
134.693	55.0	160.0
135.736	55.0	566.0
136.774	55.0	1204.0
137.811	55.0	1015.0
138.851	55.0	1537.0
139.886	55.0	1073.0
140.923	55.0	1755.0
141.958	55.0	954.0
142.99	55.0	2150.0
144.026	55.0	1716.0
145.058	55.0	432.0
146.091	55.0	506.0
147.124	55.0	1152.0
148.153	55.0	798.0
149.187	55.0	625.0
150.216	55.0	515.0
151.244	55.0	230.0
152.277	55.0	249.0
153.302	55.0	1120.0
154.326	55.0	396.0
155.356	55.0	182.0
156.383	55.0	342.0
157.409	55.0	279.0
158.435	55.0	901.0
159.457	55.0	2075.0
160.486	55.0	1195.0
161.511	55.0	1000.0
162.535	55.0	179.0
163.559	55.0	817.0
164.58	55.0	842.0
165.607	55.0	658.0
166.628	55.0	1564.0
167.648	55.0	1716.0
168.673	55.0	663.0
169.693	55.0	991.0
170.716	55.0	1932.0
171.737	55.0	703.0
172.756	55.0	871.0
173.779	55.0	1364.0
174.797	55.0	933.0
175.82	55.0	1044.0
176.839	55.0	709.0
177.855	55.0	605.0
178.879	55.0	1048.0
179.895	55.0	804.0
180.911	55.0	2102.0
181.932	55.0	557.0
182.946	55.0	941.0
183.962	55.0	667.0
184.98	55.0	846.0
185.991	55.0	1098.0
187.006	55.0	980.0
188.019	55.0	823.0
189.029	55.0	1580.0
190.044	55.0	1314.0
191.045	55.0	1037.0
192.01	55.0	439.0
192.891	55.0	725.0
193.647	55.0	940.0
194.264	55.0	826.0
194.753	55.0	850.0
195.144	55.0	918.0
195.445	55.0	561.0
195.673	55.0	527.0
195.851	55.0	656.0
94.995	56.0	15.0
95.033	56.0	18.0
95.132	56.0	32.0
95.33	56.0	86.0
95.633	56.0	422.0
96.031	56.0	984.0
96.517	56.0	450.0
97.08	56.0	853.0
97.722	56.0	1129.0
98.42	56.0	303.0
99.17	56.0	65.0
99.977	56.0	136.0
100.817	56.0	1184.0
101.697	56.0	1714.0
102.612	56.0	622.0
103.544	56.0	705.0
104.505	56.0	666.0
105.486	56.0	192.0
106.479	56.0	105.0
107.489	56.0	36.0
108.511	56.0	105.0
109.538	56.0	629.0
110.574	56.0	444.0
111.614	56.0	807.0
112.661	56.0	606.0
113.711	56.0	710.0
114.761	56.0	540.0
115.817	56.0	830.0
116.866	56.0	710.0
117.92	56.0	268.0
118.98	56.0	415.0
120.029	56.0	2883.0
121.082	56.0	912.0
122.136	56.0	1399.0
123.187	56.0	1393.0
124.241	56.0	1334.0
125.289	56.0	82.0
126.34	56.0	343.0
127.388	56.0	400.0
128.433	56.0	835.0
129.481	56.0	2620.0
130.523	56.0	1526.0
131.571	56.0	1618.0
132.615	56.0	1190.0
133.653	56.0	1950.0
134.697	56.0	998.0
135.736	56.0	906.0
136.774	56.0	1339.0
137.813	56.0	918.0
138.848	56.0	1430.0
139.888	56.0	1403.0
140.923	56.0	2191.0
141.956	56.0	1231.0
142.993	56.0	929.0
144.025	56.0	1017.0
145.059	56.0	751.0
146.092	56.0	803.0
147.122	56.0	295.0
148.158	56.0	419.0
149.186	56.0	1300.0
150.215	56.0	900.0
151.246	56.0	750.0
152.272	56.0	108.0
153.303	56.0	464.0
154.329	56.0	54.0
155.354	56.0	33.0
156.386	56.0	30.0
157.409	56.0	41.0
158.431	56.0	484.0
159.46	56.0	1135.0
160.485	56.0	928.0
161.511	56.0	1672.0
162.534	56.0	1068.0
163.557	56.0	1308.0
164.581	56.0	1193.0
165.604	56.0	915.0
166.631	56.0	444.0
167.649	56.0	1433.0
168.672	56.0	990.0
169.696	56.0	692.0
170.714	56.0	1054.0
171.737	56.0	567.0
172.756	56.0	908.0
173.777	56.0	1009.0
174.801	56.0	1299.0
175.818	56.0	415.0
176.84	56.0	1254.0
177.858	56.0	1435.0
178.875	56.0	805.0
179.898	56.0	834.0
180.911	56.0	1186.0
181.928	56.0	2084.0
182.948	56.0	827.0
183.962	56.0	893.0
184.98	56.0	785.0
185.994	56.0	1254.0
187.006	56.0	954.0
188.024	56.0	898.0
189.032	56.0	859.0
190.042	56.0	1979.0
191.046	56.0	1985.0
192.009	56.0	1448.0
192.893	56.0	881.0
193.646	56.0	1369.0
194.261	56.0	1172.0
194.758	56.0	738.0
195.144	56.0	687.0
195.447	56.0	875.0
195.68	56.0	891.0
195.848	56.0	929.0
94.995	57.0	15.0
95.031	57.0	22.0
95.133	57.0	25.0
95.333	57.0	14.0
95.633	57.0	31.0
96.03	57.0	32.0
96.516	57.0	487.0
97.079	57.0	564.0
97.72	57.0	1139.0
98.421	57.0	859.0
99.172	57.0	2115.0
99.975	57.0	1395.0
100.818	57.0	999.0
101.699	57.0	616.0
102.608	57.0	237.0
103.544	57.0	793.0
104.503	57.0	1171.0
105.481	57.0	171.0
106.476	57.0	29.0
107.484	57.0	26.0
[truncated: 9,000 more rows]
