# Supplementary material for: Multimodal dynamic and unclonable anti-counterfeiting using robust diamond microparticles on heterogeneous substrate
Source: Nat Commun. 2023 May 2;14:2507. doi: 10.1038/s41467-023-38178-1 (PMC10154296; doi:10.1038/s41467-023-38178-1)
Supplement: Supplementary file 3 — Source Data [file 41467_2023_38178_MOESM3_ESM.zip › Source Data/Fig 4/16_3.txt]

94.992	38.9	1027.0
95.027	38.9	1084.0
95.13	38.9	1127.0
95.331	38.9	1209.0
95.635	38.9	1204.0
96.033	38.9	2223.0
96.517	38.9	2032.0
97.08	38.9	733.0
97.718	38.9	850.0
98.417	38.9	1743.0
99.171	38.9	867.0
99.975	38.9	942.0
100.822	38.9	939.0
101.705	38.9	1091.0
102.618	38.9	519.0
103.554	38.9	537.0
104.513	38.9	1145.0
105.491	38.9	953.0
106.486	38.9	789.0
107.497	38.9	486.0
108.518	38.9	62.0
109.547	38.9	749.0
110.581	38.9	739.0
111.618	38.9	1213.0
112.661	38.9	1034.0
113.71	38.9	382.0
114.763	38.9	483.0
115.82	38.9	409.0
116.873	38.9	352.0
117.928	38.9	71.0
118.981	38.9	1660.0
120.029	38.9	822.0
121.08	38.9	171.0
122.135	38.9	31.0
123.189	38.9	1039.0
124.242	38.9	1085.0
125.294	38.9	1468.0
126.344	38.9	2417.0
127.39	38.9	628.0
128.433	38.9	1386.0
129.475	38.9	1029.0
130.518	38.9	1708.0
131.565	38.9	552.0
132.613	38.9	526.0
133.656	38.9	432.0
134.697	38.9	1251.0
135.737	38.9	501.0
136.775	38.9	1083.0
137.809	38.9	673.0
138.842	38.9	753.0
139.88	38.9	737.0
140.919	38.9	446.0
141.956	38.9	893.0
142.992	38.9	1216.0
144.025	38.9	1558.0
145.054	38.9	1618.0
146.083	38.9	805.0
147.113	38.9	782.0
148.145	38.9	1428.0
149.179	38.9	1197.0
150.213	38.9	545.0
151.243	38.9	1138.0
152.27	38.9	857.0
153.293	38.9	730.0
154.317	38.9	1373.0
155.344	38.9	741.0
156.374	38.9	991.0
157.405	38.9	852.0
158.432	38.9	612.0
159.457	38.9	528.0
160.483	38.9	1313.0
161.504	38.9	1321.0
162.523	38.9	671.0
163.545	38.9	1378.0
164.573	38.9	2436.0
165.602	38.9	839.0
166.626	38.9	1302.0
167.647	38.9	1058.0
168.667	38.9	302.0
169.686	38.9	295.0
170.705	38.9	1219.0
171.724	38.9	894.0
172.744	38.9	87.0
173.768	38.9	246.0
174.794	38.9	1452.0
175.815	38.9	1166.0
176.832	38.9	786.0
177.847	38.9	32.0
178.863	38.9	69.0
179.882	38.9	1783.0
180.902	38.9	826.0
181.924	38.9	1898.0
182.945	38.9	1957.0
183.963	38.9	151.0
184.978	38.9	547.0
185.988	38.9	1553.0
186.998	38.9	720.0
188.01	38.9	1005.0
189.021	38.9	438.0
190.037	38.9	782.0
191.045	38.9	977.0
192.013	38.9	1301.0
192.894	38.9	779.0
193.648	38.9	1299.0
194.26	38.9	621.0
194.752	38.9	687.0
195.144	38.9	625.0
195.453	38.9	737.0
195.687	38.9	753.0
195.862	38.9	690.0
94.999	39.9	471.0
95.036	39.9	489.0
95.138	39.9	494.0
95.333	39.9	695.0
95.632	39.9	843.0
96.026	39.9	874.0
96.509	39.9	878.0
97.075	39.9	1531.0
97.717	39.9	883.0
98.42	39.9	826.0
99.175	39.9	509.0
99.977	39.9	428.0
100.821	39.9	592.0
101.7	39.9	1582.0
102.608	39.9	776.0
103.545	39.9	1073.0
104.511	39.9	2940.0
105.496	39.9	529.0
106.492	39.9	1253.0
107.5	39.9	1818.0
108.516	39.9	864.0
109.544	39.9	694.0
110.58	39.9	1255.0
111.621	39.9	719.0
112.669	39.9	341.0
113.721	39.9	478.0
114.774	39.9	1126.0
115.826	39.9	1269.0
116.875	39.9	771.0
117.926	39.9	55.0
118.982	39.9	522.0
120.039	39.9	155.0
121.096	39.9	453.0
122.149	39.9	156.0
123.198	39.9	515.0
124.245	39.9	666.0
125.295	39.9	1120.0
126.349	39.9	724.0
127.4	39.9	1186.0
128.445	39.9	912.0
129.489	39.9	1204.0
130.533	39.9	907.0
131.575	39.9	832.0
132.615	39.9	1748.0
133.656	39.9	461.0
134.7	39.9	784.0
135.744	39.9	405.0
136.784	39.9	375.0
137.823	39.9	1470.0
138.858	39.9	881.0
139.893	39.9	891.0
140.925	39.9	744.0
141.957	39.9	1257.0
142.994	39.9	791.0
144.032	39.9	1273.0
145.068	39.9	488.0
146.1	39.9	623.0
147.128	39.9	826.0
148.155	39.9	800.0
149.185	39.9	825.0
150.217	39.9	794.0
151.251	39.9	1761.0
152.283	39.9	680.0
153.309	39.9	82.0
154.331	39.9	102.0
155.356	39.9	607.0
156.383	39.9	922.0
157.413	39.9	320.0
158.442	39.9	609.0
159.467	39.9	2569.0
160.489	39.9	929.0
161.511	39.9	124.0
162.531	39.9	657.0
163.554	39.9	460.0
164.581	39.9	781.0
165.609	39.9	324.0
166.634	39.9	579.0
167.653	39.9	1070.0
168.672	39.9	1088.0
169.692	39.9	2340.0
170.717	39.9	568.0
171.741	39.9	2041.0
172.761	39.9	397.0
173.785	39.9	1107.0
174.807	39.9	1284.0
175.824	39.9	726.0
176.839	39.9	176.0
177.854	39.9	26.0
178.874	39.9	147.0
179.896	39.9	742.0
180.916	39.9	1459.0
181.936	39.9	802.0
182.954	39.9	366.0
183.969	39.9	859.0
184.98	39.9	833.0
185.989	39.9	753.0
187.005	39.9	455.0
188.022	39.9	1610.0
189.038	39.9	1011.0
190.049	39.9	690.0
191.052	39.9	1092.0
192.019	39.9	587.0
192.898	39.9	668.0
193.652	39.9	926.0
194.265	39.9	482.0
194.756	39.9	472.0
195.144	39.9	595.0
195.447	39.9	569.0
195.679	39.9	491.0
195.856	39.9	532.0
95.0	40.9	321.0
95.036	40.9	309.0
95.137	40.9	244.0
95.331	40.9	379.0
95.631	40.9	667.0
96.027	40.9	642.0
96.512	40.9	311.0
97.079	40.9	532.0
97.72	40.9	519.0
98.421	40.9	646.0
99.173	40.9	836.0
99.972	40.9	668.0
100.814	40.9	588.0
101.695	40.9	1067.0
102.607	40.9	1093.0
103.547	40.9	296.0
104.511	40.9	726.0
105.493	40.9	126.0
106.487	40.9	45.0
107.493	40.9	55.0
108.514	40.9	151.0
109.545	40.9	1242.0
110.584	40.9	969.0
111.627	40.9	730.0
112.672	40.9	578.0
113.718	40.9	1159.0
114.766	40.9	826.0
115.817	40.9	152.0
116.87	40.9	1118.0
117.929	40.9	227.0
118.988	40.9	1660.0
120.042	40.9	295.0
121.094	40.9	457.0
122.146	40.9	1315.0
123.195	40.9	2115.0
124.243	40.9	2468.0
125.295	40.9	1334.0
126.349	40.9	250.0
127.401	40.9	1710.0
128.445	40.9	809.0
129.486	40.9	567.0
130.529	40.9	193.0
131.576	40.9	1296.0
132.623	40.9	2093.0
133.665	40.9	671.0
134.704	40.9	1652.0
135.742	40.9	1000.0
136.778	40.9	1168.0
137.814	40.9	311.0
138.853	40.9	947.0
139.895	40.9	960.0
140.933	40.9	1031.0
141.966	40.9	1000.0
142.997	40.9	916.0
144.028	40.9	1573.0
145.06	40.9	1011.0
146.093	40.9	370.0
147.128	40.9	748.0
148.163	40.9	967.0
149.195	40.9	1781.0
150.224	40.9	729.0
151.249	40.9	1480.0
152.274	40.9	879.0
153.301	40.9	803.0
154.328	40.9	323.0
155.356	40.9	1266.0
156.387	40.9	1404.0
157.417	40.9	830.0
158.442	40.9	758.0
159.463	40.9	1341.0
160.486	40.9	1240.0
161.51	40.9	510.0
162.535	40.9	499.0
163.56	40.9	783.0
164.588	40.9	2602.0
165.615	40.9	1307.0
166.637	40.9	1393.0
167.654	40.9	1631.0
168.672	40.9	1030.0
169.693	40.9	658.0
170.717	40.9	107.0
171.742	40.9	466.0
172.766	40.9	788.0
173.786	40.9	1122.0
174.804	40.9	1286.0
175.821	40.9	155.0
176.837	40.9	210.0
177.854	40.9	441.0
178.874	40.9	507.0
179.897	40.9	482.0
180.919	40.9	575.0
181.938	40.9	2111.0
182.952	40.9	297.0
183.964	40.9	366.0
184.976	40.9	682.0
185.99	40.9	855.0
187.009	40.9	1453.0
188.027	40.9	969.0
189.039	40.9	923.0
190.045	40.9	399.0
191.044	40.9	217.0
192.008	40.9	87.0
192.89	40.9	56.0
193.647	40.9	224.0
194.265	40.9	160.0
194.763	40.9	433.0
195.155	40.9	1248.0
195.458	40.9	1406.0
195.686	40.9	992.0
195.856	40.9	756.0
94.993	41.9	1506.0
95.031	41.9	1533.0
95.136	41.9	1438.0
95.334	41.9	1068.0
95.637	41.9	518.0
96.032	41.9	277.0
96.514	41.9	738.0
97.076	41.9	1565.0
97.712	41.9	1430.0
98.414	41.9	538.0
99.17	41.9	955.0
99.973	41.9	1595.0
100.82	41.9	145.0
101.703	41.9	315.0
102.612	41.9	1001.0
103.547	41.9	959.0
104.508	41.9	52.0
105.485	41.9	48.0
106.478	41.9	28.0
107.488	41.9	24.0
108.51	41.9	100.0
109.54	41.9	981.0
110.578	41.9	256.0
111.62	41.9	46.0
112.666	41.9	34.0
113.715	41.9	576.0
114.765	41.9	583.0
115.817	41.9	185.0
116.866	41.9	1306.0
117.918	41.9	422.0
118.974	41.9	1437.0
120.028	41.9	502.0
121.081	41.9	152.0
122.138	41.9	588.0
123.194	41.9	1514.0
124.246	41.9	1207.0
125.294	41.9	547.0
126.343	41.9	764.0
127.391	41.9	428.0
128.434	41.9	844.0
129.478	41.9	509.0
130.523	41.9	186.0
131.566	41.9	73.0
132.608	41.9	336.0
133.651	41.9	571.0
134.697	41.9	864.0
135.741	41.9	602.0
136.78	41.9	1092.0
137.818	41.9	1477.0
138.853	41.9	1089.0
139.888	41.9	574.0
140.921	41.9	804.0
141.954	41.9	581.0
142.988	41.9	1512.0
144.022	41.9	1236.0
145.058	41.9	240.0
146.093	41.9	380.0
147.126	41.9	148.0
148.158	41.9	665.0
149.188	41.9	389.0
150.215	41.9	833.0
151.244	41.9	1029.0
152.27	41.9	288.0
153.297	41.9	1021.0
154.324	41.9	913.0
155.351	41.9	1288.0
156.379	41.9	1361.0
157.407	41.9	1012.0
158.436	41.9	1532.0
159.464	41.9	1101.0
160.49	41.9	734.0
161.516	41.9	579.0
162.539	41.9	96.0
163.559	41.9	476.0
164.58	41.9	1010.0
165.603	41.9	113.0
166.624	41.9	733.0
167.645	41.9	1478.0
168.666	41.9	2108.0
169.689	41.9	615.0
170.713	41.9	121.0
171.736	41.9	1521.0
172.759	41.9	1069.0
173.781	41.9	683.0
174.804	41.9	1237.0
175.824	41.9	1289.0
176.84	41.9	1005.0
177.855	41.9	1550.0
178.872	41.9	2029.0
179.89	41.9	147.0
180.907	41.9	112.0
181.926	41.9	818.0
182.948	41.9	895.0
183.968	41.9	1079.0
184.985	41.9	1282.0
185.995	41.9	1258.0
187.004	41.9	1916.0
188.015	41.9	957.0
189.027	41.9	781.0
190.035	41.9	43.0
191.037	41.9	31.0
192.005	41.9	21.0
192.889	41.9	454.0
193.649	41.9	625.0
194.266	41.9	427.0
194.761	41.9	385.0
195.149	41.9	367.0
195.449	41.9	388.0
195.678	41.9	493.0
195.85	41.9	588.0
94.995	42.9	1010.0
95.028	42.9	976.0
95.128	42.9	1149.0
95.328	42.9	1653.0
95.634	42.9	910.0
96.033	42.9	748.0
96.517	42.9	2295.0
97.08	42.9	1037.0
97.716	42.9	502.0
98.416	42.9	1060.0
99.168	42.9	1026.0
99.969	42.9	812.0
100.813	42.9	932.0
101.695	42.9	71.0
102.606	42.9	134.0
103.545	42.9	490.0
104.508	42.9	709.0
105.49	42.9	918.0
106.485	42.9	692.0
107.493	42.9	74.0
108.512	42.9	17.0
109.539	42.9	23.0
110.572	42.9	53.0
111.613	42.9	947.0
112.663	42.9	309.0
113.714	42.9	74.0
114.766	42.9	798.0
115.818	42.9	1099.0
116.865	42.9	371.0
117.918	42.9	535.0
118.974	42.9	155.0
120.028	42.9	44.0
121.083	42.9	883.0
122.14	42.9	460.0
123.194	42.9	684.0
124.245	42.9	554.0
125.293	42.9	356.0
126.34	42.9	958.0
127.386	42.9	822.0
128.432	42.9	304.0
129.476	42.9	1399.0
130.521	42.9	1543.0
131.568	42.9	246.0
132.611	42.9	221.0
133.654	42.9	99.0
134.698	42.9	124.0
135.741	42.9	2156.0
136.779	42.9	965.0
137.814	42.9	1197.0
138.848	42.9	1239.0
139.882	42.9	949.0
140.917	42.9	525.0
141.953	42.9	963.0
142.991	42.9	686.0
144.029	42.9	442.0
145.063	42.9	398.0
146.095	42.9	746.0
147.126	42.9	1149.0
148.156	42.9	1247.0
149.185	42.9	1250.0
150.212	42.9	870.0
151.24	42.9	936.0
152.269	42.9	1058.0
153.298	42.9	458.0
154.328	42.9	1074.0
155.36	42.9	1241.0
156.388	42.9	1424.0
157.414	42.9	1122.0
158.439	42.9	853.0
159.46	42.9	927.0
160.481	42.9	624.0
161.505	42.9	918.0
162.53	42.9	1468.0
163.558	42.9	1143.0
164.586	42.9	659.0
165.611	42.9	144.0
166.633	42.9	341.0
167.651	42.9	319.0
168.668	42.9	942.0
169.688	42.9	1556.0
170.71	42.9	2004.0
171.732	42.9	1757.0
172.755	42.9	1025.0
173.778	42.9	343.0
174.802	42.9	96.0
175.824	42.9	277.0
176.841	42.9	800.0
177.858	42.9	477.0
178.875	42.9	1143.0
179.891	42.9	550.0
180.905	42.9	273.0
181.924	42.9	673.0
182.945	42.9	647.0
183.961	42.9	347.0
184.979	42.9	1264.0
185.995	42.9	683.0
187.011	42.9	496.0
188.024	42.9	846.0
189.033	42.9	56.0
190.038	42.9	248.0
191.039	42.9	678.0
192.005	42.9	202.0
192.888	42.9	30.0
193.646	42.9	102.0
194.264	42.9	1112.0
194.759	42.9	2273.0
195.149	42.9	2285.0
195.449	42.9	2039.0
195.675	42.9	1441.0
195.845	42.9	920.0
94.996	43.9	1165.0
95.029	43.9	1079.0
95.13	43.9	821.0
95.329	43.9	452.0
95.632	43.9	390.0
96.03	43.9	391.0
96.517	43.9	1141.0
97.083	43.9	1780.0
97.721	43.9	367.0
98.421	43.9	187.0
99.173	43.9	395.0
99.971	43.9	765.0
100.814	43.9	723.0
101.695	43.9	34.0
102.604	43.9	20.0
103.542	43.9	270.0
104.505	43.9	769.0
105.489	43.9	1090.0
106.485	43.9	2815.0
107.496	43.9	627.0
108.515	43.9	234.0
109.541	43.9	72.0
110.576	43.9	278.0
111.615	43.9	1852.0
112.659	43.9	1973.0
113.71	43.9	1394.0
114.766	43.9	580.0
115.82	43.9	1068.0
116.874	43.9	1512.0
117.931	43.9	1186.0
118.985	43.9	492.0
120.037	43.9	70.0
121.087	43.9	1759.0
122.138	43.9	909.0
123.189	43.9	1526.0
124.239	43.9	1665.0
125.29	43.9	907.0
126.343	43.9	964.0
127.395	43.9	861.0
128.443	43.9	1852.0
129.489	43.9	723.0
130.531	43.9	917.0
131.572	43.9	678.0
132.613	43.9	763.0
133.653	43.9	405.0
134.695	43.9	89.0
135.737	43.9	468.0
136.78	43.9	575.0
137.82	43.9	733.0
138.857	43.9	883.0
139.892	43.9	726.0
140.926	43.9	1289.0
141.958	43.9	854.0
142.99	43.9	1108.0
144.023	43.9	768.0
145.059	43.9	1177.0
146.095	43.9	627.0
147.127	43.9	450.0
148.16	43.9	586.0
149.192	43.9	871.0
150.219	43.9	845.0
151.246	43.9	1506.0
152.272	43.9	1308.0
153.299	43.9	777.0
154.328	43.9	1255.0
155.356	43.9	768.0
156.385	43.9	974.0
157.414	43.9	1238.0
158.441	43.9	508.0
159.467	43.9	1067.0
160.489	43.9	1043.0
161.511	43.9	464.0
162.534	43.9	468.0
163.558	43.9	525.0
164.585	43.9	1297.0
165.614	43.9	761.0
166.639	43.9	850.0
167.658	43.9	766.0
168.675	43.9	1673.0
169.695	43.9	461.0
170.716	43.9	514.0
171.737	43.9	341.0
172.758	43.9	1067.0
173.782	43.9	915.0
174.805	43.9	428.0
175.825	43.9	665.0
176.845	43.9	2066.0
177.862	43.9	911.0
178.878	43.9	996.0
179.894	43.9	1960.0
180.909	43.9	1911.0
181.928	43.9	1890.0
182.948	43.9	461.0
183.967	43.9	836.0
184.985	43.9	988.0
185.998	43.9	838.0
187.01	43.9	954.0
188.02	43.9	681.0
189.029	43.9	140.0
190.037	43.9	1089.0
191.043	43.9	1424.0
192.013	43.9	422.0
192.896	43.9	116.0
193.653	43.9	99.0
194.266	43.9	213.0
194.754	43.9	385.0
195.138	43.9	339.0
195.441	43.9	218.0
195.674	43.9	167.0
195.85	43.9	175.0
95.0	44.9	425.0
95.035	44.9	400.0
95.135	44.9	459.0
95.33	44.9	711.0
95.631	44.9	1048.0
96.028	44.9	971.0
96.515	44.9	1756.0
97.082	44.9	1009.0
97.72	44.9	1411.0
98.42	44.9	1107.0
99.171	44.9	743.0
99.971	44.9	680.0
100.816	44.9	265.0
101.696	44.9	27.0
102.606	44.9	31.0
103.543	44.9	718.0
104.508	44.9	1135.0
105.491	44.9	1221.0
106.486	44.9	385.0
107.492	44.9	1404.0
108.51	44.9	2357.0
109.539	44.9	909.0
110.574	44.9	1196.0
111.617	44.9	748.0
112.664	44.9	767.0
113.715	44.9	884.0
114.769	44.9	1060.0
115.821	44.9	564.0
116.871	44.9	518.0
117.924	44.9	1866.0
118.976	44.9	803.0
120.028	44.9	189.0
121.082	44.9	538.0
122.137	44.9	248.0
123.191	44.9	661.0
124.245	44.9	654.0
125.297	44.9	1103.0
126.346	44.9	559.0
127.393	44.9	723.0
128.437	44.9	866.0
129.48	44.9	837.0
130.525	44.9	872.0
131.57	44.9	843.0
132.614	44.9	458.0
133.656	44.9	307.0
134.701	44.9	720.0
135.745	44.9	693.0
136.784	44.9	862.0
137.821	44.9	464.0
138.857	44.9	1397.0
139.894	44.9	446.0
140.927	44.9	609.0
141.959	44.9	781.0
142.991	44.9	731.0
144.024	44.9	1230.0
145.06	44.9	696.0
146.096	44.9	721.0
147.13	44.9	1268.0
148.162	44.9	663.0
149.193	44.9	1727.0
150.219	44.9	1982.0
151.245	44.9	1292.0
152.271	44.9	742.0
153.3	44.9	767.0
154.329	44.9	593.0
155.356	44.9	417.0
156.383	44.9	949.0
157.413	44.9	801.0
158.441	44.9	883.0
159.467	44.9	1373.0
160.493	44.9	1511.0
161.518	44.9	553.0
162.539	44.9	33.0
163.557	44.9	155.0
164.58	44.9	1807.0
165.605	44.9	762.0
166.631	44.9	1087.0
167.655	44.9	780.0
168.679	44.9	476.0
169.703	44.9	815.0
170.724	44.9	1810.0
171.74	44.9	436.0
172.757	44.9	413.0
173.777	44.9	179.0
174.797	44.9	431.0
175.817	44.9	2035.0
176.836	44.9	1412.0
177.857	44.9	1358.0
178.88	44.9	1030.0
179.903	44.9	1787.0
180.921	44.9	2518.0
181.937	44.9	1476.0
182.954	44.9	1434.0
183.971	44.9	878.0
184.984	44.9	472.0
185.993	44.9	510.0
187.005	44.9	1306.0
188.017	44.9	1036.0
189.027	44.9	1053.0
190.039	44.9	1174.0
191.045	44.9	749.0
192.012	44.9	1813.0
192.895	44.9	1977.0
193.654	44.9	1483.0
194.269	44.9	1422.0
194.762	44.9	1609.0
195.149	44.9	2604.0
195.446	44.9	2473.0
195.672	44.9	1690.0
195.843	44.9	1033.0
94.997	45.9	308.0
95.03	45.9	309.0
95.131	45.9	277.0
95.328	45.9	313.0
95.631	45.9	283.0
96.03	45.9	261.0
96.516	45.9	299.0
97.081	45.9	864.0
97.722	45.9	1617.0
98.424	45.9	593.0
99.175	45.9	856.0
99.974	45.9	538.0
100.817	45.9	73.0
101.697	45.9	939.0
102.606	45.9	768.0
103.541	45.9	2041.0
104.504	45.9	872.0
105.487	45.9	592.0
106.484	45.9	91.0
107.497	45.9	75.0
108.518	45.9	350.0
109.545	45.9	1801.0
110.579	45.9	1122.0
111.618	45.9	433.0
112.662	45.9	197.0
113.71	45.9	365.0
114.764	45.9	704.0
115.82	45.9	1587.0
116.876	45.9	1033.0
117.932	45.9	604.0
118.987	45.9	345.0
120.039	45.9	1092.0
121.09	45.9	751.0
122.142	45.9	754.0
123.192	45.9	1021.0
124.244	45.9	926.0
125.297	45.9	387.0
126.348	45.9	837.0
127.398	45.9	1840.0
128.444	45.9	624.0
129.487	45.9	234.0
130.529	45.9	71.0
131.571	45.9	768.0
132.614	45.9	747.0
133.659	45.9	1143.0
134.702	45.9	977.0
135.745	45.9	1661.0
136.785	45.9	1336.0
137.821	45.9	778.0
138.857	45.9	1335.0
139.892	45.9	1100.0
140.926	45.9	700.0
141.959	45.9	1375.0
142.993	45.9	486.0
144.029	45.9	904.0
145.066	45.9	1331.0
146.101	45.9	1718.0
147.133	45.9	691.0
148.166	45.9	925.0
149.196	45.9	378.0
150.223	45.9	495.0
151.251	45.9	1285.0
152.276	45.9	1332.0
153.302	45.9	1547.0
154.331	45.9	891.0
155.36	45.9	941.0
156.388	45.9	438.0
157.416	45.9	570.0
158.442	45.9	1410.0
159.467	45.9	380.0
160.494	45.9	638.0
161.52	45.9	287.0
162.545	45.9	35.0
163.568	45.9	25.0
164.59	45.9	186.0
165.614	45.9	778.0
166.634	45.9	1172.0
167.653	45.9	1519.0
168.674	45.9	791.0
169.695	45.9	1466.0
170.718	45.9	621.0
171.741	45.9	1066.0
172.76	45.9	981.0
173.781	45.9	685.0
174.807	45.9	1616.0
175.829	45.9	1286.0
176.849	45.9	1608.0
177.866	45.9	1570.0
178.884	45.9	1018.0
179.902	45.9	812.0
180.915	45.9	1431.0
181.931	45.9	548.0
182.948	45.9	791.0
183.963	45.9	684.0
184.979	45.9	588.0
185.991	45.9	840.0
187.005	45.9	833.0
188.022	45.9	845.0
189.039	45.9	1296.0
190.052	45.9	502.0
191.055	45.9	1270.0
192.019	45.9	997.0
192.895	45.9	1131.0
193.647	45.9	369.0
194.26	45.9	597.0
194.754	45.9	1071.0
195.144	45.9	1519.0
195.448	45.9	1148.0
195.683	45.9	806.0
195.858	45.9	802.0
94.994	46.9	2597.0
95.027	46.9	2732.0
95.13	46.9	2785.0
95.329	46.9	2803.0
95.633	46.9	1794.0
96.032	46.9	850.0
96.519	46.9	147.0
97.083	46.9	102.0
97.719	46.9	162.0
98.418	46.9	452.0
99.17	46.9	861.0
99.969	46.9	1458.0
100.813	46.9	667.0
101.694	46.9	479.0
102.607	46.9	424.0
103.545	46.9	498.0
104.508	46.9	639.0
105.489	46.9	414.0
106.483	46.9	969.0
107.491	46.9	147.0
108.509	46.9	150.0
109.537	46.9	868.0
110.573	46.9	745.0
111.614	46.9	855.0
112.662	46.9	636.0
113.714	46.9	328.0
114.766	46.9	708.0
115.82	46.9	445.0
116.874	46.9	310.0
117.928	46.9	952.0
118.981	46.9	1072.0
120.031	46.9	263.0
121.083	46.9	375.0
122.136	46.9	759.0
123.19	46.9	1371.0
124.244	46.9	1273.0
125.297	46.9	146.0
126.346	46.9	1096.0
127.392	46.9	664.0
128.435	46.9	634.0
129.479	46.9	912.0
130.525	46.9	1270.0
131.572	46.9	880.0
132.619	46.9	510.0
133.661	46.9	1046.0
134.702	46.9	885.0
135.742	46.9	819.0
136.779	46.9	853.0
137.814	46.9	2144.0
138.848	46.9	571.0
139.883	46.9	730.0
140.923	46.9	1176.0
141.961	46.9	598.0
142.998	46.9	706.0
144.035	46.9	1268.0
145.066	46.9	1161.0
146.095	46.9	857.0
147.123	46.9	1253.0
148.154	46.9	493.0
149.185	46.9	235.0
150.215	46.9	472.0
151.247	46.9	1291.0
152.28	46.9	603.0
153.311	46.9	814.0
154.338	46.9	982.0
155.362	46.9	1215.0
156.386	46.9	708.0
157.409	46.9	987.0
158.433	46.9	523.0
159.46	46.9	218.0
160.489	46.9	297.0
161.517	46.9	198.0
162.541	46.9	54.0
163.564	46.9	1288.0
164.587	46.9	891.0
165.611	46.9	775.0
166.632	46.9	619.0
167.651	46.9	553.0
168.672	46.9	104.0
169.695	46.9	408.0
170.718	46.9	791.0
171.742	46.9	198.0
172.764	46.9	831.0
173.787	46.9	1346.0
174.808	46.9	714.0
175.826	46.9	1035.0
176.842	46.9	2079.0
177.86	46.9	734.0
178.879	46.9	1100.0
179.895	46.9	256.0
180.909	46.9	581.0
181.928	46.9	1142.0
182.95	46.9	753.0
183.97	46.9	1614.0
184.987	46.9	754.0
186.002	46.9	435.0
187.016	46.9	1751.0
188.028	46.9	1043.0
189.037	46.9	830.0
190.044	46.9	935.0
191.043	46.9	484.0
192.006	46.9	402.0
192.886	46.9	120.0
193.644	46.9	971.0
194.263	46.9	2261.0
194.759	46.9	1819.0
195.149	46.9	959.0
195.452	46.9	873.0
195.682	46.9	1017.0
195.854	46.9	1105.0
94.996	47.9	694.0
95.027	47.9	719.0
95.13	47.9	796.0
95.329	47.9	582.0
95.633	47.9	734.0
96.034	47.9	1678.0
96.519	47.9	1612.0
97.082	47.9	860.0
97.718	47.9	276.0
98.415	47.9	415.0
99.166	47.9	214.0
99.968	47.9	733.0
100.815	47.9	1262.0
101.7	47.9	97.0
102.612	47.9	427.0
103.548	47.9	964.0
104.508	47.9	191.0
105.485	47.9	167.0
106.477	47.9	634.0
107.484	47.9	741.0
108.504	47.9	24.0
109.536	47.9	25.0
110.573	47.9	34.0
111.616	47.9	469.0
112.663	47.9	894.0
113.714	47.9	1599.0
114.766	47.9	2078.0
115.816	47.9	357.0
116.864	47.9	648.0
117.918	47.9	333.0
118.975	47.9	293.0
120.027	47.9	91.0
121.082	47.9	76.0
122.139	47.9	231.0
123.193	47.9	728.0
124.244	47.9	952.0
125.292	47.9	291.0
126.34	47.9	107.0
127.388	47.9	77.0
128.432	47.9	46.0
129.475	47.9	97.0
130.52	47.9	769.0
131.569	47.9	1306.0
132.614	47.9	1186.0
133.658	47.9	520.0
134.701	47.9	433.0
135.74	47.9	1873.0
136.775	47.9	953.0
137.809	47.9	1759.0
138.844	47.9	998.0
139.881	47.9	1004.0
140.918	47.9	1340.0
141.953	47.9	1203.0
142.991	47.9	1091.0
144.029	47.9	1199.0
145.064	47.9	915.0
146.094	47.9	826.0
147.124	47.9	1804.0
148.155	47.9	831.0
149.183	47.9	1630.0
150.21	47.9	1127.0
151.242	47.9	232.0
152.275	47.9	248.0
153.306	47.9	1545.0
154.333	47.9	859.0
155.355	47.9	216.0
156.38	47.9	530.0
157.406	47.9	815.0
158.434	47.9	641.0
159.463	47.9	993.0
160.492	47.9	1120.0
161.519	47.9	960.0
162.541	47.9	788.0
163.559	47.9	688.0
164.579	47.9	1589.0
165.603	47.9	1615.0
166.627	47.9	413.0
167.652	47.9	800.0
168.677	47.9	705.0
169.701	47.9	826.0
170.721	47.9	673.0
171.738	47.9	148.0
172.753	47.9	226.0
173.775	47.9	932.0
174.8	47.9	1109.0
175.825	47.9	1374.0
176.846	47.9	1595.0
177.863	47.9	743.0
178.88	47.9	572.0
179.895	47.9	456.0
180.908	47.9	522.0
181.924	47.9	480.0
182.945	47.9	366.0
183.966	47.9	599.0
184.984	47.9	379.0
185.999	47.9	852.0
187.014	47.9	1040.0
188.024	47.9	1919.0
189.031	47.9	672.0
190.037	47.9	1239.0
191.039	47.9	1614.0
192.007	47.9	920.0
192.892	47.9	96.0
193.65	47.9	280.0
194.266	47.9	564.0
194.757	47.9	554.0
195.145	47.9	878.0
195.444	47.9	1425.0
195.67	47.9	1884.0
195.841	47.9	1873.0
95.001	48.9	1303.0
95.035	48.9	1321.0
95.136	48.9	1193.0
95.331	48.9	1139.0
95.629	48.9	1237.0
96.026	48.9	1213.0
96.514	48.9	1675.0
97.081	48.9	1414.0
97.721	48.9	974.0
98.422	48.9	872.0
99.173	48.9	1366.0
99.973	48.9	748.0
100.817	48.9	1354.0
101.697	48.9	524.0
102.605	48.9	1012.0
103.541	48.9	847.0
104.505	48.9	610.0
105.487	48.9	391.0
106.486	48.9	746.0
107.497	48.9	142.0
108.517	48.9	27.0
109.546	48.9	22.0
110.578	48.9	21.0
111.617	48.9	410.0
112.663	48.9	1679.0
113.714	48.9	477.0
114.767	48.9	1411.0
115.822	48.9	638.0
116.876	48.9	1390.0
117.931	48.9	131.0
118.984	48.9	28.0
120.034	48.9	52.0
121.084	48.9	41.0
122.14	48.9	22.0
123.198	48.9	82.0
124.251	48.9	1369.0
125.298	48.9	1050.0
126.345	48.9	527.0
127.392	48.9	538.0
128.437	48.9	681.0
129.485	48.9	1773.0
130.534	48.9	268.0
131.582	48.9	709.0
132.625	48.9	532.0
133.665	48.9	670.0
134.703	48.9	587.0
135.741	48.9	872.0
136.777	48.9	403.0
137.813	48.9	1137.0
138.85	48.9	700.0
139.888	48.9	855.0
140.926	48.9	1187.0
141.964	48.9	1242.0
143.001	48.9	559.0
144.036	48.9	175.0
145.066	48.9	877.0
146.093	48.9	947.0
147.123	48.9	777.0
148.158	48.9	828.0
149.192	48.9	890.0
150.225	48.9	874.0
151.255	48.9	705.0
152.283	48.9	909.0
153.308	48.9	902.0
154.331	48.9	557.0
155.357	48.9	196.0
156.386	48.9	840.0
157.415	48.9	666.0
158.445	48.9	840.0
159.472	48.9	1460.0
160.497	48.9	735.0
161.518	48.9	623.0
162.537	48.9	898.0
163.557	48.9	2092.0
164.583	48.9	855.0
165.612	48.9	114.0
166.638	48.9	66.0
167.662	48.9	1318.0
168.685	48.9	953.0
169.706	48.9	1441.0
170.724	48.9	948.0
171.742	48.9	349.0
172.759	48.9	203.0
173.778	48.9	511.0
174.801	48.9	740.0
175.823	48.9	1051.0
176.845	48.9	925.0
177.868	48.9	1404.0
178.887	48.9	976.0
179.904	48.9	1075.0
180.916	48.9	1179.0
181.931	48.9	127.0
182.947	48.9	456.0
183.965	48.9	493.0
184.985	48.9	671.0
186.001	48.9	824.0
187.015	48.9	839.0
188.022	48.9	969.0
189.03	48.9	279.0
190.04	48.9	471.0
191.048	48.9	1179.0
192.018	48.9	1532.0
192.901	48.9	1484.0
193.657	48.9	2344.0
194.268	48.9	1182.0
194.757	48.9	506.0
195.143	48.9	1133.0
195.444	48.9	2381.0
195.673	48.9	2804.0
195.847	48.9	2284.0
94.994	49.9	1595.0
95.031	49.9	1673.0
95.136	49.9	1857.0
95.333	49.9	2229.0
95.636	49.9	2171.0
96.033	49.9	953.0
96.517	49.9	1013.0
97.079	49.9	1952.0
97.715	49.9	1229.0
98.415	49.9	896.0
99.167	49.9	1123.0
99.972	49.9	901.0
100.82	49.9	1548.0
101.703	49.9	1071.0
102.612	49.9	776.0
103.547	49.9	161.0
104.505	49.9	774.0
105.483	49.9	583.0
106.478	49.9	764.0
107.489	49.9	796.0
108.513	49.9	48.0
109.544	49.9	22.0
110.582	49.9	70.0
111.624	49.9	333.0
112.668	49.9	445.0
113.716	49.9	201.0
114.766	49.9	1110.0
115.817	49.9	1074.0
116.868	49.9	75.0
117.922	49.9	60.0
118.98	49.9	394.0
120.037	49.9	1922.0
121.093	49.9	344.0
122.147	49.9	78.0
123.198	49.9	73.0
124.247	49.9	770.0
125.294	49.9	209.0
126.342	49.9	56.0
127.39	49.9	467.0
128.44	49.9	204.0
129.487	49.9	88.0
130.534	49.9	200.0
131.581	49.9	599.0
132.624	49.9	465.0
133.665	49.9	843.0
134.705	49.9	791.0
135.742	49.9	732.0
136.778	49.9	365.0
137.814	49.9	1073.0
138.852	49.9	846.0
139.892	49.9	1428.0
140.931	49.9	886.0
141.968	49.9	892.0
143.002	49.9	580.0
144.033	49.9	398.0
145.063	49.9	1129.0
146.094	49.9	848.0
147.125	49.9	422.0
148.157	49.9	723.0
149.191	49.9	841.0
150.222	49.9	989.0
151.252	49.9	971.0
152.284	49.9	941.0
153.314	49.9	810.0
154.34	49.9	94.0
155.365	49.9	727.0
156.39	49.9	722.0
157.414	49.9	761.0
158.436	49.9	1052.0
159.461	49.9	938.0
160.489	49.9	1230.0
161.517	49.9	1146.0
162.544	49.9	1428.0
163.57	49.9	1139.0
164.593	49.9	1240.0
165.615	49.9	808.0
166.634	49.9	582.0
167.653	49.9	698.0
168.674	49.9	1155.0
169.699	49.9	2035.0
170.726	49.9	731.0
171.749	49.9	2076.0
172.767	49.9	1014.0
173.786	49.9	585.0
174.805	49.9	953.0
175.821	49.9	1214.0
176.838	49.9	656.0
177.858	49.9	989.0
178.884	49.9	659.0
179.907	49.9	408.0
180.924	49.9	1099.0
181.938	49.9	616.0
182.952	49.9	108.0
183.967	49.9	24.0
184.981	49.9	469.0
185.994	49.9	1359.0
187.007	49.9	979.0
188.023	49.9	684.0
189.037	49.9	176.0
190.05	49.9	1356.0
191.055	49.9	1465.0
192.017	49.9	1202.0
192.893	49.9	2164.0
193.646	49.9	1908.0
194.259	49.9	1396.0
194.751	49.9	777.0
195.143	49.9	1076.0
195.447	49.9	524.0
195.681	49.9	360.0
195.855	49.9	450.0
94.995	50.9	1767.0
95.033	50.9	1728.0
95.137	50.9	1203.0
95.335	50.9	693.0
95.636	50.9	1508.0
96.032	50.9	964.0
96.514	50.9	441.0
97.076	50.9	739.0
97.713	50.9	1131.0
98.414	50.9	1512.0
99.166	50.9	897.0
99.968	50.9	684.0
100.814	50.9	556.0
101.698	50.9	732.0
102.61	50.9	393.0
103.547	50.9	45.0
104.506	50.9	941.0
105.484	50.9	1390.0
106.479	50.9	709.0
107.487	50.9	1085.0
108.505	50.9	452.0
109.534	50.9	1452.0
110.571	50.9	1268.0
111.611	50.9	896.0
112.656	50.9	775.0
113.705	50.9	1147.0
114.761	50.9	1438.0
115.815	50.9	1300.0
116.868	50.9	1672.0
117.923	50.9	1002.0
118.979	50.9	637.0
120.033	50.9	635.0
121.086	50.9	1996.0
122.137	50.9	1547.0
123.188	50.9	92.0
124.237	50.9	1036.0
125.284	50.9	847.0
126.334	50.9	668.0
127.382	50.9	976.0
128.43	50.9	144.0
129.477	50.9	114.0
130.524	50.9	732.0
131.571	50.9	353.0
132.615	50.9	1962.0
133.657	50.9	907.0
134.699	50.9	304.0
135.741	50.9	138.0
136.78	50.9	444.0
137.816	50.9	804.0
138.851	50.9	634.0
139.886	50.9	785.0
140.919	50.9	396.0
141.951	50.9	449.0
142.986	50.9	917.0
144.022	50.9	820.0
145.058	50.9	1677.0
146.093	50.9	1288.0
147.126	50.9	1263.0
148.16	50.9	1279.0
149.19	50.9	1358.0
150.216	50.9	905.0
151.244	50.9	1030.0
152.271	50.9	710.0
153.298	50.9	492.0
154.325	50.9	650.0
155.351	50.9	1354.0
156.382	50.9	1004.0
157.413	50.9	458.0
158.441	50.9	325.0
159.467	50.9	805.0
160.489	50.9	786.0
161.513	50.9	628.0
162.534	50.9	962.0
163.554	50.9	1620.0
164.578	50.9	1037.0
165.604	50.9	483.0
166.631	50.9	708.0
167.657	50.9	1293.0
168.68	50.9	487.0
169.704	50.9	615.0
170.723	50.9	932.0
171.741	50.9	992.0
172.758	50.9	911.0
173.775	50.9	560.0
174.795	50.9	585.0
175.818	50.9	532.0
176.841	50.9	1364.0
177.862	50.9	2916.0
178.883	50.9	224.0
179.905	50.9	259.0
180.92	50.9	624.0
181.935	50.9	1083.0
182.949	50.9	832.0
183.961	50.9	550.0
184.976	50.9	1300.0
185.989	50.9	661.0
187.004	50.9	740.0
188.022	50.9	1104.0
189.038	50.9	1185.0
190.049	50.9	251.0
191.049	50.9	759.0
192.011	50.9	629.0
192.887	50.9	1126.0
193.641	50.9	512.0
194.256	50.9	358.0
194.748	50.9	457.0
195.142	50.9	1147.0
195.448	50.9	1203.0
195.68	50.9	826.0
195.854	50.9	715.0
94.997	51.9	889.0
95.034	51.9	939.0
95.136	51.9	1117.0
95.333	51.9	948.0
95.631	51.9	312.0
96.026	51.9	84.0
96.51	51.9	60.0
97.076	51.9	123.0
97.717	51.9	65.0
98.42	51.9	600.0
99.173	51.9	1043.0
99.974	51.9	1938.0
100.818	51.9	1103.0
101.698	51.9	910.0
102.606	51.9	469.0
103.539	51.9	73.0
104.499	51.9	413.0
105.479	51.9	790.0
106.474	51.9	1494.0
107.487	51.9	440.0
108.511	51.9	473.0
109.543	51.9	822.0
110.579	51.9	787.0
111.619	51.9	843.0
112.661	51.9	1776.0
113.706	51.9	584.0
114.756	51.9	1084.0
115.809	51.9	1209.0
116.861	51.9	807.0
117.918	51.9	453.0
118.975	51.9	1725.0
120.031	51.9	696.0
121.087	51.9	684.0
122.14	51.9	1205.0
123.192	51.9	572.0
124.24	51.9	1225.0
125.287	51.9	712.0
126.336	51.9	1255.0
127.385	51.9	2431.0
128.433	51.9	616.0
129.482	51.9	516.0
130.53	51.9	1564.0
131.574	51.9	733.0
132.615	51.9	638.0
133.653	51.9	1765.0
134.692	51.9	423.0
135.731	51.9	49.0
136.769	51.9	601.0
137.808	51.9	874.0
138.847	51.9	991.0
139.888	51.9	449.0
140.926	51.9	148.0
141.962	51.9	406.0
142.997	51.9	1237.0
144.029	51.9	1218.0
145.06	51.9	981.0
146.09	51.9	946.0
147.12	51.9	910.0
148.15	51.9	503.0
149.182	51.9	1541.0
150.214	51.9	1223.0
151.248	51.9	594.0
152.28	51.9	103.0
153.308	51.9	444.0
154.336	51.9	581.0
155.361	51.9	764.0
156.385	51.9	632.0
157.408	51.9	283.0
158.431	51.9	450.0
159.458	51.9	1309.0
160.486	51.9	794.0
161.513	51.9	559.0
162.539	51.9	790.0
163.565	51.9	685.0
164.589	51.9	475.0
165.611	51.9	335.0
166.632	51.9	716.0
167.651	51.9	676.0
168.672	51.9	817.0
169.693	51.9	1228.0
170.714	51.9	854.0
171.734	51.9	740.0
172.754	51.9	1042.0
173.778	51.9	761.0
174.801	51.9	558.0
175.822	51.9	715.0
176.842	51.9	922.0
177.864	51.9	980.0
178.885	51.9	568.0
179.905	51.9	760.0
180.919	51.9	1648.0
181.932	51.9	444.0
182.948	51.9	882.0
183.964	51.9	670.0
184.976	51.9	667.0
185.987	51.9	506.0
187.0	51.9	689.0
188.014	51.9	974.0
189.027	51.9	873.0
190.039	51.9	572.0
191.043	51.9	501.0
192.013	51.9	368.0
192.895	51.9	622.0
193.65	51.9	1055.0
194.267	51.9	561.0
194.759	51.9	896.0
195.145	51.9	1985.0
195.447	51.9	1704.0
195.675	51.9	1586.0
195.846	51.9	1197.0
94.993	52.9	789.0
95.029	52.9	745.0
95.133	52.9	758.0
95.332	52.9	495.0
95.636	52.9	183.0
96.033	52.9	47.0
96.515	52.9	20.0
97.078	52.9	24.0
97.714	52.9	116.0
98.414	52.9	630.0
99.168	52.9	837.0
99.972	52.9	1818.0
100.819	52.9	751.0
101.702	52.9	808.0
102.612	52.9	973.0
103.544	52.9	83.0
104.501	52.9	548.0
105.481	52.9	144.0
106.477	52.9	806.0
107.489	52.9	1374.0
108.512	52.9	502.0
109.544	52.9	868.0
110.581	52.9	1031.0
111.622	52.9	92.0
112.665	52.9	80.0
113.71	52.9	56.0
114.759	52.9	119.0
115.813	52.9	1352.0
116.868	52.9	500.0
117.926	52.9	66.0
118.984	52.9	170.0
120.037	52.9	345.0
121.087	52.9	265.0
122.138	52.9	918.0
123.187	52.9	1202.0
124.237	52.9	590.0
125.288	52.9	52.0
126.34	52.9	115.0
127.39	52.9	474.0
128.44	52.9	130.0
129.486	52.9	217.0
130.53	52.9	417.0
131.573	52.9	1227.0
132.614	52.9	1993.0
133.654	52.9	770.0
134.697	52.9	1422.0
135.741	52.9	182.0
136.782	52.9	566.0
137.818	52.9	1030.0
138.854	52.9	614.0
139.888	52.9	1089.0
140.922	52.9	658.0
141.956	52.9	570.0
142.99	52.9	1240.0
144.025	52.9	2457.0
145.061	52.9	970.0
146.097	52.9	1119.0
147.131	52.9	618.0
148.164	52.9	600.0
149.194	52.9	748.0
150.22	52.9	1409.0
151.244	52.9	870.0
152.273	52.9	540.0
153.304	52.9	1243.0
154.335	52.9	507.0
155.366	52.9	1135.0
156.395	52.9	797.0
157.417	52.9	1271.0
158.439	52.9	402.0
159.46	52.9	614.0
160.484	52.9	1018.0
161.511	52.9	600.0
162.537	52.9	1137.0
163.563	52.9	727.0
164.589	52.9	417.0
165.614	52.9	1380.0
166.639	52.9	2316.0
167.661	52.9	816.0
168.682	52.9	1282.0
169.702	52.9	1962.0
170.719	52.9	724.0
171.738	52.9	659.0
172.756	52.9	968.0
173.778	52.9	916.0
174.802	52.9	846.0
175.825	52.9	1653.0
176.847	52.9	1395.0
177.867	52.9	817.0
178.887	52.9	670.0
179.904	52.9	861.0
180.917	52.9	530.0
181.929	52.9	72.0
182.945	52.9	177.0
183.961	52.9	674.0
184.98	52.9	547.0
185.995	52.9	834.0
187.011	52.9	689.0
188.029	52.9	537.0
189.04	52.9	1075.0
190.046	52.9	491.0
191.043	52.9	453.0
192.006	52.9	1481.0
192.887	52.9	1043.0
193.646	52.9	1583.0
194.266	52.9	840.0
194.763	52.9	1382.0
195.152	52.9	2355.0
195.451	52.9	1517.0
195.675	52.9	906.0
195.845	52.9	818.0
94.995	53.9	13.0
95.032	53.9	11.0
95.136	53.9	17.0
95.335	53.9	17.0
95.637	53.9	16.0
96.032	53.9	15.0
96.514	53.9	22.0
97.077	53.9	56.0
97.715	53.9	1087.0
98.417	53.9	3833.0
99.172	53.9	1288.0
99.976	53.9	1255.0
100.819	53.9	760.0
101.697	53.9	1140.0
102.604	53.9	1200.0
103.539	53.9	207.0
104.501	53.9	1600.0
105.481	53.9	1246.0
106.477	53.9	1357.0
107.49	53.9	222.0
108.512	53.9	83.0
109.54	53.9	272.0
110.573	53.9	346.0
111.612	53.9	727.0
112.656	53.9	54.0
113.704	53.9	20.0
114.758	53.9	152.0
115.814	53.9	686.0
116.87	53.9	389.0
117.925	53.9	27.0
118.979	53.9	39.0
120.03	53.9	619.0
121.079	53.9	387.0
122.131	53.9	702.0
123.184	53.9	676.0
124.239	53.9	792.0
125.292	53.9	133.0
126.342	53.9	803.0
127.391	53.9	247.0
128.437	53.9	25.0
129.483	53.9	28.0
130.526	53.9	28.0
131.567	53.9	93.0
132.608	53.9	310.0
133.65	53.9	341.0
134.695	53.9	1184.0
135.738	53.9	264.0
136.778	53.9	1214.0
137.815	53.9	1280.0
138.85	53.9	273.0
139.885	53.9	626.0
140.917	53.9	1009.0
141.951	53.9	576.0
142.988	53.9	860.0
144.026	53.9	1210.0
145.061	53.9	971.0
146.094	53.9	428.0
147.127	53.9	561.0
148.159	53.9	746.0
149.188	53.9	1120.0
150.216	53.9	273.0
151.242	53.9	490.0
152.269	53.9	399.0
153.299	53.9	1307.0
154.331	53.9	1026.0
155.36	53.9	578.0
156.389	53.9	1092.0
157.418	53.9	1011.0
158.444	53.9	514.0
159.468	53.9	879.0
160.489	53.9	1041.0
161.511	53.9	1236.0
162.533	53.9	422.0
163.554	53.9	1159.0
164.578	53.9	1403.0
165.604	53.9	790.0
166.632	53.9	1478.0
167.656	53.9	1187.0
168.68	53.9	1165.0
169.703	53.9	959.0
170.725	53.9	436.0
171.743	53.9	573.0
172.762	53.9	615.0
173.779	53.9	914.0
174.796	53.9	790.0
175.814	53.9	1811.0
176.835	53.9	439.0
177.854	53.9	594.0
178.877	53.9	709.0
179.901	53.9	1043.0
180.92	53.9	160.0
181.938	53.9	30.0
182.955	53.9	51.0
183.97	53.9	1272.0
184.982	53.9	1260.0
185.992	53.9	914.0
187.001	53.9	1071.0
188.014	53.9	1162.0
189.03	53.9	1835.0
190.044	53.9	522.0
191.049	53.9	971.0
192.017	53.9	835.0
192.898	53.9	899.0
193.65	53.9	604.0
194.261	53.9	823.0
194.749	53.9	843.0
195.136	53.9	1462.0
195.438	53.9	1879.0
195.669	53.9	1876.0
195.847	53.9	1653.0
94.996	54.9	13.0
95.034	54.9	13.0
95.135	54.9	10.0
95.33	54.9	14.0
95.63	54.9	141.0
96.026	54.9	880.0
96.51	54.9	425.0
97.075	54.9	116.0
97.716	54.9	235.0
98.42	54.9	401.0
99.172	54.9	302.0
99.972	54.9	1063.0
100.816	54.9	889.0
101.694	54.9	781.0
102.601	54.9	710.0
103.537	54.9	598.0
104.498	54.9	502.0
105.479	54.9	344.0
106.477	54.9	845.0
107.487	54.9	211.0
108.508	54.9	53.0
109.537	54.9	526.0
110.57	54.9	1064.0
111.609	54.9	1399.0
112.652	54.9	747.0
113.7	54.9	45.0
114.754	54.9	71.0
115.81	54.9	158.0
116.865	54.9	844.0
117.921	54.9	130.0
118.976	54.9	38.0
120.026	54.9	77.0
121.076	54.9	553.0
122.127	54.9	1397.0
123.179	54.9	1635.0
124.23	54.9	1097.0
125.282	54.9	175.0
126.335	54.9	2098.0
127.386	54.9	1162.0
128.435	54.9	49.0
129.478	54.9	50.0
130.52	54.9	51.0
131.564	54.9	515.0
132.606	54.9	314.0
133.646	54.9	114.0
134.687	54.9	212.0
135.727	54.9	446.0
136.766	54.9	1228.0
137.805	54.9	1069.0
138.847	54.9	1321.0
139.887	54.9	1128.0
140.924	54.9	1706.0
141.959	54.9	1002.0
142.99	54.9	1783.0
144.02	54.9	1808.0
145.051	54.9	575.0
146.082	54.9	388.0
147.116	54.9	1115.0
148.15	54.9	685.0
149.183	54.9	599.0
150.216	54.9	491.0
151.247	54.9	236.0
152.277	54.9	158.0
153.304	54.9	1210.0
154.327	54.9	424.0
155.352	54.9	150.0
156.379	54.9	367.0
157.403	54.9	322.0
158.429	54.9	724.0
159.457	54.9	2088.0
160.483	54.9	1293.0
161.51	54.9	1066.0
162.537	54.9	161.0
163.561	54.9	742.0
164.585	54.9	914.0
165.607	54.9	614.0
166.626	54.9	1289.0
167.645	54.9	1676.0
168.668	54.9	725.0
169.691	54.9	864.0
170.714	54.9	1941.0
171.737	54.9	694.0
172.758	54.9	840.0
173.779	54.9	1351.0
174.803	54.9	952.0
175.824	54.9	908.0
176.841	54.9	878.0
177.858	54.9	585.0
178.876	54.9	943.0
179.893	54.9	833.0
180.906	54.9	1799.0
181.924	54.9	788.0
182.942	54.9	706.0
183.96	54.9	639.0
184.978	54.9	729.0
185.993	54.9	1049.0
187.01	54.9	922.0
188.023	54.9	906.0
189.033	54.9	1431.0
190.04	54.9	1299.0
191.039	54.9	1051.0
192.002	54.9	416.0
192.883	54.9	681.0
193.64	54.9	865.0
194.257	54.9	869.0
194.754	54.9	658.0
195.143	54.9	1032.0
195.447	54.9	632.0
195.678	54.9	506.0
195.85	54.9	534.0
94.999	55.9	10.0
95.033	55.9	21.0
95.134	55.9	15.0
95.331	55.9	52.0
95.631	55.9	274.0
96.026	55.9	981.0
96.511	55.9	588.0
97.076	55.9	630.0
97.715	55.9	1141.0
98.417	55.9	378.0
99.172	55.9	71.0
99.974	55.9	108.0
100.82	55.9	880.0
101.702	55.9	1650.0
102.61	55.9	640.0
103.544	55.9	679.0
104.503	55.9	846.0
105.479	55.9	250.0
106.472	55.9	136.0
107.481	55.9	42.0
108.502	55.9	75.0
109.533	55.9	605.0
110.571	55.9	519.0
111.611	55.9	796.0
112.656	55.9	687.0
113.707	55.9	596.0
114.762	55.9	514.0
115.817	55.9	794.0
116.869	55.9	664.0
117.925	55.9	472.0
118.982	55.9	320.0
120.034	55.9	2771.0
121.085	55.9	808.0
122.139	55.9	1410.0
123.189	55.9	1286.0
124.237	55.9	1635.0
125.285	55.9	124.0
126.334	55.9	296.0
127.382	55.9	434.0
128.431	55.9	514.0
129.478	55.9	2719.0
130.524	55.9	1628.0
131.572	55.9	1579.0
132.617	55.9	1177.0
133.657	55.9	1766.0
134.695	55.9	898.0
135.733	55.9	827.0
136.769	55.9	1295.0
137.806	55.9	958.0
138.845	55.9	1363.0
139.886	55.9	1311.0
140.925	55.9	2120.0
141.961	55.9	1533.0
142.995	55.9	922.0
144.029	55.9	1009.0
145.06	55.9	698.0
146.089	55.9	847.0
147.12	55.9	375.0
148.151	55.9	302.0
149.182	55.9	1462.0
150.214	55.9	904.0
151.248	55.9	955.0
152.279	55.9	108.0
153.309	55.9	477.0
154.335	55.9	72.0
155.361	55.9	22.0
156.386	55.9	37.0
157.411	55.9	43.0
158.436	55.9	412.0
159.459	55.9	982.0
160.483	55.9	965.0
161.51	55.9	1620.0
162.536	55.9	1154.0
163.562	55.9	1195.0
164.588	55.9	1321.0
165.613	55.9	900.0
166.637	55.9	372.0
167.659	55.9	1272.0
168.681	55.9	918.0
169.703	55.9	669.0
170.721	55.9	1116.0
171.736	55.9	466.0
172.754	55.9	895.0
173.775	55.9	973.0
174.796	55.9	1374.0
175.816	55.9	478.0
176.837	55.9	1249.0
177.856	55.9	1576.0
178.876	55.9	772.0
179.898	55.9	819.0
180.919	55.9	1217.0
181.938	55.9	1979.0
182.955	55.9	955.0
183.971	55.9	857.0
184.984	55.9	794.0
185.998	55.9	1262.0
187.011	55.9	803.0
188.019	55.9	991.0
189.028	55.9	833.0
190.036	55.9	1808.0
191.038	55.9	2460.0
192.003	55.9	1383.0
192.886	55.9	821.0
193.643	55.9	1312.0
194.26	55.9	1254.0
194.757	55.9	983.0
195.148	55.9	634.0
195.449	55.9	834.0
195.68	55.9	819.0
195.853	55.9	851.0
95.001	56.9	14.0
95.036	56.9	22.0
95.135	56.9	18.0
95.331	56.9	18.0
95.631	56.9	16.0
96.027	56.9	24.0
96.511	56.9	244.0
97.077	56.9	508.0
97.716	56.9	987.0
98.418	56.9	799.0
99.174	56.9	2041.0
99.978	56.9	1417.0
100.822	56.9	1107.0
101.701	56.9	777.0
102.61	56.9	225.0
103.544	56.9	714.0
104.503	56.9	1353.0
105.481	56.9	202.0
106.473	56.9	48.0
107.481	56.9	20.0
[truncated: 9,000 more rows]
