# Supplementary material for: Multimodal dynamic and unclonable anti-counterfeiting using robust diamond microparticles on heterogeneous substrate
Source: Nat Commun. 2023 May 2;14:2507. doi: 10.1038/s41467-023-38178-1 (PMC10154296; doi:10.1038/s41467-023-38178-1)
Supplement: Supplementary file 3 — Source Data [file 41467_2023_38178_MOESM3_ESM.zip › Source Data/Fig 4/17_1.txt]

43.998	26.3	110.0
44.032	26.3	93.0
44.135	26.3	226.0
44.334	26.3	427.0
44.639	26.3	575.0
45.043	26.3	288.0
45.534	26.3	128.0
46.108	26.3	98.0
46.755	26.3	252.0
47.465	26.3	1078.0
48.227	26.3	798.0
49.04	26.3	120.0
49.894	26.3	1280.0
50.785	26.3	520.0
51.705	26.3	33.0
52.649	26.3	69.0
53.62	26.3	237.0
54.607	26.3	60.0
55.608	26.3	130.0
56.623	26.3	501.0
57.648	26.3	647.0
58.678	26.3	785.0
59.716	26.3	1211.0
60.759	26.3	96.0
61.808	26.3	157.0
62.858	26.3	312.0
63.908	26.3	1146.0
64.961	26.3	781.0
66.015	26.3	815.0
67.07	26.3	622.0
68.124	26.3	661.0
69.178	26.3	427.0
70.23	26.3	669.0
71.284	26.3	2453.0
72.335	26.3	1936.0
73.386	26.3	762.0
74.436	26.3	965.0
75.483	26.3	799.0
76.532	26.3	208.0
77.578	26.3	306.0
78.623	26.3	467.0
79.667	26.3	926.0
80.712	26.3	843.0
81.754	26.3	1706.0
82.794	26.3	817.0
83.833	26.3	948.0
84.872	26.3	1450.0
85.911	26.3	1052.0
86.947	26.3	708.0
87.982	26.3	535.0
89.019	26.3	432.0
90.055	26.3	278.0
91.087	26.3	486.0
92.118	26.3	865.0
93.151	26.3	791.0
94.184	26.3	183.0
95.214	26.3	513.0
96.241	26.3	558.0
97.27	26.3	739.0
98.303	26.3	917.0
99.331	26.3	802.0
100.356	26.3	263.0
101.383	26.3	45.0
102.41	26.3	326.0
103.437	26.3	536.0
104.461	26.3	407.0
105.486	26.3	1518.0
106.51	26.3	595.0
107.533	26.3	460.0
108.557	26.3	894.0
109.58	26.3	734.0
110.603	26.3	1976.0
111.627	26.3	781.0
112.65	26.3	1210.0
113.671	26.3	583.0
114.696	26.3	1198.0
115.72	26.3	751.0
116.742	26.3	1701.0
117.765	26.3	382.0
118.79	26.3	132.0
119.814	26.3	366.0
120.837	26.3	480.0
121.86	26.3	1569.0
122.881	26.3	1824.0
123.903	26.3	89.0
124.926	26.3	24.0
125.95	26.3	20.0
126.972	26.3	18.0
127.993	26.3	31.0
129.015	26.3	216.0
130.037	26.3	527.0
131.058	26.3	375.0
132.079	26.3	438.0
133.102	26.3	414.0
134.123	26.3	477.0
135.144	26.3	737.0
136.164	26.3	62.0
137.184	26.3	21.0
138.205	26.3	99.0
139.225	26.3	337.0
140.238	26.3	160.0
141.214	26.3	24.0
142.104	26.3	332.0
142.868	26.3	124.0
143.488	26.3	23.0
143.981	26.3	27.0
144.366	26.3	13.0
144.659	26.3	15.0
144.877	26.3	13.0
145.037	26.3	20.0
43.994	27.3	32.0
44.029	27.3	27.0
44.131	27.3	28.0
44.332	27.3	32.0
44.639	27.3	32.0
45.042	27.3	46.0
45.534	27.3	225.0
46.108	27.3	1274.0
46.754	27.3	894.0
47.462	27.3	284.0
48.224	27.3	508.0
49.033	27.3	85.0
49.886	27.3	189.0
50.776	27.3	228.0
51.693	27.3	46.0
52.637	27.3	227.0
53.605	27.3	597.0
54.589	27.3	44.0
55.589	27.3	24.0
56.604	27.3	289.0
57.629	27.3	425.0
58.661	27.3	461.0
59.698	27.3	371.0
60.742	27.3	46.0
61.788	27.3	321.0
62.837	27.3	441.0
63.889	27.3	606.0
64.942	27.3	677.0
65.996	27.3	635.0
67.05	27.3	736.0
68.105	27.3	1011.0
69.159	27.3	234.0
70.212	27.3	164.0
71.265	27.3	394.0
72.318	27.3	582.0
73.369	27.3	721.0
74.418	27.3	424.0
75.468	27.3	952.0
76.517	27.3	731.0
77.564	27.3	1006.0
78.607	27.3	570.0
79.651	27.3	371.0
80.697	27.3	321.0
81.738	27.3	533.0
82.779	27.3	195.0
83.82	27.3	363.0
84.861	27.3	446.0
85.899	27.3	791.0
86.935	27.3	390.0
87.972	27.3	779.0
89.009	27.3	783.0
90.044	27.3	542.0
91.076	27.3	539.0
92.109	27.3	560.0
93.142	27.3	677.0
94.176	27.3	608.0
95.207	27.3	175.0
96.236	27.3	405.0
97.267	27.3	1369.0
98.298	27.3	716.0
99.327	27.3	432.0
100.354	27.3	389.0
101.382	27.3	454.0
102.409	27.3	348.0
103.436	27.3	598.0
104.461	27.3	742.0
105.486	27.3	228.0
106.511	27.3	374.0
107.537	27.3	519.0
108.56	27.3	272.0
109.585	27.3	673.0
110.61	27.3	915.0
111.632	27.3	609.0
112.656	27.3	459.0
113.678	27.3	464.0
114.702	27.3	168.0
115.727	27.3	642.0
116.749	27.3	901.0
117.772	27.3	223.0
118.796	27.3	360.0
119.817	27.3	267.0
120.839	27.3	438.0
121.862	27.3	240.0
122.883	27.3	782.0
123.906	27.3	319.0
124.928	27.3	63.0
125.949	27.3	90.0
126.971	27.3	123.0
127.992	27.3	363.0
129.014	27.3	1341.0
130.032	27.3	721.0
131.054	27.3	440.0
132.075	27.3	405.0
133.095	27.3	423.0
134.116	27.3	442.0
135.138	27.3	464.0
136.154	27.3	150.0
137.172	27.3	1056.0
138.193	27.3	542.0
139.212	27.3	606.0
140.225	27.3	151.0
141.201	27.3	20.0
142.088	27.3	232.0
142.849	27.3	758.0
143.468	27.3	639.0
143.958	27.3	1100.0
144.341	27.3	726.0
144.635	27.3	503.0
144.856	27.3	355.0
145.015	27.3	304.0
43.994	28.3	679.0
44.031	28.3	661.0
44.134	28.3	552.0
44.333	28.3	327.0
44.639	28.3	140.0
45.04	28.3	44.0
45.532	28.3	278.0
46.107	28.3	2049.0
46.753	28.3	1169.0
47.461	28.3	511.0
48.224	28.3	475.0
49.034	28.3	59.0
49.886	28.3	42.0
50.773	28.3	41.0
51.69	28.3	38.0
52.634	28.3	382.0
53.601	28.3	312.0
54.585	28.3	270.0
55.585	28.3	129.0
56.601	28.3	584.0
57.626	28.3	782.0
58.659	28.3	226.0
59.697	28.3	688.0
60.739	28.3	683.0
61.786	28.3	907.0
62.836	28.3	607.0
63.888	28.3	708.0
64.94	28.3	555.0
65.993	28.3	681.0
67.049	28.3	840.0
68.103	28.3	587.0
69.157	28.3	97.0
70.213	28.3	56.0
71.266	28.3	459.0
72.317	28.3	854.0
73.369	28.3	990.0
74.419	28.3	887.0
75.466	28.3	703.0
76.515	28.3	551.0
77.562	28.3	666.0
78.609	28.3	796.0
79.654	28.3	1266.0
80.697	28.3	1054.0
81.74	28.3	607.0
82.78	28.3	1038.0
83.819	28.3	646.0
84.859	28.3	489.0
85.899	28.3	80.0
86.937	28.3	835.0
87.972	28.3	787.0
89.009	28.3	364.0
90.046	28.3	287.0
91.078	28.3	312.0
92.109	28.3	579.0
93.142	28.3	600.0
94.177	28.3	460.0
95.208	28.3	725.0
96.239	28.3	327.0
97.269	28.3	453.0
98.299	28.3	768.0
99.328	28.3	1129.0
100.354	28.3	926.0
101.383	28.3	1061.0
102.413	28.3	868.0
103.439	28.3	681.0
104.462	28.3	455.0
105.488	28.3	326.0
106.514	28.3	699.0
107.54	28.3	429.0
108.563	28.3	228.0
109.586	28.3	574.0
110.612	28.3	373.0
111.636	28.3	498.0
112.659	28.3	1047.0
113.68	28.3	1263.0
114.704	28.3	66.0
115.73	28.3	126.0
116.752	28.3	476.0
117.774	28.3	659.0
118.797	28.3	606.0
119.821	28.3	348.0
120.845	28.3	436.0
121.867	28.3	1070.0
122.888	28.3	829.0
123.909	28.3	682.0
124.931	28.3	524.0
125.954	28.3	1006.0
126.975	28.3	696.0
127.996	28.3	264.0
129.017	28.3	526.0
130.036	28.3	860.0
131.056	28.3	526.0
132.077	28.3	263.0
133.098	28.3	396.0
134.119	28.3	689.0
135.139	28.3	27.0
136.157	28.3	286.0
137.175	28.3	437.0
138.193	28.3	196.0
139.213	28.3	86.0
140.227	28.3	18.0
141.2	28.3	83.0
142.088	28.3	413.0
142.848	28.3	379.0
143.466	28.3	805.0
143.957	28.3	593.0
144.34	28.3	411.0
144.632	28.3	569.0
144.85	28.3	449.0
145.012	28.3	367.0
43.994	29.3	143.0
44.029	29.3	140.0
44.132	29.3	81.0
44.332	29.3	67.0
44.639	29.3	38.0
45.042	29.3	25.0
45.533	29.3	37.0
46.105	29.3	97.0
46.752	29.3	184.0
47.462	29.3	177.0
48.222	29.3	62.0
49.032	29.3	646.0
49.887	29.3	553.0
50.775	29.3	288.0
51.69	29.3	295.0
52.633	29.3	395.0
53.6	29.3	991.0
54.585	29.3	821.0
55.585	29.3	634.0
56.599	29.3	259.0
57.625	29.3	183.0
58.658	29.3	387.0
59.695	29.3	787.0
60.738	29.3	634.0
61.786	29.3	431.0
62.835	29.3	485.0
63.887	29.3	629.0
64.94	29.3	599.0
65.996	29.3	582.0
67.051	29.3	1209.0
68.105	29.3	844.0
69.158	29.3	856.0
70.211	29.3	575.0
71.264	29.3	785.0
72.317	29.3	601.0
73.368	29.3	598.0
74.418	29.3	1310.0
75.467	29.3	579.0
76.515	29.3	906.0
77.562	29.3	692.0
78.608	29.3	743.0
79.651	29.3	392.0
80.695	29.3	436.0
81.739	29.3	169.0
82.779	29.3	144.0
83.819	29.3	374.0
84.86	29.3	582.0
85.899	29.3	603.0
86.935	29.3	478.0
87.972	29.3	173.0
89.009	29.3	242.0
90.045	29.3	533.0
91.077	29.3	54.0
92.111	29.3	204.0
93.143	29.3	235.0
94.177	29.3	742.0
95.209	29.3	554.0
96.238	29.3	371.0
97.27	29.3	410.0
98.301	29.3	535.0
99.328	29.3	1398.0
100.355	29.3	1367.0
101.386	29.3	1394.0
102.415	29.3	520.0
103.44	29.3	363.0
104.464	29.3	595.0
105.492	29.3	537.0
106.517	29.3	909.0
107.541	29.3	783.0
108.565	29.3	466.0
109.589	29.3	175.0
110.615	29.3	213.0
111.638	29.3	1077.0
112.661	29.3	518.0
113.683	29.3	93.0
114.708	29.3	34.0
115.733	29.3	138.0
116.754	29.3	1140.0
117.778	29.3	849.0
118.802	29.3	388.0
119.825	29.3	65.0
120.848	29.3	282.0
121.869	29.3	742.0
122.89	29.3	185.0
123.912	29.3	459.0
124.934	29.3	1325.0
125.956	29.3	1322.0
126.976	29.3	595.0
127.996	29.3	394.0
129.017	29.3	196.0
130.039	29.3	356.0
131.06	29.3	77.0
132.078	29.3	93.0
133.097	29.3	432.0
134.118	29.3	193.0
135.139	29.3	28.0
136.158	29.3	253.0
137.175	29.3	220.0
138.194	29.3	198.0
139.213	29.3	616.0
140.225	29.3	633.0
141.199	29.3	260.0
142.089	29.3	791.0
142.848	29.3	388.0
143.464	29.3	283.0
143.955	29.3	110.0
144.339	29.3	33.0
144.632	29.3	20.0
144.849	29.3	29.0
145.009	29.3	25.0
43.995	30.3	72.0
44.03	30.3	59.0
44.132	30.3	42.0
44.332	30.3	41.0
44.639	30.3	30.0
45.041	30.3	26.0
45.532	30.3	84.0
46.105	30.3	592.0
46.752	30.3	978.0
47.46	30.3	487.0
48.221	30.3	126.0
49.032	30.3	894.0
49.884	30.3	488.0
50.772	30.3	583.0
51.688	30.3	906.0
52.632	30.3	653.0
53.6	30.3	448.0
54.585	30.3	715.0
55.582	30.3	591.0
56.598	30.3	52.0
57.625	30.3	662.0
58.657	30.3	1286.0
59.694	30.3	787.0
60.737	30.3	348.0
61.785	30.3	383.0
62.835	30.3	1364.0
63.887	30.3	748.0
64.941	30.3	926.0
65.994	30.3	1264.0
67.049	30.3	704.0
68.105	30.3	614.0
69.159	30.3	449.0
70.213	30.3	458.0
71.265	30.3	530.0
72.318	30.3	1375.0
73.368	30.3	787.0
74.416	30.3	468.0
75.466	30.3	681.0
76.516	30.3	601.0
77.562	30.3	3042.0
78.605	30.3	633.0
79.651	30.3	697.0
80.697	30.3	793.0
81.739	30.3	699.0
82.779	30.3	181.0
83.821	30.3	422.0
84.86	30.3	505.0
85.898	30.3	417.0
86.936	30.3	682.0
87.972	30.3	281.0
89.008	30.3	318.0
90.044	30.3	65.0
91.077	30.3	390.0
92.112	30.3	602.0
93.145	30.3	619.0
94.178	30.3	785.0
95.21	30.3	157.0
96.238	30.3	764.0
97.27	30.3	534.0
98.3	30.3	245.0
99.328	30.3	1095.0
100.359	30.3	891.0
101.388	30.3	722.0
102.415	30.3	717.0
103.439	30.3	649.0
104.465	30.3	687.0
105.492	30.3	364.0
106.518	30.3	1036.0
107.543	30.3	915.0
108.567	30.3	220.0
109.592	30.3	289.0
110.617	30.3	744.0
111.64	30.3	327.0
112.663	30.3	631.0
113.686	30.3	496.0
114.709	30.3	1697.0
115.734	30.3	283.0
116.757	30.3	541.0
117.779	30.3	171.0
118.803	30.3	665.0
119.827	30.3	843.0
120.849	30.3	144.0
121.87	30.3	111.0
122.891	30.3	409.0
123.914	30.3	929.0
124.935	30.3	650.0
125.957	30.3	1028.0
126.978	30.3	777.0
127.999	30.3	684.0
129.02	30.3	466.0
130.04	30.3	103.0
131.061	30.3	888.0
132.079	30.3	415.0
133.097	30.3	25.0
134.12	30.3	13.0
135.14	30.3	13.0
136.158	30.3	11.0
137.177	30.3	23.0
138.196	30.3	208.0
139.215	30.3	911.0
140.226	30.3	823.0
141.2	30.3	85.0
142.087	30.3	35.0
142.848	30.3	47.0
143.466	30.3	129.0
143.954	30.3	301.0
144.335	30.3	363.0
144.627	30.3	190.0
144.847	30.3	132.0
145.009	30.3	78.0
43.996	31.3	40.0
44.031	31.3	50.0
44.134	31.3	22.0
44.334	31.3	33.0
44.641	31.3	38.0
45.042	31.3	26.0
45.532	31.3	32.0
46.105	31.3	52.0
46.752	31.3	343.0
47.46	31.3	578.0
48.221	31.3	188.0
49.032	31.3	467.0
49.885	31.3	475.0
50.772	31.3	732.0
51.688	31.3	382.0
52.632	31.3	275.0
53.601	31.3	1068.0
54.586	31.3	817.0
55.585	31.3	573.0
56.601	31.3	164.0
57.626	31.3	32.0
58.659	31.3	86.0
59.696	31.3	429.0
60.738	31.3	379.0
61.788	31.3	567.0
62.838	31.3	189.0
63.889	31.3	321.0
64.943	31.3	183.0
65.998	31.3	333.0
67.054	31.3	375.0
68.109	31.3	175.0
69.162	31.3	446.0
70.217	31.3	718.0
71.269	31.3	259.0
72.32	31.3	348.0
73.371	31.3	561.0
74.421	31.3	855.0
75.47	31.3	651.0
76.518	31.3	286.0
77.565	31.3	154.0
78.611	31.3	137.0
79.656	31.3	538.0
80.701	31.3	526.0
81.743	31.3	987.0
82.782	31.3	460.0
83.823	31.3	1278.0
84.863	31.3	1224.0
85.903	31.3	75.0
86.941	31.3	678.0
87.976	31.3	1013.0
89.012	31.3	949.0
90.047	31.3	93.0
91.081	31.3	197.0
92.114	31.3	641.0
93.147	31.3	896.0
94.181	31.3	603.0
95.213	31.3	482.0
96.243	31.3	170.0
97.275	31.3	40.0
98.305	31.3	29.0
99.333	31.3	412.0
100.362	31.3	1188.0
101.391	31.3	2316.0
102.418	31.3	1822.0
103.444	31.3	795.0
104.472	31.3	1306.0
105.497	31.3	540.0
106.523	31.3	339.0
107.549	31.3	40.0
108.572	31.3	57.0
109.596	31.3	696.0
110.621	31.3	196.0
111.645	31.3	111.0
112.668	31.3	662.0
113.69	31.3	568.0
114.715	31.3	649.0
115.74	31.3	593.0
116.762	31.3	1074.0
117.786	31.3	457.0
118.808	31.3	374.0
119.829	31.3	481.0
120.853	31.3	278.0
121.875	31.3	205.0
122.895	31.3	442.0
123.916	31.3	598.0
124.939	31.3	473.0
125.961	31.3	822.0
126.981	31.3	749.0
128.001	31.3	482.0
129.022	31.3	99.0
130.042	31.3	54.0
131.064	31.3	241.0
132.083	31.3	153.0
133.102	31.3	437.0
134.123	31.3	37.0
135.142	31.3	81.0
136.161	31.3	386.0
137.179	31.3	278.0
138.197	31.3	73.0
139.216	31.3	355.0
140.228	31.3	741.0
141.201	31.3	59.0
142.089	31.3	55.0
142.85	31.3	517.0
143.467	31.3	650.0
143.956	31.3	573.0
144.338	31.3	591.0
144.63	31.3	364.0
144.847	31.3	166.0
145.008	31.3	109.0
43.996	32.3	520.0
44.031	32.3	501.0
44.133	32.3	492.0
44.333	32.3	607.0
44.639	32.3	394.0
45.04	32.3	132.0
45.533	32.3	38.0
46.106	32.3	63.0
46.751	32.3	310.0
47.457	32.3	237.0
48.219	32.3	60.0
49.03	32.3	29.0
49.882	32.3	107.0
50.771	32.3	264.0
51.689	32.3	320.0
52.633	32.3	252.0
53.601	32.3	461.0
54.585	32.3	688.0
55.584	32.3	704.0
56.598	32.3	692.0
57.624	32.3	74.0
58.658	32.3	415.0
59.696	32.3	473.0
60.739	32.3	861.0
61.787	32.3	882.0
62.837	32.3	123.0
63.889	32.3	453.0
64.944	32.3	132.0
65.998	32.3	35.0
67.054	32.3	22.0
68.11	32.3	138.0
69.164	32.3	1158.0
70.216	32.3	433.0
71.267	32.3	481.0
72.32	32.3	905.0
73.372	32.3	689.0
74.422	32.3	181.0
75.472	32.3	258.0
76.52	32.3	219.0
77.565	32.3	419.0
78.611	32.3	476.0
79.656	32.3	641.0
80.7	32.3	508.0
81.742	32.3	590.0
82.783	32.3	1549.0
83.825	32.3	922.0
84.864	32.3	545.0
85.902	32.3	251.0
86.938	32.3	809.0
87.975	32.3	633.0
89.012	32.3	586.0
90.049	32.3	722.0
91.081	32.3	272.0
92.114	32.3	564.0
93.149	32.3	1211.0
94.182	32.3	460.0
95.212	32.3	614.0
96.241	32.3	50.0
97.275	32.3	22.0
98.306	32.3	266.0
99.334	32.3	678.0
100.362	32.3	521.0
101.391	32.3	587.0
102.419	32.3	737.0
103.445	32.3	954.0
104.471	32.3	813.0
105.499	32.3	537.0
106.525	32.3	66.0
107.55	32.3	143.0
108.572	32.3	431.0
109.596	32.3	835.0
110.622	32.3	255.0
111.646	32.3	975.0
112.668	32.3	322.0
113.691	32.3	91.0
114.715	32.3	86.0
115.739	32.3	407.0
116.762	32.3	1093.0
117.786	32.3	895.0
118.811	32.3	469.0
119.833	32.3	369.0
120.854	32.3	433.0
121.876	32.3	1082.0
122.897	32.3	779.0
123.919	32.3	895.0
124.94	32.3	290.0
125.962	32.3	419.0
126.981	32.3	511.0
128.001	32.3	387.0
129.024	32.3	407.0
130.046	32.3	33.0
131.065	32.3	138.0
132.084	32.3	192.0
133.103	32.3	238.0
134.125	32.3	62.0
135.145	32.3	234.0
136.162	32.3	357.0
137.181	32.3	484.0
138.2	32.3	204.0
139.218	32.3	368.0
140.229	32.3	48.0
141.202	32.3	160.0
142.089	32.3	522.0
142.85	32.3	1061.0
143.465	32.3	1101.0
143.955	32.3	701.0
144.337	32.3	306.0
144.629	32.3	165.0
144.848	32.3	94.0
145.009	32.3	63.0
43.995	33.3	733.0
44.031	33.3	768.0
44.134	33.3	709.0
44.333	33.3	647.0
44.64	33.3	504.0
45.041	33.3	255.0
45.531	33.3	236.0
46.104	33.3	210.0
46.751	33.3	411.0
47.46	33.3	165.0
48.219	33.3	36.0
49.03	33.3	33.0
49.884	33.3	154.0
50.771	33.3	480.0
51.688	33.3	1044.0
52.63	33.3	706.0
53.598	33.3	362.0
54.583	33.3	554.0
55.581	33.3	463.0
56.594	33.3	580.0
57.622	33.3	359.0
58.655	33.3	730.0
59.691	33.3	598.0
60.734	33.3	436.0
61.783	33.3	87.0
62.834	33.3	345.0
63.885	33.3	194.0
64.94	33.3	42.0
65.995	33.3	38.0
67.049	33.3	58.0
68.104	33.3	298.0
69.159	33.3	868.0
70.215	33.3	500.0
71.267	33.3	926.0
72.318	33.3	382.0
73.368	33.3	190.0
74.418	33.3	27.0
75.466	33.3	57.0
76.514	33.3	606.0
77.561	33.3	728.0
78.607	33.3	691.0
79.652	33.3	639.0
80.698	33.3	519.0
81.741	33.3	515.0
82.78	33.3	833.0
83.82	33.3	842.0
84.862	33.3	932.0
85.901	33.3	1158.0
86.938	33.3	881.0
87.973	33.3	630.0
89.01	33.3	450.0
90.045	33.3	1221.0
91.078	33.3	610.0
92.11	33.3	720.0
93.144	33.3	959.0
94.179	33.3	1210.0
95.209	33.3	117.0
96.239	33.3	42.0
97.271	33.3	28.0
98.302	33.3	165.0
99.332	33.3	475.0
100.36	33.3	903.0
101.39	33.3	248.0
102.418	33.3	607.0
103.443	33.3	671.0
104.468	33.3	685.0
105.496	33.3	584.0
106.521	33.3	817.0
107.546	33.3	1546.0
108.571	33.3	900.0
109.596	33.3	793.0
110.622	33.3	1118.0
111.644	33.3	462.0
112.667	33.3	978.0
113.691	33.3	114.0
114.715	33.3	26.0
115.741	33.3	298.0
116.762	33.3	911.0
117.785	33.3	873.0
118.809	33.3	317.0
119.831	33.3	1029.0
120.853	33.3	464.0
121.874	33.3	883.0
122.895	33.3	408.0
123.918	33.3	334.0
124.939	33.3	314.0
125.962	33.3	1318.0
126.98	33.3	940.0
127.999	33.3	793.0
129.021	33.3	188.0
130.042	33.3	16.0
131.064	33.3	49.0
132.083	33.3	13.0
133.102	33.3	13.0
134.122	33.3	44.0
135.14	33.3	417.0
136.159	33.3	442.0
137.178	33.3	1012.0
138.197	33.3	103.0
139.215	33.3	30.0
140.226	33.3	369.0
141.198	33.3	504.0
142.086	33.3	382.0
142.846	33.3	600.0
143.463	33.3	538.0
143.952	33.3	786.0
144.334	33.3	861.0
144.626	33.3	496.0
144.843	33.3	345.0
145.005	33.3	353.0
43.995	34.3	59.0
44.031	34.3	61.0
44.133	34.3	57.0
44.332	34.3	57.0
44.639	34.3	47.0
45.041	34.3	49.0
45.531	34.3	429.0
46.104	34.3	912.0
46.752	34.3	191.0
47.46	34.3	56.0
48.22	34.3	159.0
49.031	34.3	405.0
49.885	34.3	686.0
50.772	34.3	841.0
51.687	34.3	283.0
52.631	34.3	634.0
53.598	34.3	423.0
54.582	34.3	477.0
55.58	34.3	767.0
56.594	34.3	634.0
57.619	34.3	728.0
58.652	34.3	481.0
59.69	34.3	353.0
60.735	34.3	1335.0
61.783	34.3	551.0
62.833	34.3	1294.0
63.884	34.3	296.0
64.938	34.3	51.0
65.994	34.3	215.0
67.049	34.3	833.0
68.105	34.3	885.0
69.159	34.3	632.0
70.215	34.3	176.0
71.268	34.3	491.0
72.319	34.3	468.0
73.37	34.3	112.0
74.419	34.3	579.0
75.468	34.3	416.0
76.516	34.3	692.0
77.562	34.3	702.0
78.607	34.3	1144.0
79.651	34.3	1021.0
80.697	34.3	394.0
81.739	34.3	503.0
82.779	34.3	373.0
83.82	34.3	475.0
84.86	34.3	706.0
85.899	34.3	748.0
86.936	34.3	784.0
87.973	34.3	1235.0
89.01	34.3	725.0
90.045	34.3	738.0
91.079	34.3	403.0
92.112	34.3	290.0
93.146	34.3	1497.0
94.179	34.3	651.0
95.209	34.3	746.0
96.24	34.3	720.0
97.272	34.3	800.0
98.302	34.3	62.0
99.332	34.3	117.0
100.361	34.3	614.0
101.391	34.3	344.0
102.419	34.3	432.0
103.443	34.3	634.0
104.469	34.3	574.0
105.497	34.3	557.0
106.521	34.3	1327.0
107.547	34.3	658.0
108.571	34.3	711.0
109.597	34.3	1001.0
110.622	34.3	603.0
111.644	34.3	362.0
112.668	34.3	582.0
113.691	34.3	70.0
114.715	34.3	151.0
115.741	34.3	1359.0
116.763	34.3	434.0
117.786	34.3	422.0
118.809	34.3	667.0
119.833	34.3	1040.0
120.856	34.3	850.0
121.877	34.3	625.0
122.896	34.3	168.0
123.918	34.3	514.0
124.941	34.3	474.0
125.963	34.3	769.0
126.983	34.3	423.0
128.002	34.3	75.0
129.024	34.3	41.0
130.044	34.3	14.0
131.063	34.3	13.0
132.081	34.3	62.0
133.102	34.3	764.0
134.122	34.3	995.0
135.142	34.3	1076.0
136.16	34.3	187.0
137.178	34.3	193.0
138.197	34.3	754.0
139.215	34.3	474.0
140.228	34.3	107.0
141.2	34.3	559.0
142.085	34.3	778.0
142.845	34.3	188.0
143.461	34.3	112.0
143.951	34.3	459.0
144.333	34.3	426.0
144.626	34.3	292.0
144.843	34.3	149.0
145.002	34.3	154.0
43.998	35.3	39.0
44.033	35.3	56.0
44.134	35.3	69.0
44.333	35.3	43.0
44.639	35.3	43.0
45.041	35.3	32.0
45.533	35.3	69.0
46.105	35.3	433.0
46.751	35.3	711.0
47.46	35.3	287.0
48.22	35.3	217.0
49.031	35.3	371.0
49.883	35.3	489.0
50.771	35.3	463.0
51.688	35.3	241.0
52.631	35.3	66.0
53.598	35.3	46.0
54.583	35.3	473.0
55.582	35.3	544.0
56.595	35.3	267.0
57.621	35.3	133.0
58.655	35.3	49.0
59.692	35.3	808.0
60.736	35.3	654.0
61.786	35.3	779.0
62.835	35.3	500.0
63.887	35.3	968.0
64.942	35.3	352.0
65.997	35.3	150.0
67.053	35.3	357.0
68.108	35.3	757.0
69.163	35.3	880.0
70.217	35.3	504.0
71.27	35.3	117.0
72.323	35.3	62.0
73.374	35.3	284.0
74.423	35.3	870.0
75.473	35.3	676.0
76.519	35.3	950.0
77.564	35.3	911.0
78.612	35.3	710.0
79.657	35.3	887.0
80.702	35.3	866.0
81.745	35.3	928.0
82.786	35.3	708.0
83.826	35.3	161.0
84.866	35.3	446.0
85.903	35.3	734.0
86.94	35.3	577.0
87.977	35.3	994.0
89.014	35.3	344.0
90.05	35.3	228.0
91.082	35.3	395.0
92.116	35.3	291.0
93.149	35.3	415.0
94.182	35.3	643.0
95.211	35.3	799.0
96.241	35.3	1238.0
97.275	35.3	1327.0
98.305	35.3	335.0
99.334	35.3	1345.0
100.363	35.3	809.0
101.392	35.3	642.0
102.421	35.3	918.0
103.446	35.3	1082.0
104.472	35.3	802.0
105.5	35.3	804.0
106.527	35.3	135.0
107.551	35.3	404.0
108.576	35.3	337.0
109.6	35.3	150.0
110.625	35.3	132.0
111.649	35.3	505.0
112.672	35.3	172.0
113.694	35.3	190.0
114.72	35.3	50.0
115.744	35.3	903.0
116.766	35.3	925.0
117.789	35.3	592.0
118.812	35.3	613.0
119.834	35.3	454.0
120.856	35.3	599.0
121.877	35.3	483.0
122.9	35.3	31.0
123.922	35.3	362.0
124.942	35.3	1281.0
125.965	35.3	495.0
126.985	35.3	275.0
128.004	35.3	55.0
129.026	35.3	416.0
130.047	35.3	285.0
131.067	35.3	34.0
132.085	35.3	79.0
133.106	35.3	348.0
134.128	35.3	492.0
135.145	35.3	434.0
136.163	35.3	165.0
137.181	35.3	489.0
138.199	35.3	718.0
139.218	35.3	662.0
140.23	35.3	180.0
141.202	35.3	664.0
142.089	35.3	532.0
142.849	35.3	96.0
143.465	35.3	312.0
143.954	35.3	705.0
144.334	35.3	558.0
144.625	35.3	267.0
144.844	35.3	333.0
145.005	35.3	501.0
43.995	36.3	569.0
44.029	36.3	577.0
44.132	36.3	588.0
44.332	36.3	496.0
44.639	36.3	179.0
45.041	36.3	74.0
45.53	36.3	574.0
46.105	36.3	1315.0
46.751	36.3	853.0
47.459	36.3	607.0
48.22	36.3	326.0
49.03	36.3	109.0
49.883	36.3	493.0
50.77	36.3	516.0
51.688	36.3	533.0
52.631	36.3	362.0
53.598	36.3	385.0
54.581	36.3	367.0
55.579	36.3	587.0
56.592	36.3	693.0
57.619	36.3	532.0
58.651	36.3	92.0
59.689	36.3	426.0
60.733	36.3	570.0
61.781	36.3	592.0
62.833	36.3	415.0
63.885	36.3	514.0
64.939	36.3	499.0
65.994	36.3	553.0
67.05	36.3	603.0
68.105	36.3	1002.0
69.158	36.3	926.0
70.213	36.3	186.0
71.267	36.3	426.0
72.32	36.3	108.0
73.37	36.3	853.0
74.42	36.3	1514.0
75.469	36.3	934.0
76.517	36.3	675.0
77.562	36.3	517.0
78.607	36.3	306.0
79.652	36.3	86.0
80.697	36.3	61.0
81.74	36.3	426.0
82.779	36.3	809.0
83.82	36.3	95.0
84.861	36.3	43.0
85.899	36.3	684.0
86.937	36.3	924.0
87.975	36.3	1455.0
89.011	36.3	1746.0
90.045	36.3	513.0
91.078	36.3	904.0
92.111	36.3	120.0
93.145	36.3	583.0
94.18	36.3	1253.0
95.21	36.3	717.0
96.24	36.3	2129.0
97.272	36.3	744.0
98.303	36.3	944.0
99.333	36.3	318.0
100.361	36.3	173.0
101.389	36.3	201.0
102.418	36.3	499.0
103.444	36.3	626.0
104.471	36.3	676.0
105.499	36.3	239.0
106.523	36.3	38.0
107.548	36.3	362.0
108.573	36.3	965.0
109.597	36.3	772.0
110.622	36.3	66.0
111.647	36.3	416.0
112.67	36.3	422.0
113.693	36.3	460.0
114.717	36.3	506.0
115.741	36.3	349.0
116.764	36.3	430.0
117.787	36.3	391.0
118.811	36.3	548.0
119.834	36.3	171.0
120.857	36.3	538.0
121.879	36.3	679.0
122.9	36.3	52.0
123.921	36.3	479.0
124.943	36.3	229.0
125.964	36.3	33.0
126.983	36.3	27.0
128.002	36.3	26.0
129.024	36.3	233.0
130.044	36.3	717.0
131.064	36.3	53.0
132.084	36.3	17.0
133.103	36.3	88.0
134.124	36.3	537.0
135.144	36.3	184.0
136.162	36.3	503.0
137.179	36.3	225.0
138.197	36.3	192.0
139.215	36.3	650.0
140.227	36.3	724.0
141.2	36.3	747.0
142.087	36.3	79.0
142.847	36.3	23.0
143.462	36.3	24.0
143.951	36.3	22.0
144.332	36.3	40.0
144.624	36.3	68.0
144.842	36.3	93.0
145.002	36.3	117.0
43.996	37.3	1402.0
44.031	37.3	1351.0
44.134	37.3	1415.0
44.333	37.3	1141.0
44.639	37.3	412.0
45.041	37.3	86.0
45.533	37.3	257.0
46.107	37.3	547.0
46.752	37.3	1087.0
47.458	37.3	466.0
48.22	37.3	765.0
49.031	37.3	266.0
49.883	37.3	29.0
50.77	37.3	528.0
51.686	37.3	1348.0
52.63	37.3	247.0
53.597	37.3	191.0
54.581	37.3	284.0
55.577	37.3	559.0
56.59	37.3	641.0
57.617	37.3	185.0
58.65	37.3	236.0
59.688	37.3	752.0
60.733	37.3	1116.0
61.782	37.3	947.0
62.832	37.3	615.0
63.884	37.3	92.0
64.938	37.3	640.0
65.993	37.3	1451.0
67.049	37.3	1166.0
68.104	37.3	602.0
69.158	37.3	420.0
70.212	37.3	447.0
71.266	37.3	220.0
72.32	37.3	29.0
73.372	37.3	39.0
74.421	37.3	95.0
75.47	37.3	82.0
76.517	37.3	336.0
77.563	37.3	149.0
78.61	37.3	176.0
79.655	37.3	932.0
80.699	37.3	226.0
81.74	37.3	135.0
82.78	37.3	749.0
83.82	37.3	717.0
84.861	37.3	460.0
85.9	37.3	42.0
86.936	37.3	140.0
87.972	37.3	779.0
89.011	37.3	931.0
90.046	37.3	455.0
91.078	37.3	600.0
92.111	37.3	153.0
93.144	37.3	45.0
94.179	37.3	317.0
95.21	37.3	2028.0
96.239	37.3	2448.0
97.272	37.3	354.0
98.303	37.3	59.0
99.332	37.3	90.0
100.361	37.3	363.0
101.389	37.3	220.0
102.417	37.3	200.0
103.444	37.3	132.0
104.471	37.3	420.0
105.499	37.3	446.0
106.524	37.3	36.0
107.549	37.3	148.0
108.573	37.3	408.0
109.598	37.3	617.0
110.624	37.3	130.0
111.648	37.3	47.0
112.672	37.3	463.0
113.695	37.3	624.0
114.719	37.3	634.0
115.744	37.3	583.0
116.767	37.3	955.0
117.788	37.3	266.0
118.81	37.3	764.0
119.834	37.3	772.0
120.857	37.3	1249.0
121.879	37.3	577.0
122.9	37.3	311.0
123.92	37.3	681.0
124.942	37.3	207.0
125.964	37.3	92.0
126.984	37.3	1010.0
128.003	37.3	324.0
129.023	37.3	369.0
130.043	37.3	1057.0
131.064	37.3	101.0
132.084	37.3	483.0
133.105	37.3	854.0
134.124	37.3	806.0
135.144	37.3	118.0
136.162	37.3	25.0
137.181	37.3	23.0
138.199	37.3	11.0
139.216	37.3	36.0
140.227	37.3	429.0
141.199	37.3	640.0
142.086	37.3	80.0
142.847	37.3	16.0
143.462	37.3	120.0
143.95	37.3	658.0
144.332	37.3	1502.0
144.624	37.3	1486.0
144.842	37.3	1474.0
145.002	37.3	1201.0
43.997	38.3	165.0
44.032	38.3	146.0
44.133	38.3	128.0
44.334	38.3	97.0
44.641	38.3	64.0
45.042	38.3	56.0
45.534	38.3	361.0
46.107	38.3	508.0
46.751	38.3	789.0
47.458	38.3	554.0
48.218	38.3	399.0
49.03	38.3	462.0
49.882	38.3	93.0
50.769	38.3	317.0
51.687	38.3	593.0
52.63	38.3	57.0
53.598	38.3	333.0
54.581	38.3	541.0
55.579	38.3	510.0
56.593	38.3	689.0
57.618	38.3	58.0
58.652	38.3	204.0
59.69	38.3	589.0
60.736	38.3	625.0
61.785	38.3	159.0
62.835	38.3	49.0
63.888	38.3	37.0
64.943	38.3	436.0
65.997	38.3	574.0
67.053	38.3	375.0
68.108	38.3	817.0
69.162	38.3	544.0
70.218	38.3	118.0
71.271	38.3	101.0
72.324	38.3	202.0
73.375	38.3	496.0
74.424	38.3	87.0
75.474	38.3	304.0
76.522	38.3	876.0
77.568	38.3	723.0
78.612	38.3	1537.0
79.657	38.3	414.0
80.702	38.3	623.0
81.744	38.3	292.0
82.785	38.3	1174.0
83.825	38.3	1181.0
84.864	38.3	118.0
85.903	38.3	85.0
86.939	38.3	46.0
87.976	38.3	641.0
89.014	38.3	806.0
90.05	38.3	840.0
91.082	38.3	434.0
92.115	38.3	199.0
93.149	38.3	38.0
94.182	38.3	44.0
95.213	38.3	435.0
96.242	38.3	587.0
97.274	38.3	127.0
98.306	38.3	33.0
99.335	38.3	102.0
100.365	38.3	168.0
101.394	38.3	58.0
102.422	38.3	828.0
103.448	38.3	318.0
104.473	38.3	31.0
105.501	38.3	54.0
106.526	38.3	160.0
107.552	38.3	660.0
108.577	38.3	255.0
109.601	38.3	1064.0
110.627	38.3	1080.0
111.651	38.3	836.0
112.674	38.3	907.0
113.697	38.3	570.0
114.721	38.3	1106.0
115.746	38.3	203.0
116.769	38.3	537.0
117.791	38.3	486.0
118.816	38.3	654.0
119.839	38.3	663.0
120.861	38.3	646.0
121.881	38.3	292.0
122.903	38.3	261.0
123.926	38.3	145.0
124.948	38.3	568.0
125.969	38.3	434.0
126.988	38.3	564.0
128.007	38.3	311.0
129.028	38.3	37.0
130.049	38.3	39.0
131.068	38.3	37.0
132.086	38.3	541.0
133.106	38.3	587.0
134.127	38.3	572.0
135.147	38.3	218.0
136.164	38.3	749.0
137.182	38.3	205.0
138.201	38.3	371.0
139.218	38.3	143.0
140.229	38.3	79.0
141.201	38.3	1403.0
142.088	38.3	1305.0
142.847	38.3	292.0
143.463	38.3	496.0
143.953	38.3	641.0
144.333	38.3	623.0
144.625	38.3	506.0
144.842	38.3	408.0
145.002	38.3	403.0
43.995	39.3	165.0
44.032	39.3	172.0
44.134	39.3	120.0
44.333	39.3	63.0
44.641	39.3	119.0
45.042	39.3	227.0
45.532	39.3	184.0
46.105	39.3	298.0
46.751	39.3	370.0
47.459	39.3	356.0
48.219	39.3	314.0
49.03	39.3	828.0
49.883	39.3	329.0
50.768	39.3	56.0
51.685	39.3	21.0
52.628	39.3	45.0
53.596	39.3	349.0
54.58	39.3	226.0
55.577	39.3	178.0
56.59	39.3	134.0
57.616	39.3	106.0
58.649	39.3	31.0
59.687	39.3	80.0
60.732	39.3	401.0
61.782	39.3	69.0
62.832	39.3	32.0
63.884	39.3	40.0
64.939	39.3	376.0
65.994	39.3	382.0
67.05	39.3	1053.0
68.106	39.3	426.0
69.16	39.3	104.0
70.214	39.3	30.0
71.267	39.3	65.0
72.32	39.3	1108.0
73.373	39.3	1382.0
74.422	39.3	664.0
75.47	39.3	262.0
76.518	39.3	397.0
77.563	39.3	444.0
78.608	39.3	784.0
79.654	39.3	853.0
80.699	39.3	739.0
81.74	39.3	937.0
82.78	39.3	785.0
83.821	39.3	683.0
84.861	39.3	364.0
85.9	39.3	42.0
86.937	39.3	242.0
87.973	39.3	543.0
89.01	39.3	467.0
90.045	39.3	189.0
91.077	39.3	181.0
92.109	39.3	876.0
93.144	39.3	565.0
94.178	39.3	33.0
95.209	39.3	768.0
96.24	39.3	2052.0
97.272	39.3	489.0
98.303	39.3	215.0
99.331	39.3	859.0
100.36	39.3	466.0
101.39	39.3	145.0
102.42	39.3	211.0
103.445	39.3	598.0
104.473	39.3	742.0
105.499	39.3	247.0
106.523	39.3	340.0
107.549	39.3	502.0
108.574	39.3	345.0
109.6	39.3	438.0
110.627	39.3	519.0
111.651	39.3	1126.0
112.675	39.3	651.0
113.697	39.3	558.0
114.72	39.3	959.0
115.744	39.3	1117.0
116.766	39.3	805.0
117.79	39.3	1168.0
118.814	39.3	425.0
119.838	39.3	474.0
120.861	39.3	857.0
121.881	39.3	545.0
122.902	39.3	725.0
123.925	39.3	255.0
124.945	39.3	626.0
125.965	39.3	756.0
126.985	39.3	773.0
128.004	39.3	38.0
129.027	39.3	159.0
130.049	39.3	134.0
131.067	39.3	31.0
132.084	39.3	65.0
133.103	39.3	139.0
134.124	39.3	23.0
135.143	39.3	114.0
136.161	39.3	636.0
137.179	39.3	455.0
138.198	39.3	509.0
139.216	39.3	505.0
140.227	39.3	1144.0
141.199	39.3	777.0
142.085	39.3	516.0
142.843	39.3	432.0
143.459	39.3	344.0
143.948	39.3	394.0
144.329	39.3	463.0
144.621	39.3	373.0
144.838	39.3	368.0
144.999	39.3	422.0
43.995	40.3	26.0
44.031	40.3	29.0
44.134	40.3	42.0
44.332	40.3	171.0
44.639	40.3	461.0
45.041	40.3	955.0
45.532	40.3	1669.0
46.104	40.3	540.0
46.749	40.3	1180.0
47.458	40.3	674.0
48.219	40.3	365.0
49.029	40.3	913.0
49.882	40.3	637.0
50.767	40.3	426.0
51.684	40.3	47.0
52.628	40.3	28.0
53.596	40.3	234.0
54.579	40.3	96.0
55.576	40.3	33.0
56.589	40.3	1234.0
57.614	40.3	1040.0
58.648	40.3	600.0
59.687	40.3	99.0
60.732	40.3	400.0
61.78	40.3	148.0
62.831	40.3	31.0
63.885	40.3	53.0
64.938	40.3	67.0
65.993	40.3	495.0
67.05	40.3	534.0
68.106	40.3	638.0
69.16	40.3	346.0
70.213	40.3	263.0
71.266	40.3	782.0
72.319	40.3	510.0
73.371	40.3	1056.0
74.42	40.3	139.0
75.47	40.3	195.0
76.518	40.3	101.0
77.564	40.3	658.0
78.61	40.3	622.0
79.655	40.3	547.0
80.699	40.3	734.0
81.741	40.3	412.0
82.781	40.3	437.0
83.822	40.3	377.0
84.861	40.3	540.0
85.899	40.3	768.0
86.937	40.3	496.0
87.972	40.3	1123.0
89.009	40.3	446.0
90.045	40.3	190.0
91.079	40.3	82.0
92.112	40.3	465.0
93.146	40.3	598.0
94.18	40.3	307.0
95.21	40.3	61.0
96.241	40.3	177.0
97.274	40.3	132.0
98.304	40.3	673.0
99.332	40.3	1001.0
100.36	40.3	341.0
101.389	40.3	194.0
102.419	40.3	351.0
103.444	40.3	1841.0
104.471	40.3	921.0
105.498	40.3	457.0
106.525	40.3	906.0
107.552	40.3	591.0
108.574	40.3	371.0
109.599	40.3	676.0
110.626	40.3	482.0
111.649	40.3	441.0
112.672	40.3	1009.0
113.695	40.3	589.0
114.719	40.3	698.0
115.745	40.3	568.0
116.767	40.3	881.0
117.79	40.3	270.0
118.814	40.3	308.0
119.838	40.3	532.0
120.861	40.3	701.0
121.881	40.3	430.0
122.902	40.3	412.0
123.923	40.3	181.0
124.944	40.3	789.0
125.966	40.3	388.0
126.986	40.3	383.0
128.006	40.3	69.0
129.026	40.3	844.0
130.044	40.3	525.0
131.065	40.3	47.0
132.086	40.3	37.0
133.106	40.3	18.0
134.126	40.3	145.0
135.145	40.3	203.0
136.162	40.3	388.0
137.18	40.3	444.0
138.198	40.3	405.0
139.215	40.3	393.0
140.227	40.3	612.0
141.199	40.3	612.0
142.085	40.3	374.0
142.844	40.3	508.0
143.459	40.3	1316.0
143.949	40.3	2158.0
144.33	40.3	2145.0
144.621	40.3	1355.0
144.838	40.3	678.0
144.999	40.3	515.0
43.995	41.3	838.0
44.031	41.3	823.0
44.134	41.3	735.0
44.333	41.3	461.0
44.64	41.3	275.0
45.042	41.3	189.0
45.532	41.3	135.0
46.106	41.3	46.0
46.751	41.3	31.0
47.458	41.3	42.0
48.219	41.3	76.0
49.03	41.3	677.0
49.881	41.3	1119.0
50.767	41.3	1009.0
51.683	41.3	1126.0
52.628	41.3	163.0
53.596	41.3	827.0
54.579	41.3	150.0
55.575	41.3	14.0
56.589	41.3	317.0
57.615	41.3	755.0
58.647	41.3	836.0
59.687	41.3	301.0
60.732	41.3	746.0
61.782	41.3	510.0
62.831	41.3	569.0
63.886	41.3	1295.0
64.941	41.3	454.0
65.993	41.3	338.0
67.049	41.3	2187.0
68.105	41.3	1007.0
69.159	41.3	571.0
70.213	41.3	54.0
71.266	41.3	58.0
72.32	41.3	620.0
73.372	41.3	693.0
74.42	41.3	213.0
75.468	41.3	66.0
76.519	41.3	101.0
77.567	41.3	1215.0
78.612	41.3	471.0
79.656	41.3	94.0
80.7	41.3	31.0
81.743	41.3	34.0
82.781	41.3	65.0
83.821	41.3	179.0
84.862	41.3	766.0
85.899	41.3	583.0
86.936	41.3	521.0
87.974	41.3	419.0
89.011	41.3	75.0
90.046	41.3	115.0
91.077	41.3	208.0
92.111	41.3	1005.0
93.146	41.3	1279.0
94.18	41.3	326.0
95.209	41.3	33.0
96.239	41.3	343.0
97.273	41.3	978.0
98.305	41.3	217.0
99.332	41.3	635.0
100.36	41.3	688.0
101.389	41.3	525.0
102.418	41.3	441.0
103.445	41.3	955.0
104.473	41.3	763.0
105.5	41.3	797.0
106.526	41.3	695.0
107.55	41.3	1023.0
108.573	41.3	887.0
109.599	41.3	806.0
110.626	41.3	234.0
111.648	41.3	97.0
112.672	41.3	425.0
113.695	41.3	1592.0
114.721	41.3	969.0
115.746	41.3	480.0
116.767	41.3	899.0
117.79	41.3	670.0
118.815	41.3	924.0
119.836	41.3	666.0
120.859	41.3	145.0
121.881	41.3	294.0
122.903	41.3	60.0
123.925	41.3	70.0
124.945	41.3	860.0
125.966	41.3	271.0
126.986	41.3	56.0
128.004	41.3	69.0
129.024	41.3	643.0
130.045	41.3	1282.0
131.066	41.3	220.0
132.087	41.3	862.0
133.106	41.3	336.0
134.127	41.3	136.0
135.146	41.3	142.0
136.164	41.3	422.0
137.181	41.3	639.0
138.199	41.3	980.0
139.218	41.3	678.0
140.228	41.3	488.0
141.198	41.3	679.0
142.085	41.3	373.0
142.844	41.3	404.0
143.459	41.3	636.0
143.949	41.3	465.0
144.329	41.3	488.0
144.62	41.3	511.0
144.839	41.3	562.0
144.999	41.3	728.0
43.995	42.3	113.0
44.031	42.3	99.0
44.134	42.3	105.0
44.334	42.3	141.0
44.64	42.3	283.0
45.041	42.3	1055.0
45.533	42.3	926.0
46.105	42.3	577.0
46.751	42.3	400.0
47.459	42.3	114.0
48.219	42.3	1524.0
49.029	42.3	5159.0
49.881	42.3	1520.0
50.767	42.3	685.0
51.683	42.3	286.0
52.627	42.3	153.0
53.594	42.3	128.0
54.578	42.3	17.0
55.575	42.3	12.0
56.589	42.3	74.0
57.615	42.3	337.0
58.647	42.3	297.0
59.687	42.3	84.0
60.732	42.3	209.0
61.781	42.3	787.0
62.831	42.3	417.0
63.884	42.3	148.0
64.939	42.3	87.0
65.993	42.3	529.0
67.048	42.3	921.0
68.104	42.3	881.0
69.159	42.3	509.0
70.214	42.3	52.0
71.268	42.3	34.0
72.32	42.3	85.0
73.371	42.3	328.0
74.42	42.3	656.0
75.47	42.3	593.0
76.519	42.3	187.0
77.566	42.3	350.0
78.611	42.3	393.0
79.656	42.3	883.0
80.7	42.3	144.0
81.741	42.3	751.0
82.781	42.3	1110.0
83.822	42.3	702.0
84.863	42.3	227.0
85.9	42.3	32.0
86.935	42.3	43.0
87.972	42.3	37.0
89.009	42.3	41.0
90.045	42.3	625.0
91.078	42.3	479.0
92.111	42.3	1152.0
93.146	42.3	885.0
94.179	42.3	565.0
95.21	42.3	44.0
96.24	42.3	184.0
97.272	42.3	186.0
98.304	42.3	339.0
99.333	42.3	588.0
100.362	42.3	365.0
101.391	42.3	568.0
102.42	42.3	1882.0
103.446	42.3	1047.0
104.472	42.3	881.0
105.499	42.3	836.0
106.527	42.3	515.0
107.553	42.3	1034.0
108.576	42.3	1050.0
109.601	42.3	93.0
110.627	42.3	34.0
111.651	42.3	204.0
112.673	42.3	206.0
113.697	42.3	196.0
114.723	42.3	117.0
115.747	42.3	435.0
116.768	42.3	817.0
117.791	42.3	713.0
118.815	42.3	353.0
119.837	42.3	152.0
120.86	42.3	26.0
121.882	42.3	22.0
122.903	42.3	24.0
123.924	42.3	28.0
124.946	42.3	191.0
125.967	42.3	114.0
126.988	42.3	503.0
128.006	42.3	313.0
129.026	42.3	384.0
130.047	42.3	406.0
131.068	42.3	559.0
132.085	42.3	568.0
133.104	42.3	135.0
134.127	42.3	321.0
135.145	42.3	346.0
136.162	42.3	63.0
137.181	42.3	241.0
138.2	42.3	186.0
139.217	42.3	479.0
140.227	42.3	855.0
141.198	42.3	490.0
142.086	42.3	962.0
142.844	42.3	644.0
143.457	42.3	701.0
143.946	42.3	1705.0
144.328	42.3	1847.0
144.619	42.3	1908.0
144.838	42.3	2033.0
144.998	42.3	1981.0
43.996	43.3	857.0
44.032	43.3	795.0
44.134	43.3	804.0
44.332	43.3	846.0
44.639	43.3	787.0
45.041	43.3	1070.0
45.534	43.3	797.0
46.107	43.3	445.0
46.751	43.3	1400.0
47.458	43.3	2875.0
48.218	43.3	3707.0
49.028	43.3	2665.0
49.88	43.3	277.0
50.766	43.3	283.0
51.683	43.3	1019.0
52.628	43.3	409.0
53.594	43.3	72.0
54.577	43.3	24.0
55.575	43.3	46.0
56.588	43.3	591.0
57.612	43.3	628.0
58.645	43.3	764.0
59.687	43.3	978.0
60.732	43.3	410.0
61.78	43.3	493.0
62.831	43.3	1445.0
63.882	43.3	578.0
64.937	43.3	313.0
65.993	43.3	855.0
67.049	43.3	1168.0
68.104	43.3	662.0
69.158	43.3	478.0
70.212	43.3	615.0
71.266	43.3	73.0
72.319	43.3	270.0
73.371	43.3	245.0
74.42	43.3	229.0
75.469	43.3	329.0
76.518	43.3	718.0
77.567	43.3	374.0
78.613	43.3	735.0
79.657	43.3	1244.0
80.701	43.3	299.0
81.743	43.3	500.0
82.782	43.3	621.0
83.823	43.3	641.0
84.863	43.3	1138.0
85.899	43.3	635.0
86.937	43.3	171.0
87.974	43.3	78.0
89.01	43.3	42.0
90.046	43.3	114.0
91.079	43.3	653.0
92.111	43.3	845.0
93.146	43.3	260.0
94.18	43.3	749.0
95.209	43.3	345.0
96.24	43.3	378.0
97.274	43.3	113.0
98.304	43.3	31.0
99.332	43.3	203.0
100.362	43.3	1098.0
101.391	43.3	833.0
102.42	43.3	1935.0
103.445	43.3	1600.0
104.471	43.3	985.0
105.5	43.3	630.0
106.526	43.3	419.0
107.55	43.3	254.0
108.574	43.3	44.0
109.599	43.3	81.0
110.627	43.3	437.0
111.651	43.3	575.0
112.673	43.3	737.0
113.698	43.3	509.0
114.723	43.3	465.0
115.746	43.3	525.0
116.768	43.3	718.0
117.791	43.3	463.0
118.816	43.3	28.0
119.838	43.3	28.0
120.861	43.3	34.0
121.882	43.3	25.0
122.903	43.3	35.0
123.926	43.3	24.0
124.947	43.3	26.0
125.968	43.3	35.0
126.988	43.3	480.0
128.006	43.3	1408.0
129.025	43.3	736.0
130.047	43.3	226.0
131.066	43.3	449.0
132.085	43.3	500.0
133.106	43.3	566.0
134.127	43.3	1211.0
135.146	43.3	287.0
136.163	43.3	66.0
137.18	43.3	602.0
138.198	43.3	613.0
139.216	43.3	1139.0
140.227	43.3	595.0
141.198	43.3	570.0
142.085	43.3	155.0
142.844	43.3	333.0
143.459	43.3	760.0
143.947	43.3	1251.0
144.328	43.3	1505.0
144.62	43.3	1590.0
144.837	43.3	1343.0
144.997	43.3	1035.0
43.997	44.3	769.0
44.033	44.3	814.0
44.135	44.3	840.0
44.333	44.3	911.0
44.64	44.3	761.0
45.042	44.3	784.0
45.533	44.3	1189.0
46.105	44.3	2036.0
46.75	44.3	3321.0
47.457	44.3	2709.0
48.218	44.3	2378.0
49.029	44.3	1111.0
49.881	44.3	653.0
50.768	44.3	432.0
51.685	44.3	822.0
52.629	44.3	410.0
53.597	44.3	502.0
54.579	44.3	42.0
55.577	44.3	37.0
56.591	44.3	800.0
[truncated: 9,000 more rows]
