# Supplementary material for: Multimodal dynamic and unclonable anti-counterfeiting using robust diamond microparticles on heterogeneous substrate
Source: Nat Commun. 2023 May 2;14:2507. doi: 10.1038/s41467-023-38178-1 (PMC10154296; doi:10.1038/s41467-023-38178-1)
Supplement: Supplementary file 3 — Source Data [file 41467_2023_38178_MOESM3_ESM.zip › Source Data/Fig 4/17_2.txt]

44.997	26.3	514.0
45.033	26.3	482.0
45.136	26.3	363.0
45.332	26.3	229.0
45.634	26.3	145.0
46.034	26.3	65.0
46.52	26.3	131.0
47.085	26.3	270.0
47.724	26.3	1219.0
48.425	26.3	744.0
49.177	26.3	145.0
49.981	26.3	1051.0
50.826	26.3	769.0
51.705	26.3	40.0
52.613	26.3	43.0
53.548	26.3	211.0
54.506	26.3	72.0
55.48	26.3	74.0
56.472	26.3	542.0
57.478	26.3	439.0
58.492	26.3	1056.0
59.512	26.3	1176.0
60.54	26.3	369.0
61.572	26.3	92.0
62.609	26.3	233.0
63.648	26.3	622.0
64.69	26.3	1303.0
65.732	26.3	642.0
66.776	26.3	724.0
67.821	26.3	791.0
68.863	26.3	487.0
69.908	26.3	524.0
70.952	26.3	1840.0
71.994	26.3	2075.0
73.036	26.3	1582.0
74.078	26.3	353.0
75.118	26.3	1445.0
76.156	26.3	300.0
77.194	26.3	254.0
78.231	26.3	328.0
79.265	26.3	860.0
80.3	26.3	723.0
81.334	26.3	1339.0
82.366	26.3	1408.0
83.397	26.3	784.0
84.428	26.3	809.0
85.459	26.3	2039.0
86.486	26.3	410.0
87.513	26.3	900.0
88.541	26.3	494.0
89.567	26.3	396.0
90.591	26.3	330.0
91.614	26.3	521.0
92.64	26.3	1010.0
93.663	26.3	565.0
94.684	26.3	92.0
95.705	26.3	660.0
96.728	26.3	575.0
97.749	26.3	962.0
98.768	26.3	844.0
99.788	26.3	810.0
100.808	26.3	98.0
101.828	26.3	48.0
102.845	26.3	506.0
103.861	26.3	550.0
104.878	26.3	667.0
105.896	26.3	1461.0
106.913	26.3	478.0
107.928	26.3	529.0
108.944	26.3	902.0
109.958	26.3	1029.0
110.973	26.3	1829.0
111.986	26.3	790.0
113.0	26.3	1238.0
114.017	26.3	585.0
115.031	26.3	1240.0
116.041	26.3	787.0
117.056	26.3	1747.0
118.069	26.3	201.0
119.081	26.3	156.0
120.093	26.3	441.0
121.106	26.3	410.0
122.117	26.3	1910.0
123.126	26.3	1616.0
124.138	26.3	60.0
125.151	26.3	30.0
126.162	26.3	19.0
127.169	26.3	24.0
128.179	26.3	24.0
129.189	26.3	219.0
130.199	26.3	566.0
131.207	26.3	410.0
132.216	26.3	469.0
133.226	26.3	428.0
134.235	26.3	472.0
135.245	26.3	787.0
136.251	26.3	111.0
137.257	26.3	14.0
138.266	26.3	60.0
139.272	26.3	313.0
140.272	26.3	237.0
141.236	26.3	10.0
142.114	26.3	265.0
142.865	26.3	194.0
143.472	26.3	24.0
143.957	26.3	22.0
144.336	26.3	15.0
144.622	26.3	18.0
144.838	26.3	19.0
144.998	26.3	15.0
44.995	27.3	30.0
45.03	27.3	21.0
45.133	27.3	21.0
45.332	27.3	43.0
45.636	27.3	154.0
46.032	27.3	853.0
46.517	27.3	1607.0
47.084	27.3	481.0
47.722	27.3	289.0
48.422	27.3	434.0
49.174	27.3	70.0
49.976	27.3	187.0
50.819	27.3	236.0
51.697	27.3	51.0
52.603	27.3	158.0
53.538	27.3	603.0
54.496	27.3	55.0
55.469	27.3	19.0
56.456	27.3	237.0
57.461	27.3	433.0
58.478	27.3	380.0
59.497	27.3	611.0
60.523	27.3	82.0
61.559	27.3	223.0
62.596	27.3	284.0
63.635	27.3	694.0
64.676	27.3	630.0
65.718	27.3	646.0
66.763	27.3	638.0
67.808	27.3	1045.0
68.851	27.3	542.0
69.894	27.3	73.0
70.938	27.3	385.0
71.983	27.3	470.0
73.025	27.3	891.0
74.065	27.3	459.0
75.105	27.3	594.0
76.144	27.3	946.0
77.181	27.3	1149.0
78.218	27.3	723.0
79.255	27.3	462.0
80.291	27.3	371.0
81.324	27.3	533.0
82.356	27.3	322.0
83.389	27.3	306.0
84.421	27.3	262.0
85.45	27.3	811.0
86.478	27.3	513.0
87.505	27.3	481.0
88.534	27.3	1211.0
89.56	27.3	466.0
90.583	27.3	511.0
91.606	27.3	751.0
92.631	27.3	405.0
93.657	27.3	916.0
94.678	27.3	366.0
95.7	27.3	211.0
96.723	27.3	630.0
97.745	27.3	1506.0
98.764	27.3	587.0
99.783	27.3	331.0
100.804	27.3	506.0
101.825	27.3	397.0
102.841	27.3	470.0
103.857	27.3	594.0
104.875	27.3	673.0
105.892	27.3	213.0
106.907	27.3	495.0
107.923	27.3	466.0
108.939	27.3	249.0
109.954	27.3	815.0
110.969	27.3	857.0
111.983	27.3	560.0
112.998	27.3	434.0
114.011	27.3	397.0
115.025	27.3	223.0
116.039	27.3	758.0
117.053	27.3	727.0
118.066	27.3	209.0
119.076	27.3	373.0
120.088	27.3	312.0
121.101	27.3	416.0
122.112	27.3	258.0
123.123	27.3	856.0
124.135	27.3	258.0
125.147	27.3	68.0
126.157	27.3	91.0
127.166	27.3	155.0
128.175	27.3	441.0
129.185	27.3	1202.0
130.195	27.3	709.0
131.203	27.3	437.0
132.213	27.3	486.0
133.223	27.3	487.0
134.232	27.3	421.0
135.239	27.3	481.0
136.246	27.3	131.0
137.255	27.3	1068.0
138.262	27.3	570.0
139.267	27.3	631.0
140.266	27.3	166.0
141.226	27.3	22.0
142.104	27.3	143.0
142.853	27.3	796.0
143.462	27.3	608.0
143.947	27.3	1168.0
144.325	27.3	941.0
144.614	27.3	599.0
144.828	27.3	453.0
144.987	27.3	417.0
44.996	28.3	35.0
45.031	28.3	47.0
45.134	28.3	44.0
45.332	28.3	29.0
45.634	28.3	199.0
46.032	28.3	1430.0
46.517	28.3	2025.0
47.082	28.3	686.0
47.72	28.3	460.0
48.419	28.3	294.0
49.173	28.3	48.0
49.976	28.3	57.0
50.819	28.3	29.0
51.696	28.3	29.0
52.604	28.3	362.0
53.538	28.3	345.0
54.496	28.3	285.0
55.468	28.3	196.0
56.457	28.3	373.0
57.462	28.3	897.0
58.477	28.3	306.0
59.499	28.3	593.0
60.527	28.3	870.0
61.56	28.3	652.0
62.598	28.3	611.0
63.638	28.3	877.0
64.68	28.3	418.0
65.722	28.3	645.0
66.766	28.3	828.0
67.812	28.3	840.0
68.855	28.3	212.0
69.898	28.3	36.0
70.943	28.3	269.0
71.986	28.3	890.0
73.028	28.3	636.0
74.068	28.3	1155.0
75.107	28.3	812.0
76.148	28.3	596.0
77.187	28.3	701.0
78.223	28.3	750.0
79.257	28.3	882.0
80.292	28.3	1610.0
81.327	28.3	742.0
82.359	28.3	616.0
83.391	28.3	1085.0
84.422	28.3	493.0
85.452	28.3	217.0
86.482	28.3	290.0
87.51	28.3	1192.0
88.536	28.3	309.0
89.563	28.3	410.0
90.588	28.3	208.0
91.61	28.3	448.0
92.635	28.3	689.0
93.659	28.3	537.0
94.68	28.3	523.0
95.702	28.3	714.0
96.724	28.3	383.0
97.746	28.3	675.0
98.766	28.3	670.0
99.787	28.3	1417.0
100.807	28.3	812.0
101.824	28.3	1147.0
102.842	28.3	964.0
103.86	28.3	529.0
104.877	28.3	370.0
105.896	28.3	546.0
106.913	28.3	663.0
107.928	28.3	302.0
108.942	28.3	378.0
109.959	28.3	524.0
110.973	28.3	392.0
111.986	28.3	485.0
113.0	28.3	1485.0
114.015	28.3	905.0
115.029	28.3	46.0
116.044	28.3	219.0
117.057	28.3	482.0
118.068	28.3	729.0
119.081	28.3	516.0
120.095	28.3	371.0
121.108	28.3	421.0
122.117	28.3	1177.0
123.127	28.3	836.0
124.14	28.3	677.0
125.151	28.3	642.0
126.161	28.3	1016.0
127.17	28.3	730.0
128.179	28.3	250.0
129.189	28.3	615.0
130.198	28.3	909.0
131.206	28.3	543.0
132.215	28.3	287.0
133.225	28.3	454.0
134.235	28.3	638.0
135.241	28.3	39.0
136.247	28.3	331.0
137.257	28.3	482.0
138.265	28.3	210.0
139.269	28.3	83.0
140.268	28.3	36.0
141.231	28.3	76.0
142.107	28.3	434.0
142.857	28.3	373.0
143.465	28.3	813.0
143.947	28.3	727.0
144.324	28.3	417.0
144.612	28.3	492.0
144.827	28.3	499.0
144.987	28.3	433.0
44.995	29.3	28.0
45.032	29.3	25.0
45.133	29.3	26.0
45.329	29.3	22.0
45.634	29.3	19.0
46.032	29.3	61.0
46.517	29.3	135.0
47.083	29.3	169.0
47.721	29.3	142.0
48.421	29.3	57.0
49.173	29.3	753.0
49.973	29.3	585.0
50.818	29.3	345.0
51.695	29.3	337.0
52.602	29.3	311.0
53.536	29.3	1066.0
54.493	29.3	754.0
55.466	29.3	894.0
56.454	29.3	191.0
57.458	29.3	209.0
58.473	29.3	333.0
59.494	29.3	711.0
60.523	29.3	657.0
61.557	29.3	531.0
62.594	29.3	500.0
63.634	29.3	596.0
64.676	29.3	661.0
65.718	29.3	630.0
66.763	29.3	927.0
67.807	29.3	1253.0
68.852	29.3	648.0
69.896	29.3	698.0
70.94	29.3	909.0
71.982	29.3	618.0
73.023	29.3	669.0
74.063	29.3	811.0
75.103	29.3	1274.0
76.143	29.3	408.0
77.181	29.3	1044.0
78.218	29.3	861.0
79.252	29.3	462.0
80.289	29.3	511.0
81.325	29.3	296.0
82.356	29.3	125.0
83.387	29.3	177.0
84.417	29.3	530.0
85.448	29.3	701.0
86.477	29.3	555.0
87.505	29.3	387.0
88.534	29.3	75.0
89.559	29.3	586.0
90.584	29.3	214.0
91.608	29.3	74.0
92.631	29.3	256.0
93.656	29.3	299.0
94.679	29.3	946.0
95.701	29.3	258.0
96.722	29.3	556.0
97.745	29.3	356.0
98.766	29.3	805.0
99.785	29.3	1765.0
100.803	29.3	1398.0
101.824	29.3	1041.0
102.844	29.3	496.0
103.859	29.3	443.0
104.876	29.3	641.0
105.893	29.3	659.0
106.91	29.3	1025.0
107.925	29.3	808.0
108.938	29.3	306.0
109.955	29.3	132.0
110.972	29.3	465.0
111.985	29.3	986.0
112.998	29.3	450.0
114.012	29.3	80.0
115.029	29.3	33.0
116.042	29.3	288.0
117.054	29.3	1313.0
118.067	29.3	730.0
119.079	29.3	380.0
120.092	29.3	66.0
121.105	29.3	440.0
122.115	29.3	689.0
123.127	29.3	146.0
124.138	29.3	606.0
125.148	29.3	1426.0
126.157	29.3	1292.0
127.166	29.3	609.0
128.175	29.3	376.0
129.187	29.3	220.0
130.198	29.3	347.0
131.205	29.3	90.0
132.212	29.3	74.0
133.222	29.3	518.0
134.232	29.3	171.0
135.24	29.3	22.0
136.247	29.3	250.0
137.253	29.3	240.0
138.262	29.3	212.0
139.269	29.3	671.0
140.267	29.3	596.0
141.226	29.3	292.0
142.103	29.3	832.0
142.854	29.3	456.0
143.462	29.3	375.0
143.945	29.3	108.0
144.321	29.3	35.0
144.61	29.3	25.0
144.826	29.3	25.0
144.986	29.3	23.0
44.995	30.3	19.0
45.029	30.3	10.0
45.132	30.3	17.0
45.33	30.3	21.0
45.634	30.3	42.0
46.031	30.3	535.0
46.517	30.3	553.0
47.083	30.3	1214.0
47.721	30.3	240.0
48.42	30.3	182.0
49.171	30.3	1062.0
49.973	30.3	496.0
50.816	30.3	545.0
51.695	30.3	872.0
52.602	30.3	609.0
53.535	30.3	521.0
54.491	30.3	586.0
55.465	30.3	748.0
56.455	30.3	75.0
57.458	30.3	460.0
58.474	30.3	1024.0
59.495	30.3	1298.0
60.523	30.3	293.0
61.556	30.3	378.0
62.593	30.3	858.0
63.633	30.3	1377.0
64.676	30.3	657.0
65.719	30.3	1117.0
66.764	30.3	1302.0
67.809	30.3	419.0
68.853	30.3	747.0
69.895	30.3	283.0
70.938	30.3	503.0
71.982	30.3	835.0
73.025	30.3	1426.0
74.066	30.3	541.0
75.102	30.3	667.0
76.143	30.3	488.0
77.182	30.3	2241.0
78.217	30.3	1520.0
79.253	30.3	704.0
80.289	30.3	782.0
81.324	30.3	808.0
82.355	30.3	547.0
83.386	30.3	115.0
84.418	30.3	610.0
85.449	30.3	460.0
86.478	30.3	476.0
87.505	30.3	658.0
88.532	30.3	252.0
89.558	30.3	212.0
90.582	30.3	54.0
91.606	30.3	670.0
92.631	30.3	481.0
93.656	30.3	902.0
94.679	30.3	406.0
95.698	30.3	316.0
96.72	30.3	843.0
97.744	30.3	295.0
98.764	30.3	671.0
99.783	30.3	912.0
100.803	30.3	880.0
101.824	30.3	732.0
102.843	30.3	574.0
103.859	30.3	716.0
104.874	30.3	712.0
105.893	30.3	467.0
106.91	30.3	1074.0
107.924	30.3	976.0
108.939	30.3	144.0
109.956	30.3	538.0
110.973	30.3	671.0
111.987	30.3	293.0
113.0	30.3	716.0
114.014	30.3	727.0
115.029	30.3	1607.0
116.042	30.3	193.0
117.054	30.3	565.0
118.067	30.3	180.0
119.08	30.3	852.0
120.093	30.3	772.0
121.104	30.3	122.0
122.113	30.3	128.0
123.126	30.3	451.0
124.138	30.3	1083.0
125.147	30.3	660.0
126.159	30.3	1076.0
127.167	30.3	805.0
128.176	30.3	764.0
129.187	30.3	443.0
130.195	30.3	125.0
131.204	30.3	959.0
132.214	30.3	338.0
133.225	30.3	31.0
134.232	30.3	21.0
135.24	30.3	16.0
136.249	30.3	17.0
137.254	30.3	24.0
138.26	30.3	172.0
139.267	30.3	974.0
140.268	30.3	824.0
141.228	30.3	137.0
142.103	30.3	40.0
142.853	30.3	36.0
143.46	30.3	138.0
143.944	30.3	282.0
144.321	30.3	428.0
144.608	30.3	246.0
144.823	30.3	177.0
144.985	30.3	123.0
44.995	31.3	16.0
45.03	31.3	6.0
45.132	31.3	13.0
45.329	31.3	13.0
45.633	31.3	21.0
46.031	31.3	38.0
46.517	31.3	140.0
47.083	31.3	536.0
47.72	31.3	446.0
48.421	31.3	218.0
49.174	31.3	448.0
49.973	31.3	519.0
50.815	31.3	776.0
51.693	31.3	398.0
52.601	31.3	270.0
53.536	31.3	868.0
54.491	31.3	1014.0
55.465	31.3	756.0
56.454	31.3	183.0
57.456	31.3	45.0
58.471	31.3	69.0
59.494	31.3	307.0
60.522	31.3	317.0
61.556	31.3	527.0
62.593	31.3	271.0
63.634	31.3	186.0
64.675	31.3	273.0
65.719	31.3	274.0
66.764	31.3	424.0
67.809	31.3	297.0
68.853	31.3	334.0
69.896	31.3	503.0
70.938	31.3	693.0
71.981	31.3	255.0
73.024	31.3	553.0
74.065	31.3	467.0
75.104	31.3	1076.0
76.143	31.3	414.0
77.181	31.3	113.0
78.217	31.3	207.0
79.253	31.3	276.0
80.289	31.3	630.0
81.322	31.3	755.0
82.355	31.3	856.0
83.387	31.3	467.0
84.418	31.3	1789.0
85.448	31.3	367.0
86.477	31.3	293.0
87.505	31.3	989.0
88.531	31.3	1239.0
89.558	31.3	534.0
90.584	31.3	39.0
91.607	31.3	453.0
92.631	31.3	794.0
93.655	31.3	792.0
94.679	31.3	604.0
95.699	31.3	318.0
96.72	31.3	108.0
97.743	31.3	42.0
98.763	31.3	69.0
99.784	31.3	849.0
100.804	31.3	1115.0
101.823	31.3	2890.0
102.842	31.3	1084.0
103.858	31.3	1090.0
104.877	31.3	984.0
105.894	31.3	565.0
106.909	31.3	209.0
107.925	31.3	36.0
108.94	31.3	140.0
109.956	31.3	759.0
110.973	31.3	118.0
111.987	31.3	246.0
113.0	31.3	693.0
114.014	31.3	599.0
115.029	31.3	753.0
116.043	31.3	649.0
117.055	31.3	1077.0
118.068	31.3	577.0
119.08	31.3	377.0
120.093	31.3	498.0
121.105	31.3	262.0
122.116	31.3	218.0
123.125	31.3	568.0
124.137	31.3	646.0
125.149	31.3	479.0
126.16	31.3	892.0
127.168	31.3	829.0
128.177	31.3	427.0
129.188	31.3	78.0
130.197	31.3	50.0
131.203	31.3	244.0
132.212	31.3	171.0
133.223	31.3	413.0
134.233	31.3	36.0
135.24	31.3	94.0
136.246	31.3	389.0
137.253	31.3	322.0
138.261	31.3	75.0
139.267	31.3	339.0
140.265	31.3	819.0
141.227	31.3	98.0
142.104	31.3	43.0
142.852	31.3	390.0
143.459	31.3	757.0
143.942	31.3	581.0
144.319	31.3	506.0
144.61	31.3	503.0
144.826	31.3	255.0
144.984	31.3	130.0
44.998	32.3	213.0
45.031	32.3	212.0
45.133	32.3	136.0
45.332	32.3	83.0
45.634	32.3	29.0
46.032	32.3	17.0
46.517	32.3	187.0
47.082	32.3	376.0
47.722	32.3	212.0
48.421	32.3	54.0
49.171	32.3	27.0
49.973	32.3	91.0
50.818	32.3	264.0
51.695	32.3	310.0
52.602	32.3	211.0
53.537	32.3	531.0
54.493	32.3	528.0
55.464	32.3	926.0
56.454	32.3	880.0
57.461	32.3	165.0
58.475	32.3	294.0
59.495	32.3	506.0
60.524	32.3	786.0
61.558	32.3	1103.0
62.597	32.3	141.0
63.637	32.3	275.0
64.678	32.3	274.0
65.721	32.3	60.0
66.767	32.3	24.0
67.813	32.3	47.0
68.856	32.3	792.0
69.9	32.3	714.0
70.945	32.3	446.0
71.986	32.3	745.0
73.028	32.3	885.0
74.07	32.3	486.0
75.109	32.3	96.0
76.147	32.3	366.0
77.186	32.3	238.0
78.222	32.3	630.0
79.256	32.3	499.0
80.292	32.3	683.0
81.329	32.3	465.0
82.36	32.3	1018.0
83.39	32.3	1402.0
84.422	32.3	838.0
85.452	32.3	206.0
86.48	32.3	726.0
87.508	32.3	723.0
88.535	32.3	614.0
89.559	32.3	719.0
90.584	32.3	550.0
91.609	32.3	267.0
92.632	32.3	817.0
93.658	32.3	1243.0
94.682	32.3	495.0
95.703	32.3	384.0
96.724	32.3	21.0
97.748	32.3	40.0
98.768	32.3	429.0
99.786	32.3	838.0
100.807	32.3	556.0
101.828	32.3	666.0
102.845	32.3	772.0
103.861	32.3	970.0
104.879	32.3	815.0
105.896	32.3	348.0
106.911	32.3	72.0
107.93	32.3	204.0
108.945	32.3	674.0
109.957	32.3	763.0
110.973	32.3	439.0
111.989	32.3	990.0
113.003	32.3	228.0
114.017	32.3	88.0
115.032	32.3	77.0
116.045	32.3	589.0
117.057	32.3	1186.0
118.072	32.3	945.0
119.083	32.3	501.0
120.094	32.3	333.0
121.109	32.3	540.0
122.119	32.3	1310.0
123.127	32.3	721.0
124.139	32.3	1046.0
125.154	32.3	174.0
126.162	32.3	528.0
127.169	32.3	552.0
128.18	32.3	387.0
129.19	32.3	394.0
130.199	32.3	40.0
131.209	32.3	137.0
132.218	32.3	192.0
133.225	32.3	230.0
134.233	32.3	74.0
135.244	32.3	256.0
136.249	32.3	379.0
137.257	32.3	533.0
138.266	32.3	192.0
139.269	32.3	439.0
140.268	32.3	44.0
141.231	32.3	137.0
142.107	32.3	545.0
142.853	32.3	1004.0
143.462	32.3	1328.0
143.947	32.3	855.0
144.322	32.3	437.0
144.61	32.3	223.0
144.826	32.3	103.0
144.984	32.3	82.0
44.996	33.3	396.0
45.03	33.3	354.0
45.133	33.3	273.0
45.331	33.3	219.0
45.635	33.3	249.0
46.033	33.3	211.0
46.517	33.3	356.0
47.083	33.3	393.0
47.721	33.3	144.0
48.419	33.3	38.0
49.172	33.3	20.0
49.973	33.3	149.0
50.816	33.3	487.0
51.694	33.3	1066.0
52.6	33.3	821.0
53.534	33.3	419.0
54.491	33.3	540.0
55.464	33.3	491.0
56.453	33.3	566.0
57.456	33.3	402.0
58.47	33.3	521.0
59.492	33.3	899.0
60.52	33.3	424.0
61.553	33.3	147.0
62.592	33.3	255.0
63.634	33.3	334.0
64.673	33.3	61.0
65.716	33.3	30.0
66.763	33.3	51.0
67.808	33.3	77.0
68.852	33.3	975.0
69.898	33.3	594.0
70.942	33.3	765.0
71.984	33.3	586.0
73.025	33.3	307.0
74.065	33.3	51.0
75.106	33.3	46.0
76.145	33.3	270.0
77.181	33.3	842.0
78.217	33.3	869.0
79.255	33.3	528.0
80.289	33.3	608.0
81.323	33.3	426.0
82.357	33.3	849.0
83.387	33.3	834.0
84.417	33.3	871.0
85.448	33.3	1158.0
86.478	33.3	959.0
87.504	33.3	800.0
88.53	33.3	616.0
89.558	33.3	629.0
90.583	33.3	1287.0
91.607	33.3	484.0
92.632	33.3	721.0
93.656	33.3	1594.0
94.679	33.3	582.0
95.7	33.3	73.0
96.72	33.3	34.0
97.743	33.3	33.0
98.765	33.3	369.0
99.784	33.3	694.0
100.804	33.3	640.0
101.826	33.3	366.0
102.843	33.3	598.0
103.858	33.3	713.0
104.876	33.3	657.0
105.896	33.3	775.0
106.911	33.3	850.0
107.925	33.3	1691.0
108.941	33.3	637.0
109.957	33.3	1001.0
110.972	33.3	1038.0
111.987	33.3	484.0
113.0	33.3	1061.0
114.015	33.3	83.0
115.029	33.3	32.0
116.041	33.3	495.0
117.053	33.3	1071.0
118.068	33.3	732.0
119.081	33.3	563.0
120.091	33.3	929.0
121.104	33.3	537.0
122.117	33.3	996.0
123.126	33.3	335.0
124.136	33.3	358.0
125.151	33.3	340.0
126.161	33.3	1414.0
127.167	33.3	920.0
128.176	33.3	825.0
129.188	33.3	181.0
130.198	33.3	27.0
131.205	33.3	30.0
132.214	33.3	19.0
133.224	33.3	19.0
134.233	33.3	47.0
135.242	33.3	453.0
136.249	33.3	458.0
137.253	33.3	1079.0
138.26	33.3	108.0
139.267	33.3	39.0
140.267	33.3	339.0
141.227	33.3	511.0
142.104	33.3	405.0
142.853	33.3	521.0
143.46	33.3	524.0
143.942	33.3	743.0
144.319	33.3	897.0
144.607	33.3	767.0
144.823	33.3	404.0
144.982	33.3	316.0
44.998	34.3	30.0
45.032	34.3	37.0
45.133	34.3	28.0
45.331	34.3	38.0
45.633	34.3	340.0
46.031	34.3	1140.0
46.518	34.3	495.0
47.083	34.3	111.0
47.72	34.3	48.0
48.421	34.3	205.0
49.173	34.3	443.0
49.973	34.3	704.0
50.816	34.3	894.0
51.694	34.3	273.0
52.603	34.3	565.0
53.536	34.3	562.0
54.493	34.3	445.0
55.466	34.3	755.0
56.454	34.3	763.0
57.458	34.3	759.0
58.474	34.3	600.0
59.496	34.3	185.0
60.522	34.3	1259.0
61.556	34.3	753.0
62.596	34.3	1297.0
63.637	34.3	625.0
64.678	34.3	88.0
65.721	34.3	168.0
66.766	34.3	641.0
67.812	34.3	1028.0
68.856	34.3	739.0
69.901	34.3	362.0
70.946	34.3	338.0
71.988	34.3	607.0
73.028	34.3	123.0
74.07	34.3	346.0
75.11	34.3	565.0
76.147	34.3	596.0
77.185	34.3	586.0
78.223	34.3	1306.0
79.26	34.3	1159.0
80.293	34.3	674.0
81.327	34.3	457.0
82.36	34.3	384.0
83.39	34.3	508.0
84.421	34.3	526.0
85.451	34.3	679.0
86.481	34.3	745.0
87.508	34.3	1057.0
88.535	34.3	1168.0
89.561	34.3	786.0
90.586	34.3	613.0
91.61	34.3	244.0
92.634	34.3	917.0
93.659	34.3	1212.0
94.683	34.3	546.0
95.702	34.3	933.0
96.723	34.3	869.0
97.747	34.3	445.0
98.766	34.3	45.0
99.784	34.3	278.0
100.806	34.3	711.0
101.827	34.3	360.0
102.845	34.3	586.0
103.861	34.3	711.0
104.877	34.3	365.0
105.896	34.3	796.0
106.913	34.3	1289.0
107.929	34.3	827.0
108.942	34.3	683.0
109.958	34.3	1195.0
110.976	34.3	349.0
111.989	34.3	680.0
113.001	34.3	397.0
114.018	34.3	36.0
115.033	34.3	324.0
116.045	34.3	1345.0
117.056	34.3	405.0
118.07	34.3	507.0
119.084	34.3	594.0
120.095	34.3	1372.0
121.108	34.3	723.0
122.12	34.3	634.0
123.129	34.3	146.0
124.14	34.3	510.0
125.151	34.3	544.0
126.161	34.3	786.0
127.169	34.3	350.0
128.179	34.3	84.0
129.19	34.3	37.0
130.198	34.3	16.0
131.208	34.3	13.0
132.219	34.3	86.0
133.226	34.3	796.0
134.234	34.3	1134.0
135.244	34.3	1162.0
136.251	34.3	191.0
137.258	34.3	200.0
138.265	34.3	740.0
139.27	34.3	557.0
140.268	34.3	94.0
141.23	34.3	543.0
142.107	34.3	798.0
142.855	34.3	321.0
143.462	34.3	66.0
143.946	34.3	357.0
144.324	34.3	522.0
144.609	34.3	349.0
144.824	34.3	200.0
144.986	34.3	179.0
44.997	35.3	19.0
45.032	35.3	25.0
45.134	35.3	26.0
45.331	35.3	17.0
45.632	35.3	63.0
46.032	35.3	271.0
46.518	35.3	633.0
47.081	35.3	672.0
47.718	35.3	210.0
48.42	35.3	205.0
49.172	35.3	365.0
49.974	35.3	519.0
50.817	35.3	478.0
51.695	35.3	277.0
52.601	35.3	114.0
53.536	35.3	43.0
54.493	35.3	389.0
55.465	35.3	636.0
56.454	35.3	273.0
57.457	35.3	176.0
58.471	35.3	55.0
59.496	35.3	602.0
60.524	35.3	667.0
61.556	35.3	1068.0
62.595	35.3	422.0
63.634	35.3	826.0
64.674	35.3	683.0
65.721	35.3	142.0
66.767	35.3	198.0
67.812	35.3	619.0
68.856	35.3	872.0
69.9	35.3	685.0
70.943	35.3	188.0
71.989	35.3	92.0
73.032	35.3	77.0
74.07	35.3	778.0
75.109	35.3	787.0
76.15	35.3	983.0
77.186	35.3	1163.0
78.22	35.3	502.0
79.258	35.3	932.0
80.293	35.3	580.0
81.327	35.3	1246.0
82.361	35.3	590.0
83.391	35.3	604.0
84.42	35.3	93.0
85.452	35.3	948.0
86.482	35.3	440.0
87.507	35.3	859.0
88.533	35.3	732.0
89.562	35.3	190.0
90.586	35.3	391.0
91.61	35.3	256.0
92.636	35.3	443.0
93.658	35.3	479.0
94.679	35.3	798.0
95.702	35.3	905.0
96.725	35.3	1432.0
97.746	35.3	964.0
98.765	35.3	363.0
99.786	35.3	1820.0
100.807	35.3	317.0
101.827	35.3	1106.0
102.846	35.3	714.0
103.861	35.3	1262.0
104.879	35.3	560.0
105.898	35.3	831.0
106.914	35.3	74.0
107.929	35.3	528.0
108.944	35.3	281.0
109.96	35.3	111.0
110.977	35.3	251.0
111.99	35.3	443.0
113.004	35.3	176.0
114.018	35.3	125.0
115.03	35.3	120.0
116.044	35.3	1060.0
117.059	35.3	900.0
118.07	35.3	632.0
119.081	35.3	550.0
120.095	35.3	484.0
121.109	35.3	645.0
122.119	35.3	370.0
123.128	35.3	39.0
124.14	35.3	498.0
125.153	35.3	1275.0
126.163	35.3	454.0
127.172	35.3	201.0
128.179	35.3	82.0
129.19	35.3	428.0
130.2	35.3	286.0
131.208	35.3	31.0
132.215	35.3	74.0
133.226	35.3	360.0
134.237	35.3	563.0
135.243	35.3	415.0
136.248	35.3	141.0
137.257	35.3	440.0
138.264	35.3	812.0
139.271	35.3	680.0
140.271	35.3	178.0
141.23	35.3	642.0
142.105	35.3	620.0
142.855	35.3	130.0
143.463	35.3	221.0
143.944	35.3	566.0
144.32	35.3	665.0
144.61	35.3	366.0
144.826	35.3	301.0
144.986	35.3	347.0
44.995	36.3	66.0
45.031	36.3	74.0
45.132	36.3	42.0
45.33	36.3	85.0
45.634	36.3	415.0
46.03	36.3	1365.0
46.516	36.3	1006.0
47.084	36.3	830.0
47.719	36.3	571.0
48.419	36.3	236.0
49.173	36.3	101.0
49.974	36.3	495.0
50.816	36.3	589.0
51.694	36.3	566.0
52.601	36.3	319.0
53.534	36.3	473.0
54.491	36.3	366.0
55.463	36.3	544.0
56.452	36.3	694.0
57.457	36.3	748.0
58.469	36.3	99.0
59.49	36.3	386.0
60.52	36.3	537.0
61.554	36.3	552.0
62.589	36.3	612.0
63.631	36.3	532.0
64.675	36.3	307.0
65.718	36.3	768.0
66.764	36.3	522.0
67.81	36.3	917.0
68.853	36.3	991.0
69.897	36.3	403.0
70.941	36.3	200.0
71.985	36.3	389.0
73.028	36.3	166.0
74.069	36.3	1851.0
75.106	36.3	1023.0
76.144	36.3	830.0
77.183	36.3	673.0
78.219	36.3	439.0
79.252	36.3	160.0
80.288	36.3	53.0
81.324	36.3	96.0
82.355	36.3	1053.0
83.385	36.3	259.0
84.417	36.3	79.0
85.447	36.3	183.0
86.475	36.3	844.0
87.502	36.3	1350.0
88.529	36.3	2135.0
89.557	36.3	573.0
90.584	36.3	901.0
91.607	36.3	426.0
92.629	36.3	205.0
93.654	36.3	1240.0
94.677	36.3	773.0
95.698	36.3	1277.0
96.721	36.3	2012.0
97.744	36.3	736.0
98.763	36.3	748.0
99.783	36.3	228.0
100.804	36.3	218.0
101.824	36.3	219.0
102.841	36.3	575.0
103.858	36.3	801.0
104.877	36.3	484.0
105.893	36.3	177.0
106.909	36.3	63.0
107.925	36.3	536.0
108.942	36.3	1209.0
109.955	36.3	394.0
110.971	36.3	127.0
111.987	36.3	486.0
113.0	36.3	422.0
114.014	36.3	480.0
115.029	36.3	501.0
116.045	36.3	442.0
117.056	36.3	379.0
118.067	36.3	479.0
119.082	36.3	487.0
120.094	36.3	207.0
121.106	36.3	715.0
122.116	36.3	594.0
123.126	36.3	73.0
124.138	36.3	522.0
125.149	36.3	223.0
126.16	36.3	32.0
127.168	36.3	26.0
128.177	36.3	30.0
129.189	36.3	258.0
130.198	36.3	638.0
131.206	36.3	51.0
132.214	36.3	10.0
133.224	36.3	130.0
134.234	36.3	560.0
135.24	36.3	199.0
136.247	36.3	529.0
137.255	36.3	244.0
138.263	36.3	151.0
139.267	36.3	676.0
140.266	36.3	759.0
141.228	36.3	805.0
142.104	36.3	151.0
142.853	36.3	23.0
143.458	36.3	18.0
143.942	36.3	18.0
144.32	36.3	26.0
144.609	36.3	45.0
144.822	36.3	66.0
144.981	36.3	98.0
44.995	37.3	185.0
45.03	37.3	146.0
45.132	37.3	90.0
45.329	37.3	57.0
45.633	37.3	231.0
46.031	37.3	399.0
46.518	37.3	812.0
47.083	37.3	999.0
47.72	37.3	404.0
48.42	37.3	819.0
49.172	37.3	217.0
49.973	37.3	35.0
50.816	37.3	411.0
51.692	37.3	1338.0
52.598	37.3	322.0
53.533	37.3	162.0
54.489	37.3	291.0
55.46	37.3	573.0
56.447	37.3	608.0
57.451	37.3	295.0
58.467	37.3	85.0
59.488	37.3	869.0
60.515	37.3	742.0
61.549	37.3	1039.0
62.588	37.3	861.0
63.629	37.3	160.0
64.67	37.3	229.0
65.713	37.3	1573.0
66.758	37.3	976.0
67.805	37.3	1017.0
68.85	37.3	426.0
69.894	37.3	314.0
70.937	37.3	427.0
71.98	37.3	44.0
73.022	37.3	30.0
74.064	37.3	67.0
75.103	37.3	87.0
76.14	37.3	187.0
77.179	37.3	321.0
78.215	37.3	66.0
79.251	37.3	639.0
80.286	37.3	728.0
81.319	37.3	53.0
82.352	37.3	448.0
83.384	37.3	821.0
84.415	37.3	830.0
85.443	37.3	108.0
86.471	37.3	49.0
87.501	37.3	311.0
88.529	37.3	1200.0
89.553	37.3	619.0
90.579	37.3	589.0
91.603	37.3	472.0
92.627	37.3	65.0
93.651	37.3	61.0
94.674	37.3	753.0
95.695	37.3	2924.0
96.718	37.3	1210.0
97.741	37.3	144.0
98.76	37.3	36.0
99.778	37.3	247.0
100.797	37.3	345.0
101.817	37.3	120.0
102.838	37.3	216.0
103.854	37.3	72.0
104.872	37.3	643.0
105.89	37.3	239.0
106.906	37.3	29.0
107.923	37.3	180.0
108.938	37.3	626.0
109.954	37.3	444.0
110.97	37.3	98.0
111.984	37.3	30.0
112.998	37.3	692.0
114.013	37.3	469.0
115.026	37.3	657.0
116.039	37.3	667.0
117.053	37.3	744.0
118.066	37.3	405.0
119.079	37.3	769.0
120.09	37.3	907.0
121.101	37.3	1300.0
122.113	37.3	534.0
123.124	37.3	388.0
124.135	37.3	687.0
125.145	37.3	150.0
126.156	37.3	108.0
127.166	37.3	1138.0
128.174	37.3	274.0
129.185	37.3	480.0
130.196	37.3	1025.0
131.204	37.3	119.0
132.212	37.3	518.0
133.221	37.3	840.0
134.231	37.3	724.0
135.237	37.3	125.0
136.243	37.3	29.0
137.252	37.3	23.0
138.258	37.3	18.0
139.264	37.3	35.0
140.264	37.3	387.0
141.225	37.3	636.0
142.101	37.3	137.0
142.849	37.3	19.0
143.455	37.3	60.0
143.94	37.3	447.0
144.316	37.3	1380.0
144.604	37.3	1524.0
144.818	37.3	1572.0
144.978	37.3	1448.0
44.996	38.3	29.0
45.032	38.3	31.0
45.133	38.3	38.0
45.331	38.3	57.0
45.634	38.3	278.0
46.031	38.3	551.0
46.516	38.3	535.0
47.084	38.3	813.0
47.722	38.3	643.0
48.42	38.3	344.0
49.173	38.3	510.0
49.975	38.3	85.0
50.815	38.3	239.0
51.693	38.3	696.0
52.601	38.3	75.0
53.535	38.3	214.0
54.492	38.3	636.0
55.465	38.3	501.0
56.454	38.3	809.0
57.455	38.3	97.0
58.471	38.3	82.0
59.494	38.3	406.0
60.522	38.3	834.0
61.556	38.3	245.0
62.594	38.3	71.0
63.636	38.3	43.0
64.679	38.3	168.0
65.72	38.3	672.0
66.766	38.3	505.0
67.813	38.3	790.0
68.856	38.3	698.0
69.899	38.3	171.0
70.944	38.3	121.0
71.989	38.3	99.0
73.03	38.3	575.0
74.072	38.3	177.0
75.112	38.3	112.0
76.151	38.3	758.0
77.187	38.3	858.0
78.222	38.3	1319.0
79.258	38.3	794.0
80.293	38.3	534.0
81.328	38.3	376.0
82.358	38.3	682.0
83.389	38.3	1488.0
84.422	38.3	520.0
85.452	38.3	99.0
86.479	38.3	38.0
87.506	38.3	216.0
88.536	38.3	802.0
89.561	38.3	940.0
90.583	38.3	541.0
91.607	38.3	384.0
92.634	38.3	74.0
93.657	38.3	33.0
94.678	38.3	140.0
95.7	38.3	536.0
96.723	38.3	452.0
97.744	38.3	63.0
98.764	38.3	41.0
99.784	38.3	121.0
100.805	38.3	124.0
101.826	38.3	147.0
102.844	38.3	948.0
103.861	38.3	113.0
104.879	38.3	54.0
105.898	38.3	59.0
106.912	38.3	397.0
107.927	38.3	461.0
108.945	38.3	342.0
109.962	38.3	1359.0
110.976	38.3	787.0
111.99	38.3	1145.0
113.005	38.3	848.0
114.019	38.3	596.0
115.033	38.3	1134.0
116.046	38.3	196.0
117.058	38.3	668.0
118.071	38.3	518.0
119.084	38.3	642.0
120.097	38.3	726.0
121.109	38.3	590.0
122.12	38.3	275.0
123.13	38.3	248.0
124.14	38.3	141.0
125.15	38.3	702.0
126.162	38.3	443.0
127.172	38.3	589.0
128.179	38.3	277.0
129.191	38.3	37.0
130.201	38.3	48.0
131.208	38.3	36.0
132.216	38.3	606.0
133.227	38.3	559.0
134.235	38.3	547.0
135.242	38.3	197.0
136.252	38.3	846.0
137.258	38.3	220.0
138.263	38.3	383.0
139.27	38.3	165.0
140.271	38.3	76.0
141.229	38.3	1382.0
142.104	38.3	1488.0
142.855	38.3	302.0
143.463	38.3	482.0
143.945	38.3	669.0
144.322	38.3	656.0
144.609	38.3	497.0
144.823	38.3	450.0
144.983	38.3	441.0
44.994	39.3	207.0
45.03	39.3	197.0
45.132	39.3	242.0
45.33	39.3	263.0
45.633	39.3	167.0
46.031	39.3	251.0
46.517	39.3	318.0
47.083	39.3	442.0
47.72	39.3	338.0
48.419	39.3	420.0
49.173	39.3	819.0
49.974	39.3	360.0
50.816	39.3	82.0
51.692	39.3	15.0
52.601	39.3	34.0
53.535	39.3	291.0
54.49	39.3	322.0
55.463	39.3	175.0
56.452	39.3	206.0
57.454	39.3	111.0
58.468	39.3	25.0
59.489	39.3	51.0
60.519	39.3	320.0
61.554	39.3	199.0
62.591	39.3	42.0
63.631	39.3	20.0
64.673	39.3	181.0
65.716	39.3	392.0
66.762	39.3	974.0
67.808	39.3	630.0
68.852	39.3	192.0
69.896	39.3	40.0
70.94	39.3	28.0
71.983	39.3	469.0
73.025	39.3	1608.0
74.068	39.3	823.0
75.109	39.3	342.0
76.148	39.3	450.0
77.186	39.3	388.0
78.222	39.3	523.0
79.256	39.3	934.0
80.289	39.3	775.0
81.323	39.3	1025.0
82.356	39.3	763.0
83.387	39.3	733.0
84.418	39.3	724.0
85.448	39.3	117.0
86.477	39.3	70.0
87.505	39.3	468.0
88.531	39.3	535.0
89.557	39.3	428.0
90.582	39.3	69.0
91.604	39.3	342.0
92.628	39.3	1077.0
93.653	39.3	231.0
94.677	39.3	100.0
95.698	39.3	1389.0
96.719	39.3	1926.0
97.741	39.3	121.0
98.761	39.3	421.0
99.782	39.3	878.0
100.802	39.3	406.0
101.823	39.3	63.0
102.843	39.3	394.0
103.86	39.3	602.0
104.876	39.3	698.0
105.894	39.3	292.0
106.91	39.3	305.0
107.927	39.3	589.0
108.941	39.3	250.0
109.955	39.3	555.0
110.973	39.3	519.0
111.987	39.3	1098.0
113.0	39.3	606.0
114.014	39.3	591.0
115.029	39.3	947.0
116.044	39.3	1191.0
117.055	39.3	772.0
118.068	39.3	1203.0
119.081	39.3	370.0
120.093	39.3	624.0
121.107	39.3	760.0
122.118	39.3	572.0
123.127	39.3	721.0
124.138	39.3	258.0
125.15	39.3	747.0
126.16	39.3	945.0
127.168	39.3	767.0
128.177	39.3	31.0
129.187	39.3	178.0
130.196	39.3	114.0
131.205	39.3	22.0
132.213	39.3	77.0
133.223	39.3	140.0
134.232	39.3	30.0
135.24	39.3	125.0
136.247	39.3	615.0
137.254	39.3	470.0
138.262	39.3	514.0
139.268	39.3	481.0
140.268	39.3	1235.0
141.227	39.3	831.0
142.103	39.3	482.0
142.853	39.3	462.0
143.461	39.3	416.0
143.943	39.3	405.0
144.319	39.3	445.0
144.608	39.3	407.0
144.823	39.3	308.0
144.982	39.3	345.0
44.997	40.3	611.0
45.032	40.3	604.0
45.135	40.3	699.0
45.332	40.3	1264.0
45.634	40.3	1736.0
46.031	40.3	809.0
46.517	40.3	511.0
47.084	40.3	1338.0
47.72	40.3	617.0
48.419	40.3	317.0
49.171	40.3	872.0
49.973	40.3	656.0
50.816	40.3	527.0
51.693	40.3	78.0
52.601	40.3	23.0
53.536	40.3	227.0
54.492	40.3	110.0
55.463	40.3	28.0
56.452	40.3	690.0
57.455	40.3	1509.0
58.468	40.3	665.0
59.491	40.3	139.0
60.521	40.3	339.0
61.556	40.3	326.0
62.594	40.3	24.0
63.634	40.3	62.0
64.678	40.3	43.0
65.722	40.3	233.0
66.766	40.3	712.0
67.81	40.3	700.0
68.855	40.3	595.0
69.9	40.3	106.0
70.944	40.3	912.0
71.989	40.3	409.0
73.031	40.3	955.0
74.071	40.3	438.0
75.11	40.3	91.0
76.151	40.3	222.0
77.19	40.3	352.0
78.225	40.3	672.0
79.26	40.3	526.0
80.295	40.3	596.0
81.33	40.3	760.0
82.36	40.3	296.0
83.389	40.3	461.0
84.421	40.3	396.0
85.452	40.3	702.0
86.48	40.3	635.0
87.507	40.3	794.0
88.534	40.3	972.0
89.56	40.3	317.0
90.585	40.3	89.0
91.608	40.3	215.0
92.634	40.3	679.0
93.659	40.3	516.0
94.68	40.3	134.0
95.7	40.3	144.0
96.723	40.3	166.0
97.747	40.3	196.0
98.767	40.3	1179.0
99.784	40.3	526.0
100.804	40.3	374.0
101.826	40.3	186.0
102.845	40.3	686.0
103.861	40.3	1805.0
104.879	40.3	729.0
105.897	40.3	629.0
106.914	40.3	992.0
107.928	40.3	407.0
108.942	40.3	515.0
109.959	40.3	695.0
110.976	40.3	343.0
111.989	40.3	709.0
113.002	40.3	920.0
114.018	40.3	532.0
115.034	40.3	662.0
116.045	40.3	609.0
117.055	40.3	925.0
118.071	40.3	233.0
119.085	40.3	334.0
120.096	40.3	624.0
121.108	40.3	655.0
122.118	40.3	365.0
123.129	40.3	421.0
124.141	40.3	211.0
125.151	40.3	801.0
126.162	40.3	434.0
127.173	40.3	349.0
128.181	40.3	86.0
129.191	40.3	965.0
130.2	40.3	570.0
131.209	40.3	52.0
132.218	40.3	34.0
133.226	40.3	18.0
134.235	40.3	172.0
135.244	40.3	179.0
136.251	40.3	373.0
137.257	40.3	491.0
138.264	40.3	364.0
139.27	40.3	425.0
140.269	40.3	624.0
141.229	40.3	610.0
142.104	40.3	377.0
142.855	40.3	518.0
143.463	40.3	1144.0
143.945	40.3	2099.0
144.321	40.3	2307.0
144.608	40.3	1826.0
144.824	40.3	976.0
144.984	40.3	590.0
44.997	41.3	159.0
45.033	41.3	179.0
45.134	41.3	160.0
45.332	41.3	170.0
45.633	41.3	167.0
46.031	41.3	56.0
46.516	41.3	44.0
47.083	41.3	36.0
47.721	41.3	46.0
48.418	41.3	116.0
49.172	41.3	663.0
49.974	41.3	1059.0
50.817	41.3	1083.0
51.694	41.3	1030.0
52.6	41.3	176.0
53.534	41.3	647.0
54.49	41.3	406.0
55.462	41.3	19.0
56.451	41.3	201.0
57.452	41.3	735.0
58.466	41.3	1041.0
59.488	41.3	180.0
60.517	41.3	736.0
61.551	41.3	665.0
62.59	41.3	226.0
63.631	41.3	1603.0
64.674	41.3	529.0
65.717	41.3	297.0
66.761	41.3	1610.0
67.808	41.3	1269.0
68.853	41.3	853.0
69.897	41.3	117.0
70.941	41.3	37.0
71.986	41.3	290.0
73.027	41.3	859.0
74.066	41.3	432.0
75.107	41.3	117.0
76.147	41.3	26.0
77.187	41.3	615.0
78.223	41.3	1025.0
79.257	41.3	155.0
80.291	41.3	53.0
81.325	41.3	39.0
82.357	41.3	60.0
83.388	41.3	97.0
84.419	41.3	284.0
85.449	41.3	1028.0
86.476	41.3	264.0
87.502	41.3	656.0
88.531	41.3	237.0
89.558	41.3	93.0
90.582	41.3	79.0
91.606	41.3	461.0
92.63	41.3	1232.0
93.655	41.3	969.0
94.677	41.3	127.0
95.697	41.3	53.0
96.72	41.3	809.0
97.743	41.3	612.0
98.764	41.3	372.0
99.782	41.3	709.0
100.803	41.3	719.0
101.823	41.3	535.0
102.841	41.3	614.0
103.858	41.3	821.0
104.875	41.3	815.0
105.894	41.3	842.0
106.91	41.3	719.0
107.925	41.3	1000.0
108.94	41.3	834.0
109.958	41.3	712.0
110.975	41.3	144.0
111.988	41.3	187.0
113.001	41.3	556.0
114.015	41.3	1800.0
115.03	41.3	770.0
116.043	41.3	678.0
117.054	41.3	767.0
118.069	41.3	802.0
119.084	41.3	852.0
120.095	41.3	593.0
121.107	41.3	132.0
122.118	41.3	292.0
123.128	41.3	43.0
124.14	41.3	132.0
125.15	41.3	898.0
126.159	41.3	221.0
127.168	41.3	64.0
128.177	41.3	68.0
129.187	41.3	749.0
130.197	41.3	1319.0
131.206	41.3	224.0
132.213	41.3	871.0
133.222	41.3	330.0
134.232	41.3	160.0
135.242	41.3	146.0
136.249	41.3	457.0
137.255	41.3	669.0
138.261	41.3	1012.0
139.267	41.3	724.0
140.266	41.3	494.0
141.225	41.3	633.0
142.102	41.3	431.0
142.852	41.3	320.0
143.461	41.3	556.0
143.943	41.3	499.0
144.317	41.3	432.0
144.606	41.3	492.0
144.822	41.3	538.0
144.98	41.3	656.0
44.997	42.3	487.0
45.032	42.3	552.0
45.135	42.3	799.0
45.333	42.3	1483.0
45.635	42.3	955.0
46.033	42.3	507.0
46.518	42.3	722.0
47.083	42.3	284.0
47.72	42.3	113.0
48.419	42.3	1817.0
49.171	42.3	4839.0
49.973	42.3	1592.0
50.816	42.3	721.0
51.693	42.3	303.0
52.601	42.3	162.0
53.535	42.3	158.0
54.491	42.3	29.0
55.463	42.3	16.0
56.451	42.3	40.0
57.454	42.3	276.0
58.467	42.3	443.0
59.49	42.3	87.0
60.521	42.3	144.0
61.556	42.3	718.0
62.594	42.3	490.0
63.633	42.3	211.0
64.677	42.3	97.0
65.722	42.3	158.0
66.766	42.3	1076.0
67.812	42.3	819.0
68.856	42.3	768.0
69.901	42.3	72.0
70.944	42.3	30.0
71.988	42.3	49.0
73.031	42.3	249.0
74.07	42.3	564.0
75.11	42.3	830.0
76.151	42.3	197.0
77.189	42.3	311.0
78.226	42.3	327.0
79.262	42.3	864.0
80.296	42.3	392.0
81.328	42.3	298.0
82.36	42.3	1014.0
83.392	42.3	1187.0
84.424	42.3	388.0
85.453	42.3	80.0
86.479	42.3	29.0
87.506	42.3	43.0
88.534	42.3	31.0
89.56	42.3	239.0
90.584	42.3	622.0
91.608	42.3	750.0
92.633	42.3	1162.0
93.657	42.3	1026.0
94.678	42.3	272.0
95.699	42.3	49.0
96.723	42.3	291.0
97.746	42.3	133.0
98.767	42.3	634.0
99.786	42.3	440.0
100.806	42.3	418.0
101.827	42.3	786.0
102.845	42.3	2322.0
103.861	42.3	663.0
104.879	42.3	941.0
105.896	42.3	944.0
106.912	42.3	527.0
107.928	42.3	1489.0
108.945	42.3	637.0
109.961	42.3	53.0
110.976	42.3	49.0
111.99	42.3	255.0
113.004	42.3	209.0
114.019	42.3	198.0
115.033	42.3	136.0
116.046	42.3	499.0
117.058	42.3	938.0
118.071	42.3	558.0
119.084	42.3	429.0
120.095	42.3	120.0
121.107	42.3	22.0
122.118	42.3	20.0
123.128	42.3	33.0
124.141	42.3	30.0
125.153	42.3	210.0
126.163	42.3	140.0
127.17	42.3	585.0
128.179	42.3	291.0
129.19	42.3	386.0
130.2	42.3	420.0
131.209	42.3	597.0
132.217	42.3	618.0
133.226	42.3	142.0
134.235	42.3	312.0
135.243	42.3	325.0
136.25	42.3	62.0
137.257	42.3	243.0
138.265	42.3	227.0
139.271	42.3	425.0
140.269	42.3	906.0
141.23	42.3	543.0
142.105	42.3	957.0
142.855	42.3	662.0
143.462	42.3	604.0
143.945	42.3	1391.0
144.32	42.3	2030.0
144.608	42.3	1938.0
144.823	42.3	2063.0
144.981	42.3	2219.0
44.996	43.3	891.0
45.031	43.3	927.0
45.133	43.3	987.0
45.33	43.3	1243.0
45.633	43.3	826.0
46.032	43.3	446.0
46.517	43.3	734.0
47.082	43.3	1611.0
47.719	43.3	2880.0
48.419	43.3	3305.0
49.171	43.3	2400.0
49.972	43.3	316.0
50.814	43.3	267.0
51.69	43.3	1005.0
52.598	43.3	427.0
53.532	43.3	140.0
54.488	43.3	24.0
55.461	43.3	39.0
56.45	43.3	364.0
57.453	43.3	828.0
58.465	43.3	683.0
59.488	43.3	835.0
60.519	43.3	827.0
61.553	43.3	157.0
62.59	43.3	1333.0
63.63	43.3	870.0
64.673	43.3	549.0
65.718	43.3	702.0
66.762	43.3	1057.0
67.808	43.3	1065.0
68.854	43.3	266.0
69.898	43.3	845.0
70.941	43.3	251.0
71.985	43.3	73.0
73.027	43.3	423.0
74.068	43.3	165.0
75.108	43.3	385.0
76.147	43.3	490.0
77.187	43.3	680.0
78.223	43.3	530.0
79.258	43.3	1116.0
80.292	43.3	805.0
81.327	43.3	217.0
82.357	43.3	668.0
83.387	43.3	649.0
84.42	43.3	515.0
85.449	43.3	1453.0
86.476	43.3	129.0
87.502	43.3	169.0
88.529	43.3	32.0
89.556	43.3	68.0
90.583	43.3	230.0
91.606	43.3	1016.0
92.629	43.3	593.0
93.654	43.3	363.0
94.677	43.3	787.0
95.697	43.3	274.0
96.719	43.3	318.0
97.743	43.3	44.0
98.763	43.3	42.0
99.782	43.3	471.0
100.801	43.3	1164.0
101.824	43.3	846.0
102.842	43.3	2049.0
103.857	43.3	1737.0
104.875	43.3	784.0
105.893	43.3	494.0
106.909	43.3	472.0
107.926	43.3	153.0
108.94	43.3	39.0
109.957	43.3	138.0
110.972	43.3	632.0
111.987	43.3	555.0
113.001	43.3	824.0
114.015	43.3	416.0
115.029	43.3	640.0
116.042	43.3	524.0
117.057	43.3	743.0
118.069	43.3	367.0
119.079	43.3	28.0
120.093	43.3	29.0
121.106	43.3	28.0
122.117	43.3	16.0
123.127	43.3	24.0
124.137	43.3	20.0
125.149	43.3	13.0
126.161	43.3	34.0
127.17	43.3	615.0
128.178	43.3	1475.0
129.187	43.3	669.0
130.197	43.3	193.0
131.206	43.3	504.0
132.215	43.3	516.0
133.224	43.3	599.0
134.236	43.3	1281.0
135.242	43.3	302.0
136.247	43.3	50.0
137.256	43.3	580.0
138.263	43.3	607.0
139.269	43.3	1041.0
140.267	43.3	656.0
141.227	43.3	712.0
142.102	43.3	130.0
142.852	43.3	307.0
143.46	43.3	743.0
143.941	43.3	1144.0
144.316	43.3	1544.0
144.605	43.3	1625.0
144.822	43.3	1684.0
144.981	43.3	1360.0
44.995	44.3	743.0
45.031	44.3	807.0
45.134	44.3	843.0
45.332	44.3	669.0
45.634	44.3	1077.0
46.031	44.3	1408.0
46.516	44.3	2346.0
47.082	44.3	2717.0
47.719	44.3	2511.0
48.418	44.3	2101.0
49.17	44.3	1003.0
49.97	44.3	630.0
50.813	44.3	462.0
51.692	44.3	767.0
52.599	44.3	528.0
53.533	44.3	536.0
54.488	44.3	85.0
55.461	44.3	32.0
56.449	44.3	620.0
57.452	44.3	330.0
[truncated: 9,000 more rows]
