# Supplementary material for: Multimodal dynamic and unclonable anti-counterfeiting using robust diamond microparticles on heterogeneous substrate
Source: Nat Commun. 2023 May 2;14:2507. doi: 10.1038/s41467-023-38178-1 (PMC10154296; doi:10.1038/s41467-023-38178-1)
Supplement: Supplementary file 3 — Source Data [file 41467_2023_38178_MOESM3_ESM.zip › Source Data/Fig 4/17_3.txt]

44.997	26.3	621.0
45.03	26.3	569.0
45.134	26.3	460.0
45.335	26.3	306.0
45.642	26.3	192.0
46.044	26.3	72.0
46.532	26.3	108.0
47.104	26.3	251.0
47.751	26.3	1052.0
48.458	26.3	813.0
49.218	26.3	137.0
50.03	26.3	982.0
50.882	26.3	1044.0
51.771	26.3	32.0
52.688	26.3	29.0
53.632	26.3	263.0
54.599	26.3	78.0
55.584	26.3	84.0
56.586	26.3	500.0
57.602	26.3	481.0
58.626	26.3	1141.0
59.655	26.3	1215.0
60.693	26.3	306.0
61.738	26.3	111.0
62.786	26.3	277.0
63.835	26.3	747.0
64.887	26.3	1224.0
65.941	26.3	660.0
66.995	26.3	605.0
68.05	26.3	759.0
69.104	26.3	459.0
70.161	26.3	510.0
71.214	26.3	1876.0
72.266	26.3	2047.0
73.32	26.3	1334.0
74.371	26.3	439.0
75.421	26.3	1208.0
76.471	26.3	284.0
77.519	26.3	304.0
78.564	26.3	364.0
79.61	26.3	949.0
80.656	26.3	755.0
81.703	26.3	1561.0
82.744	26.3	1136.0
83.784	26.3	718.0
84.826	26.3	888.0
85.867	26.3	1817.0
86.908	26.3	478.0
87.945	26.3	737.0
88.983	26.3	491.0
90.017	26.3	368.0
91.05	26.3	463.0
92.085	26.3	711.0
93.121	26.3	880.0
94.155	26.3	337.0
95.187	26.3	293.0
96.215	26.3	639.0
97.247	26.3	713.0
98.282	26.3	1051.0
99.312	26.3	726.0
100.341	26.3	478.0
101.371	26.3	38.0
102.4	26.3	182.0
103.426	26.3	602.0
104.455	26.3	374.0
105.485	26.3	1324.0
106.513	26.3	737.0
107.539	26.3	491.0
108.562	26.3	799.0
109.586	26.3	636.0
110.614	26.3	1765.0
111.64	26.3	988.0
112.663	26.3	1206.0
113.685	26.3	745.0
114.709	26.3	1017.0
115.735	26.3	824.0
116.757	26.3	1518.0
117.781	26.3	855.0
118.805	26.3	107.0
119.825	26.3	368.0
120.847	26.3	512.0
121.869	26.3	956.0
122.89	26.3	2344.0
123.913	26.3	219.0
124.935	26.3	15.0
125.955	26.3	24.0
126.973	26.3	17.0
127.991	26.3	19.0
129.013	26.3	196.0
130.035	26.3	439.0
131.054	26.3	560.0
132.071	26.3	312.0
133.089	26.3	488.0
134.111	26.3	449.0
135.129	26.3	839.0
136.147	26.3	239.0
137.164	26.3	26.0
138.182	26.3	40.0
139.199	26.3	303.0
140.213	26.3	265.0
141.222	26.3	27.0
142.193	26.3	245.0
143.077	26.3	179.0
143.831	26.3	22.0
144.443	26.3	21.0
144.93	26.3	16.0
145.312	26.3	21.0
145.602	26.3	38.0
145.817	26.3	50.0
145.978	26.3	67.0
44.996	27.3	19.0
45.031	27.3	20.0
45.134	27.3	12.0
45.333	27.3	32.0
45.638	27.3	106.0
46.042	27.3	614.0
46.532	27.3	1631.0
47.102	27.3	636.0
47.747	27.3	249.0
48.454	27.3	433.0
49.215	27.3	74.0
50.024	27.3	147.0
50.876	27.3	246.0
51.762	27.3	60.0
52.679	27.3	111.0
53.624	27.3	608.0
54.591	27.3	66.0
55.573	27.3	28.0
56.573	27.3	252.0
57.588	27.3	510.0
58.613	27.3	369.0
59.646	27.3	560.0
60.685	27.3	63.0
61.729	27.3	242.0
62.776	27.3	313.0
63.825	27.3	777.0
64.877	27.3	652.0
65.93	27.3	651.0
66.985	27.3	655.0
68.04	27.3	1031.0
69.094	27.3	390.0
70.149	27.3	80.0
71.204	27.3	382.0
72.258	27.3	548.0
73.31	27.3	906.0
74.361	27.3	393.0
75.412	27.3	711.0
76.462	27.3	819.0
77.51	27.3	1107.0
78.558	27.3	612.0
79.606	27.3	417.0
80.653	27.3	405.0
81.697	27.3	611.0
82.737	27.3	244.0
83.779	27.3	388.0
84.822	27.3	299.0
85.862	27.3	812.0
86.901	27.3	325.0
87.939	27.3	525.0
88.976	27.3	1085.0
90.013	27.3	517.0
91.048	27.3	490.0
92.082	27.3	737.0
93.117	27.3	544.0
94.151	27.3	808.0
95.183	27.3	190.0
96.216	27.3	363.0
97.248	27.3	1137.0
98.28	27.3	987.0
99.309	27.3	502.0
100.34	27.3	350.0
101.369	27.3	512.0
102.399	27.3	411.0
103.427	27.3	677.0
104.454	27.3	857.0
105.483	27.3	339.0
106.51	27.3	261.0
107.536	27.3	502.0
108.561	27.3	321.0
109.588	27.3	437.0
110.614	27.3	925.0
111.639	27.3	645.0
112.661	27.3	496.0
113.685	27.3	511.0
114.711	27.3	145.0
115.736	27.3	531.0
116.758	27.3	1072.0
117.781	27.3	277.0
118.806	27.3	365.0
119.826	27.3	282.0
120.847	27.3	551.0
121.868	27.3	217.0
122.89	27.3	672.0
123.912	27.3	482.0
124.935	27.3	99.0
125.955	27.3	113.0
126.972	27.3	135.0
127.991	27.3	243.0
129.013	27.3	1141.0
130.034	27.3	761.0
131.053	27.3	800.0
132.071	27.3	375.0
133.088	27.3	559.0
134.108	27.3	465.0
135.127	27.3	421.0
136.145	27.3	192.0
137.162	27.3	814.0
138.177	27.3	859.0
139.193	27.3	538.0
140.209	27.3	274.0
141.219	27.3	15.0
142.19	27.3	161.0
143.072	27.3	667.0
143.825	27.3	910.0
144.436	27.3	854.0
144.924	27.3	428.0
145.305	27.3	376.0
145.595	27.3	478.0
145.81	27.3	429.0
145.969	27.3	286.0
44.995	28.3	89.0
45.03	28.3	64.0
45.135	28.3	42.0
45.334	28.3	21.0
45.639	28.3	81.0
46.04	28.3	1025.0
46.53	28.3	2322.0
47.102	28.3	898.0
47.748	28.3	358.0
48.454	28.3	299.0
49.213	28.3	39.0
50.024	28.3	50.0
50.876	28.3	45.0
51.763	28.3	30.0
52.681	28.3	420.0
53.624	28.3	360.0
54.588	28.3	298.0
55.571	28.3	252.0
56.572	28.3	404.0
57.587	28.3	869.0
58.612	28.3	281.0
59.644	28.3	598.0
60.683	28.3	946.0
61.727	28.3	700.0
62.774	28.3	581.0
63.824	28.3	932.0
64.877	28.3	586.0
65.93	28.3	685.0
66.986	28.3	821.0
68.041	28.3	786.0
69.094	28.3	175.0
70.149	28.3	47.0
71.204	28.3	352.0
72.26	28.3	912.0
73.311	28.3	666.0
74.361	28.3	1106.0
75.412	28.3	802.0
76.461	28.3	540.0
77.509	28.3	623.0
78.558	28.3	718.0
79.605	28.3	994.0
80.651	28.3	1378.0
81.694	28.3	754.0
82.735	28.3	804.0
83.779	28.3	839.0
84.823	28.3	582.0
85.864	28.3	110.0
86.901	28.3	558.0
87.938	28.3	1243.0
88.976	28.3	298.0
90.012	28.3	393.0
91.046	28.3	282.0
92.081	28.3	432.0
93.117	28.3	805.0
94.151	28.3	512.0
95.183	28.3	735.0
96.214	28.3	434.0
97.247	28.3	431.0
98.28	28.3	814.0
99.31	28.3	843.0
100.341	28.3	1256.0
101.372	28.3	942.0
102.4	28.3	954.0
103.427	28.3	851.0
104.454	28.3	472.0
105.485	28.3	283.0
106.514	28.3	691.0
107.539	28.3	487.0
108.563	28.3	205.0
109.587	28.3	609.0
110.613	28.3	428.0
111.639	28.3	486.0
112.662	28.3	701.0
113.687	28.3	1601.0
114.712	28.3	164.0
115.735	28.3	79.0
116.757	28.3	397.0
117.78	28.3	704.0
118.806	28.3	657.0
119.829	28.3	295.0
120.85	28.3	453.0
121.87	28.3	918.0
122.891	28.3	856.0
123.914	28.3	777.0
124.935	28.3	589.0
125.957	28.3	934.0
126.977	28.3	725.0
127.995	28.3	388.0
129.014	28.3	426.0
130.034	28.3	920.0
131.051	28.3	756.0
132.07	28.3	215.0
133.09	28.3	313.0
134.111	28.3	726.0
135.13	28.3	53.0
136.148	28.3	218.0
137.164	28.3	516.0
138.179	28.3	294.0
139.196	28.3	86.0
140.21	28.3	32.0
141.219	28.3	58.0
142.19	28.3	459.0
143.074	28.3	404.0
143.827	28.3	733.0
144.437	28.3	400.0
144.924	28.3	472.0
145.306	28.3	299.0
145.596	28.3	160.0
145.81	28.3	106.0
145.969	28.3	70.0
44.996	29.3	20.0
45.032	29.3	33.0
45.135	29.3	21.0
45.333	29.3	23.0
45.638	29.3	33.0
46.041	29.3	59.0
46.532	29.3	124.0
47.104	29.3	120.0
47.747	29.3	140.0
48.453	29.3	54.0
49.215	29.3	583.0
50.023	29.3	738.0
50.874	29.3	300.0
51.761	29.3	384.0
52.678	29.3	301.0
53.623	29.3	1065.0
54.589	29.3	740.0
55.572	29.3	1014.0
56.571	29.3	193.0
57.585	29.3	206.0
58.611	29.3	388.0
59.644	29.3	726.0
60.681	29.3	674.0
61.725	29.3	519.0
62.774	29.3	475.0
63.824	29.3	661.0
64.876	29.3	598.0
65.93	29.3	616.0
66.984	29.3	886.0
68.04	29.3	1134.0
69.095	29.3	780.0
70.149	29.3	617.0
71.204	29.3	932.0
72.257	29.3	555.0
73.31	29.3	690.0
74.362	29.3	985.0
75.413	29.3	1096.0
76.463	29.3	646.0
77.511	29.3	812.0
78.557	29.3	997.0
79.604	29.3	385.0
80.65	29.3	478.0
81.693	29.3	246.0
82.736	29.3	149.0
83.779	29.3	217.0
84.822	29.3	606.0
85.861	29.3	730.0
86.9	29.3	556.0
87.938	29.3	263.0
88.975	29.3	113.0
90.011	29.3	602.0
91.047	29.3	72.0
92.082	29.3	128.0
93.116	29.3	227.0
94.15	29.3	467.0
95.184	29.3	702.0
96.214	29.3	275.0
97.246	29.3	539.0
98.281	29.3	406.0
99.311	29.3	1140.0
100.34	29.3	1471.0
101.371	29.3	1511.0
102.4	29.3	555.0
103.427	29.3	432.0
104.456	29.3	576.0
105.486	29.3	558.0
106.512	29.3	890.0
107.537	29.3	911.0
108.562	29.3	640.0
109.588	29.3	175.0
110.616	29.3	197.0
111.642	29.3	993.0
112.663	29.3	663.0
113.687	29.3	159.0
114.712	29.3	49.0
115.737	29.3	61.0
116.758	29.3	959.0
117.78	29.3	991.0
118.807	29.3	454.0
119.831	29.3	124.0
120.852	29.3	181.0
121.872	29.3	800.0
122.891	29.3	285.0
123.914	29.3	348.0
124.936	29.3	1250.0
125.958	29.3	1514.0
126.978	29.3	738.0
127.994	29.3	550.0
129.013	29.3	164.0
130.034	29.3	358.0
131.055	29.3	116.0
132.074	29.3	78.0
133.092	29.3	390.0
134.112	29.3	261.0
135.13	29.3	28.0
136.145	29.3	173.0
137.162	29.3	291.0
138.182	29.3	148.0
139.198	29.3	682.0
140.211	29.3	520.0
141.219	29.3	298.0
142.189	29.3	704.0
143.071	29.3	436.0
143.826	29.3	193.0
144.438	29.3	45.0
144.925	29.3	34.0
145.304	29.3	13.0
145.594	29.3	11.0
145.809	29.3	26.0
145.968	29.3	39.0
44.994	30.3	17.0
45.031	30.3	18.0
45.133	30.3	16.0
45.333	30.3	15.0
45.64	30.3	28.0
46.042	30.3	352.0
46.532	30.3	627.0
47.103	30.3	1246.0
47.747	30.3	374.0
48.452	30.3	147.0
49.213	30.3	974.0
50.023	30.3	490.0
50.874	30.3	616.0
51.761	30.3	987.0
52.679	30.3	574.0
53.622	30.3	466.0
54.587	30.3	574.0
55.571	30.3	707.0
56.571	30.3	78.0
57.584	30.3	490.0
58.609	30.3	1025.0
59.643	30.3	1226.0
60.683	30.3	295.0
61.726	30.3	414.0
62.774	30.3	994.0
63.825	30.3	1246.0
64.876	30.3	659.0
65.93	30.3	1145.0
66.986	30.3	1130.0
68.042	30.3	509.0
69.096	30.3	658.0
70.15	30.3	308.0
71.205	30.3	513.0
72.259	30.3	1090.0
73.31	30.3	1125.0
74.36	30.3	480.0
75.412	30.3	673.0
76.462	30.3	475.0
77.511	30.3	2611.0
78.558	30.3	797.0
79.603	30.3	725.0
80.649	30.3	827.0
81.695	30.3	705.0
82.737	30.3	351.0
83.778	30.3	253.0
84.821	30.3	676.0
85.859	30.3	466.0
86.897	30.3	598.0
87.937	30.3	405.0
88.977	30.3	316.0
90.013	30.3	119.0
91.046	30.3	187.0
92.081	30.3	728.0
93.116	30.3	623.0
94.149	30.3	972.0
95.183	30.3	219.0
96.215	30.3	632.0
97.248	30.3	747.0
98.281	30.3	172.0
99.31	30.3	856.0
100.339	30.3	925.0
101.37	30.3	737.0
102.401	30.3	758.0
103.43	30.3	469.0
104.455	30.3	696.0
105.484	30.3	459.0
106.512	30.3	873.0
107.538	30.3	984.0
108.563	30.3	338.0
109.589	30.3	150.0
110.617	30.3	725.0
111.641	30.3	337.0
112.664	30.3	613.0
113.688	30.3	506.0
114.713	30.3	1694.0
115.736	30.3	494.0
116.76	30.3	542.0
117.784	30.3	323.0
118.809	30.3	450.0
119.83	30.3	972.0
120.853	30.3	271.0
121.873	30.3	109.0
122.892	30.3	359.0
123.914	30.3	745.0
124.937	30.3	766.0
125.958	30.3	1000.0
126.977	30.3	906.0
127.995	30.3	686.0
129.016	30.3	701.0
130.037	30.3	73.0
131.055	30.3	795.0
132.074	30.3	537.0
133.091	30.3	36.0
134.11	30.3	15.0
135.131	30.3	30.0
136.15	30.3	17.0
137.166	30.3	20.0
138.18	30.3	105.0
139.197	30.3	899.0
140.212	30.3	841.0
141.22	30.3	259.0
142.19	30.3	42.0
143.072	30.3	71.0
143.826	30.3	225.0
144.437	30.3	416.0
144.923	30.3	173.0
145.303	30.3	51.0
145.592	30.3	25.0
145.81	30.3	17.0
145.97	30.3	18.0
44.995	31.3	13.0
45.032	31.3	15.0
45.135	31.3	11.0
45.334	31.3	17.0
45.641	31.3	21.0
46.042	31.3	37.0
46.533	31.3	97.0
47.105	31.3	445.0
47.748	31.3	583.0
48.454	31.3	204.0
49.212	31.3	451.0
50.023	31.3	484.0
50.876	31.3	759.0
51.761	31.3	419.0
52.676	31.3	226.0
53.62	31.3	838.0
54.587	31.3	954.0
55.571	31.3	690.0
56.57	31.3	237.0
57.586	31.3	46.0
58.61	31.3	65.0
59.641	31.3	352.0
60.681	31.3	346.0
61.727	31.3	575.0
62.775	31.3	231.0
63.824	31.3	178.0
64.877	31.3	187.0
65.931	31.3	211.0
66.987	31.3	378.0
68.044	31.3	284.0
69.097	31.3	369.0
70.151	31.3	600.0
71.205	31.3	557.0
72.258	31.3	282.0
73.312	31.3	586.0
74.362	31.3	584.0
75.411	31.3	930.0
76.46	31.3	332.0
77.51	31.3	138.0
78.558	31.3	137.0
79.605	31.3	426.0
80.651	31.3	612.0
81.694	31.3	850.0
82.736	31.3	636.0
83.78	31.3	742.0
84.822	31.3	1633.0
85.861	31.3	132.0
86.898	31.3	463.0
87.937	31.3	972.0
88.975	31.3	1069.0
90.012	31.3	262.0
91.046	31.3	91.0
92.081	31.3	493.0
93.115	31.3	952.0
94.15	31.3	711.0
95.184	31.3	562.0
96.214	31.3	187.0
97.249	31.3	81.0
98.283	31.3	27.0
99.31	31.3	221.0
100.339	31.3	1195.0
101.369	31.3	1625.0
102.401	31.3	2341.0
103.429	31.3	651.0
104.455	31.3	1409.0
105.484	31.3	603.0
106.512	31.3	509.0
107.537	31.3	61.0
108.562	31.3	45.0
109.588	31.3	598.0
110.616	31.3	429.0
111.641	31.3	108.0
112.664	31.3	563.0
113.688	31.3	626.0
114.714	31.3	640.0
115.737	31.3	649.0
116.758	31.3	991.0
117.783	31.3	520.0
118.809	31.3	489.0
119.831	31.3	460.0
120.852	31.3	383.0
121.871	31.3	246.0
122.893	31.3	385.0
123.917	31.3	613.0
124.937	31.3	543.0
125.956	31.3	721.0
126.977	31.3	714.0
127.996	31.3	788.0
129.016	31.3	140.0
130.038	31.3	40.0
131.057	31.3	227.0
132.074	31.3	132.0
133.09	31.3	559.0
134.111	31.3	56.0
135.132	31.3	107.0
136.148	31.3	267.0
137.165	31.3	486.0
138.183	31.3	75.0
139.198	31.3	306.0
140.212	31.3	730.0
141.22	31.3	135.0
142.192	31.3	52.0
143.075	31.3	523.0
143.827	31.3	627.0
144.437	31.3	496.0
144.923	31.3	246.0
145.303	31.3	49.0
145.593	31.3	18.0
145.809	31.3	15.0
145.968	31.3	14.0
44.996	32.3	335.0
45.03	32.3	293.0
45.133	32.3	232.0
45.333	32.3	121.0
45.64	32.3	34.0
46.042	32.3	18.0
46.532	32.3	137.0
47.103	32.3	371.0
47.746	32.3	212.0
48.452	32.3	71.0
49.212	32.3	31.0
50.022	32.3	78.0
50.874	32.3	249.0
51.76	32.3	304.0
52.677	32.3	264.0
53.62	32.3	557.0
54.585	32.3	503.0
55.568	32.3	939.0
56.57	32.3	862.0
57.585	32.3	164.0
58.61	32.3	353.0
59.641	32.3	554.0
60.679	32.3	851.0
61.724	32.3	1054.0
62.772	32.3	155.0
63.823	32.3	434.0
64.877	32.3	294.0
65.93	32.3	40.0
66.985	32.3	31.0
68.042	32.3	64.0
69.097	32.3	944.0
70.152	32.3	511.0
71.206	32.3	482.0
72.259	32.3	773.0
73.311	32.3	808.0
74.361	32.3	309.0
75.412	32.3	165.0
76.464	32.3	324.0
77.512	32.3	329.0
78.558	32.3	608.0
79.604	32.3	543.0
80.65	32.3	624.0
81.694	32.3	498.0
82.737	32.3	1163.0
83.778	32.3	1059.0
84.822	32.3	720.0
85.861	32.3	180.0
86.899	32.3	811.0
87.938	32.3	644.0
88.978	32.3	572.0
90.014	32.3	777.0
91.047	32.3	422.0
92.081	32.3	492.0
93.117	32.3	1188.0
94.151	32.3	672.0
95.182	32.3	565.0
96.214	32.3	119.0
97.249	32.3	20.0
98.28	32.3	149.0
99.308	32.3	602.0
100.34	32.3	634.0
101.371	32.3	544.0
102.399	32.3	720.0
103.428	32.3	888.0
104.456	32.3	812.0
105.483	32.3	651.0
106.511	32.3	99.0
107.538	32.3	167.0
108.565	32.3	341.0
109.591	32.3	911.0
110.616	32.3	359.0
111.641	32.3	908.0
112.663	32.3	497.0
113.688	32.3	115.0
114.715	32.3	53.0
115.741	32.3	303.0
116.762	32.3	966.0
117.782	32.3	994.0
118.805	32.3	596.0
119.828	32.3	484.0
120.851	32.3	433.0
121.872	32.3	836.0
122.894	32.3	993.0
123.917	32.3	729.0
124.939	32.3	467.0
125.959	32.3	334.0
126.977	32.3	577.0
127.997	32.3	455.0
129.018	32.3	450.0
130.037	32.3	94.0
131.055	32.3	121.0
132.074	32.3	98.0
133.093	32.3	313.0
134.112	32.3	41.0
135.131	32.3	217.0
136.148	32.3	204.0
137.164	32.3	619.0
138.18	32.3	94.0
139.196	32.3	411.0
140.211	32.3	56.0
141.221	32.3	102.0
142.192	32.3	540.0
143.074	32.3	1066.0
143.829	32.3	987.0
144.439	32.3	383.0
144.923	32.3	134.0
145.303	32.3	109.0
145.594	32.3	169.0
145.808	32.3	224.0
145.97	32.3	294.0
44.996	33.3	447.0
45.033	33.3	440.0
45.137	33.3	382.0
45.337	33.3	205.0
45.641	33.3	202.0
46.041	33.3	213.0
46.53	33.3	321.0
47.103	33.3	343.0
47.748	33.3	139.0
48.454	33.3	33.0
49.214	33.3	33.0
50.024	33.3	113.0
50.875	33.3	500.0
51.762	33.3	961.0
52.679	33.3	825.0
53.623	33.3	437.0
54.59	33.3	531.0
55.572	33.3	457.0
56.571	33.3	612.0
57.585	33.3	432.0
58.611	33.3	498.0
59.643	33.3	827.0
60.681	33.3	406.0
61.726	33.3	133.0
62.775	33.3	291.0
63.826	33.3	338.0
64.88	33.3	51.0
65.934	33.3	28.0
66.989	33.3	56.0
68.046	33.3	92.0
69.1	33.3	1019.0
70.154	33.3	502.0
71.21	33.3	846.0
72.265	33.3	469.0
73.316	33.3	241.0
74.366	33.3	51.0
75.417	33.3	36.0
76.468	33.3	410.0
77.516	33.3	761.0
78.563	33.3	803.0
79.608	33.3	589.0
80.654	33.3	551.0
81.697	33.3	431.0
82.738	33.3	792.0
83.783	33.3	798.0
84.825	33.3	830.0
85.863	33.3	1275.0
86.902	33.3	893.0
87.94	33.3	754.0
88.979	33.3	543.0
90.016	33.3	950.0
91.049	33.3	806.0
92.083	33.3	646.0
93.119	33.3	790.0
94.153	33.3	1476.0
95.186	33.3	213.0
96.217	33.3	59.0
97.249	33.3	23.0
98.282	33.3	66.0
99.313	33.3	423.0
100.343	33.3	921.0
101.374	33.3	234.0
102.404	33.3	650.0
103.432	33.3	558.0
104.46	33.3	605.0
105.489	33.3	559.0
106.517	33.3	899.0
107.542	33.3	1314.0
108.567	33.3	1234.0
109.594	33.3	726.0
110.62	33.3	1177.0
111.644	33.3	527.0
112.668	33.3	1045.0
113.691	33.3	262.0
114.716	33.3	25.0
115.741	33.3	156.0
116.766	33.3	979.0
117.788	33.3	929.0
118.809	33.3	325.0
119.831	33.3	1043.0
120.855	33.3	413.0
121.876	33.3	803.0
122.898	33.3	643.0
123.92	33.3	324.0
124.94	33.3	336.0
125.96	33.3	1094.0
126.981	33.3	1025.0
128.001	33.3	743.0
129.019	33.3	274.0
130.038	33.3	38.0
131.057	33.3	37.0
132.076	33.3	25.0
133.095	33.3	11.0
134.114	33.3	35.0
135.133	33.3	419.0
136.15	33.3	320.0
137.167	33.3	1112.0
138.186	33.3	204.0
139.202	33.3	24.0
140.215	33.3	267.0
141.223	33.3	562.0
142.193	33.3	367.0
143.076	33.3	560.0
143.832	33.3	593.0
144.443	33.3	804.0
144.929	33.3	396.0
145.308	33.3	335.0
145.595	33.3	454.0
145.81	33.3	423.0
145.971	33.3	487.0
44.997	34.3	35.0
45.03	34.3	23.0
45.133	34.3	26.0
45.334	34.3	38.0
45.641	34.3	126.0
46.042	34.3	985.0
46.532	34.3	630.0
47.104	34.3	145.0
47.748	34.3	39.0
48.452	34.3	172.0
49.212	34.3	372.0
50.024	34.3	656.0
50.875	34.3	898.0
51.761	34.3	295.0
52.677	34.3	515.0
53.62	34.3	604.0
54.586	34.3	472.0
55.569	34.3	736.0
56.569	34.3	653.0
57.584	34.3	690.0
58.61	34.3	597.0
59.641	34.3	203.0
60.678	34.3	1311.0
61.723	34.3	659.0
62.773	34.3	1383.0
63.825	34.3	552.0
64.877	34.3	89.0
65.931	34.3	162.0
66.986	34.3	662.0
68.042	34.3	1001.0
69.098	34.3	705.0
70.153	34.3	249.0
71.208	34.3	412.0
72.26	34.3	566.0
73.312	34.3	90.0
74.364	34.3	522.0
75.415	34.3	550.0
76.465	34.3	595.0
77.512	34.3	611.0
78.557	34.3	1230.0
79.603	34.3	1084.0
80.65	34.3	501.0
81.695	34.3	368.0
82.735	34.3	313.0
83.776	34.3	524.0
84.82	34.3	591.0
85.86	34.3	681.0
86.898	34.3	731.0
87.936	34.3	1183.0
88.976	34.3	901.0
90.012	34.3	702.0
91.046	34.3	522.0
92.082	34.3	173.0
93.117	34.3	1364.0
94.149	34.3	810.0
95.182	34.3	765.0
96.216	34.3	879.0
97.249	34.3	897.0
98.281	34.3	133.0
99.31	34.3	107.0
100.341	34.3	515.0
101.371	34.3	531.0
102.401	34.3	395.0
103.43	34.3	626.0
104.457	34.3	595.0
105.485	34.3	461.0
106.513	34.3	1210.0
107.538	34.3	803.0
108.563	34.3	880.0
109.591	34.3	893.0
110.618	34.3	828.0
111.643	34.3	197.0
112.665	34.3	765.0
113.689	34.3	93.0
114.715	34.3	76.0
115.738	34.3	1145.0
116.762	34.3	569.0
117.785	34.3	414.0
118.808	34.3	720.0
119.83	34.3	749.0
120.853	34.3	1115.0
121.875	34.3	624.0
122.895	34.3	270.0
123.915	34.3	439.0
124.938	34.3	471.0
125.959	34.3	781.0
126.979	34.3	510.0
127.998	34.3	81.0
129.018	34.3	32.0
130.037	34.3	25.0
131.055	34.3	14.0
132.074	34.3	37.0
133.094	34.3	638.0
134.114	34.3	866.0
135.132	34.3	1286.0
136.15	34.3	282.0
137.166	34.3	216.0
138.182	34.3	509.0
139.197	34.3	829.0
140.211	34.3	70.0
141.221	34.3	493.0
142.191	34.3	760.0
143.074	34.3	207.0
143.828	34.3	257.0
144.439	34.3	564.0
144.925	34.3	275.0
145.305	34.3	172.0
145.595	34.3	245.0
145.81	34.3	182.0
145.969	34.3	106.0
44.995	35.3	25.0
45.031	35.3	34.0
45.134	35.3	23.0
45.333	35.3	17.0
45.64	35.3	33.0
46.041	35.3	194.0
46.53	35.3	583.0
47.103	35.3	767.0
47.748	35.3	272.0
48.453	35.3	235.0
49.212	35.3	399.0
50.022	35.3	487.0
50.874	35.3	526.0
51.761	35.3	271.0
52.678	35.3	125.0
53.622	35.3	48.0
54.587	35.3	376.0
55.569	35.3	611.0
56.568	35.3	270.0
57.583	35.3	175.0
58.609	35.3	46.0
59.641	35.3	604.0
60.679	35.3	610.0
61.723	35.3	1099.0
62.771	35.3	406.0
63.824	35.3	880.0
64.876	35.3	653.0
65.931	35.3	152.0
66.987	35.3	236.0
68.044	35.3	666.0
69.098	35.3	852.0
70.152	35.3	587.0
71.207	35.3	202.0
72.261	35.3	87.0
73.313	35.3	125.0
74.364	35.3	883.0
75.415	35.3	692.0
76.463	35.3	1020.0
77.51	35.3	1072.0
78.557	35.3	561.0
79.604	35.3	856.0
80.65	35.3	617.0
81.694	35.3	1161.0
82.735	35.3	652.0
83.778	35.3	376.0
84.822	35.3	195.0
85.861	35.3	914.0
86.9	35.3	448.0
87.938	35.3	919.0
88.976	35.3	474.0
90.012	35.3	180.0
91.046	35.3	499.0
92.081	35.3	218.0
93.117	35.3	388.0
94.15	35.3	533.0
95.181	35.3	819.0
96.212	35.3	1015.0
97.247	35.3	1435.0
98.281	35.3	522.0
99.31	35.3	946.0
100.34	35.3	1336.0
101.37	35.3	375.0
102.401	35.3	1070.0
103.429	35.3	897.0
104.455	35.3	1128.0
105.484	35.3	745.0
106.512	35.3	301.0
107.539	35.3	227.0
108.565	35.3	420.0
109.59	35.3	188.0
110.617	35.3	82.0
111.641	35.3	539.0
112.664	35.3	193.0
113.69	35.3	275.0
114.716	35.3	41.0
115.741	35.3	613.0
116.762	35.3	1214.0
117.784	35.3	667.0
118.809	35.3	793.0
119.831	35.3	325.0
120.853	35.3	603.0
121.875	35.3	641.0
122.895	35.3	64.0
123.916	35.3	213.0
124.939	35.3	1253.0
125.961	35.3	596.0
126.98	35.3	345.0
127.996	35.3	42.0
129.016	35.3	420.0
130.037	35.3	380.0
131.056	35.3	72.0
132.074	35.3	29.0
133.092	35.3	303.0
134.112	35.3	564.0
135.13	35.3	479.0
136.148	35.3	201.0
137.166	35.3	345.0
138.185	35.3	847.0
139.199	35.3	699.0
140.211	35.3	325.0
141.219	35.3	560.0
142.191	35.3	562.0
143.075	35.3	105.0
143.829	35.3	406.0
144.439	35.3	543.0
144.923	35.3	284.0
145.303	35.3	616.0
145.594	35.3	1269.0
145.81	35.3	1629.0
145.969	35.3	1284.0
44.995	36.3	119.0
45.031	36.3	111.0
45.134	36.3	74.0
45.334	36.3	48.0
45.641	36.3	267.0
46.042	36.3	1147.0
46.532	36.3	1112.0
47.103	36.3	883.0
47.748	36.3	560.0
48.454	36.3	327.0
49.214	36.3	90.0
50.023	36.3	415.0
50.874	36.3	594.0
51.762	36.3	637.0
52.678	36.3	269.0
53.622	36.3	446.0
54.587	36.3	361.0
55.57	36.3	530.0
56.57	36.3	642.0
57.583	36.3	876.0
58.608	36.3	90.0
59.639	36.3	411.0
60.677	36.3	585.0
61.724	36.3	562.0
62.773	36.3	600.0
63.825	36.3	518.0
64.878	36.3	350.0
65.931	36.3	718.0
66.987	36.3	621.0
68.044	36.3	913.0
69.098	36.3	963.0
70.153	36.3	355.0
71.208	36.3	277.0
72.261	36.3	250.0
73.313	36.3	294.0
74.365	36.3	1740.0
75.417	36.3	1021.0
76.466	36.3	800.0
77.512	36.3	549.0
78.557	36.3	424.0
79.604	36.3	96.0
80.649	36.3	71.0
81.694	36.3	166.0
82.736	36.3	1051.0
83.778	36.3	165.0
84.82	36.3	58.0
85.86	36.3	450.0
86.899	36.3	798.0
87.937	36.3	1344.0
88.972	36.3	2183.0
90.01	36.3	410.0
91.046	36.3	990.0
92.081	36.3	199.0
93.116	36.3	344.0
94.15	36.3	1281.0
95.182	36.3	677.0
96.213	36.3	1820.0
97.247	36.3	994.0
98.28	36.3	869.0
99.309	36.3	418.0
100.34	36.3	221.0
101.372	36.3	229.0
102.402	36.3	390.0
103.428	36.3	575.0
104.455	36.3	795.0
105.484	36.3	306.0
106.512	36.3	74.0
107.539	36.3	234.0
108.565	36.3	852.0
109.591	36.3	1104.0
110.616	36.3	76.0
111.641	36.3	332.0
112.666	36.3	405.0
113.691	36.3	557.0
114.715	36.3	478.0
115.74	36.3	316.0
116.763	36.3	473.0
117.786	36.3	356.0
118.809	36.3	631.0
119.83	36.3	185.0
120.852	36.3	503.0
121.877	36.3	827.0
122.899	36.3	85.0
123.918	36.3	420.0
124.939	36.3	366.0
125.959	36.3	46.0
126.978	36.3	20.0
127.997	36.3	47.0
129.018	36.3	136.0
130.039	36.3	717.0
131.055	36.3	102.0
132.073	36.3	21.0
133.093	36.3	71.0
134.114	36.3	554.0
135.132	36.3	258.0
136.147	36.3	420.0
137.163	36.3	302.0
138.182	36.3	150.0
139.2	36.3	580.0
140.214	36.3	595.0
141.223	36.3	906.0
142.193	36.3	173.0
143.075	36.3	26.0
143.827	36.3	23.0
144.437	36.3	31.0
144.925	36.3	101.0
145.304	36.3	160.0
145.593	36.3	229.0
145.806	36.3	220.0
145.968	36.3	245.0
44.996	37.3	245.0
45.032	37.3	206.0
45.135	37.3	156.0
45.334	37.3	62.0
45.642	37.3	178.0
46.043	37.3	410.0
46.532	37.3	631.0
47.103	37.3	1095.0
47.748	37.3	453.0
48.454	37.3	749.0
49.212	37.3	296.0
50.023	37.3	30.0
50.875	37.3	341.0
51.762	37.3	1452.0
52.679	37.3	409.0
53.622	37.3	146.0
54.589	37.3	272.0
55.571	37.3	562.0
56.571	37.3	696.0
57.585	37.3	253.0
58.608	37.3	87.0
59.642	37.3	845.0
60.682	37.3	761.0
61.727	37.3	930.0
62.776	37.3	897.0
63.827	37.3	110.0
64.88	37.3	252.0
65.934	37.3	1554.0
66.989	37.3	989.0
68.045	37.3	855.0
69.101	37.3	436.0
70.157	37.3	381.0
71.212	37.3	409.0
72.265	37.3	22.0
73.317	37.3	23.0
74.368	37.3	94.0
75.417	37.3	84.0
76.467	37.3	275.0
77.516	37.3	271.0
78.561	37.3	101.0
79.608	37.3	812.0
80.653	37.3	464.0
81.697	37.3	83.0
82.739	37.3	591.0
83.78	37.3	804.0
84.823	37.3	704.0
85.865	37.3	56.0
86.903	37.3	90.0
87.939	37.3	513.0
88.977	37.3	1094.0
90.015	37.3	498.0
91.049	37.3	646.0
92.083	37.3	254.0
93.119	37.3	34.0
94.153	37.3	147.0
95.185	37.3	1367.0
96.217	37.3	2579.0
97.253	37.3	500.0
98.286	37.3	59.0
99.313	37.3	34.0
100.343	37.3	366.0
101.375	37.3	255.0
102.405	37.3	163.0
103.432	37.3	176.0
104.459	37.3	197.0
105.488	37.3	641.0
106.516	37.3	60.0
107.543	37.3	95.0
108.568	37.3	327.0
109.593	37.3	764.0
110.62	37.3	171.0
111.645	37.3	46.0
112.667	37.3	218.0
113.692	37.3	736.0
114.718	37.3	465.0
115.742	37.3	559.0
116.763	37.3	920.0
117.787	37.3	284.0
118.812	37.3	741.0
119.835	37.3	731.0
120.856	37.3	1365.0
121.876	37.3	829.0
122.897	37.3	278.0
123.92	37.3	600.0
124.942	37.3	346.0
125.962	37.3	59.0
126.981	37.3	772.0
127.999	37.3	675.0
129.02	37.3	172.0
130.04	37.3	1079.0
131.057	37.3	220.0
132.076	37.3	300.0
133.097	37.3	957.0
134.117	37.3	761.0
135.134	37.3	276.0
136.149	37.3	39.0
137.165	37.3	26.0
138.184	37.3	21.0
139.204	37.3	43.0
140.216	37.3	277.0
141.223	37.3	641.0
142.194	37.3	153.0
143.078	37.3	26.0
143.831	37.3	275.0
144.441	37.3	1339.0
144.928	37.3	1471.0
145.307	37.3	922.0
145.595	37.3	428.0
145.811	37.3	349.0
145.97	37.3	450.0
44.996	38.3	43.0
45.031	38.3	31.0
45.134	38.3	26.0
45.333	38.3	39.0
45.64	38.3	182.0
46.043	38.3	543.0
46.532	38.3	442.0
47.101	38.3	791.0
47.745	38.3	568.0
48.454	38.3	411.0
49.214	38.3	560.0
50.023	38.3	128.0
50.874	38.3	169.0
51.76	38.3	692.0
52.676	38.3	76.0
53.62	38.3	201.0
54.585	38.3	611.0
55.569	38.3	465.0
56.568	38.3	809.0
57.581	38.3	100.0
58.607	38.3	87.0
59.64	38.3	381.0
60.678	38.3	815.0
61.723	38.3	230.0
62.773	38.3	59.0
63.824	38.3	30.0
64.875	38.3	202.0
65.929	38.3	741.0
66.986	38.3	462.0
68.042	38.3	797.0
69.097	38.3	656.0
70.151	38.3	114.0
71.207	38.3	100.0
72.262	38.3	152.0
73.314	38.3	562.0
74.365	38.3	169.0
75.416	38.3	169.0
76.466	38.3	837.0
77.513	38.3	804.0
78.558	38.3	1484.0
79.604	38.3	563.0
80.651	38.3	718.0
81.696	38.3	325.0
82.736	38.3	787.0
83.778	38.3	1495.0
84.821	38.3	245.0
85.861	38.3	88.0
86.9	38.3	47.0
87.937	38.3	526.0
88.976	38.3	836.0
90.012	38.3	907.0
91.047	38.3	392.0
92.082	38.3	359.0
93.116	38.3	59.0
94.149	38.3	21.0
95.182	38.3	303.0
96.215	38.3	654.0
97.248	38.3	241.0
98.28	38.3	29.0
99.311	38.3	79.0
100.342	38.3	162.0
101.372	38.3	75.0
102.4	38.3	538.0
103.427	38.3	543.0
104.454	38.3	54.0
105.484	38.3	75.0
106.513	38.3	64.0
107.538	38.3	680.0
108.565	38.3	260.0
109.591	38.3	760.0
110.617	38.3	1370.0
111.642	38.3	616.0
112.666	38.3	1011.0
113.691	38.3	749.0
114.715	38.3	1034.0
115.739	38.3	358.0
116.762	38.3	490.0
117.787	38.3	604.0
118.811	38.3	632.0
119.831	38.3	576.0
120.853	38.3	697.0
121.875	38.3	369.0
122.897	38.3	257.0
123.918	38.3	131.0
124.939	38.3	649.0
125.96	38.3	597.0
126.979	38.3	367.0
127.998	38.3	513.0
129.017	38.3	26.0
130.037	38.3	39.0
131.056	38.3	19.0
132.075	38.3	335.0
133.092	38.3	682.0
134.112	38.3	490.0
135.133	38.3	230.0
136.148	38.3	728.0
137.164	38.3	362.0
138.183	38.3	318.0
139.2	38.3	291.0
140.213	38.3	71.0
141.219	38.3	957.0
142.189	38.3	1506.0
143.076	38.3	328.0
143.83	38.3	599.0
144.437	38.3	651.0
144.923	38.3	493.0
145.304	38.3	459.0
145.594	38.3	379.0
145.807	38.3	359.0
145.968	38.3	335.0
44.996	39.3	146.0
45.033	39.3	186.0
45.133	39.3	246.0
45.331	39.3	291.0
45.639	39.3	232.0
46.043	39.3	284.0
46.532	39.3	305.0
47.103	39.3	431.0
47.747	39.3	327.0
48.453	39.3	309.0
49.212	39.3	896.0
50.021	39.3	453.0
50.874	39.3	97.0
51.76	39.3	15.0
52.677	39.3	30.0
53.621	39.3	346.0
54.586	39.3	341.0
55.568	39.3	148.0
56.568	39.3	172.0
57.581	39.3	115.0
58.605	39.3	31.0
59.638	39.3	40.0
60.677	39.3	341.0
61.722	39.3	152.0
62.772	39.3	31.0
63.823	39.3	35.0
64.876	39.3	227.0
65.931	39.3	347.0
66.987	39.3	1028.0
68.043	39.3	540.0
69.096	39.3	174.0
70.154	39.3	42.0
71.209	39.3	37.0
72.262	39.3	627.0
73.315	39.3	1661.0
74.367	39.3	724.0
75.419	39.3	224.0
76.467	39.3	457.0
77.513	39.3	448.0
78.56	39.3	631.0
79.607	39.3	933.0
80.651	39.3	748.0
81.694	39.3	921.0
82.736	39.3	763.0
83.779	39.3	707.0
84.821	39.3	620.0
85.861	39.3	44.0
86.9	39.3	144.0
87.936	39.3	516.0
88.975	39.3	483.0
90.012	39.3	302.0
91.046	39.3	98.0
92.081	39.3	687.0
93.116	39.3	966.0
94.15	39.3	70.0
95.183	39.3	400.0
96.214	39.3	2080.0
97.248	39.3	906.0
98.279	39.3	158.0
99.308	39.3	717.0
100.338	39.3	632.0
101.371	39.3	332.0
102.402	39.3	123.0
103.429	39.3	653.0
104.456	39.3	855.0
105.486	39.3	427.0
106.513	39.3	383.0
107.539	39.3	419.0
108.565	39.3	452.0
109.589	39.3	356.0
110.616	39.3	467.0
111.642	39.3	1124.0
112.666	39.3	706.0
113.691	39.3	491.0
114.715	39.3	984.0
115.74	39.3	1101.0
116.764	39.3	900.0
117.785	39.3	1087.0
118.808	39.3	606.0
119.831	39.3	343.0
120.855	39.3	951.0
121.876	39.3	602.0
122.895	39.3	736.0
123.918	39.3	459.0
124.941	39.3	599.0
125.961	39.3	720.0
126.979	39.3	1112.0
127.998	39.3	81.0
129.019	39.3	89.0
130.038	39.3	218.0
131.056	39.3	34.0
132.076	39.3	51.0
133.094	39.3	126.0
134.113	39.3	43.0
135.132	39.3	55.0
136.15	39.3	533.0
137.166	39.3	586.0
138.183	39.3	446.0
139.199	39.3	399.0
140.214	39.3	1108.0
141.221	39.3	993.0
142.189	39.3	509.0
143.072	39.3	418.0
143.828	39.3	386.0
144.439	39.3	439.0
144.926	39.3	334.0
145.305	39.3	586.0
145.593	39.3	779.0
145.809	39.3	880.0
145.969	39.3	896.0
44.998	40.3	527.0
45.034	40.3	594.0
45.135	40.3	569.0
45.334	40.3	932.0
45.641	40.3	1672.0
46.044	40.3	1141.0
46.534	40.3	436.0
47.104	40.3	1399.0
47.747	40.3	671.0
48.453	40.3	365.0
49.214	40.3	797.0
50.024	40.3	704.0
50.875	40.3	555.0
51.762	40.3	99.0
52.678	40.3	25.0
53.621	40.3	188.0
54.588	40.3	127.0
55.571	40.3	27.0
56.569	40.3	577.0
57.583	40.3	1420.0
58.607	40.3	640.0
59.64	40.3	161.0
60.682	40.3	329.0
61.727	40.3	294.0
62.774	40.3	31.0
63.825	40.3	78.0
64.879	40.3	50.0
65.933	40.3	286.0
66.988	40.3	667.0
68.045	40.3	694.0
69.1	40.3	533.0
70.157	40.3	159.0
71.213	40.3	908.0
72.266	40.3	414.0
73.318	40.3	983.0
74.369	40.3	295.0
75.42	40.3	116.0
76.47	40.3	144.0
77.519	40.3	516.0
78.565	40.3	709.0
79.611	40.3	561.0
80.657	40.3	622.0
81.701	40.3	633.0
82.741	40.3	393.0
83.782	40.3	381.0
84.824	40.3	452.0
85.863	40.3	807.0
86.901	40.3	536.0
87.938	40.3	1045.0
88.976	40.3	654.0
90.013	40.3	292.0
91.048	40.3	61.0
92.083	40.3	363.0
93.119	40.3	634.0
94.154	40.3	411.0
95.185	40.3	60.0
96.217	40.3	168.0
97.251	40.3	174.0
98.283	40.3	447.0
99.312	40.3	1152.0
100.342	40.3	370.0
101.374	40.3	274.0
102.403	40.3	309.0
103.43	40.3	1473.0
104.458	40.3	1210.0
105.488	40.3	493.0
106.515	40.3	869.0
107.543	40.3	730.0
108.569	40.3	288.0
109.593	40.3	664.0
110.62	40.3	635.0
111.646	40.3	371.0
112.67	40.3	962.0
113.694	40.3	743.0
114.718	40.3	662.0
115.742	40.3	554.0
116.764	40.3	971.0
117.787	40.3	445.0
118.813	40.3	328.0
119.836	40.3	435.0
120.855	40.3	799.0
121.875	40.3	408.0
122.897	40.3	340.0
123.92	40.3	204.0
124.942	40.3	789.0
125.962	40.3	429.0
126.981	40.3	469.0
128.001	40.3	75.0
129.019	40.3	664.0
130.039	40.3	790.0
131.059	40.3	88.0
132.078	40.3	48.0
133.097	40.3	34.0
134.117	40.3	84.0
135.135	40.3	322.0
136.152	40.3	298.0
137.169	40.3	479.0
138.186	40.3	331.0
139.204	40.3	417.0
140.217	40.3	538.0
141.223	40.3	589.0
142.195	40.3	402.0
143.08	40.3	649.0
143.833	40.3	1895.0
144.442	40.3	2261.0
144.927	40.3	982.0
145.306	40.3	443.0
145.596	40.3	557.0
145.811	40.3	695.0
145.969	40.3	690.0
44.995	41.3	227.0
45.03	41.3	201.0
45.132	41.3	137.0
45.331	41.3	137.0
45.638	41.3	145.0
46.041	41.3	75.0
46.531	41.3	33.0
47.103	41.3	39.0
47.747	41.3	35.0
48.454	41.3	97.0
49.214	41.3	635.0
50.022	41.3	1061.0
50.872	41.3	1022.0
51.758	41.3	1286.0
52.675	41.3	191.0
53.618	41.3	662.0
54.583	41.3	453.0
55.565	41.3	17.0
56.564	41.3	167.0
57.577	41.3	767.0
58.602	41.3	1065.0
59.635	41.3	218.0
60.675	41.3	711.0
61.72	41.3	663.0
62.768	41.3	287.0
63.818	41.3	1630.0
64.869	41.3	603.0
65.927	41.3	292.0
66.985	41.3	1672.0
68.039	41.3	1237.0
69.093	41.3	785.0
70.148	41.3	82.0
71.204	41.3	46.0
72.258	41.3	459.0
73.307	41.3	853.0
74.36	41.3	355.0
75.412	41.3	96.0
76.462	41.3	35.0
77.511	41.3	903.0
78.558	41.3	750.0
79.603	41.3	140.0
80.647	41.3	42.0
81.693	41.3	45.0
82.735	41.3	61.0
83.775	41.3	128.0
84.816	41.3	491.0
85.856	41.3	810.0
86.894	41.3	312.0
87.932	41.3	591.0
88.969	41.3	108.0
90.007	41.3	123.0
91.043	41.3	134.0
92.078	41.3	715.0
93.112	41.3	1260.0
94.146	41.3	690.0
95.178	41.3	54.0
96.21	41.3	214.0
97.243	41.3	981.0
98.276	41.3	208.0
99.307	41.3	702.0
100.337	41.3	647.0
101.368	41.3	659.0
102.397	41.3	436.0
103.424	41.3	895.0
104.451	41.3	764.0
105.481	41.3	854.0
106.508	41.3	748.0
107.535	41.3	976.0
108.56	41.3	1023.0
109.588	41.3	838.0
110.617	41.3	436.0
111.641	41.3	69.0
112.663	41.3	436.0
113.686	41.3	1347.0
114.712	41.3	1207.0
115.738	41.3	493.0
116.759	41.3	1075.0
117.782	41.3	544.0
118.807	41.3	998.0
119.828	41.3	695.0
120.85	41.3	260.0
121.87	41.3	276.0
122.892	41.3	103.0
123.915	41.3	48.0
124.937	41.3	720.0
125.957	41.3	508.0
126.977	41.3	67.0
127.994	41.3	111.0
129.015	41.3	374.0
130.037	41.3	1650.0
131.055	41.3	300.0
132.073	41.3	708.0
133.089	41.3	536.0
134.11	41.3	151.0
135.132	41.3	159.0
136.146	41.3	345.0
137.162	41.3	609.0
138.181	41.3	876.0
139.198	41.3	1014.0
140.212	41.3	512.0
141.217	41.3	583.0
142.186	41.3	443.0
143.07	41.3	415.0
143.824	41.3	629.0
144.437	41.3	504.0
144.922	41.3	589.0
145.299	41.3	1025.0
145.591	41.3	1016.0
145.808	41.3	737.0
145.967	41.3	707.0
44.993	42.3	416.0
45.03	42.3	421.0
45.133	42.3	539.0
45.333	42.3	1165.0
45.639	42.3	1396.0
46.039	42.3	492.0
46.53	42.3	751.0
47.104	42.3	381.0
47.748	42.3	133.0
48.452	42.3	1405.0
49.213	42.3	4782.0
50.024	42.3	1645.0
50.873	42.3	614.0
51.757	42.3	275.0
52.675	42.3	168.0
53.619	42.3	163.0
54.583	42.3	35.0
55.564	42.3	13.0
56.565	42.3	47.0
57.579	42.3	319.0
58.602	42.3	400.0
59.633	42.3	91.0
60.674	42.3	158.0
61.72	42.3	752.0
62.769	42.3	479.0
63.818	42.3	195.0
64.871	42.3	90.0
65.927	42.3	202.0
66.983	42.3	1147.0
68.038	42.3	906.0
69.092	42.3	759.0
70.148	42.3	50.0
71.204	42.3	21.0
72.258	42.3	44.0
73.311	42.3	291.0
74.362	42.3	584.0
75.413	42.3	827.0
76.463	42.3	172.0
77.511	42.3	320.0
78.558	42.3	334.0
79.603	42.3	1076.0
80.648	42.3	288.0
81.694	42.3	493.0
82.735	42.3	1107.0
83.774	42.3	983.0
84.815	42.3	271.0
85.855	42.3	39.0
86.895	42.3	37.0
87.933	42.3	36.0
88.97	42.3	37.0
90.007	42.3	432.0
91.042	42.3	560.0
92.075	42.3	942.0
93.11	42.3	976.0
94.145	42.3	756.0
95.178	42.3	52.0
96.211	42.3	89.0
97.245	42.3	256.0
98.277	42.3	219.0
99.307	42.3	694.0
100.336	42.3	375.0
101.367	42.3	500.0
102.398	42.3	1465.0
103.424	42.3	1571.0
104.453	42.3	795.0
105.483	42.3	811.0
106.511	42.3	657.0
107.536	42.3	830.0
108.562	42.3	1342.0
109.588	42.3	121.0
110.613	42.3	33.0
111.638	42.3	138.0
112.662	42.3	251.0
113.689	42.3	204.0
114.714	42.3	125.0
115.74	42.3	305.0
116.761	42.3	690.0
117.783	42.3	1024.0
118.808	42.3	347.0
119.829	42.3	250.0
120.85	42.3	39.0
121.871	42.3	32.0
122.893	42.3	21.0
123.915	42.3	25.0
124.937	42.3	131.0
125.957	42.3	140.0
126.974	42.3	419.0
127.994	42.3	414.0
129.016	42.3	312.0
130.036	42.3	463.0
131.053	42.3	521.0
132.072	42.3	553.0
133.094	42.3	245.0
134.112	42.3	274.0
135.128	42.3	471.0
136.146	42.3	61.0
137.164	42.3	231.0
138.181	42.3	226.0
139.197	42.3	329.0
140.21	42.3	892.0
141.219	42.3	549.0
142.189	42.3	891.0
143.07	42.3	660.0
143.826	42.3	1041.0
144.438	42.3	1868.0
144.923	42.3	1939.0
145.301	42.3	1781.0
145.589	42.3	1390.0
145.804	42.3	898.0
145.964	42.3	804.0
44.997	43.3	827.0
45.03	43.3	856.0
45.134	43.3	918.0
45.334	43.3	1125.0
45.64	43.3	1017.0
46.042	43.3	504.0
46.532	43.3	579.0
47.101	43.3	1378.0
47.745	43.3	2715.0
48.452	43.3	3224.0
49.212	43.3	2407.0
50.021	43.3	354.0
50.872	43.3	206.0
51.758	43.3	1077.0
52.675	43.3	425.0
53.62	43.3	114.0
54.584	43.3	31.0
55.567	43.3	40.0
56.567	43.3	355.0
57.58	43.3	766.0
58.602	43.3	715.0
59.636	43.3	886.0
60.679	43.3	745.0
61.723	43.3	173.0
62.77	43.3	1496.0
63.821	43.3	765.0
64.876	43.3	474.0
65.931	43.3	736.0
66.986	43.3	1047.0
68.042	43.3	841.0
69.097	43.3	322.0
70.153	43.3	944.0
71.207	43.3	182.0
72.261	43.3	157.0
73.315	43.3	337.0
74.366	43.3	135.0
75.416	43.3	365.0
76.465	43.3	633.0
77.515	43.3	537.0
78.563	43.3	626.0
79.608	43.3	1282.0
80.654	43.3	542.0
81.699	43.3	313.0
82.74	43.3	620.0
83.781	43.3	604.0
84.822	43.3	753.0
85.861	43.3	1147.0
86.901	43.3	120.0
87.939	43.3	167.0
88.976	43.3	37.0
90.012	43.3	88.0
91.046	43.3	474.0
92.08	43.3	963.0
93.115	43.3	379.0
94.149	43.3	591.0
95.181	43.3	572.0
96.213	43.3	322.0
97.247	43.3	206.0
98.28	43.3	25.0
99.308	43.3	96.0
100.339	43.3	959.0
101.37	43.3	991.0
102.4	43.3	1659.0
103.427	43.3	1579.0
104.454	43.3	1272.0
105.485	43.3	745.0
106.513	43.3	515.0
107.538	43.3	432.0
108.564	43.3	61.0
109.589	43.3	55.0
110.616	43.3	383.0
111.642	43.3	658.0
112.664	43.3	715.0
113.69	43.3	694.0
114.717	43.3	486.0
115.741	43.3	631.0
116.763	43.3	682.0
117.786	43.3	676.0
118.809	43.3	59.0
119.831	43.3	25.0
120.853	43.3	29.0
121.875	43.3	26.0
122.895	43.3	24.0
123.917	43.3	30.0
124.941	43.3	20.0
125.96	43.3	25.0
126.977	43.3	323.0
127.995	43.3	1234.0
129.017	43.3	998.0
130.039	43.3	277.0
131.058	43.3	428.0
132.076	43.3	513.0
133.094	43.3	545.0
134.113	43.3	1190.0
135.133	43.3	581.0
136.15	43.3	74.0
137.167	43.3	411.0
138.184	43.3	616.0
139.2	43.3	984.0
140.214	43.3	848.0
141.221	43.3	636.0
142.189	43.3	163.0
143.073	43.3	395.0
143.829	43.3	934.0
144.441	43.3	1389.0
144.925	43.3	1399.0
145.303	43.3	957.0
145.594	43.3	682.0
145.81	43.3	643.0
145.969	43.3	520.0
44.998	44.3	699.0
45.033	44.3	726.0
45.133	44.3	760.0
45.334	44.3	828.0
45.641	44.3	843.0
46.042	44.3	1480.0
46.531	44.3	1943.0
47.103	44.3	2388.0
47.747	44.3	2227.0
48.452	44.3	1963.0
49.213	44.3	1147.0
50.024	44.3	596.0
50.875	44.3	472.0
51.76	44.3	754.0
52.676	44.3	520.0
53.62	44.3	539.0
54.586	44.3	102.0
55.568	44.3	29.0
56.568	44.3	643.0
57.583	44.3	318.0
[truncated: 9,000 more rows]
