# Supplementary material for: Multimodal dynamic and unclonable anti-counterfeiting using robust diamond microparticles on heterogeneous substrate
Source: Nat Commun. 2023 May 2;14:2507. doi: 10.1038/s41467-023-38178-1 (PMC10154296; doi:10.1038/s41467-023-38178-1)
Supplement: Supplementary file 3 — Source Data [file 41467_2023_38178_MOESM3_ESM.zip › Source Data/Fig 4/18_1.txt]

50.995	25.1	267.0
51.031	25.1	246.0
51.134	25.1	247.0
51.335	25.1	213.0
51.641	25.1	179.0
52.043	25.1	212.0
52.534	25.1	222.0
53.105	25.1	182.0
53.751	25.1	267.0
54.459	25.1	159.0
55.222	25.1	34.0
56.032	25.1	11.0
56.884	25.1	6.0
57.775	25.1	11.0
58.694	25.1	143.0
59.637	25.1	266.0
60.602	25.1	47.0
61.587	25.1	18.0
62.588	25.1	9.0
63.601	25.1	14.0
64.625	25.1	10.0
65.657	25.1	9.0
66.697	25.1	27.0
67.741	25.1	169.0
68.787	25.1	28.0
69.836	25.1	31.0
70.888	25.1	23.0
71.942	25.1	12.0
72.998	25.1	10.0
74.054	25.1	14.0
75.108	25.1	7.0
76.162	25.1	14.0
77.217	25.1	9.0
78.27	25.1	9.0
79.323	25.1	11.0
80.376	25.1	6.0
81.426	25.1	9.0
82.475	25.1	11.0
83.523	25.1	57.0
84.57	25.1	854.0
85.614	25.1	250.0
86.658	25.1	22.0
87.702	25.1	44.0
88.745	25.1	174.0
89.786	25.1	73.0
90.827	25.1	7.0
91.864	25.1	12.0
92.901	25.1	5.0
93.939	25.1	64.0
94.976	25.1	70.0
96.011	25.1	115.0
97.046	25.1	183.0
98.082	25.1	36.0
99.116	25.1	8.0
100.147	25.1	5.0
101.179	25.1	8.0
102.209	25.1	6.0
103.24	25.1	14.0
104.27	25.1	14.0
105.298	25.1	11.0
106.326	25.1	10.0
107.356	25.1	6.0
108.383	25.1	15.0
109.408	25.1	22.0
110.435	25.1	104.0
111.461	25.1	38.0
112.486	25.1	24.0
113.507	25.1	42.0
114.532	25.1	39.0
115.559	25.1	33.0
116.581	25.1	3.0
117.604	25.1	7.0
118.628	25.1	12.0
119.653	25.1	6.0
120.678	25.1	24.0
121.7	25.1	199.0
122.725	25.1	22.0
123.748	25.1	13.0
124.775	25.1	8.0
125.8	25.1	94.0
126.823	25.1	205.0
127.845	25.1	42.0
128.869	25.1	10.0
129.896	25.1	11.0
130.919	25.1	13.0
131.942	25.1	13.0
132.967	25.1	10.0
133.991	25.1	56.0
135.015	25.1	20.0
136.037	25.1	15.0
137.058	25.1	50.0
138.083	25.1	304.0
139.106	25.1	237.0
140.128	25.1	432.0
141.15	25.1	487.0
142.17	25.1	72.0
143.191	25.1	15.0
144.211	25.1	15.0
145.23	25.1	77.0
146.248	25.1	42.0
147.262	25.1	19.0
148.24	25.1	86.0
149.129	25.1	99.0
149.889	25.1	26.0
150.508	25.1	15.0
150.999	25.1	9.0
151.378	25.1	6.0
151.669	25.1	8.0
151.888	25.1	12.0
152.047	25.1	15.0
50.995	26.1	159.0
51.029	26.1	176.0
51.134	26.1	146.0
51.334	26.1	143.0
51.641	26.1	131.0
52.042	26.1	83.0
52.533	26.1	107.0
53.104	26.1	322.0
53.749	26.1	147.0
54.46	26.1	46.0
55.222	26.1	17.0
56.03	26.1	13.0
56.882	26.1	7.0
57.771	26.1	12.0
58.691	26.1	20.0
59.633	26.1	40.0
60.597	26.1	22.0
61.582	26.1	12.0
62.582	26.1	7.0
63.595	26.1	15.0
64.62	26.1	8.0
65.651	26.1	7.0
66.689	26.1	6.0
67.733	26.1	9.0
68.78	26.1	191.0
69.83	26.1	74.0
70.882	26.1	4.0
71.935	26.1	6.0
72.99	26.1	7.0
74.045	26.1	10.0
75.1	26.1	12.0
76.155	26.1	14.0
77.209	26.1	9.0
78.264	26.1	11.0
79.316	26.1	9.0
80.367	26.1	14.0
81.42	26.1	2.0
82.468	26.1	8.0
83.516	26.1	7.0
84.562	26.1	17.0
85.609	26.1	37.0
86.653	26.1	48.0
87.695	26.1	68.0
88.738	26.1	10.0
89.78	26.1	12.0
90.82	26.1	10.0
91.858	26.1	8.0
92.895	26.1	42.0
93.934	26.1	69.0
94.973	26.1	81.0
96.007	26.1	335.0
97.042	26.1	214.0
98.076	26.1	29.0
99.11	26.1	11.0
100.142	26.1	18.0
101.176	26.1	9.0
102.209	26.1	6.0
103.24	26.1	11.0
104.271	26.1	6.0
105.3	26.1	6.0
106.328	26.1	8.0
107.357	26.1	9.0
108.385	26.1	8.0
109.412	26.1	50.0
110.439	26.1	116.0
111.466	26.1	70.0
112.491	26.1	205.0
113.514	26.1	314.0
114.54	26.1	62.0
115.567	26.1	84.0
116.592	26.1	287.0
117.614	26.1	51.0
118.637	26.1	18.0
119.662	26.1	68.0
120.685	26.1	43.0
121.709	26.1	18.0
122.732	26.1	8.0
123.757	26.1	6.0
124.782	26.1	225.0
125.807	26.1	580.0
126.831	26.1	647.0
127.853	26.1	134.0
128.877	26.1	13.0
129.901	26.1	12.0
130.923	26.1	11.0
131.947	26.1	6.0
132.97	26.1	12.0
133.993	26.1	7.0
135.017	26.1	8.0
136.038	26.1	95.0
137.058	26.1	338.0
138.079	26.1	112.0
139.104	26.1	25.0
140.126	26.1	90.0
141.145	26.1	197.0
142.166	26.1	53.0
143.185	26.1	16.0
144.203	26.1	16.0
145.221	26.1	21.0
146.24	26.1	19.0
147.251	26.1	12.0
148.226	26.1	7.0
149.115	26.1	9.0
149.875	26.1	13.0
150.492	26.1	9.0
150.979	26.1	7.0
151.358	26.1	5.0
151.65	26.1	7.0
151.868	26.1	9.0
152.028	26.1	4.0
50.998	27.1	128.0
51.033	27.1	145.0
51.136	27.1	162.0
51.336	27.1	182.0
51.643	27.1	284.0
52.043	27.1	287.0
52.533	27.1	318.0
53.104	27.1	224.0
53.749	27.1	80.0
54.457	27.1	23.0
55.22	27.1	18.0
56.031	27.1	6.0
56.882	27.1	11.0
57.771	27.1	15.0
58.689	27.1	8.0
59.632	27.1	8.0
60.599	27.1	8.0
61.583	27.1	12.0
62.586	27.1	7.0
63.6	27.1	7.0
64.624	27.1	5.0
65.655	27.1	5.0
66.694	27.1	11.0
67.737	27.1	4.0
68.784	27.1	16.0
69.836	27.1	12.0
70.887	27.1	11.0
71.94	27.1	56.0
72.996	27.1	80.0
74.051	27.1	13.0
75.104	27.1	19.0
76.158	27.1	8.0
77.214	27.1	12.0
78.268	27.1	11.0
79.32	27.1	72.0
80.372	27.1	41.0
81.423	27.1	9.0
82.472	27.1	8.0
83.52	27.1	7.0
84.568	27.1	10.0
85.614	27.1	13.0
86.659	27.1	95.0
87.702	27.1	122.0
88.744	27.1	12.0
89.785	27.1	8.0
90.827	27.1	10.0
91.866	27.1	20.0
92.905	27.1	156.0
93.942	27.1	145.0
94.978	27.1	159.0
96.014	27.1	66.0
97.049	27.1	32.0
98.082	27.1	7.0
99.116	27.1	9.0
100.15	27.1	7.0
101.183	27.1	10.0
102.215	27.1	7.0
103.246	27.1	4.0
104.276	27.1	17.0
105.305	27.1	9.0
106.336	27.1	4.0
107.365	27.1	11.0
108.392	27.1	11.0
109.418	27.1	10.0
110.445	27.1	157.0
111.473	27.1	429.0
112.5	27.1	209.0
113.524	27.1	94.0
114.549	27.1	12.0
115.574	27.1	40.0
116.598	27.1	125.0
117.622	27.1	54.0
118.646	27.1	101.0
119.671	27.1	450.0
120.698	27.1	191.0
121.719	27.1	18.0
122.741	27.1	8.0
123.768	27.1	5.0
124.792	27.1	31.0
125.816	27.1	186.0
126.838	27.1	138.0
127.86	27.1	45.0
128.884	27.1	13.0
129.908	27.1	34.0
130.932	27.1	12.0
131.954	27.1	13.0
132.977	27.1	18.0
134.002	27.1	7.0
135.024	27.1	12.0
136.045	27.1	3.0
137.066	27.1	12.0
138.089	27.1	12.0
139.11	27.1	7.0
140.131	27.1	9.0
141.151	27.1	27.0
142.171	27.1	20.0
143.191	27.1	16.0
144.211	27.1	5.0
145.228	27.1	13.0
146.243	27.1	11.0
147.257	27.1	14.0
148.231	27.1	14.0
149.118	27.1	10.0
149.878	27.1	9.0
150.492	27.1	7.0
150.979	27.1	4.0
151.36	27.1	8.0
151.651	27.1	7.0
151.868	27.1	10.0
152.027	27.1	33.0
50.996	28.1	175.0
51.031	28.1	197.0
51.136	28.1	153.0
51.335	28.1	173.0
51.642	28.1	209.0
52.045	28.1	317.0
52.534	28.1	266.0
53.106	28.1	292.0
53.751	28.1	283.0
54.459	28.1	169.0
55.22	28.1	22.0
56.029	28.1	13.0
56.88	28.1	8.0
57.77	28.1	8.0
58.689	28.1	7.0
59.632	28.1	7.0
60.597	28.1	75.0
61.581	28.1	165.0
62.582	28.1	49.0
63.596	28.1	16.0
64.621	28.1	10.0
65.653	28.1	11.0
66.69	28.1	5.0
67.733	28.1	11.0
68.781	28.1	14.0
69.831	28.1	39.0
70.883	28.1	9.0
71.937	28.1	44.0
72.991	28.1	74.0
74.045	28.1	21.0
75.1	28.1	28.0
76.155	28.1	79.0
77.209	28.1	25.0
78.263	28.1	19.0
79.315	28.1	17.0
80.368	28.1	79.0
81.419	28.1	201.0
82.468	28.1	89.0
83.516	28.1	8.0
84.563	28.1	13.0
85.609	28.1	12.0
86.653	28.1	10.0
87.697	28.1	5.0
88.741	28.1	7.0
89.782	28.1	4.0
90.823	28.1	74.0
91.86	28.1	162.0
92.897	28.1	228.0
93.937	28.1	132.0
94.975	28.1	188.0
96.01	28.1	214.0
97.045	28.1	37.0
98.08	28.1	13.0
99.115	28.1	10.0
100.147	28.1	8.0
101.18	28.1	4.0
102.214	28.1	5.0
103.245	28.1	8.0
104.276	28.1	7.0
105.306	28.1	10.0
106.334	28.1	6.0
107.364	28.1	7.0
108.392	28.1	9.0
109.418	28.1	8.0
110.446	28.1	18.0
111.472	28.1	59.0
112.498	28.1	68.0
113.522	28.1	33.0
114.548	28.1	8.0
115.576	28.1	4.0
116.599	28.1	12.0
117.621	28.1	12.0
118.645	28.1	15.0
119.67	28.1	34.0
120.697	28.1	28.0
121.72	28.1	10.0
122.742	28.1	12.0
123.766	28.1	13.0
124.793	28.1	11.0
125.817	28.1	27.0
126.839	28.1	15.0
127.861	28.1	9.0
128.886	28.1	34.0
129.909	28.1	166.0
130.931	28.1	35.0
131.954	28.1	8.0
132.977	28.1	8.0
133.999	28.1	27.0
135.022	28.1	19.0
136.043	28.1	7.0
137.064	28.1	47.0
138.087	28.1	271.0
139.11	28.1	61.0
140.13	28.1	10.0
141.149	28.1	37.0
142.168	28.1	205.0
143.189	28.1	69.0
144.209	28.1	16.0
145.225	28.1	10.0
146.241	28.1	17.0
147.253	28.1	182.0
148.227	28.1	173.0
149.113	28.1	25.0
149.871	28.1	8.0
150.487	28.1	7.0
150.976	28.1	13.0
151.354	28.1	8.0
151.646	28.1	8.0
151.864	28.1	5.0
152.023	28.1	6.0
50.995	29.1	97.0
51.03	29.1	107.0
51.133	29.1	116.0
51.333	29.1	157.0
51.64	29.1	204.0
52.042	29.1	204.0
52.532	29.1	221.0
53.103	29.1	312.0
53.748	29.1	232.0
54.457	29.1	93.0
55.218	29.1	31.0
56.028	29.1	9.0
56.88	29.1	5.0
57.768	29.1	10.0
58.686	29.1	8.0
59.629	29.1	10.0
60.593	29.1	247.0
61.576	29.1	348.0
62.577	29.1	81.0
63.591	29.1	12.0
64.616	29.1	11.0
65.649	29.1	13.0
66.69	29.1	7.0
67.731	29.1	19.0
68.777	29.1	264.0
69.828	29.1	410.0
70.88	29.1	83.0
71.932	29.1	12.0
72.986	29.1	7.0
74.042	29.1	16.0
75.097	29.1	478.0
76.151	29.1	1272.0
77.205	29.1	218.0
78.259	29.1	15.0
79.311	29.1	120.0
80.363	29.1	306.0
81.415	29.1	182.0
82.463	29.1	56.0
83.511	29.1	22.0
84.559	29.1	63.0
85.606	29.1	31.0
86.651	29.1	12.0
87.693	29.1	8.0
88.736	29.1	10.0
89.779	29.1	50.0
90.818	29.1	78.0
91.856	29.1	178.0
92.895	29.1	113.0
93.934	29.1	226.0
94.972	29.1	234.0
96.008	29.1	222.0
97.044	29.1	48.0
98.078	29.1	10.0
99.112	29.1	13.0
100.145	29.1	9.0
101.179	29.1	4.0
102.211	29.1	3.0
103.242	29.1	7.0
104.272	29.1	10.0
105.302	29.1	21.0
106.332	29.1	68.0
107.361	29.1	22.0
108.388	29.1	11.0
109.413	29.1	9.0
110.44	29.1	7.0
111.469	29.1	16.0
112.496	29.1	7.0
113.52	29.1	7.0
114.545	29.1	12.0
115.571	29.1	5.0
116.596	29.1	9.0
117.62	29.1	12.0
118.645	29.1	11.0
119.669	29.1	14.0
120.694	29.1	8.0
121.717	29.1	13.0
122.74	29.1	11.0
123.765	29.1	11.0
124.791	29.1	8.0
125.816	29.1	11.0
126.838	29.1	17.0
127.861	29.1	14.0
128.884	29.1	7.0
129.907	29.1	8.0
130.931	29.1	6.0
131.952	29.1	8.0
132.974	29.1	50.0
133.998	29.1	183.0
135.021	29.1	34.0
136.042	29.1	11.0
137.063	29.1	4.0
138.085	29.1	38.0
139.107	29.1	21.0
140.127	29.1	7.0
141.147	29.1	21.0
142.167	29.1	181.0
143.187	29.1	93.0
144.205	29.1	18.0
145.223	29.1	13.0
146.24	29.1	4.0
147.252	29.1	35.0
148.226	29.1	28.0
149.112	29.1	13.0
149.869	29.1	12.0
150.483	29.1	8.0
150.97	29.1	7.0
151.352	29.1	4.0
151.643	29.1	8.0
151.858	29.1	5.0
152.018	29.1	1.0
50.997	30.1	480.0
51.033	30.1	439.0
51.135	30.1	424.0
51.334	30.1	348.0
51.641	30.1	628.0
52.042	30.1	336.0
52.532	30.1	183.0
53.103	30.1	53.0
53.748	30.1	85.0
54.457	30.1	132.0
55.219	30.1	60.0
56.027	30.1	9.0
56.878	30.1	13.0
57.768	30.1	33.0
58.685	30.1	19.0
59.628	30.1	10.0
60.594	30.1	12.0
61.578	30.1	71.0
62.579	30.1	56.0
63.593	30.1	33.0
64.617	30.1	418.0
65.65	30.1	309.0
66.69	30.1	324.0
67.734	30.1	65.0
68.78	30.1	104.0
69.83	30.1	124.0
70.881	30.1	56.0
71.935	30.1	69.0
72.99	30.1	67.0
74.045	30.1	94.0
75.1	30.1	208.0
76.156	30.1	587.0
77.21	30.1	154.0
78.263	30.1	18.0
79.315	30.1	38.0
80.367	30.1	101.0
81.417	30.1	25.0
82.465	30.1	8.0
83.515	30.1	32.0
84.563	30.1	292.0
85.609	30.1	71.0
86.652	30.1	6.0
87.695	30.1	10.0
88.739	30.1	13.0
89.782	30.1	90.0
90.823	30.1	289.0
91.861	30.1	399.0
92.897	30.1	166.0
93.936	30.1	475.0
94.974	30.1	658.0
96.01	30.1	342.0
97.044	30.1	182.0
98.078	30.1	83.0
99.113	30.1	241.0
100.147	30.1	36.0
101.18	30.1	3.0
102.212	30.1	10.0
103.243	30.1	20.0
104.274	30.1	13.0
105.304	30.1	6.0
106.334	30.1	168.0
107.364	30.1	78.0
108.392	30.1	15.0
109.417	30.1	12.0
110.444	30.1	25.0
111.473	30.1	32.0
112.5	30.1	23.0
113.524	30.1	131.0
114.549	30.1	145.0
115.576	30.1	44.0
116.601	30.1	9.0
117.626	30.1	11.0
118.649	30.1	5.0
119.674	30.1	12.0
120.699	30.1	11.0
121.722	30.1	114.0
122.745	30.1	157.0
123.769	30.1	24.0
124.795	30.1	5.0
125.82	30.1	6.0
126.842	30.1	6.0
127.863	30.1	10.0
128.887	30.1	52.0
129.913	30.1	15.0
130.935	30.1	9.0
131.956	30.1	117.0
132.979	30.1	363.0
134.002	30.1	33.0
135.023	30.1	13.0
136.045	30.1	11.0
137.066	30.1	8.0
138.087	30.1	10.0
139.109	30.1	11.0
140.128	30.1	13.0
141.148	30.1	10.0
142.168	30.1	13.0
143.188	30.1	16.0
144.207	30.1	11.0
145.224	30.1	10.0
146.239	30.1	35.0
147.251	30.1	269.0
148.223	30.1	70.0
149.111	30.1	11.0
149.87	30.1	8.0
150.482	30.1	5.0
150.971	30.1	2.0
151.35	30.1	3.0
151.641	30.1	4.0
151.858	30.1	5.0
152.018	30.1	4.0
50.995	31.1	24.0
51.031	31.1	38.0
51.135	31.1	27.0
51.334	31.1	53.0
51.642	31.1	54.0
52.043	31.1	54.0
52.532	31.1	35.0
53.103	31.1	55.0
53.748	31.1	168.0
54.457	31.1	282.0
55.218	31.1	230.0
56.028	31.1	29.0
56.88	31.1	39.0
57.767	31.1	218.0
58.685	31.1	80.0
59.628	31.1	8.0
60.593	31.1	3.0
61.577	31.1	5.0
62.577	31.1	11.0
63.59	31.1	8.0
64.614	31.1	42.0
65.647	31.1	88.0
66.687	31.1	998.0
67.73	31.1	647.0
68.778	31.1	219.0
69.829	31.1	246.0
70.879	31.1	112.0
71.932	31.1	119.0
72.986	31.1	142.0
74.04	31.1	213.0
75.095	31.1	335.0
76.15	31.1	100.0
77.205	31.1	19.0
78.258	31.1	10.0
79.31	31.1	13.0
80.362	31.1	7.0
81.414	31.1	9.0
82.463	31.1	6.0
83.511	31.1	5.0
84.557	31.1	12.0
85.604	31.1	8.0
86.65	31.1	5.0
87.692	31.1	10.0
88.734	31.1	15.0
89.776	31.1	106.0
90.816	31.1	330.0
91.855	31.1	306.0
92.891	31.1	239.0
93.932	31.1	737.0
94.97	31.1	592.0
96.006	31.1	238.0
97.041	31.1	215.0
98.075	31.1	263.0
99.111	31.1	188.0
100.143	31.1	45.0
101.176	31.1	60.0
102.21	31.1	115.0
103.242	31.1	446.0
104.272	31.1	106.0
105.302	31.1	9.0
106.333	31.1	7.0
107.363	31.1	32.0
108.391	31.1	150.0
109.417	31.1	94.0
110.443	31.1	361.0
111.471	31.1	279.0
112.496	31.1	296.0
113.521	31.1	213.0
114.546	31.1	182.0
115.573	31.1	118.0
116.598	31.1	15.0
117.623	31.1	10.0
118.647	31.1	14.0
119.672	31.1	6.0
120.697	31.1	13.0
121.72	31.1	51.0
122.743	31.1	149.0
123.768	31.1	48.0
124.795	31.1	196.0
125.818	31.1	292.0
126.839	31.1	82.0
127.862	31.1	18.0
128.888	31.1	79.0
129.911	31.1	227.0
130.934	31.1	31.0
131.954	31.1	38.0
132.977	31.1	109.0
133.999	31.1	24.0
135.022	31.1	10.0
136.044	31.1	8.0
137.064	31.1	12.0
138.087	31.1	10.0
139.108	31.1	12.0
140.129	31.1	16.0
141.149	31.1	17.0
142.166	31.1	17.0
143.186	31.1	16.0
144.205	31.1	9.0
145.223	31.1	8.0
146.24	31.1	4.0
147.249	31.1	24.0
148.221	31.1	3.0
149.107	31.1	12.0
149.865	31.1	36.0
150.48	31.1	34.0
150.969	31.1	10.0
151.348	31.1	12.0
151.637	31.1	14.0
151.854	31.1	7.0
152.013	31.1	4.0
50.998	32.1	9.0
51.033	32.1	13.0
51.136	32.1	18.0
51.335	32.1	8.0
51.641	32.1	9.0
52.042	32.1	7.0
52.532	32.1	9.0
53.103	32.1	7.0
53.748	32.1	44.0
54.458	32.1	246.0
55.22	32.1	196.0
56.029	32.1	40.0
56.88	32.1	19.0
57.769	32.1	111.0
58.687	32.1	31.0
59.629	32.1	14.0
60.596	32.1	12.0
61.58	32.1	12.0
62.578	32.1	104.0
63.592	32.1	35.0
64.618	32.1	10.0
65.652	32.1	11.0
66.691	32.1	293.0
67.736	32.1	934.0
68.785	32.1	411.0
69.835	32.1	777.0
70.886	32.1	265.0
71.939	32.1	337.0
72.993	32.1	259.0
74.047	32.1	245.0
75.103	32.1	159.0
76.157	32.1	51.0
77.21	32.1	13.0
78.264	32.1	9.0
79.317	32.1	9.0
80.369	32.1	13.0
81.419	32.1	4.0
82.468	32.1	115.0
83.517	32.1	70.0
84.564	32.1	10.0
85.611	32.1	8.0
86.656	32.1	9.0
87.699	32.1	100.0
88.741	32.1	192.0
89.781	32.1	186.0
90.824	32.1	90.0
91.863	32.1	32.0
92.899	32.1	24.0
93.938	32.1	80.0
94.976	32.1	68.0
96.013	32.1	37.0
97.048	32.1	27.0
98.082	32.1	107.0
99.117	32.1	86.0
100.15	32.1	73.0
101.183	32.1	179.0
102.217	32.1	285.0
103.247	32.1	239.0
104.277	32.1	82.0
105.308	32.1	26.0
106.339	32.1	8.0
107.369	32.1	10.0
108.396	32.1	32.0
109.422	32.1	43.0
110.448	32.1	202.0
111.478	32.1	151.0
112.503	32.1	341.0
113.527	32.1	490.0
114.554	32.1	220.0
115.581	32.1	147.0
116.606	32.1	96.0
117.63	32.1	52.0
118.653	32.1	12.0
119.678	32.1	12.0
120.703	32.1	4.0
121.726	32.1	9.0
122.751	32.1	26.0
123.774	32.1	45.0
124.798	32.1	240.0
125.822	32.1	301.0
126.845	32.1	123.0
127.867	32.1	74.0
128.891	32.1	45.0
129.914	32.1	100.0
130.937	32.1	17.0
131.959	32.1	10.0
132.982	32.1	11.0
134.005	32.1	12.0
135.027	32.1	12.0
136.049	32.1	6.0
137.071	32.1	9.0
138.093	32.1	10.0
139.113	32.1	14.0
140.133	32.1	12.0
141.153	32.1	15.0
142.172	32.1	12.0
143.191	32.1	8.0
144.21	32.1	8.0
145.225	32.1	11.0
146.24	32.1	8.0
147.253	32.1	11.0
148.226	32.1	13.0
149.112	32.1	64.0
149.87	32.1	323.0
150.485	32.1	556.0
150.973	32.1	327.0
151.352	32.1	130.0
151.64	32.1	51.0
151.858	32.1	39.0
152.017	32.1	17.0
50.997	33.1	14.0
51.032	33.1	15.0
51.134	33.1	19.0
51.333	33.1	9.0
51.641	33.1	9.0
52.044	33.1	15.0
52.533	33.1	18.0
53.104	33.1	9.0
53.749	33.1	8.0
54.458	33.1	10.0
55.218	33.1	9.0
56.027	33.1	8.0
56.878	33.1	5.0
57.768	33.1	12.0
58.685	33.1	10.0
59.627	33.1	12.0
60.594	33.1	7.0
61.578	33.1	22.0
62.578	33.1	297.0
63.59	33.1	148.0
64.615	33.1	261.0
65.649	33.1	374.0
66.688	33.1	55.0
67.731	33.1	948.0
68.78	33.1	1159.0
69.833	33.1	515.0
70.884	33.1	232.0
71.938	33.1	285.0
72.993	33.1	220.0
74.046	33.1	179.0
75.101	33.1	360.0
76.155	33.1	147.0
77.208	33.1	28.0
78.26	33.1	9.0
79.312	33.1	2.0
80.364	33.1	6.0
81.415	33.1	25.0
82.464	33.1	190.0
83.513	33.1	135.0
84.56	33.1	17.0
85.606	33.1	8.0
86.652	33.1	8.0
87.695	33.1	81.0
88.737	33.1	109.0
89.779	33.1	113.0
90.82	33.1	267.0
91.858	33.1	61.0
92.895	33.1	54.0
93.934	33.1	15.0
94.971	33.1	17.0
96.009	33.1	12.0
97.043	33.1	12.0
98.078	33.1	35.0
99.114	33.1	174.0
100.149	33.1	251.0
101.181	33.1	168.0
102.212	33.1	245.0
103.244	33.1	414.0
104.277	33.1	103.0
105.308	33.1	17.0
106.335	33.1	28.0
107.364	33.1	13.0
108.392	33.1	15.0
109.419	33.1	7.0
110.446	33.1	10.0
111.475	33.1	24.0
112.501	33.1	12.0
113.525	33.1	28.0
114.552	33.1	13.0
115.578	33.1	49.0
116.603	33.1	216.0
117.629	33.1	125.0
118.652	33.1	10.0
119.677	33.1	14.0
120.702	33.1	9.0
121.726	33.1	4.0
122.749	33.1	9.0
123.774	33.1	11.0
124.798	33.1	13.0
125.821	33.1	31.0
126.843	33.1	76.0
127.867	33.1	523.0
128.891	33.1	72.0
129.914	33.1	4.0
130.937	33.1	18.0
131.959	33.1	14.0
132.98	33.1	16.0
134.002	33.1	11.0
135.024	33.1	9.0
136.046	33.1	17.0
137.067	33.1	8.0
138.089	33.1	13.0
139.112	33.1	6.0
140.133	33.1	6.0
141.15	33.1	10.0
142.168	33.1	7.0
143.189	33.1	10.0
144.207	33.1	7.0
145.224	33.1	67.0
146.24	33.1	48.0
147.251	33.1	17.0
148.223	33.1	4.0
149.108	33.1	6.0
149.866	33.1	30.0
150.479	33.1	75.0
150.968	33.1	72.0
151.347	33.1	39.0
151.637	33.1	15.0
151.855	33.1	14.0
152.012	33.1	13.0
50.998	34.1	52.0
51.033	34.1	40.0
51.137	34.1	48.0
51.335	34.1	88.0
51.641	34.1	73.0
52.043	34.1	40.0
52.532	34.1	12.0
53.103	34.1	5.0
53.747	34.1	4.0
54.457	34.1	12.0
55.219	34.1	91.0
56.028	34.1	106.0
56.878	34.1	20.0
57.767	34.1	10.0
58.684	34.1	9.0
59.625	34.1	10.0
60.591	34.1	6.0
61.576	34.1	35.0
62.576	34.1	45.0
63.589	34.1	14.0
64.614	34.1	29.0
65.648	34.1	62.0
66.688	34.1	14.0
67.732	34.1	69.0
68.78	34.1	185.0
69.832	34.1	152.0
70.885	34.1	94.0
71.937	34.1	122.0
72.991	34.1	155.0
74.044	34.1	117.0
75.099	34.1	194.0
76.153	34.1	111.0
77.206	34.1	77.0
78.261	34.1	16.0
79.312	34.1	4.0
80.364	34.1	13.0
81.416	34.1	193.0
82.465	34.1	96.0
83.514	34.1	6.0
84.561	34.1	13.0
85.607	34.1	40.0
86.652	34.1	35.0
87.696	34.1	54.0
88.738	34.1	121.0
89.779	34.1	118.0
90.82	34.1	37.0
91.858	34.1	50.0
92.896	34.1	104.0
93.935	34.1	18.0
94.973	34.1	10.0
96.01	34.1	9.0
97.046	34.1	9.0
98.081	34.1	47.0
99.115	34.1	119.0
100.148	34.1	179.0
101.182	34.1	59.0
102.215	34.1	34.0
103.248	34.1	196.0
104.278	34.1	108.0
105.307	34.1	14.0
106.337	34.1	7.0
107.366	34.1	12.0
108.393	34.1	8.0
109.42	34.1	179.0
110.449	34.1	124.0
111.477	34.1	13.0
112.502	34.1	5.0
113.525	34.1	9.0
114.551	34.1	12.0
115.578	34.1	10.0
116.604	34.1	44.0
117.627	34.1	342.0
118.652	34.1	161.0
119.678	34.1	20.0
120.702	34.1	33.0
121.726	34.1	264.0
122.749	34.1	141.0
123.773	34.1	12.0
124.798	34.1	14.0
125.823	34.1	8.0
126.846	34.1	12.0
127.868	34.1	18.0
128.893	34.1	44.0
129.917	34.1	97.0
130.938	34.1	29.0
131.96	34.1	10.0
132.982	34.1	15.0
134.004	34.1	20.0
135.025	34.1	24.0
136.046	34.1	7.0
137.068	34.1	14.0
138.09	34.1	10.0
139.113	34.1	11.0
140.131	34.1	59.0
141.15	34.1	294.0
142.171	34.1	44.0
143.19	34.1	11.0
144.207	34.1	7.0
145.223	34.1	13.0
146.24	34.1	7.0
147.252	34.1	12.0
148.224	34.1	9.0
149.109	34.1	7.0
149.867	34.1	7.0
150.478	34.1	7.0
150.965	34.1	10.0
151.346	34.1	18.0
151.637	34.1	9.0
151.855	34.1	8.0
152.013	34.1	9.0
50.995	35.1	215.0
51.032	35.1	242.0
51.134	35.1	341.0
51.334	35.1	490.0
51.641	35.1	513.0
52.042	35.1	438.0
52.532	35.1	144.0
53.104	35.1	16.0
53.75	35.1	4.0
54.458	35.1	12.0
55.218	35.1	72.0
56.027	35.1	47.0
56.878	35.1	13.0
57.768	35.1	9.0
58.685	35.1	10.0
59.627	35.1	12.0
60.59	35.1	16.0
61.573	35.1	112.0
62.574	35.1	345.0
63.586	35.1	166.0
64.611	35.1	12.0
65.644	35.1	12.0
66.684	35.1	7.0
67.728	35.1	8.0
68.776	35.1	11.0
69.827	35.1	14.0
70.88	35.1	6.0
71.934	35.1	16.0
72.989	35.1	39.0
74.043	35.1	196.0
75.095	35.1	305.0
76.15	35.1	244.0
77.203	35.1	168.0
78.257	35.1	27.0
79.308	35.1	7.0
80.36	35.1	17.0
81.413	35.1	268.0
82.461	35.1	192.0
83.508	35.1	23.0
84.555	35.1	144.0
85.601	35.1	227.0
86.647	35.1	45.0
87.691	35.1	195.0
88.733	35.1	230.0
89.774	35.1	160.0
90.816	35.1	56.0
91.855	35.1	43.0
92.893	35.1	22.0
93.932	35.1	60.0
94.97	35.1	73.0
96.006	35.1	21.0
97.041	35.1	15.0
98.077	35.1	184.0
99.112	35.1	280.0
100.145	35.1	278.0
101.178	35.1	102.0
102.211	35.1	12.0
103.242	35.1	9.0
104.274	35.1	11.0
105.304	35.1	9.0
106.334	35.1	15.0
107.363	35.1	35.0
108.39	35.1	100.0
109.417	35.1	98.0
110.443	35.1	214.0
111.473	35.1	28.0
112.499	35.1	49.0
113.523	35.1	274.0
114.55	35.1	89.0
115.576	35.1	29.0
116.601	35.1	16.0
117.624	35.1	114.0
118.649	35.1	78.0
119.675	35.1	14.0
120.701	35.1	27.0
121.723	35.1	242.0
122.748	35.1	242.0
123.773	35.1	26.0
124.796	35.1	13.0
125.818	35.1	13.0
126.841	35.1	50.0
127.865	35.1	343.0
128.89	35.1	118.0
129.913	35.1	179.0
130.934	35.1	267.0
131.956	35.1	85.0
132.98	35.1	23.0
134.001	35.1	22.0
135.022	35.1	19.0
136.045	35.1	8.0
137.067	35.1	15.0
138.088	35.1	11.0
139.109	35.1	16.0
140.13	35.1	50.0
141.148	35.1	229.0
142.166	35.1	69.0
143.185	35.1	15.0
144.203	35.1	8.0
145.22	35.1	6.0
146.236	35.1	12.0
147.25	35.1	12.0
148.222	35.1	10.0
149.107	35.1	10.0
149.863	35.1	12.0
150.475	35.1	5.0
150.964	35.1	10.0
151.344	35.1	3.0
151.635	35.1	4.0
151.852	35.1	8.0
152.009	35.1	5.0
50.995	36.1	7.0
51.032	36.1	16.0
51.134	36.1	18.0
51.333	36.1	13.0
51.641	36.1	21.0
52.042	36.1	91.0
52.531	36.1	252.0
53.102	36.1	299.0
53.748	36.1	154.0
54.456	36.1	35.0
55.217	36.1	8.0
56.027	36.1	9.0
56.878	36.1	5.0
57.765	36.1	7.0
58.68	36.1	12.0
59.623	36.1	19.0
60.588	36.1	7.0
61.572	36.1	6.0
62.571	36.1	61.0
63.584	36.1	105.0
64.609	36.1	40.0
65.644	36.1	14.0
66.682	36.1	10.0
67.726	36.1	11.0
68.776	36.1	16.0
69.827	36.1	84.0
70.881	36.1	98.0
71.934	36.1	170.0
72.988	36.1	160.0
74.044	36.1	354.0
75.096	36.1	205.0
76.149	36.1	217.0
77.205	36.1	121.0
78.258	36.1	38.0
79.311	36.1	9.0
80.363	36.1	8.0
81.413	36.1	10.0
82.461	36.1	19.0
83.509	36.1	20.0
84.556	36.1	268.0
85.603	36.1	185.0
86.648	36.1	31.0
87.691	36.1	162.0
88.734	36.1	197.0
89.776	36.1	227.0
90.816	36.1	126.0
91.854	36.1	254.0
92.892	36.1	376.0
93.931	36.1	487.0
94.969	36.1	387.0
96.005	36.1	41.0
97.041	36.1	9.0
98.075	36.1	90.0
99.108	36.1	193.0
100.142	36.1	283.0
101.176	36.1	129.0
102.211	36.1	12.0
103.242	36.1	9.0
104.272	36.1	5.0
105.301	36.1	6.0
106.332	36.1	13.0
107.362	36.1	215.0
108.391	36.1	408.0
109.417	36.1	98.0
110.444	36.1	14.0
111.472	36.1	12.0
112.498	36.1	7.0
113.523	36.1	13.0
114.55	36.1	15.0
115.578	36.1	9.0
116.603	36.1	4.0
117.626	36.1	12.0
118.648	36.1	14.0
119.673	36.1	11.0
120.701	36.1	7.0
121.723	36.1	8.0
122.746	36.1	18.0
123.772	36.1	9.0
124.797	36.1	15.0
125.82	36.1	8.0
126.843	36.1	33.0
127.867	36.1	73.0
128.89	36.1	85.0
129.915	36.1	295.0
130.936	36.1	242.0
131.959	36.1	36.0
132.981	36.1	23.0
134.003	36.1	31.0
135.025	36.1	115.0
136.045	36.1	273.0
137.066	36.1	57.0
138.088	36.1	14.0
139.11	36.1	4.0
140.13	36.1	44.0
141.149	36.1	95.0
142.169	36.1	16.0
143.188	36.1	8.0
144.205	36.1	10.0
145.221	36.1	10.0
146.237	36.1	2.0
147.248	36.1	7.0
148.221	36.1	5.0
149.106	36.1	8.0
149.863	36.1	92.0
150.475	36.1	104.0
150.962	36.1	72.0
151.342	36.1	16.0
151.631	36.1	15.0
151.849	36.1	22.0
152.008	36.1	43.0
50.997	37.1	157.0
51.032	37.1	104.0
51.135	37.1	111.0
51.336	37.1	62.0
51.641	37.1	26.0
52.042	37.1	127.0
52.534	37.1	541.0
53.105	37.1	697.0
53.748	37.1	248.0
54.456	37.1	65.0
55.219	37.1	27.0
56.027	37.1	46.0
56.878	37.1	86.0
57.768	37.1	47.0
58.684	37.1	16.0
59.625	37.1	26.0
60.591	37.1	7.0
61.575	37.1	6.0
62.573	37.1	24.0
63.586	37.1	339.0
64.611	37.1	197.0
65.646	37.1	17.0
66.685	37.1	9.0
67.729	37.1	9.0
68.778	37.1	49.0
69.829	37.1	320.0
70.883	37.1	149.0
71.936	37.1	146.0
72.992	37.1	363.0
74.048	37.1	175.0
75.102	37.1	171.0
76.155	37.1	228.0
77.209	37.1	111.0
78.262	37.1	140.0
79.313	37.1	18.0
80.364	37.1	4.0
81.414	37.1	12.0
82.465	37.1	61.0
83.513	37.1	56.0
84.559	37.1	59.0
85.606	37.1	158.0
86.65	37.1	135.0
87.693	37.1	237.0
88.736	37.1	152.0
89.779	37.1	19.0
90.819	37.1	40.0
91.857	37.1	71.0
92.896	37.1	195.0
93.935	37.1	758.0
94.971	37.1	220.0
96.007	37.1	59.0
97.045	37.1	287.0
98.08	37.1	171.0
99.113	37.1	206.0
100.147	37.1	326.0
101.179	37.1	73.0
102.212	37.1	12.0
103.244	37.1	11.0
104.275	37.1	7.0
105.306	37.1	11.0
106.337	37.1	5.0
107.366	37.1	40.0
108.394	37.1	205.0
109.421	37.1	384.0
110.449	37.1	51.0
111.476	37.1	11.0
112.501	37.1	10.0
113.526	37.1	50.0
114.555	37.1	81.0
115.581	37.1	12.0
116.606	37.1	6.0
117.63	37.1	5.0
118.653	37.1	11.0
119.677	37.1	9.0
120.703	37.1	9.0
121.728	37.1	19.0
122.751	37.1	18.0
123.776	37.1	12.0
124.801	37.1	13.0
125.825	37.1	24.0
126.848	37.1	18.0
127.87	37.1	11.0
128.893	37.1	19.0
129.915	37.1	122.0
130.938	37.1	91.0
131.96	37.1	21.0
132.982	37.1	18.0
134.005	37.1	136.0
135.026	37.1	1212.0
136.047	37.1	449.0
137.068	37.1	49.0
138.09	37.1	18.0
139.11	37.1	12.0
140.13	37.1	28.0
141.15	37.1	124.0
142.17	37.1	22.0
143.188	37.1	11.0
144.206	37.1	82.0
145.223	37.1	103.0
146.238	37.1	30.0
147.25	37.1	12.0
148.222	37.1	16.0
149.107	37.1	61.0
149.864	37.1	185.0
150.477	37.1	176.0
150.965	37.1	92.0
151.344	37.1	41.0
151.633	37.1	14.0
151.849	37.1	5.0
152.009	37.1	6.0
50.996	38.1	19.0
51.034	38.1	26.0
51.138	38.1	14.0
51.333	38.1	15.0
51.641	38.1	4.0
52.044	38.1	11.0
52.532	38.1	28.0
53.103	38.1	100.0
53.748	38.1	124.0
54.456	38.1	77.0
55.217	38.1	151.0
56.027	38.1	199.0
56.876	38.1	254.0
57.764	38.1	318.0
58.683	38.1	38.0
59.625	38.1	5.0
60.589	38.1	16.0
61.572	38.1	35.0
62.574	38.1	43.0
63.586	38.1	367.0
64.609	38.1	241.0
65.645	38.1	31.0
66.686	38.1	7.0
67.729	38.1	8.0
68.778	38.1	12.0
69.83	38.1	72.0
70.882	38.1	134.0
71.935	38.1	374.0
72.991	38.1	872.0
74.049	38.1	395.0
75.103	38.1	150.0
76.156	38.1	200.0
77.21	38.1	68.0
78.262	38.1	19.0
79.314	38.1	12.0
80.365	38.1	6.0
81.415	38.1	61.0
82.463	38.1	163.0
83.512	38.1	170.0
84.56	38.1	128.0
85.605	38.1	232.0
86.65	38.1	239.0
87.695	38.1	199.0
88.736	38.1	136.0
89.777	38.1	145.0
90.818	38.1	416.0
91.857	38.1	91.0
92.896	38.1	187.0
93.936	38.1	456.0
94.973	38.1	357.0
96.008	38.1	398.0
97.043	38.1	330.0
98.079	38.1	128.0
99.114	38.1	98.0
100.148	38.1	66.0
101.181	38.1	17.0
102.212	38.1	5.0
103.243	38.1	9.0
104.274	38.1	11.0
105.304	38.1	6.0
106.334	38.1	80.0
107.364	38.1	31.0
108.392	38.1	99.0
109.419	38.1	244.0
110.448	38.1	47.0
111.475	38.1	5.0
112.503	38.1	9.0
113.527	38.1	166.0
114.553	38.1	278.0
115.58	38.1	31.0
116.605	38.1	113.0
117.63	38.1	191.0
118.653	38.1	50.0
119.679	38.1	33.0
120.706	38.1	38.0
121.728	38.1	82.0
122.752	38.1	184.0
123.778	38.1	22.0
124.802	38.1	73.0
125.825	38.1	2083.0
126.848	38.1	565.0
127.87	38.1	37.0
128.892	38.1	22.0
129.916	38.1	52.0
130.939	38.1	17.0
131.962	38.1	11.0
132.983	38.1	11.0
134.004	38.1	82.0
135.027	38.1	353.0
136.047	38.1	88.0
137.068	38.1	23.0
138.091	38.1	15.0
139.112	38.1	17.0
140.131	38.1	12.0
141.151	38.1	3.0
142.17	38.1	14.0
143.189	38.1	12.0
144.207	38.1	154.0
145.223	38.1	296.0
146.236	38.1	77.0
147.248	38.1	38.0
148.223	38.1	275.0
149.107	38.1	251.0
149.863	38.1	164.0
150.476	38.1	150.0
150.963	38.1	95.0
151.344	38.1	43.0
151.635	38.1	20.0
151.851	38.1	20.0
152.008	38.1	10.0
50.996	39.1	6.0
51.031	39.1	6.0
51.135	39.1	1.0
51.334	39.1	4.0
51.639	39.1	6.0
52.042	39.1	6.0
52.532	39.1	16.0
53.104	39.1	101.0
53.748	39.1	262.0
54.456	39.1	344.0
55.218	39.1	290.0
56.026	39.1	94.0
56.877	39.1	47.0
57.764	39.1	22.0
58.681	39.1	12.0
59.624	39.1	27.0
60.589	39.1	367.0
61.573	39.1	474.0
62.573	39.1	32.0
63.586	39.1	75.0
64.611	39.1	62.0
65.645	39.1	5.0
66.685	39.1	7.0
67.729	39.1	90.0
68.777	39.1	77.0
69.829	39.1	77.0
70.882	39.1	176.0
71.937	39.1	243.0
72.992	39.1	356.0
74.047	39.1	399.0
75.1	39.1	184.0
76.155	39.1	27.0
77.21	39.1	8.0
78.263	39.1	5.0
79.312	39.1	3.0
80.364	39.1	8.0
81.416	39.1	101.0
82.465	39.1	381.0
83.513	39.1	466.0
84.561	39.1	656.0
85.605	39.1	807.0
86.649	39.1	433.0
87.693	39.1	266.0
88.736	39.1	124.0
89.777	39.1	70.0
90.818	39.1	135.0
91.858	39.1	45.0
92.896	39.1	282.0
93.935	39.1	247.0
94.973	39.1	220.0
96.008	39.1	296.0
97.044	39.1	39.0
98.08	39.1	13.0
99.113	39.1	8.0
100.146	39.1	21.0
101.179	39.1	11.0
102.212	39.1	16.0
103.243	39.1	9.0
104.275	39.1	8.0
105.307	39.1	12.0
106.336	39.1	83.0
107.366	39.1	139.0
108.394	39.1	86.0
109.419	39.1	29.0
110.447	39.1	118.0
111.476	39.1	49.0
112.504	39.1	6.0
113.527	39.1	33.0
114.552	39.1	126.0
115.581	39.1	41.0
116.605	39.1	57.0
117.629	39.1	177.0
118.655	39.1	135.0
119.679	39.1	260.0
120.706	39.1	179.0
121.729	39.1	59.0
122.75	39.1	25.0
123.777	39.1	9.0
124.802	39.1	14.0
125.825	39.1	27.0
126.849	39.1	39.0
127.871	39.1	13.0
128.894	39.1	49.0
129.917	39.1	213.0
130.939	39.1	67.0
131.96	39.1	15.0
132.984	39.1	16.0
134.006	39.1	19.0
135.027	39.1	18.0
136.05	39.1	14.0
137.07	39.1	23.0
138.091	39.1	16.0
139.114	39.1	14.0
140.132	39.1	9.0
141.15	39.1	13.0
142.169	39.1	62.0
143.188	39.1	67.0
144.207	39.1	27.0
145.222	39.1	227.0
146.237	39.1	520.0
147.249	39.1	55.0
148.223	39.1	29.0
149.109	39.1	164.0
149.865	39.1	245.0
150.476	39.1	147.0
150.963	39.1	111.0
151.344	39.1	36.0
151.633	39.1	20.0
151.849	39.1	14.0
152.008	39.1	9.0
50.994	40.1	3.0
51.031	40.1	4.0
51.135	40.1	6.0
51.334	40.1	6.0
51.641	40.1	13.0
52.042	40.1	7.0
52.533	40.1	5.0
53.105	40.1	4.0
53.747	40.1	27.0
54.456	40.1	101.0
55.218	40.1	72.0
56.024	40.1	76.0
56.875	40.1	205.0
57.763	40.1	103.0
58.681	40.1	15.0
59.623	40.1	7.0
60.586	40.1	20.0
61.57	40.1	33.0
62.571	40.1	7.0
63.584	40.1	8.0
64.608	40.1	10.0
65.641	40.1	6.0
66.68	40.1	30.0
67.724	40.1	346.0
68.772	40.1	666.0
69.825	40.1	133.0
70.878	40.1	137.0
71.933	40.1	113.0
72.988	40.1	188.0
74.043	40.1	177.0
75.098	40.1	165.0
76.152	40.1	116.0
77.207	40.1	47.0
78.261	40.1	52.0
79.311	40.1	135.0
80.363	40.1	47.0
81.413	40.1	125.0
82.462	40.1	200.0
83.51	40.1	227.0
84.556	40.1	237.0
85.602	40.1	279.0
86.647	40.1	317.0
87.691	40.1	226.0
88.732	40.1	150.0
89.774	40.1	139.0
90.815	40.1	71.0
91.855	40.1	126.0
92.893	40.1	27.0
93.931	40.1	15.0
94.969	40.1	3.0
96.005	40.1	11.0
97.04	40.1	10.0
98.075	40.1	9.0
99.109	40.1	65.0
100.144	40.1	308.0
101.177	40.1	99.0
102.207	40.1	244.0
103.24	40.1	40.0
104.272	40.1	7.0
105.303	40.1	3.0
106.332	40.1	33.0
107.362	40.1	121.0
108.39	40.1	309.0
109.416	40.1	116.0
110.444	40.1	223.0
111.473	40.1	217.0
112.498	40.1	56.0
113.524	40.1	96.0
114.55	40.1	319.0
115.579	40.1	428.0
116.605	40.1	172.0
117.627	40.1	45.0
118.652	40.1	169.0
119.678	40.1	133.0
120.703	40.1	206.0
121.726	40.1	264.0
122.75	40.1	116.0
123.775	40.1	19.0
124.799	40.1	5.0
125.823	40.1	8.0
126.846	40.1	13.0
127.868	40.1	8.0
128.89	40.1	5.0
129.913	40.1	24.0
130.937	40.1	20.0
131.958	40.1	7.0
132.98	40.1	14.0
134.003	40.1	19.0
135.024	40.1	8.0
136.045	40.1	12.0
137.067	40.1	19.0
138.089	40.1	12.0
139.11	40.1	12.0
140.129	40.1	6.0
141.147	40.1	21.0
142.167	40.1	227.0
143.186	40.1	375.0
144.205	40.1	129.0
145.221	40.1	71.0
146.236	40.1	503.0
147.248	40.1	182.0
148.219	40.1	22.0
149.103	40.1	15.0
149.86	40.1	24.0
150.473	40.1	27.0
150.96	40.1	13.0
151.34	40.1	5.0
151.631	40.1	5.0
151.848	40.1	5.0
152.007	40.1	7.0
50.994	41.1	6.0
51.031	41.1	0.0
51.135	41.1	6.0
51.334	41.1	5.0
51.641	41.1	5.0
52.042	41.1	9.0
52.53	41.1	7.0
53.1	41.1	14.0
53.746	41.1	28.0
54.456	41.1	54.0
55.217	41.1	66.0
56.026	41.1	78.0
56.877	41.1	29.0
57.765	41.1	15.0
58.683	41.1	13.0
59.624	41.1	8.0
60.588	41.1	14.0
61.572	41.1	25.0
62.572	41.1	8.0
63.584	41.1	15.0
64.609	41.1	109.0
65.642	41.1	77.0
66.683	41.1	195.0
67.729	41.1	785.0
68.778	41.1	1200.0
69.828	41.1	322.0
70.881	41.1	179.0
71.936	41.1	141.0
72.992	41.1	175.0
74.046	41.1	146.0
75.1	41.1	150.0
76.156	41.1	253.0
77.21	41.1	253.0
78.264	41.1	162.0
79.315	41.1	474.0
80.365	41.1	178.0
81.416	41.1	154.0
82.465	41.1	229.0
83.513	41.1	148.0
84.56	41.1	245.0
85.606	41.1	390.0
86.65	41.1	575.0
87.693	41.1	214.0
88.737	41.1	199.0
89.779	41.1	145.0
90.819	41.1	195.0
91.857	41.1	157.0
92.894	41.1	204.0
93.934	41.1	85.0
94.971	41.1	126.0
96.008	41.1	35.0
97.044	41.1	8.0
98.08	41.1	14.0
99.115	41.1	85.0
100.148	41.1	181.0
101.18	41.1	71.0
102.213	41.1	96.0
103.244	41.1	211.0
104.275	41.1	44.0
105.306	41.1	12.0
106.336	41.1	10.0
107.366	41.1	7.0
108.394	41.1	13.0
109.419	41.1	185.0
110.446	41.1	210.0
111.476	41.1	267.0
112.502	41.1	181.0
113.526	41.1	306.0
114.553	41.1	598.0
115.581	41.1	992.0
116.607	41.1	311.0
117.63	41.1	35.0
118.654	41.1	57.0
119.68	41.1	283.0
120.706	41.1	405.0
121.73	41.1	213.0
122.753	41.1	26.0
123.778	41.1	11.0
124.804	41.1	6.0
125.825	41.1	10.0
126.846	41.1	12.0
127.869	41.1	5.0
128.894	41.1	11.0
129.917	41.1	15.0
130.939	41.1	6.0
131.96	41.1	9.0
132.983	41.1	73.0
134.006	41.1	290.0
135.028	41.1	92.0
136.049	41.1	81.0
137.071	41.1	153.0
138.092	41.1	19.0
139.112	41.1	17.0
140.13	41.1	12.0
141.148	41.1	13.0
142.168	41.1	29.0
143.188	41.1	52.0
144.206	41.1	32.0
145.222	41.1	174.0
146.237	41.1	1737.0
147.248	41.1	397.0
148.222	41.1	51.0
149.106	41.1	14.0
149.863	41.1	15.0
150.476	41.1	9.0
150.962	41.1	16.0
151.34	41.1	5.0
151.63	41.1	10.0
151.848	41.1	11.0
152.007	41.1	14.0
50.996	42.1	4.0
51.03	42.1	5.0
51.133	42.1	2.0
51.334	42.1	3.0
51.641	42.1	7.0
52.042	42.1	6.0
52.532	42.1	6.0
53.104	42.1	71.0
53.747	42.1	359.0
54.455	42.1	288.0
55.216	42.1	179.0
56.026	42.1	213.0
56.876	42.1	36.0
57.763	42.1	7.0
58.679	42.1	9.0
59.621	42.1	5.0
60.586	42.1	55.0
61.568	42.1	172.0
62.566	42.1	34.0
63.58	42.1	13.0
64.603	42.1	174.0
65.637	42.1	363.0
66.677	42.1	188.0
67.721	42.1	219.0
68.77	42.1	201.0
69.823	42.1	212.0
70.875	42.1	307.0
71.928	42.1	164.0
72.983	42.1	247.0
74.038	42.1	147.0
75.093	42.1	320.0
76.148	42.1	134.0
77.203	42.1	377.0
78.258	42.1	502.0
79.309	42.1	335.0
80.359	42.1	157.0
81.408	42.1	154.0
82.456	42.1	150.0
83.504	42.1	93.0
84.551	42.1	143.0
85.598	42.1	195.0
86.642	42.1	371.0
87.684	42.1	181.0
88.729	42.1	255.0
89.771	42.1	279.0
90.81	42.1	142.0
91.848	42.1	76.0
92.888	42.1	251.0
93.927	42.1	89.0
94.964	42.1	51.0
96.0	42.1	16.0
97.036	42.1	11.0
98.073	42.1	53.0
99.106	42.1	317.0
100.14	42.1	120.0
101.173	42.1	24.0
102.206	42.1	63.0
103.238	42.1	285.0
104.268	42.1	216.0
105.299	42.1	58.0
106.327	42.1	11.0
107.358	42.1	12.0
108.387	42.1	24.0
109.413	42.1	224.0
110.441	42.1	234.0
111.47	42.1	184.0
112.496	42.1	227.0
113.521	42.1	351.0
114.547	42.1	660.0
115.576	42.1	929.0
116.602	42.1	360.0
117.625	42.1	31.0
118.65	42.1	121.0
119.676	42.1	159.0
120.702	42.1	212.0
121.725	42.1	138.0
122.747	42.1	55.0
123.772	42.1	27.0
124.798	42.1	11.0
125.821	42.1	9.0
126.843	42.1	4.0
127.866	42.1	10.0
128.89	42.1	3.0
129.912	42.1	113.0
130.934	42.1	144.0
131.956	42.1	22.0
132.979	42.1	129.0
134.002	42.1	130.0
135.023	42.1	47.0
136.042	42.1	12.0
137.063	42.1	12.0
138.086	42.1	6.0
139.106	42.1	14.0
140.126	42.1	8.0
141.145	42.1	8.0
142.166	42.1	107.0
143.184	42.1	22.0
144.2	42.1	9.0
145.217	42.1	38.0
146.232	42.1	292.0
147.242	42.1	289.0
148.214	42.1	446.0
149.099	42.1	254.0
149.856	42.1	41.0
150.469	42.1	10.0
150.955	42.1	15.0
151.335	42.1	9.0
151.627	42.1	26.0
151.843	42.1	57.0
151.999	42.1	52.0
50.996	43.1	3.0
51.031	43.1	2.0
51.133	43.1	8.0
51.334	43.1	8.0
51.641	43.1	4.0
52.044	43.1	5.0
52.532	43.1	7.0
53.103	43.1	5.0
53.748	43.1	50.0
54.455	43.1	64.0
55.217	43.1	11.0
56.026	43.1	14.0
56.877	43.1	10.0
57.764	43.1	17.0
58.68	43.1	27.0
59.623	43.1	41.0
60.586	43.1	14.0
61.57	43.1	32.0
62.57	43.1	65.0
63.581	43.1	79.0
[truncated: 9,000 more rows]
