# Supplementary material for: Multimodal dynamic and unclonable anti-counterfeiting using robust diamond microparticles on heterogeneous substrate
Source: Nat Commun. 2023 May 2;14:2507. doi: 10.1038/s41467-023-38178-1 (PMC10154296; doi:10.1038/s41467-023-38178-1)
Supplement: Supplementary file 3 — Source Data [file 41467_2023_38178_MOESM3_ESM.zip › Source Data/Fig 4/18_2.txt]

50.997	25.0	249.0
51.033	25.0	244.0
51.136	25.0	253.0
51.334	25.0	249.0
51.641	25.0	204.0
52.044	25.0	216.0
52.533	25.0	260.0
53.103	25.0	170.0
53.746	25.0	249.0
54.454	25.0	183.0
55.216	25.0	47.0
56.025	25.0	15.0
56.878	25.0	8.0
57.767	25.0	7.0
58.684	25.0	78.0
59.626	25.0	290.0
60.589	25.0	66.0
61.575	25.0	8.0
62.575	25.0	17.0
63.586	25.0	12.0
64.611	25.0	10.0
65.645	25.0	8.0
66.684	25.0	18.0
67.727	25.0	214.0
68.773	25.0	78.0
69.823	25.0	12.0
70.875	25.0	26.0
71.929	25.0	14.0
72.985	25.0	15.0
74.041	25.0	11.0
75.095	25.0	9.0
76.151	25.0	15.0
77.205	25.0	7.0
78.258	25.0	11.0
79.31	25.0	6.0
80.363	25.0	12.0
81.415	25.0	10.0
82.464	25.0	8.0
83.511	25.0	41.0
84.559	25.0	793.0
85.605	25.0	379.0
86.65	25.0	40.0
87.695	25.0	48.0
88.738	25.0	207.0
89.779	25.0	107.0
90.82	25.0	23.0
91.859	25.0	8.0
92.895	25.0	8.0
93.934	25.0	50.0
94.973	25.0	93.0
96.008	25.0	81.0
97.044	25.0	164.0
98.079	25.0	33.0
99.114	25.0	8.0
100.147	25.0	9.0
101.18	25.0	9.0
102.212	25.0	12.0
103.244	25.0	6.0
104.275	25.0	10.0
105.306	25.0	10.0
106.337	25.0	12.0
107.368	25.0	7.0
108.396	25.0	13.0
109.422	25.0	15.0
110.449	25.0	123.0
111.478	25.0	70.0
112.506	25.0	23.0
113.532	25.0	23.0
114.559	25.0	29.0
115.587	25.0	48.0
116.611	25.0	8.0
117.634	25.0	10.0
118.659	25.0	12.0
119.685	25.0	2.0
120.709	25.0	23.0
121.732	25.0	175.0
122.755	25.0	57.0
123.778	25.0	7.0
124.805	25.0	13.0
125.83	25.0	58.0
126.851	25.0	151.0
127.872	25.0	37.0
128.894	25.0	12.0
129.917	25.0	9.0
130.938	25.0	11.0
131.961	25.0	8.0
132.983	25.0	12.0
134.004	25.0	87.0
135.027	25.0	32.0
136.047	25.0	8.0
137.066	25.0	34.0
138.088	25.0	238.0
139.109	25.0	281.0
140.128	25.0	373.0
141.144	25.0	420.0
142.165	25.0	102.0
143.182	25.0	24.0
144.198	25.0	12.0
145.215	25.0	98.0
146.229	25.0	111.0
147.241	25.0	20.0
148.213	25.0	68.0
149.095	25.0	127.0
149.852	25.0	60.0
150.467	25.0	16.0
150.953	25.0	6.0
151.332	25.0	12.0
151.623	25.0	10.0
151.841	25.0	7.0
152.001	25.0	4.0
50.996	26.0	171.0
51.031	26.0	165.0
51.133	26.0	168.0
51.332	26.0	171.0
51.639	26.0	157.0
52.041	26.0	122.0
52.531	26.0	88.0
53.101	26.0	263.0
53.744	26.0	191.0
54.452	26.0	89.0
55.212	26.0	22.0
56.019	26.0	6.0
56.87	26.0	13.0
57.759	26.0	8.0
58.677	26.0	13.0
59.618	26.0	74.0
60.58	26.0	24.0
61.565	26.0	15.0
62.567	26.0	9.0
63.581	26.0	8.0
64.603	26.0	9.0
65.634	26.0	5.0
66.673	26.0	10.0
67.716	26.0	8.0
68.764	26.0	144.0
69.814	26.0	93.0
70.866	26.0	12.0
71.921	26.0	2.0
72.975	26.0	12.0
74.031	26.0	2.0
75.086	26.0	18.0
76.141	26.0	7.0
77.197	26.0	10.0
78.252	26.0	6.0
79.304	26.0	17.0
80.356	26.0	9.0
81.408	26.0	5.0
82.457	26.0	8.0
83.503	26.0	9.0
84.551	26.0	22.0
85.597	26.0	41.0
86.642	26.0	33.0
87.687	26.0	57.0
88.731	26.0	17.0
89.773	26.0	12.0
90.814	26.0	9.0
91.854	26.0	10.0
92.892	26.0	16.0
93.931	26.0	58.0
94.967	26.0	62.0
96.002	26.0	311.0
97.038	26.0	299.0
98.075	26.0	41.0
99.11	26.0	8.0
100.143	26.0	11.0
101.176	26.0	10.0
102.21	26.0	10.0
103.242	26.0	8.0
104.273	26.0	15.0
105.304	26.0	8.0
106.335	26.0	11.0
107.364	26.0	13.0
108.393	26.0	8.0
109.422	26.0	35.0
110.449	26.0	85.0
111.477	26.0	54.0
112.503	26.0	155.0
113.528	26.0	367.0
114.556	26.0	92.0
115.583	26.0	64.0
116.609	26.0	262.0
117.634	26.0	80.0
118.658	26.0	19.0
119.682	26.0	53.0
120.708	26.0	35.0
121.73	26.0	9.0
122.754	26.0	14.0
123.78	26.0	7.0
124.805	26.0	104.0
125.829	26.0	544.0
126.85	26.0	736.0
127.871	26.0	186.0
128.895	26.0	15.0
129.919	26.0	4.0
130.94	26.0	7.0
131.96	26.0	8.0
132.981	26.0	6.0
134.004	26.0	9.0
135.026	26.0	9.0
136.046	26.0	77.0
137.066	26.0	338.0
138.087	26.0	180.0
139.107	26.0	18.0
140.124	26.0	110.0
141.143	26.0	294.0
142.162	26.0	62.0
143.18	26.0	18.0
144.197	26.0	14.0
145.212	26.0	9.0
146.226	26.0	15.0
147.236	26.0	6.0
148.208	26.0	9.0
149.092	26.0	8.0
149.847	26.0	10.0
150.458	26.0	11.0
150.946	26.0	7.0
151.326	26.0	4.0
151.615	26.0	4.0
151.832	26.0	6.0
151.992	26.0	3.0
50.994	27.0	165.0
51.031	27.0	179.0
51.133	27.0	185.0
51.331	27.0	176.0
51.638	27.0	186.0
52.041	27.0	215.0
52.531	27.0	318.0
53.1	27.0	225.0
53.745	27.0	115.0
54.452	27.0	30.0
55.211	27.0	17.0
56.018	27.0	9.0
56.867	27.0	6.0
57.756	27.0	12.0
58.674	27.0	12.0
59.615	27.0	7.0
60.578	27.0	9.0
61.561	27.0	2.0
62.562	27.0	7.0
63.576	27.0	14.0
64.6	27.0	14.0
65.632	27.0	9.0
66.67	27.0	9.0
67.71	27.0	9.0
68.758	27.0	9.0
69.81	27.0	13.0
70.863	27.0	7.0
71.917	27.0	23.0
72.971	27.0	66.0
74.026	27.0	16.0
75.081	27.0	8.0
76.136	27.0	6.0
77.192	27.0	9.0
78.246	27.0	8.0
79.297	27.0	74.0
80.349	27.0	66.0
81.4	27.0	8.0
82.45	27.0	6.0
83.498	27.0	11.0
84.545	27.0	7.0
85.593	27.0	17.0
86.638	27.0	88.0
87.682	27.0	122.0
88.727	27.0	22.0
89.769	27.0	6.0
90.809	27.0	6.0
91.848	27.0	13.0
92.886	27.0	142.0
93.925	27.0	164.0
94.965	27.0	186.0
96.0	27.0	103.0
97.036	27.0	43.0
98.071	27.0	12.0
99.106	27.0	8.0
100.14	27.0	12.0
101.173	27.0	5.0
102.207	27.0	9.0
103.239	27.0	7.0
104.27	27.0	14.0
105.301	27.0	13.0
106.331	27.0	9.0
107.361	27.0	9.0
108.389	27.0	15.0
109.416	27.0	9.0
110.445	27.0	71.0
111.474	27.0	372.0
112.5	27.0	186.0
113.526	27.0	132.0
114.553	27.0	25.0
115.581	27.0	36.0
116.608	27.0	156.0
117.631	27.0	74.0
118.655	27.0	46.0
119.681	27.0	379.0
120.706	27.0	267.0
121.729	27.0	16.0
122.751	27.0	16.0
123.776	27.0	11.0
124.802	27.0	13.0
125.825	27.0	152.0
126.847	27.0	171.0
127.87	27.0	83.0
128.893	27.0	12.0
129.915	27.0	23.0
130.937	27.0	9.0
131.96	27.0	6.0
132.98	27.0	10.0
134.003	27.0	9.0
135.024	27.0	11.0
136.044	27.0	6.0
137.064	27.0	13.0
138.084	27.0	13.0
139.105	27.0	11.0
140.124	27.0	9.0
141.142	27.0	24.0
142.159	27.0	30.0
143.176	27.0	20.0
144.194	27.0	13.0
145.21	27.0	12.0
146.222	27.0	8.0
147.232	27.0	6.0
148.204	27.0	16.0
149.087	27.0	15.0
149.842	27.0	9.0
150.453	27.0	7.0
150.941	27.0	8.0
151.32	27.0	8.0
151.611	27.0	7.0
151.829	27.0	5.0
151.99	27.0	5.0
50.994	28.0	188.0
51.03	28.0	201.0
51.133	28.0	177.0
51.333	28.0	173.0
51.639	28.0	189.0
52.041	28.0	307.0
52.53	28.0	372.0
53.1	28.0	338.0
53.744	28.0	269.0
54.452	28.0	222.0
55.213	28.0	23.0
56.02	28.0	6.0
56.869	28.0	10.0
57.759	28.0	7.0
58.676	28.0	11.0
59.617	28.0	12.0
60.582	28.0	37.0
61.565	28.0	126.0
62.566	28.0	48.0
63.58	28.0	5.0
64.603	28.0	3.0
65.635	28.0	11.0
66.673	28.0	8.0
67.717	28.0	4.0
68.764	28.0	10.0
69.814	28.0	29.0
70.865	28.0	8.0
71.919	28.0	44.0
72.976	28.0	129.0
74.03	28.0	21.0
75.084	28.0	11.0
76.14	28.0	57.0
77.195	28.0	24.0
78.249	28.0	11.0
79.301	28.0	13.0
80.353	28.0	64.0
81.405	28.0	150.0
82.454	28.0	115.0
83.502	28.0	15.0
84.55	28.0	8.0
85.597	28.0	10.0
86.642	28.0	9.0
87.685	28.0	9.0
88.73	28.0	5.0
89.772	28.0	8.0
90.811	28.0	63.0
91.849	28.0	166.0
92.888	28.0	233.0
93.93	28.0	142.0
94.969	28.0	183.0
96.003	28.0	233.0
97.039	28.0	57.0
98.075	28.0	12.0
99.109	28.0	4.0
100.143	28.0	9.0
101.177	28.0	4.0
102.211	28.0	8.0
103.243	28.0	11.0
104.274	28.0	5.0
105.305	28.0	5.0
106.336	28.0	8.0
107.366	28.0	3.0
108.394	28.0	12.0
109.422	28.0	13.0
110.451	28.0	12.0
111.48	28.0	46.0
112.506	28.0	85.0
113.531	28.0	53.0
114.558	28.0	5.0
115.585	28.0	5.0
116.611	28.0	3.0
117.634	28.0	7.0
118.657	28.0	20.0
119.683	28.0	32.0
120.71	28.0	43.0
121.734	28.0	11.0
122.758	28.0	9.0
123.781	28.0	11.0
124.805	28.0	6.0
125.828	28.0	43.0
126.849	28.0	27.0
127.873	28.0	14.0
128.898	28.0	27.0
129.92	28.0	141.0
130.94	28.0	49.0
131.961	28.0	8.0
132.984	28.0	12.0
134.007	28.0	17.0
135.027	28.0	13.0
136.046	28.0	13.0
137.067	28.0	41.0
138.087	28.0	226.0
139.107	28.0	88.0
140.126	28.0	10.0
141.144	28.0	16.0
142.161	28.0	159.0
143.179	28.0	100.0
144.197	28.0	13.0
145.213	28.0	6.0
146.226	28.0	10.0
147.236	28.0	146.0
148.206	28.0	213.0
149.09	28.0	38.0
149.846	28.0	8.0
150.459	28.0	5.0
150.945	28.0	3.0
151.321	28.0	12.0
151.612	28.0	4.0
151.83	28.0	3.0
151.99	28.0	0.0
50.996	29.0	96.0
51.032	29.0	112.0
51.134	29.0	106.0
51.333	29.0	146.0
51.639	29.0	177.0
52.04	29.0	227.0
52.529	29.0	286.0
53.099	29.0	344.0
53.744	29.0	307.0
54.452	29.0	136.0
55.212	29.0	37.0
56.02	29.0	12.0
56.871	29.0	7.0
57.758	29.0	8.0
58.677	29.0	4.0
59.619	29.0	6.0
60.581	29.0	126.0
61.564	29.0	439.0
62.564	29.0	106.0
63.577	29.0	15.0
64.601	29.0	6.0
65.633	29.0	8.0
66.672	29.0	1.0
67.716	29.0	7.0
68.765	29.0	187.0
69.815	29.0	421.0
70.866	29.0	116.0
71.92	29.0	14.0
72.975	29.0	5.0
74.03	29.0	10.0
75.086	29.0	198.0
76.139	29.0	1073.0
77.194	29.0	389.0
78.249	29.0	16.0
79.302	29.0	74.0
80.354	29.0	269.0
81.405	29.0	250.0
82.455	29.0	80.0
83.502	29.0	23.0
84.55	29.0	53.0
85.597	29.0	27.0
86.642	29.0	11.0
87.685	29.0	5.0
88.729	29.0	8.0
89.771	29.0	30.0
90.811	29.0	82.0
91.85	29.0	167.0
92.889	29.0	115.0
93.93	29.0	228.0
94.968	29.0	260.0
96.003	29.0	279.0
97.039	29.0	61.0
98.075	29.0	5.0
99.11	29.0	8.0
100.144	29.0	2.0
101.178	29.0	4.0
102.211	29.0	5.0
103.243	29.0	8.0
104.272	29.0	8.0
105.302	29.0	9.0
106.334	29.0	31.0
107.366	29.0	20.0
108.393	29.0	14.0
109.42	29.0	10.0
110.45	29.0	8.0
111.48	29.0	7.0
112.508	29.0	6.0
113.532	29.0	6.0
114.558	29.0	12.0
115.586	29.0	8.0
116.611	29.0	11.0
117.634	29.0	10.0
118.659	29.0	9.0
119.686	29.0	5.0
120.712	29.0	7.0
121.734	29.0	15.0
122.757	29.0	7.0
123.781	29.0	3.0
124.806	29.0	12.0
125.831	29.0	8.0
126.852	29.0	14.0
127.874	29.0	9.0
128.897	29.0	10.0
129.919	29.0	8.0
130.94	29.0	8.0
131.961	29.0	3.0
132.983	29.0	36.0
134.007	29.0	171.0
135.028	29.0	53.0
136.047	29.0	12.0
137.067	29.0	11.0
138.087	29.0	53.0
139.109	29.0	26.0
140.129	29.0	10.0
141.144	29.0	13.0
142.161	29.0	155.0
143.18	29.0	130.0
144.198	29.0	19.0
145.212	29.0	11.0
146.225	29.0	7.0
147.235	29.0	40.0
148.207	29.0	39.0
149.09	29.0	11.0
149.846	29.0	15.0
150.457	29.0	9.0
150.942	29.0	0.0
151.321	29.0	5.0
151.611	29.0	3.0
151.828	29.0	5.0
151.988	29.0	2.0
50.994	30.0	252.0
51.031	30.0	324.0
51.135	30.0	372.0
51.333	30.0	362.0
51.639	30.0	529.0
52.041	30.0	555.0
52.531	30.0	272.0
53.101	30.0	99.0
53.745	30.0	58.0
54.451	30.0	106.0
55.21	30.0	37.0
56.02	30.0	12.0
56.871	30.0	10.0
57.758	30.0	7.0
58.674	30.0	16.0
59.616	30.0	6.0
60.58	30.0	14.0
61.565	30.0	83.0
62.564	30.0	87.0
63.576	30.0	23.0
64.602	30.0	293.0
65.635	30.0	369.0
66.674	30.0	258.0
67.718	30.0	66.0
68.765	30.0	64.0
69.814	30.0	140.0
70.866	30.0	66.0
71.92	30.0	42.0
72.976	30.0	63.0
74.03	30.0	77.0
75.085	30.0	196.0
76.139	30.0	568.0
77.194	30.0	174.0
78.249	30.0	12.0
79.301	30.0	25.0
80.353	30.0	136.0
81.404	30.0	56.0
82.454	30.0	8.0
83.504	30.0	27.0
84.551	30.0	350.0
85.596	30.0	123.0
86.641	30.0	8.0
87.685	30.0	5.0
88.73	30.0	7.0
89.773	30.0	82.0
90.813	30.0	241.0
91.852	30.0	364.0
92.891	30.0	153.0
93.93	30.0	427.0
94.968	30.0	607.0
96.003	30.0	370.0
97.038	30.0	199.0
98.075	30.0	66.0
99.11	30.0	233.0
100.145	30.0	50.0
101.179	30.0	10.0
102.212	30.0	9.0
103.243	30.0	11.0
104.273	30.0	9.0
105.304	30.0	14.0
106.335	30.0	195.0
107.365	30.0	163.0
108.394	30.0	21.0
109.422	30.0	18.0
110.45	30.0	18.0
111.478	30.0	19.0
112.505	30.0	13.0
113.531	30.0	97.0
114.559	30.0	108.0
115.586	30.0	51.0
116.611	30.0	10.0
117.636	30.0	9.0
118.661	30.0	10.0
119.687	30.0	7.0
120.711	30.0	8.0
121.733	30.0	59.0
122.756	30.0	159.0
123.781	30.0	24.0
124.807	30.0	8.0
125.83	30.0	6.0
126.851	30.0	8.0
127.874	30.0	12.0
128.898	30.0	56.0
129.921	30.0	21.0
130.942	30.0	5.0
131.963	30.0	72.0
132.984	30.0	386.0
134.006	30.0	66.0
135.028	30.0	7.0
136.048	30.0	10.0
137.069	30.0	10.0
138.089	30.0	6.0
139.109	30.0	12.0
140.128	30.0	8.0
141.145	30.0	8.0
142.163	30.0	13.0
143.184	30.0	9.0
144.199	30.0	12.0
145.21	30.0	9.0
146.224	30.0	16.0
147.237	30.0	240.0
148.208	30.0	98.0
149.091	30.0	11.0
149.845	30.0	5.0
150.456	30.0	7.0
150.942	30.0	8.0
151.321	30.0	3.0
151.612	30.0	6.0
151.828	30.0	3.0
151.988	30.0	4.0
50.997	31.0	24.0
51.033	31.0	23.0
51.137	31.0	40.0
51.334	31.0	49.0
51.64	31.0	72.0
52.043	31.0	94.0
52.532	31.0	64.0
53.101	31.0	23.0
53.744	31.0	109.0
54.451	31.0	292.0
55.212	31.0	244.0
56.02	31.0	67.0
56.87	31.0	19.0
57.759	31.0	173.0
58.676	31.0	114.0
59.618	31.0	11.0
60.581	31.0	10.0
61.564	31.0	7.0
62.566	31.0	6.0
63.579	31.0	12.0
64.603	31.0	37.0
65.635	31.0	70.0
66.674	31.0	651.0
67.72	31.0	635.0
68.769	31.0	264.0
69.819	31.0	240.0
70.869	31.0	119.0
71.923	31.0	119.0
72.98	31.0	140.0
74.034	31.0	189.0
75.087	31.0	367.0
76.143	31.0	141.0
77.198	31.0	19.0
78.252	31.0	9.0
79.304	31.0	9.0
80.356	31.0	13.0
81.408	31.0	9.0
82.457	31.0	8.0
83.506	31.0	12.0
84.555	31.0	12.0
85.599	31.0	15.0
86.643	31.0	4.0
87.689	31.0	5.0
88.732	31.0	7.0
89.774	31.0	82.0
90.815	31.0	292.0
91.854	31.0	394.0
92.892	31.0	215.0
93.933	31.0	644.0
94.971	31.0	647.0
96.006	31.0	361.0
97.042	31.0	185.0
98.078	31.0	295.0
99.113	31.0	219.0
100.148	31.0	96.0
101.182	31.0	31.0
102.215	31.0	79.0
103.246	31.0	443.0
104.276	31.0	144.0
105.308	31.0	14.0
106.339	31.0	5.0
107.369	31.0	24.0
108.397	31.0	132.0
109.425	31.0	60.0
110.455	31.0	220.0
111.483	31.0	249.0
112.508	31.0	290.0
113.534	31.0	179.0
114.562	31.0	169.0
115.588	31.0	112.0
116.614	31.0	9.0
117.637	31.0	14.0
118.663	31.0	9.0
119.689	31.0	10.0
120.713	31.0	11.0
121.737	31.0	35.0
122.76	31.0	176.0
123.783	31.0	38.0
124.809	31.0	128.0
125.834	31.0	239.0
126.856	31.0	108.0
127.877	31.0	11.0
128.9	31.0	43.0
129.924	31.0	175.0
130.945	31.0	31.0
131.966	31.0	27.0
132.986	31.0	120.0
134.009	31.0	39.0
135.032	31.0	9.0
136.051	31.0	9.0
137.069	31.0	10.0
138.088	31.0	6.0
139.109	31.0	13.0
140.131	31.0	6.0
141.147	31.0	11.0
142.164	31.0	8.0
143.184	31.0	9.0
144.202	31.0	14.0
145.216	31.0	13.0
146.229	31.0	6.0
147.238	31.0	36.0
148.209	31.0	12.0
149.095	31.0	12.0
149.85	31.0	20.0
150.459	31.0	20.0
150.946	31.0	18.0
151.325	31.0	17.0
151.615	31.0	7.0
151.832	31.0	4.0
151.991	31.0	5.0
50.997	32.0	28.0
51.032	32.0	13.0
51.135	32.0	16.0
51.335	32.0	8.0
51.642	32.0	11.0
52.041	32.0	5.0
52.529	32.0	8.0
53.1	32.0	11.0
53.746	32.0	24.0
54.453	32.0	276.0
55.212	32.0	217.0
56.021	32.0	54.0
56.872	32.0	26.0
57.759	32.0	79.0
58.675	32.0	67.0
59.617	32.0	15.0
60.581	32.0	9.0
61.565	32.0	6.0
62.565	32.0	89.0
63.579	32.0	48.0
64.604	32.0	9.0
65.637	32.0	6.0
66.677	32.0	122.0
67.721	32.0	877.0
68.77	32.0	346.0
69.82	32.0	673.0
70.87	32.0	277.0
71.924	32.0	310.0
72.98	32.0	257.0
74.034	32.0	236.0
75.088	32.0	193.0
76.144	32.0	47.0
77.199	32.0	13.0
78.252	32.0	9.0
79.304	32.0	10.0
80.356	32.0	6.0
81.407	32.0	5.0
82.457	32.0	77.0
83.504	32.0	88.0
84.552	32.0	10.0
85.599	32.0	9.0
86.646	32.0	4.0
87.69	32.0	73.0
88.732	32.0	184.0
89.774	32.0	159.0
90.815	32.0	108.0
91.855	32.0	33.0
92.894	32.0	22.0
93.933	32.0	87.0
94.97	32.0	97.0
96.006	32.0	63.0
97.043	32.0	40.0
98.078	32.0	123.0
99.113	32.0	94.0
100.148	32.0	59.0
101.18	32.0	160.0
102.213	32.0	228.0
103.245	32.0	313.0
104.277	32.0	103.0
105.308	32.0	17.0
106.339	32.0	8.0
107.369	32.0	11.0
108.398	32.0	42.0
109.428	32.0	43.0
110.457	32.0	200.0
111.482	32.0	144.0
112.509	32.0	320.0
113.535	32.0	558.0
114.562	32.0	249.0
115.589	32.0	239.0
116.613	32.0	104.0
117.637	32.0	56.0
118.662	32.0	9.0
119.69	32.0	9.0
120.713	32.0	8.0
121.736	32.0	4.0
122.761	32.0	25.0
123.785	32.0	45.0
124.808	32.0	220.0
125.833	32.0	290.0
126.856	32.0	234.0
127.878	32.0	43.0
128.9	32.0	38.0
129.922	32.0	114.0
130.943	32.0	30.0
131.965	32.0	13.0
132.987	32.0	11.0
134.008	32.0	4.0
135.03	32.0	12.0
136.051	32.0	7.0
137.072	32.0	11.0
138.092	32.0	12.0
139.113	32.0	8.0
140.131	32.0	17.0
141.148	32.0	8.0
142.167	32.0	13.0
143.184	32.0	3.0
144.202	32.0	18.0
145.216	32.0	12.0
146.23	32.0	8.0
147.24	32.0	13.0
148.21	32.0	7.0
149.093	32.0	27.0
149.848	32.0	257.0
150.457	32.0	448.0
150.943	32.0	463.0
151.324	32.0	226.0
151.615	32.0	93.0
151.832	32.0	57.0
151.99	32.0	18.0
50.996	33.0	37.0
51.03	33.0	25.0
51.132	33.0	16.0
51.332	33.0	11.0
51.638	33.0	7.0
52.041	33.0	7.0
52.53	33.0	3.0
53.1	33.0	15.0
53.744	33.0	2.0
54.452	33.0	4.0
55.212	33.0	11.0
56.021	33.0	6.0
56.871	33.0	8.0
57.758	33.0	8.0
58.676	33.0	7.0
59.619	33.0	9.0
60.582	33.0	8.0
61.564	33.0	9.0
62.562	33.0	320.0
63.575	33.0	190.0
64.6	33.0	194.0
65.633	33.0	428.0
66.672	33.0	72.0
67.717	33.0	664.0
68.767	33.0	1015.0
69.817	33.0	607.0
70.869	33.0	203.0
71.921	33.0	188.0
72.976	33.0	250.0
74.032	33.0	191.0
75.086	33.0	334.0
76.142	33.0	187.0
77.196	33.0	36.0
78.248	33.0	4.0
79.3	33.0	6.0
80.353	33.0	8.0
81.404	33.0	15.0
82.454	33.0	147.0
83.504	33.0	224.0
84.552	33.0	25.0
85.597	33.0	5.0
86.642	33.0	4.0
87.685	33.0	61.0
88.729	33.0	106.0
89.771	33.0	152.0
90.812	33.0	258.0
91.85	33.0	65.0
92.889	33.0	40.0
93.93	33.0	16.0
94.966	33.0	17.0
96.001	33.0	12.0
97.037	33.0	7.0
98.074	33.0	33.0
99.109	33.0	154.0
100.142	33.0	205.0
101.177	33.0	190.0
102.209	33.0	235.0
103.241	33.0	410.0
104.274	33.0	100.0
105.305	33.0	22.0
106.334	33.0	22.0
107.364	33.0	6.0
108.394	33.0	9.0
109.422	33.0	10.0
110.45	33.0	19.0
111.479	33.0	12.0
112.505	33.0	17.0
113.532	33.0	30.0
114.56	33.0	20.0
115.587	33.0	43.0
116.612	33.0	297.0
117.637	33.0	158.0
118.661	33.0	19.0
119.686	33.0	12.0
120.713	33.0	13.0
121.736	33.0	3.0
122.759	33.0	12.0
123.781	33.0	7.0
124.806	33.0	11.0
125.831	33.0	37.0
126.852	33.0	39.0
127.876	33.0	373.0
128.899	33.0	96.0
129.92	33.0	8.0
130.942	33.0	15.0
131.965	33.0	11.0
132.987	33.0	10.0
134.009	33.0	11.0
135.031	33.0	12.0
136.05	33.0	8.0
137.069	33.0	13.0
138.091	33.0	9.0
139.112	33.0	6.0
140.128	33.0	14.0
141.146	33.0	7.0
142.163	33.0	11.0
143.181	33.0	9.0
144.199	33.0	8.0
145.214	33.0	51.0
146.227	33.0	66.0
147.236	33.0	9.0
148.206	33.0	8.0
149.09	33.0	8.0
149.846	33.0	27.0
150.458	33.0	111.0
150.943	33.0	100.0
151.322	33.0	69.0
151.61	33.0	42.0
151.826	33.0	23.0
151.986	33.0	19.0
50.995	34.0	25.0
51.031	34.0	23.0
51.133	34.0	29.0
51.333	34.0	51.0
51.639	34.0	50.0
52.042	34.0	43.0
52.531	34.0	6.0
53.101	34.0	4.0
53.745	34.0	7.0
54.452	34.0	11.0
55.212	34.0	71.0
56.018	34.0	73.0
56.869	34.0	25.0
57.757	34.0	13.0
58.672	34.0	8.0
59.613	34.0	5.0
60.577	34.0	6.0
61.56	34.0	23.0
62.559	34.0	35.0
63.572	34.0	22.0
64.596	34.0	18.0
65.628	34.0	89.0
66.667	34.0	21.0
67.713	34.0	66.0
68.762	34.0	214.0
69.812	34.0	164.0
70.864	34.0	138.0
71.917	34.0	121.0
72.973	34.0	163.0
74.028	34.0	111.0
75.081	34.0	233.0
76.135	34.0	121.0
77.192	34.0	97.0
78.246	34.0	20.0
79.297	34.0	10.0
80.349	34.0	11.0
81.401	34.0	211.0
82.45	34.0	153.0
83.497	34.0	21.0
84.545	34.0	13.0
85.593	34.0	26.0
86.639	34.0	21.0
87.683	34.0	49.0
88.725	34.0	135.0
89.765	34.0	136.0
90.807	34.0	45.0
91.848	34.0	42.0
92.886	34.0	112.0
93.924	34.0	35.0
94.963	34.0	12.0
96.0	34.0	4.0
97.036	34.0	6.0
98.072	34.0	38.0
99.105	34.0	96.0
100.14	34.0	141.0
101.174	34.0	60.0
102.207	34.0	13.0
103.24	34.0	151.0
104.271	34.0	195.0
105.302	34.0	22.0
106.332	34.0	10.0
107.361	34.0	11.0
108.391	34.0	5.0
109.42	34.0	146.0
110.447	34.0	142.0
111.476	34.0	20.0
112.503	34.0	12.0
113.53	34.0	8.0
114.556	34.0	12.0
115.582	34.0	8.0
116.609	34.0	30.0
117.632	34.0	276.0
118.656	34.0	162.0
119.684	34.0	20.0
120.707	34.0	17.0
121.73	34.0	180.0
122.755	34.0	134.0
123.78	34.0	14.0
124.806	34.0	7.0
125.829	34.0	4.0
126.85	34.0	15.0
127.873	34.0	21.0
128.896	34.0	34.0
129.918	34.0	71.0
130.94	34.0	28.0
131.96	34.0	12.0
132.983	34.0	12.0
134.005	34.0	17.0
135.025	34.0	14.0
136.044	34.0	7.0
137.064	34.0	13.0
138.088	34.0	9.0
139.108	34.0	13.0
140.125	34.0	24.0
141.144	34.0	290.0
142.163	34.0	57.0
143.18	34.0	14.0
144.197	34.0	9.0
145.211	34.0	8.0
146.224	34.0	10.0
147.233	34.0	11.0
148.206	34.0	9.0
149.089	34.0	8.0
149.841	34.0	7.0
150.452	34.0	7.0
150.939	34.0	10.0
151.319	34.0	6.0
151.608	34.0	4.0
151.826	34.0	5.0
151.986	34.0	5.0
50.996	35.0	157.0
51.031	35.0	167.0
51.134	35.0	263.0
51.332	35.0	481.0
51.639	35.0	565.0
52.041	35.0	555.0
52.529	35.0	219.0
53.099	35.0	44.0
53.744	35.0	10.0
54.453	35.0	15.0
55.212	35.0	62.0
56.019	35.0	76.0
56.869	35.0	15.0
57.756	35.0	7.0
58.674	35.0	9.0
59.616	35.0	10.0
60.578	35.0	7.0
61.562	35.0	85.0
62.562	35.0	300.0
63.575	35.0	227.0
64.601	35.0	18.0
65.633	35.0	6.0
66.672	35.0	8.0
67.717	35.0	7.0
68.766	35.0	5.0
69.818	35.0	9.0
70.871	35.0	4.0
71.924	35.0	10.0
72.979	35.0	38.0
74.033	35.0	202.0
75.088	35.0	333.0
76.143	35.0	191.0
77.197	35.0	198.0
78.248	35.0	25.0
79.3	35.0	3.0
80.353	35.0	11.0
81.405	35.0	240.0
82.455	35.0	240.0
83.502	35.0	27.0
84.55	35.0	109.0
85.598	35.0	263.0
86.642	35.0	41.0
87.685	35.0	155.0
88.727	35.0	225.0
89.769	35.0	194.0
90.812	35.0	53.0
91.851	35.0	49.0
92.888	35.0	24.0
93.928	35.0	36.0
94.966	35.0	60.0
96.001	35.0	26.0
97.037	35.0	12.0
98.075	35.0	129.0
99.111	35.0	231.0
100.143	35.0	266.0
101.175	35.0	175.0
102.211	35.0	15.0
103.243	35.0	11.0
104.274	35.0	14.0
105.304	35.0	16.0
106.334	35.0	13.0
107.364	35.0	15.0
108.392	35.0	76.0
109.421	35.0	84.0
110.449	35.0	254.0
111.478	35.0	67.0
112.506	35.0	52.0
113.532	35.0	273.0
114.559	35.0	96.0
115.586	35.0	22.0
116.611	35.0	12.0
117.636	35.0	136.0
118.661	35.0	148.0
119.687	35.0	16.0
120.712	35.0	17.0
121.735	35.0	287.0
122.758	35.0	239.0
123.783	35.0	35.0
124.807	35.0	6.0
125.832	35.0	10.0
126.853	35.0	16.0
127.875	35.0	214.0
128.899	35.0	104.0
129.922	35.0	165.0
130.944	35.0	210.0
131.965	35.0	66.0
132.986	35.0	25.0
134.008	35.0	30.0
135.03	35.0	14.0
136.051	35.0	17.0
137.069	35.0	14.0
138.09	35.0	16.0
139.111	35.0	9.0
140.129	35.0	40.0
141.147	35.0	292.0
142.164	35.0	84.0
143.182	35.0	13.0
144.198	35.0	9.0
145.212	35.0	6.0
146.228	35.0	7.0
147.238	35.0	10.0
148.209	35.0	9.0
149.091	35.0	7.0
149.845	35.0	3.0
150.458	35.0	4.0
150.944	35.0	5.0
151.321	35.0	5.0
151.609	35.0	10.0
151.827	35.0	3.0
151.989	35.0	10.0
50.994	36.0	13.0
51.028	36.0	13.0
51.131	36.0	12.0
51.332	36.0	12.0
51.639	36.0	31.0
52.041	36.0	61.0
52.53	36.0	192.0
53.099	36.0	273.0
53.744	36.0	161.0
54.452	36.0	48.0
55.211	36.0	15.0
56.019	36.0	7.0
56.87	36.0	7.0
57.758	36.0	12.0
58.674	36.0	6.0
59.613	36.0	15.0
60.576	36.0	12.0
61.56	36.0	8.0
62.559	36.0	70.0
63.572	36.0	128.0
64.595	36.0	51.0
65.628	36.0	12.0
66.669	36.0	5.0
67.714	36.0	5.0
68.762	36.0	10.0
69.813	36.0	71.0
70.866	36.0	60.0
71.921	36.0	126.0
72.976	36.0	111.0
74.03	36.0	312.0
75.084	36.0	205.0
76.137	36.0	210.0
77.192	36.0	121.0
78.246	36.0	40.0
79.297	36.0	4.0
80.349	36.0	3.0
81.4	36.0	18.0
82.45	36.0	43.0
83.499	36.0	12.0
84.546	36.0	206.0
85.591	36.0	252.0
86.637	36.0	19.0
87.681	36.0	97.0
88.723	36.0	210.0
89.766	36.0	241.0
90.808	36.0	126.0
91.845	36.0	216.0
92.883	36.0	248.0
93.923	36.0	518.0
94.963	36.0	479.0
95.998	36.0	78.0
97.033	36.0	10.0
98.07	36.0	57.0
99.105	36.0	136.0
100.139	36.0	213.0
101.173	36.0	149.0
102.206	36.0	7.0
103.238	36.0	14.0
104.269	36.0	4.0
105.299	36.0	10.0
106.331	36.0	10.0
107.362	36.0	171.0
108.391	36.0	353.0
109.418	36.0	128.0
110.446	36.0	22.0
111.475	36.0	11.0
112.503	36.0	13.0
113.528	36.0	10.0
114.556	36.0	17.0
115.584	36.0	10.0
116.609	36.0	4.0
117.634	36.0	11.0
118.658	36.0	7.0
119.685	36.0	7.0
120.71	36.0	6.0
121.732	36.0	7.0
122.755	36.0	26.0
123.78	36.0	11.0
124.804	36.0	14.0
125.827	36.0	8.0
126.85	36.0	8.0
127.872	36.0	72.0
128.895	36.0	85.0
129.918	36.0	185.0
130.941	36.0	307.0
131.963	36.0	40.0
132.984	36.0	10.0
134.005	36.0	12.0
135.026	36.0	45.0
136.047	36.0	183.0
137.066	36.0	55.0
138.087	36.0	13.0
139.108	36.0	4.0
140.126	36.0	19.0
141.142	36.0	86.0
142.161	36.0	28.0
143.179	36.0	7.0
144.196	36.0	13.0
145.212	36.0	4.0
146.225	36.0	4.0
147.235	36.0	7.0
148.206	36.0	3.0
149.087	36.0	7.0
149.842	36.0	41.0
150.454	36.0	96.0
150.941	36.0	44.0
151.318	36.0	43.0
151.608	36.0	15.0
151.826	36.0	12.0
151.985	36.0	16.0
50.994	37.0	206.0
51.029	37.0	173.0
51.134	37.0	111.0
51.333	37.0	75.0
51.64	37.0	39.0
52.041	37.0	84.0
52.53	37.0	364.0
53.101	37.0	768.0
53.744	37.0	307.0
54.452	37.0	105.0
55.212	37.0	31.0
56.02	37.0	28.0
56.87	37.0	61.0
57.757	37.0	38.0
58.675	37.0	8.0
59.616	37.0	30.0
60.579	37.0	21.0
61.563	37.0	6.0
62.561	37.0	14.0
63.573	37.0	265.0
64.599	37.0	251.0
65.631	37.0	25.0
66.672	37.0	8.0
67.718	37.0	13.0
68.766	37.0	34.0
69.818	37.0	297.0
70.871	37.0	157.0
71.924	37.0	160.0
72.98	37.0	268.0
74.037	37.0	220.0
75.09	37.0	163.0
76.142	37.0	244.0
77.197	37.0	128.0
78.251	37.0	166.0
79.302	37.0	28.0
80.354	37.0	8.0
81.404	37.0	7.0
82.454	37.0	44.0
83.503	37.0	61.0
84.551	37.0	65.0
85.598	37.0	140.0
86.641	37.0	119.0
87.684	37.0	214.0
88.728	37.0	220.0
89.769	37.0	44.0
90.809	37.0	38.0
91.849	37.0	95.0
92.888	37.0	175.0
93.928	37.0	538.0
94.965	37.0	279.0
96.001	37.0	44.0
97.037	37.0	235.0
98.073	37.0	190.0
99.109	37.0	154.0
100.142	37.0	297.0
101.177	37.0	93.0
102.21	37.0	13.0
103.241	37.0	10.0
104.273	37.0	8.0
105.304	37.0	9.0
106.334	37.0	11.0
107.365	37.0	20.0
108.393	37.0	198.0
109.421	37.0	404.0
110.452	37.0	96.0
111.481	37.0	14.0
112.506	37.0	7.0
113.53	37.0	27.0
114.558	37.0	62.0
115.586	37.0	14.0
116.611	37.0	3.0
117.636	37.0	6.0
118.662	37.0	7.0
119.689	37.0	7.0
120.713	37.0	7.0
121.735	37.0	15.0
122.759	37.0	8.0
123.782	37.0	8.0
124.808	37.0	9.0
125.832	37.0	15.0
126.852	37.0	13.0
127.874	37.0	14.0
128.898	37.0	18.0
129.921	37.0	113.0
130.942	37.0	136.0
131.962	37.0	28.0
132.985	37.0	16.0
134.008	37.0	63.0
135.03	37.0	810.0
136.05	37.0	635.0
137.07	37.0	82.0
138.091	37.0	16.0
139.11	37.0	7.0
140.128	37.0	26.0
141.146	37.0	154.0
142.165	37.0	42.0
143.184	37.0	9.0
144.201	37.0	52.0
145.214	37.0	87.0
146.228	37.0	47.0
147.238	37.0	5.0
148.208	37.0	6.0
149.09	37.0	36.0
149.844	37.0	133.0
150.457	37.0	183.0
150.943	37.0	136.0
151.321	37.0	66.0
151.61	37.0	28.0
151.827	37.0	26.0
151.986	37.0	15.0
50.997	38.0	56.0
51.031	38.0	61.0
51.135	38.0	30.0
51.335	38.0	18.0
51.641	38.0	8.0
52.042	38.0	7.0
52.532	38.0	27.0
53.101	38.0	86.0
53.742	38.0	97.0
54.45	38.0	74.0
55.212	38.0	117.0
56.019	38.0	219.0
56.869	38.0	209.0
57.756	38.0	374.0
58.673	38.0	78.0
59.616	38.0	14.0
60.58	38.0	10.0
61.563	38.0	19.0
62.562	38.0	19.0
63.574	38.0	260.0
64.6	38.0	283.0
65.633	38.0	27.0
66.671	38.0	10.0
67.716	38.0	5.0
68.765	38.0	7.0
69.816	38.0	51.0
70.868	38.0	153.0
71.924	38.0	187.0
72.981	38.0	636.0
74.035	38.0	439.0
75.089	38.0	179.0
76.144	38.0	224.0
77.198	38.0	114.0
78.251	38.0	23.0
79.301	38.0	8.0
80.354	38.0	7.0
81.406	38.0	28.0
82.454	38.0	152.0
83.503	38.0	188.0
84.55	38.0	114.0
85.597	38.0	178.0
86.642	38.0	279.0
87.684	38.0	187.0
88.727	38.0	134.0
89.77	38.0	139.0
90.811	38.0	381.0
91.848	38.0	101.0
92.887	38.0	168.0
93.928	38.0	410.0
94.966	38.0	331.0
96.001	38.0	356.0
97.038	38.0	369.0
98.074	38.0	220.0
99.109	38.0	91.0
100.143	38.0	91.0
101.178	38.0	20.0
102.211	38.0	9.0
103.242	38.0	11.0
104.274	38.0	12.0
105.304	38.0	4.0
106.334	38.0	38.0
107.366	38.0	29.0
108.394	38.0	87.0
109.42	38.0	298.0
110.449	38.0	73.0
111.479	38.0	11.0
112.507	38.0	4.0
113.532	38.0	122.0
114.56	38.0	361.0
115.587	38.0	91.0
116.613	38.0	34.0
117.637	38.0	174.0
118.66	38.0	44.0
119.686	38.0	14.0
120.713	38.0	19.0
121.736	38.0	59.0
122.76	38.0	216.0
123.783	38.0	26.0
124.807	38.0	24.0
125.831	38.0	1485.0
126.853	38.0	750.0
127.876	38.0	36.0
128.9	38.0	24.0
129.922	38.0	33.0
130.941	38.0	14.0
131.963	38.0	13.0
132.988	38.0	9.0
134.009	38.0	58.0
135.029	38.0	381.0
136.049	38.0	207.0
137.07	38.0	22.0
138.09	38.0	10.0
139.11	38.0	8.0
140.129	38.0	9.0
141.146	38.0	13.0
142.164	38.0	11.0
143.181	38.0	5.0
144.196	38.0	112.0
145.211	38.0	365.0
146.226	38.0	111.0
147.236	38.0	20.0
148.207	38.0	209.0
149.091	38.0	283.0
149.845	38.0	164.0
150.456	38.0	183.0
150.943	38.0	126.0
151.321	38.0	72.0
151.611	38.0	28.0
151.827	38.0	22.0
151.987	38.0	10.0
50.996	39.0	2.0
51.032	39.0	2.0
51.135	39.0	5.0
51.335	39.0	3.0
51.639	39.0	9.0
52.041	39.0	8.0
52.531	39.0	4.0
53.099	39.0	115.0
53.743	39.0	251.0
54.451	39.0	300.0
55.211	39.0	261.0
56.02	39.0	111.0
56.869	39.0	76.0
57.756	39.0	39.0
58.672	39.0	8.0
59.613	39.0	16.0
60.578	39.0	233.0
61.562	39.0	530.0
62.562	39.0	74.0
63.574	39.0	89.0
64.598	39.0	147.0
65.631	39.0	13.0
66.671	39.0	9.0
67.715	39.0	55.0
68.763	39.0	84.0
69.815	39.0	61.0
70.868	39.0	203.0
71.923	39.0	225.0
72.98	39.0	338.0
74.036	39.0	426.0
75.09	39.0	267.0
76.145	39.0	45.0
77.199	39.0	7.0
78.252	39.0	6.0
79.303	39.0	8.0
80.355	39.0	9.0
81.406	39.0	62.0
82.453	39.0	259.0
83.503	39.0	481.0
84.551	39.0	527.0
85.596	39.0	873.0
86.641	39.0	437.0
87.684	39.0	293.0
88.728	39.0	177.0
89.771	39.0	109.0
90.811	39.0	128.0
91.849	39.0	76.0
92.888	39.0	192.0
93.93	39.0	252.0
94.969	39.0	236.0
96.003	39.0	407.0
97.038	39.0	78.0
98.074	39.0	13.0
99.11	39.0	9.0
100.144	39.0	7.0
101.176	39.0	12.0
102.209	39.0	13.0
103.242	39.0	10.0
104.272	39.0	6.0
105.302	39.0	4.0
106.334	39.0	61.0
107.364	39.0	130.0
108.392	39.0	69.0
109.421	39.0	26.0
110.449	39.0	79.0
111.479	39.0	71.0
112.506	39.0	6.0
113.53	39.0	26.0
114.556	39.0	109.0
115.585	39.0	40.0
116.611	39.0	44.0
117.635	39.0	187.0
118.66	39.0	133.0
119.687	39.0	242.0
120.714	39.0	222.0
121.736	39.0	42.0
122.759	39.0	18.0
123.783	39.0	11.0
124.809	39.0	5.0
125.833	39.0	25.0
126.855	39.0	42.0
127.876	39.0	13.0
128.899	39.0	26.0
129.922	39.0	173.0
130.942	39.0	103.0
131.963	39.0	11.0
132.985	39.0	10.0
134.008	39.0	6.0
135.03	39.0	10.0
136.051	39.0	22.0
137.07	39.0	17.0
138.091	39.0	10.0
139.112	39.0	7.0
140.131	39.0	10.0
141.149	39.0	12.0
142.166	39.0	26.0
143.184	39.0	43.0
144.201	39.0	19.0
145.215	39.0	152.0
146.227	39.0	561.0
147.237	39.0	112.0
148.208	39.0	22.0
149.09	39.0	110.0
149.844	39.0	265.0
150.456	39.0	239.0
150.942	39.0	171.0
151.32	39.0	73.0
151.611	39.0	29.0
151.828	39.0	22.0
151.986	39.0	18.0
50.995	40.0	5.0
51.032	40.0	2.0
51.134	40.0	3.0
51.332	40.0	7.0
51.638	40.0	7.0
52.04	40.0	4.0
52.53	40.0	7.0
53.1	40.0	11.0
53.744	40.0	12.0
54.452	40.0	98.0
55.214	40.0	144.0
56.021	40.0	58.0
56.87	40.0	214.0
57.757	40.0	160.0
58.674	40.0	15.0
59.614	40.0	10.0
60.578	40.0	20.0
61.561	40.0	61.0
62.56	40.0	14.0
63.573	40.0	11.0
64.598	40.0	6.0
65.631	40.0	4.0
66.671	40.0	29.0
67.715	40.0	232.0
68.764	40.0	577.0
69.817	40.0	133.0
70.87	40.0	98.0
71.924	40.0	130.0
72.98	40.0	216.0
74.034	40.0	181.0
75.09	40.0	176.0
76.145	40.0	66.0
77.199	40.0	60.0
78.252	40.0	28.0
79.305	40.0	87.0
80.357	40.0	48.0
81.406	40.0	102.0
82.455	40.0	197.0
83.504	40.0	237.0
84.551	40.0	204.0
85.596	40.0	264.0
86.641	40.0	328.0
87.685	40.0	233.0
88.728	40.0	194.0
89.768	40.0	156.0
90.81	40.0	77.0
91.85	40.0	104.0
92.888	40.0	35.0
93.927	40.0	27.0
94.966	40.0	11.0
96.003	40.0	22.0
97.038	40.0	12.0
98.074	40.0	6.0
99.11	40.0	23.0
100.143	40.0	245.0
101.176	40.0	108.0
102.208	40.0	244.0
103.241	40.0	82.0
104.272	40.0	6.0
105.304	40.0	3.0
106.333	40.0	19.0
107.362	40.0	134.0
108.393	40.0	339.0
109.421	40.0	169.0
110.449	40.0	227.0
111.477	40.0	245.0
112.503	40.0	48.0
113.53	40.0	48.0
114.561	40.0	253.0
115.589	40.0	368.0
116.611	40.0	156.0
117.636	40.0	24.0
118.662	40.0	174.0
119.689	40.0	131.0
120.714	40.0	195.0
121.737	40.0	251.0
122.761	40.0	183.0
123.784	40.0	26.0
124.808	40.0	10.0
125.831	40.0	3.0
126.853	40.0	8.0
127.875	40.0	10.0
128.899	40.0	12.0
129.921	40.0	18.0
130.943	40.0	30.0
131.967	40.0	11.0
132.988	40.0	10.0
134.009	40.0	9.0
135.03	40.0	14.0
136.05	40.0	10.0
137.07	40.0	3.0
138.092	40.0	11.0
139.112	40.0	12.0
140.129	40.0	13.0
141.145	40.0	7.0
142.163	40.0	148.0
143.182	40.0	408.0
144.199	40.0	157.0
145.214	40.0	29.0
146.228	40.0	415.0
147.237	40.0	243.0
148.208	40.0	20.0
149.092	40.0	14.0
149.846	40.0	24.0
150.456	40.0	23.0
150.941	40.0	13.0
151.321	40.0	11.0
151.611	40.0	7.0
151.828	40.0	8.0
151.987	40.0	2.0
50.997	41.0	4.0
51.033	41.0	9.0
51.135	41.0	5.0
51.334	41.0	4.0
51.64	41.0	4.0
52.041	41.0	3.0
52.529	41.0	2.0
53.1	41.0	5.0
53.745	41.0	18.0
54.452	41.0	48.0
55.213	41.0	58.0
56.019	41.0	72.0
56.869	41.0	45.0
57.756	41.0	24.0
58.673	41.0	5.0
59.616	41.0	7.0
60.58	41.0	13.0
61.562	41.0	19.0
62.56	41.0	7.0
63.573	41.0	5.0
64.597	41.0	58.0
65.632	41.0	75.0
66.671	41.0	149.0
67.714	41.0	516.0
68.764	41.0	1279.0
69.817	41.0	399.0
70.868	41.0	168.0
71.923	41.0	150.0
72.979	41.0	154.0
74.035	41.0	169.0
75.089	41.0	148.0
76.144	41.0	229.0
77.201	41.0	269.0
78.254	41.0	152.0
79.304	41.0	487.0
80.355	41.0	267.0
81.406	41.0	103.0
82.454	41.0	242.0
83.502	41.0	154.0
84.549	41.0	271.0
85.596	41.0	319.0
86.641	41.0	762.0
87.684	41.0	310.0
88.726	41.0	221.0
89.769	41.0	144.0
90.811	41.0	183.0
91.85	41.0	146.0
92.887	41.0	180.0
93.927	41.0	81.0
94.966	41.0	155.0
96.001	41.0	46.0
97.038	41.0	15.0
98.075	41.0	4.0
99.11	41.0	39.0
100.143	41.0	185.0
101.176	41.0	92.0
102.21	41.0	59.0
103.242	41.0	201.0
104.273	41.0	46.0
105.304	41.0	14.0
106.334	41.0	7.0
107.365	41.0	5.0
108.395	41.0	11.0
109.422	41.0	109.0
110.449	41.0	241.0
111.479	41.0	287.0
112.507	41.0	236.0
113.533	41.0	206.0
114.559	41.0	453.0
115.586	41.0	720.0
116.611	41.0	355.0
117.636	41.0	36.0
118.662	41.0	32.0
119.687	41.0	246.0
120.713	41.0	397.0
121.737	41.0	297.0
122.759	41.0	48.0
123.784	41.0	12.0
124.811	41.0	13.0
125.833	41.0	11.0
126.853	41.0	8.0
127.876	41.0	11.0
128.899	41.0	11.0
129.922	41.0	10.0
130.943	41.0	13.0
131.964	41.0	12.0
132.986	41.0	22.0
134.007	41.0	202.0
135.029	41.0	96.0
136.05	41.0	50.0
137.068	41.0	147.0
138.089	41.0	24.0
139.111	41.0	14.0
140.129	41.0	8.0
141.147	41.0	10.0
142.165	41.0	23.0
143.183	41.0	66.0
144.199	41.0	31.0
145.214	41.0	61.0
146.228	41.0	1245.0
147.237	41.0	489.0
148.207	41.0	46.0
149.089	41.0	16.0
149.844	41.0	8.0
150.456	41.0	6.0
150.942	41.0	11.0
151.318	41.0	8.0
151.609	41.0	5.0
151.827	41.0	3.0
151.986	41.0	5.0
50.996	42.0	3.0
51.032	42.0	6.0
51.134	42.0	5.0
51.333	42.0	2.0
51.639	42.0	10.0
52.039	42.0	2.0
52.529	42.0	10.0
53.1	42.0	37.0
53.745	42.0	294.0
54.452	42.0	329.0
55.211	42.0	191.0
56.019	42.0	245.0
56.868	42.0	80.0
57.754	42.0	10.0
58.671	42.0	5.0
59.612	42.0	7.0
60.576	42.0	34.0
61.558	42.0	193.0
62.558	42.0	71.0
63.571	42.0	8.0
64.595	42.0	164.0
65.628	42.0	304.0
66.667	42.0	250.0
67.71	42.0	215.0
68.761	42.0	309.0
69.812	42.0	189.0
70.865	42.0	280.0
71.92	42.0	220.0
72.974	42.0	277.0
74.031	42.0	204.0
75.086	42.0	254.0
76.14	42.0	135.0
77.196	42.0	293.0
78.249	42.0	595.0
79.301	42.0	371.0
80.354	42.0	197.0
81.404	42.0	165.0
82.453	42.0	156.0
83.5	42.0	77.0
84.546	42.0	138.0
85.593	42.0	130.0
86.638	42.0	389.0
87.681	42.0	230.0
88.723	42.0	193.0
89.766	42.0	340.0
90.809	42.0	144.0
91.847	42.0	68.0
92.884	42.0	306.0
93.924	42.0	126.0
94.962	42.0	61.0
95.998	42.0	29.0
97.035	42.0	11.0
98.07	42.0	31.0
99.106	42.0	331.0
100.14	42.0	156.0
101.171	42.0	32.0
102.204	42.0	62.0
103.238	42.0	241.0
104.268	42.0	203.0
105.298	42.0	95.0
106.33	42.0	14.0
107.361	42.0	6.0
108.39	42.0	21.0
109.416	42.0	184.0
110.445	42.0	232.0
111.476	42.0	193.0
112.503	42.0	191.0
113.529	42.0	281.0
114.557	42.0	481.0
115.585	42.0	1020.0
116.609	42.0	441.0
117.633	42.0	36.0
118.657	42.0	102.0
119.683	42.0	164.0
120.71	42.0	218.0
121.733	42.0	173.0
122.756	42.0	44.0
123.781	42.0	30.0
124.804	42.0	15.0
125.829	42.0	11.0
126.852	42.0	6.0
127.873	42.0	8.0
128.897	42.0	10.0
129.92	42.0	47.0
130.941	42.0	112.0
131.962	42.0	19.0
132.983	42.0	96.0
134.006	42.0	129.0
135.028	42.0	70.0
136.049	42.0	14.0
137.067	42.0	15.0
138.087	42.0	12.0
139.108	42.0	11.0
140.127	42.0	10.0
141.144	42.0	7.0
142.161	42.0	55.0
143.18	42.0	30.0
144.197	42.0	3.0
145.21	42.0	12.0
146.224	42.0	243.0
147.233	42.0	266.0
148.204	42.0	393.0
149.088	42.0	312.0
149.843	42.0	50.0
150.453	42.0	14.0
150.937	42.0	10.0
151.315	42.0	10.0
151.606	42.0	16.0
151.826	42.0	36.0
151.986	42.0	46.0
50.996	43.0	8.0
51.032	43.0	6.0
51.135	43.0	4.0
51.334	43.0	8.0
51.64	43.0	6.0
52.042	43.0	5.0
52.532	43.0	3.0
53.1	43.0	5.0
53.743	43.0	50.0
54.451	43.0	97.0
55.211	43.0	31.0
56.019	43.0	17.0
56.871	43.0	8.0
57.757	43.0	6.0
58.672	43.0	8.0
59.614	43.0	17.0
60.579	43.0	13.0
61.563	43.0	53.0
62.562	43.0	62.0
63.575	43.0	80.0
[truncated: 9,000 more rows]
