# Supplementary material for: Multimodal dynamic and unclonable anti-counterfeiting using robust diamond microparticles on heterogeneous substrate
Source: Nat Commun. 2023 May 2;14:2507. doi: 10.1038/s41467-023-38178-1 (PMC10154296; doi:10.1038/s41467-023-38178-1)
Supplement: Supplementary file 3 — Source Data [file 41467_2023_38178_MOESM3_ESM.zip › Source Data/Fig 4/19_1.txt]

51.998	24.6	45.0
52.034	24.6	42.0
52.136	24.6	70.0
52.334	24.6	128.0
52.64	24.6	224.0
53.041	24.6	208.0
53.53	24.6	128.0
54.101	24.6	177.0
54.747	24.6	288.0
55.454	24.6	94.0
56.213	24.6	20.0
57.024	24.6	7.0
57.876	24.6	10.0
58.765	24.6	76.0
59.683	24.6	48.0
60.625	24.6	127.0
61.592	24.6	523.0
62.577	24.6	213.0
63.578	24.6	21.0
64.592	24.6	16.0
65.615	24.6	15.0
66.647	24.6	7.0
67.685	24.6	19.0
68.728	24.6	140.0
69.776	24.6	83.0
70.826	24.6	116.0
71.879	24.6	24.0
72.935	24.6	13.0
73.991	24.6	8.0
75.047	24.6	8.0
76.1	24.6	115.0
77.156	24.6	1013.0
78.211	24.6	1461.0
79.263	24.6	165.0
80.317	24.6	32.0
81.37	24.6	78.0
82.417	24.6	88.0
83.467	24.6	135.0
84.516	24.6	72.0
85.563	24.6	6.0
86.61	24.6	5.0
87.655	24.6	31.0
88.698	24.6	224.0
89.74	24.6	546.0
90.783	24.6	408.0
91.822	24.6	48.0
92.859	24.6	21.0
93.898	24.6	26.0
94.934	24.6	151.0
95.969	24.6	61.0
97.008	24.6	13.0
98.044	24.6	4.0
99.078	24.6	18.0
100.112	24.6	223.0
101.142	24.6	136.0
102.174	24.6	12.0
103.205	24.6	25.0
104.235	24.6	280.0
105.267	24.6	333.0
106.297	24.6	37.0
107.326	24.6	117.0
108.353	24.6	146.0
109.38	24.6	111.0
110.405	24.6	21.0
111.433	24.6	11.0
112.459	24.6	95.0
113.483	24.6	250.0
114.51	24.6	273.0
115.536	24.6	85.0
116.56	24.6	15.0
117.584	24.6	8.0
118.607	24.6	16.0
119.633	24.6	7.0
120.66	24.6	67.0
121.685	24.6	246.0
122.709	24.6	407.0
123.731	24.6	232.0
124.756	24.6	208.0
125.783	24.6	1499.0
126.807	24.6	1574.0
127.829	24.6	206.0
128.853	24.6	207.0
129.878	24.6	110.0
130.901	24.6	94.0
131.922	24.6	111.0
132.944	24.6	124.0
133.97	24.6	44.0
134.993	24.6	243.0
136.014	24.6	247.0
137.035	24.6	119.0
138.057	24.6	587.0
139.08	24.6	98.0
140.098	24.6	9.0
141.116	24.6	21.0
142.137	24.6	17.0
143.155	24.6	38.0
144.173	24.6	247.0
145.191	24.6	106.0
146.206	24.6	149.0
147.222	24.6	487.0
148.232	24.6	227.0
149.203	24.6	26.0
150.085	24.6	8.0
150.839	24.6	7.0
151.453	24.6	43.0
151.942	24.6	161.0
152.323	24.6	259.0
152.612	24.6	332.0
152.829	24.6	333.0
152.991	24.6	280.0
51.996	25.6	242.0
52.03	25.6	224.0
52.133	25.6	251.0
52.333	25.6	267.0
52.639	25.6	342.0
53.04	25.6	238.0
53.53	25.6	153.0
54.1	25.6	251.0
54.746	25.6	146.0
55.453	25.6	112.0
56.213	25.6	58.0
57.022	25.6	133.0
57.874	25.6	160.0
58.762	25.6	27.0
59.678	25.6	7.0
60.621	25.6	38.0
61.587	25.6	363.0
62.571	25.6	141.0
63.572	25.6	23.0
64.584	25.6	9.0
65.608	25.6	6.0
66.642	25.6	10.0
67.678	25.6	75.0
68.721	25.6	317.0
69.771	25.6	145.0
70.822	25.6	183.0
71.874	25.6	116.0
72.927	25.6	15.0
73.983	25.6	15.0
75.038	25.6	3.0
76.09	25.6	12.0
77.148	25.6	55.0
78.204	25.6	152.0
79.256	25.6	143.0
80.309	25.6	114.0
81.361	25.6	15.0
82.41	25.6	8.0
83.46	25.6	151.0
84.51	25.6	327.0
85.557	25.6	31.0
86.602	25.6	17.0
87.649	25.6	92.0
88.693	25.6	1259.0
89.733	25.6	3182.0
90.775	25.6	1067.0
91.816	25.6	257.0
92.853	25.6	317.0
93.891	25.6	126.0
94.931	25.6	116.0
95.967	25.6	93.0
97.002	25.6	24.0
98.039	25.6	7.0
99.076	25.6	13.0
100.108	25.6	47.0
101.141	25.6	45.0
102.175	25.6	56.0
103.207	25.6	13.0
104.239	25.6	80.0
105.27	25.6	89.0
106.3	25.6	29.0
107.33	25.6	10.0
108.356	25.6	161.0
109.382	25.6	320.0
110.411	25.6	72.0
111.437	25.6	12.0
112.464	25.6	60.0
113.49	25.6	507.0
114.517	25.6	302.0
115.544	25.6	40.0
116.568	25.6	13.0
117.593	25.6	8.0
118.617	25.6	5.0
119.641	25.6	3.0
120.666	25.6	24.0
121.692	25.6	105.0
122.716	25.6	181.0
123.738	25.6	105.0
124.765	25.6	215.0
125.79	25.6	240.0
126.812	25.6	177.0
127.834	25.6	157.0
128.858	25.6	219.0
129.882	25.6	187.0
130.903	25.6	302.0
131.925	25.6	162.0
132.948	25.6	128.0
133.97	25.6	62.0
134.992	25.6	333.0
136.014	25.6	407.0
137.036	25.6	44.0
138.057	25.6	96.0
139.077	25.6	38.0
140.096	25.6	12.0
141.115	25.6	6.0
142.132	25.6	4.0
143.151	25.6	23.0
144.169	25.6	138.0
145.184	25.6	105.0
146.198	25.6	60.0
147.214	25.6	235.0
148.224	25.6	259.0
149.192	25.6	36.0
150.073	25.6	7.0
150.83	25.6	9.0
151.443	25.6	16.0
151.928	25.6	59.0
152.307	25.6	119.0
152.599	25.6	133.0
152.817	25.6	184.0
152.977	25.6	194.0
51.998	26.6	88.0
52.033	26.6	100.0
52.135	26.6	94.0
52.335	26.6	86.0
52.641	26.6	76.0
53.041	26.6	98.0
53.53	26.6	56.0
54.101	26.6	24.0
54.746	26.6	22.0
55.453	26.6	17.0
56.213	26.6	11.0
57.021	26.6	29.0
57.873	26.6	18.0
58.76	26.6	7.0
59.677	26.6	9.0
60.619	26.6	7.0
61.584	26.6	28.0
62.568	26.6	269.0
63.568	26.6	109.0
64.582	26.6	28.0
65.606	26.6	8.0
66.638	26.6	5.0
67.678	26.6	7.0
68.722	26.6	240.0
69.768	26.6	359.0
70.818	26.6	45.0
71.87	26.6	14.0
72.926	26.6	12.0
73.981	26.6	6.0
75.035	26.6	11.0
76.091	26.6	10.0
77.147	26.6	3.0
78.201	26.6	64.0
79.255	26.6	320.0
80.308	26.6	183.0
81.36	26.6	118.0
82.411	26.6	15.0
83.459	26.6	4.0
84.508	26.6	10.0
85.558	26.6	14.0
86.603	26.6	11.0
87.647	26.6	22.0
88.691	26.6	648.0
89.734	26.6	3620.0
90.774	26.6	1407.0
91.813	26.6	228.0
92.852	26.6	66.0
93.892	26.6	30.0
94.932	26.6	6.0
95.969	26.6	10.0
97.005	26.6	18.0
98.041	26.6	216.0
99.074	26.6	70.0
100.109	26.6	88.0
101.143	26.6	169.0
102.175	26.6	324.0
103.207	26.6	69.0
104.239	26.6	2.0
105.27	26.6	11.0
106.302	26.6	12.0
107.331	26.6	6.0
108.359	26.6	9.0
109.385	26.6	21.0
110.413	26.6	14.0
111.441	26.6	119.0
112.466	26.6	401.0
113.492	26.6	167.0
114.52	26.6	99.0
115.547	26.6	81.0
116.572	26.6	23.0
117.596	26.6	9.0
118.62	26.6	10.0
119.645	26.6	4.0
120.67	26.6	32.0
121.693	26.6	239.0
122.716	26.6	342.0
123.741	26.6	66.0
124.766	26.6	88.0
125.791	26.6	78.0
126.814	26.6	34.0
127.836	26.6	225.0
128.859	26.6	407.0
129.882	26.6	214.0
130.904	26.6	181.0
131.928	26.6	84.0
132.951	26.6	27.0
133.973	26.6	9.0
134.996	26.6	16.0
136.017	26.6	31.0
137.037	26.6	4.0
138.059	26.6	13.0
139.08	26.6	9.0
140.099	26.6	4.0
141.116	26.6	9.0
142.134	26.6	7.0
143.152	26.6	7.0
144.169	26.6	5.0
145.185	26.6	8.0
146.199	26.6	11.0
147.214	26.6	18.0
148.225	26.6	86.0
149.194	26.6	164.0
150.073	26.6	29.0
150.826	26.6	17.0
151.439	26.6	5.0
151.928	26.6	8.0
152.306	26.6	5.0
152.596	26.6	8.0
152.815	26.6	17.0
152.976	26.6	51.0
51.994	27.6	10.0
52.028	27.6	7.0
52.132	27.6	11.0
52.334	27.6	9.0
52.639	27.6	9.0
53.039	27.6	2.0
53.53	27.6	6.0
54.101	27.6	6.0
54.744	27.6	8.0
55.45	27.6	10.0
56.21	27.6	7.0
57.02	27.6	7.0
57.871	27.6	27.0
58.758	27.6	107.0
59.675	27.6	26.0
60.616	27.6	5.0
61.58	27.6	21.0
62.563	27.6	148.0
63.563	27.6	94.0
64.578	27.6	25.0
65.601	27.6	7.0
66.633	27.6	14.0
67.671	27.6	23.0
68.714	27.6	49.0
69.762	27.6	62.0
70.812	27.6	16.0
71.863	27.6	11.0
72.919	27.6	14.0
73.975	27.6	17.0
75.028	27.6	10.0
76.083	27.6	80.0
77.139	27.6	26.0
78.195	27.6	8.0
79.247	27.6	62.0
80.299	27.6	58.0
81.353	27.6	18.0
82.403	27.6	9.0
83.451	27.6	12.0
84.501	27.6	7.0
85.549	27.6	5.0
86.596	27.6	8.0
87.639	27.6	9.0
88.682	27.6	44.0
89.726	27.6	505.0
90.769	27.6	515.0
91.807	27.6	208.0
92.845	27.6	32.0
93.886	27.6	10.0
94.925	27.6	7.0
95.961	27.6	10.0
96.997	27.6	7.0
98.033	27.6	6.0
99.068	27.6	3.0
100.1	27.6	16.0
101.135	27.6	141.0
102.17	27.6	177.0
103.201	27.6	41.0
104.23	27.6	11.0
105.262	27.6	9.0
106.294	27.6	5.0
107.325	27.6	10.0
108.352	27.6	7.0
109.378	27.6	8.0
110.405	27.6	4.0
111.435	27.6	8.0
112.462	27.6	41.0
113.488	27.6	39.0
114.515	27.6	105.0
115.54	27.6	155.0
116.565	27.6	11.0
117.591	27.6	19.0
118.614	27.6	173.0
119.64	27.6	202.0
120.667	27.6	34.0
121.691	27.6	223.0
122.714	27.6	120.0
123.737	27.6	21.0
124.763	27.6	8.0
125.789	27.6	6.0
126.81	27.6	14.0
127.832	27.6	124.0
128.856	27.6	211.0
129.88	27.6	292.0
130.903	27.6	164.0
131.924	27.6	155.0
132.946	27.6	37.0
133.97	27.6	9.0
134.992	27.6	0.0
136.012	27.6	13.0
137.032	27.6	41.0
138.053	27.6	135.0
139.074	27.6	405.0
140.093	27.6	129.0
141.113	27.6	126.0
142.132	27.6	66.0
143.149	27.6	11.0
144.164	27.6	7.0
145.179	27.6	5.0
146.195	27.6	26.0
147.209	27.6	184.0
148.217	27.6	350.0
149.187	27.6	688.0
150.069	27.6	179.0
150.822	27.6	17.0
151.433	27.6	11.0
151.92	27.6	7.0
152.3	27.6	10.0
152.59	27.6	9.0
152.806	27.6	6.0
152.968	27.6	5.0
51.997	28.6	5.0
52.032	28.6	7.0
52.135	28.6	1.0
52.334	28.6	6.0
52.639	28.6	7.0
53.04	28.6	7.0
53.531	28.6	7.0
54.101	28.6	3.0
54.743	28.6	8.0
55.451	28.6	11.0
56.213	28.6	50.0
57.023	28.6	44.0
57.872	28.6	48.0
58.76	28.6	179.0
59.68	28.6	171.0
60.621	28.6	43.0
61.585	28.6	12.0
62.569	28.6	16.0
63.569	28.6	61.0
64.583	28.6	23.0
65.607	28.6	11.0
66.64	28.6	153.0
67.679	28.6	233.0
68.722	28.6	177.0
69.768	28.6	30.0
70.817	28.6	14.0
71.871	28.6	8.0
72.927	28.6	16.0
73.981	28.6	6.0
75.034	28.6	229.0
76.089	28.6	575.0
77.145	28.6	141.0
78.199	28.6	16.0
79.254	28.6	18.0
80.308	28.6	23.0
81.359	28.6	11.0
82.41	28.6	6.0
83.459	28.6	7.0
84.507	28.6	7.0
85.553	28.6	112.0
86.6	28.6	249.0
87.646	28.6	54.0
88.689	28.6	8.0
89.731	28.6	14.0
90.772	28.6	25.0
91.814	28.6	41.0
92.853	28.6	13.0
93.893	28.6	17.0
94.93	28.6	10.0
95.966	28.6	13.0
97.002	28.6	10.0
98.038	28.6	33.0
99.075	28.6	63.0
100.11	28.6	129.0
101.143	28.6	198.0
102.175	28.6	175.0
103.208	28.6	108.0
104.239	28.6	20.0
105.269	28.6	8.0
106.3	28.6	9.0
107.329	28.6	11.0
108.359	28.6	12.0
109.388	28.6	9.0
110.416	28.6	7.0
111.443	28.6	7.0
112.468	28.6	235.0
113.494	28.6	298.0
114.522	28.6	44.0
115.548	28.6	13.0
116.574	28.6	6.0
117.599	28.6	45.0
118.623	28.6	357.0
119.648	28.6	415.0
120.674	28.6	57.0
121.698	28.6	38.0
122.72	28.6	46.0
123.744	28.6	12.0
124.77	28.6	20.0
125.795	28.6	177.0
126.816	28.6	246.0
127.837	28.6	399.0
128.862	28.6	509.0
129.886	28.6	251.0
130.908	28.6	214.0
131.929	28.6	72.0
132.953	28.6	9.0
133.977	28.6	11.0
134.997	28.6	8.0
136.016	28.6	54.0
137.036	28.6	143.0
138.059	28.6	414.0
139.08	28.6	326.0
140.098	28.6	149.0
141.116	28.6	262.0
142.134	28.6	92.0
143.153	28.6	15.0
144.171	28.6	4.0
145.186	28.6	8.0
146.2	28.6	7.0
147.215	28.6	56.0
148.223	28.6	58.0
149.193	28.6	131.0
150.073	28.6	30.0
150.827	28.6	10.0
151.44	28.6	10.0
151.924	28.6	8.0
152.303	28.6	12.0
152.594	28.6	42.0
152.812	28.6	92.0
152.972	28.6	131.0
51.997	29.6	53.0
52.032	29.6	47.0
52.136	29.6	44.0
52.335	29.6	38.0
52.639	29.6	48.0
53.039	29.6	57.0
53.528	29.6	43.0
54.1	29.6	8.0
54.744	29.6	11.0
55.451	29.6	5.0
56.211	29.6	12.0
57.02	29.6	54.0
57.872	29.6	39.0
58.761	29.6	137.0
59.678	29.6	328.0
60.619	29.6	143.0
61.585	29.6	10.0
62.569	29.6	24.0
63.569	29.6	156.0
64.583	29.6	65.0
65.608	29.6	91.0
66.64	29.6	107.0
67.678	29.6	152.0
68.722	29.6	121.0
69.769	29.6	18.0
70.819	29.6	8.0
71.871	29.6	9.0
72.926	29.6	7.0
73.979	29.6	10.0
75.034	29.6	17.0
76.09	29.6	94.0
77.146	29.6	16.0
78.201	29.6	11.0
79.253	29.6	168.0
80.307	29.6	185.0
81.359	29.6	13.0
82.409	29.6	9.0
83.458	29.6	33.0
84.506	29.6	116.0
85.555	29.6	112.0
86.602	29.6	248.0
87.646	29.6	45.0
88.689	29.6	9.0
89.732	29.6	17.0
90.773	29.6	13.0
91.814	29.6	128.0
92.853	29.6	152.0
93.893	29.6	16.0
94.931	29.6	15.0
95.968	29.6	12.0
97.004	29.6	15.0
98.04	29.6	152.0
99.076	29.6	227.0
100.108	29.6	395.0
101.143	29.6	246.0
102.177	29.6	310.0
103.209	29.6	251.0
104.24	29.6	79.0
105.271	29.6	4.0
106.301	29.6	5.0
107.331	29.6	9.0
108.359	29.6	18.0
109.387	29.6	7.0
110.414	29.6	8.0
111.443	29.6	12.0
112.47	29.6	14.0
113.495	29.6	302.0
114.523	29.6	302.0
115.55	29.6	31.0
116.574	29.6	15.0
117.598	29.6	7.0
118.623	29.6	17.0
119.648	29.6	23.0
120.674	29.6	10.0
121.699	29.6	13.0
122.721	29.6	31.0
123.745	29.6	35.0
124.771	29.6	10.0
125.795	29.6	206.0
126.817	29.6	666.0
127.84	29.6	669.0
128.864	29.6	693.0
129.888	29.6	558.0
130.912	29.6	276.0
131.932	29.6	115.0
132.953	29.6	89.0
133.978	29.6	129.0
135.001	29.6	121.0
136.018	29.6	50.0
137.037	29.6	96.0
138.059	29.6	448.0
139.081	29.6	94.0
140.1	29.6	25.0
141.118	29.6	87.0
142.138	29.6	101.0
143.155	29.6	188.0
144.171	29.6	55.0
145.186	29.6	10.0
146.2	29.6	3.0
147.215	29.6	12.0
148.224	29.6	35.0
149.194	29.6	120.0
150.074	29.6	49.0
150.827	29.6	34.0
151.439	29.6	15.0
151.926	29.6	12.0
152.305	29.6	29.0
152.594	29.6	54.0
152.811	29.6	110.0
152.973	29.6	180.0
51.996	30.6	22.0
52.032	30.6	14.0
52.137	30.6	16.0
52.335	30.6	12.0
52.64	30.6	7.0
53.041	30.6	7.0
53.53	30.6	1.0
54.099	30.6	9.0
54.743	30.6	1.0
55.451	30.6	3.0
56.211	30.6	15.0
57.02	30.6	110.0
57.872	30.6	90.0
58.76	30.6	232.0
59.676	30.6	572.0
60.618	30.6	122.0
61.583	30.6	10.0
62.568	30.6	6.0
63.568	30.6	12.0
64.581	30.6	35.0
65.607	30.6	388.0
66.64	30.6	376.0
67.679	30.6	323.0
68.723	30.6	340.0
69.771	30.6	108.0
70.82	30.6	11.0
71.871	30.6	7.0
72.927	30.6	12.0
73.982	30.6	10.0
75.036	30.6	7.0
76.09	30.6	12.0
77.146	30.6	14.0
78.2	30.6	6.0
79.253	30.6	8.0
80.306	30.6	28.0
81.358	30.6	184.0
82.409	30.6	162.0
83.458	30.6	60.0
84.506	30.6	201.0
85.555	30.6	72.0
86.601	30.6	5.0
87.644	30.6	9.0
88.688	30.6	19.0
89.732	30.6	12.0
90.774	30.6	7.0
91.813	30.6	16.0
92.853	30.6	34.0
93.893	30.6	13.0
94.931	30.6	9.0
95.968	30.6	9.0
97.004	30.6	29.0
98.04	30.6	98.0
99.075	30.6	162.0
100.109	30.6	151.0
101.142	30.6	151.0
102.176	30.6	70.0
103.208	30.6	295.0
104.239	30.6	175.0
105.271	30.6	62.0
106.302	30.6	71.0
107.33	30.6	29.0
108.358	30.6	3.0
109.387	30.6	7.0
110.416	30.6	11.0
111.443	30.6	10.0
112.469	30.6	7.0
113.496	30.6	59.0
114.525	30.6	47.0
115.551	30.6	12.0
116.573	30.6	9.0
117.598	30.6	7.0
118.624	30.6	5.0
119.649	30.6	5.0
120.675	30.6	13.0
121.699	30.6	105.0
122.723	30.6	206.0
123.747	30.6	76.0
124.773	30.6	170.0
125.797	30.6	350.0
126.818	30.6	348.0
127.839	30.6	242.0
128.864	30.6	519.0
129.889	30.6	1125.0
130.911	30.6	465.0
131.931	30.6	103.0
132.953	30.6	396.0
133.977	30.6	317.0
135.0	30.6	234.0
136.02	30.6	101.0
137.04	30.6	57.0
138.061	30.6	23.0
139.082	30.6	7.0
140.101	30.6	36.0
141.117	30.6	415.0
142.137	30.6	215.0
143.155	30.6	195.0
144.173	30.6	67.0
145.19	30.6	59.0
146.203	30.6	35.0
147.215	30.6	35.0
148.224	30.6	124.0
149.194	30.6	87.0
150.074	30.6	52.0
150.827	30.6	108.0
151.441	30.6	39.0
151.926	30.6	9.0
152.304	30.6	8.0
152.594	30.6	9.0
152.812	30.6	6.0
152.972	30.6	5.0
51.993	31.6	7.0
52.031	31.6	6.0
52.134	31.6	2.0
52.331	31.6	8.0
52.638	31.6	13.0
53.04	31.6	8.0
53.529	31.6	7.0
54.099	31.6	9.0
54.745	31.6	3.0
55.454	31.6	8.0
56.212	31.6	5.0
57.021	31.6	4.0
57.872	31.6	76.0
58.759	31.6	206.0
59.675	31.6	229.0
60.617	31.6	86.0
61.58	31.6	27.0
62.563	31.6	12.0
63.564	31.6	6.0
64.575	31.6	10.0
65.599	31.6	51.0
66.633	31.6	77.0
67.672	31.6	115.0
68.715	31.6	297.0
69.763	31.6	82.0
70.815	31.6	5.0
71.866	31.6	12.0
72.919	31.6	34.0
73.974	31.6	18.0
75.027	31.6	9.0
76.081	31.6	147.0
77.136	31.6	232.0
78.192	31.6	12.0
79.244	31.6	4.0
80.296	31.6	9.0
81.349	31.6	44.0
82.4	31.6	67.0
83.449	31.6	16.0
84.498	31.6	16.0
85.544	31.6	16.0
86.591	31.6	11.0
87.638	31.6	8.0
88.681	31.6	3.0
89.724	31.6	22.0
90.765	31.6	49.0
91.806	31.6	15.0
92.845	31.6	15.0
93.884	31.6	118.0
94.924	31.6	346.0
95.961	31.6	36.0
96.998	31.6	16.0
98.033	31.6	17.0
99.068	31.6	115.0
100.103	31.6	219.0
101.136	31.6	198.0
102.169	31.6	64.0
103.203	31.6	125.0
104.234	31.6	247.0
105.264	31.6	204.0
106.295	31.6	326.0
107.325	31.6	292.0
108.354	31.6	34.0
109.382	31.6	11.0
110.41	31.6	7.0
111.438	31.6	8.0
112.464	31.6	14.0
113.489	31.6	93.0
114.517	31.6	116.0
115.545	31.6	19.0
116.57	31.6	46.0
117.594	31.6	240.0
118.618	31.6	45.0
119.644	31.6	114.0
120.67	31.6	179.0
121.693	31.6	97.0
122.717	31.6	250.0
123.743	31.6	185.0
124.769	31.6	90.0
125.791	31.6	482.0
126.812	31.6	291.0
127.835	31.6	340.0
128.859	31.6	1099.0
129.883	31.6	678.0
130.905	31.6	527.0
131.927	31.6	226.0
132.95	31.6	209.0
133.973	31.6	163.0
134.993	31.6	183.0
136.013	31.6	188.0
137.035	31.6	126.0
138.057	31.6	33.0
139.076	31.6	12.0
140.094	31.6	100.0
141.114	31.6	103.0
142.134	31.6	235.0
143.15	31.6	119.0
144.166	31.6	34.0
145.182	31.6	237.0
146.198	31.6	197.0
147.212	31.6	28.0
148.219	31.6	13.0
149.187	31.6	6.0
150.067	31.6	13.0
150.822	31.6	5.0
151.434	31.6	7.0
151.918	31.6	8.0
152.297	31.6	3.0
152.589	31.6	6.0
152.808	31.6	8.0
152.969	31.6	4.0
51.996	32.6	4.0
52.032	32.6	6.0
52.133	32.6	8.0
52.332	32.6	7.0
52.639	32.6	7.0
53.041	32.6	14.0
53.53	32.6	6.0
54.101	32.6	11.0
54.745	32.6	9.0
55.452	32.6	3.0
56.212	32.6	9.0
57.021	32.6	3.0
57.873	32.6	42.0
58.76	32.6	146.0
59.676	32.6	422.0
60.616	32.6	258.0
61.582	32.6	165.0
62.568	32.6	104.0
63.566	32.6	35.0
64.578	32.6	54.0
65.604	32.6	70.0
66.637	32.6	126.0
67.675	32.6	234.0
68.719	32.6	97.0
69.768	32.6	123.0
70.819	32.6	55.0
71.871	32.6	113.0
72.923	32.6	554.0
73.978	32.6	220.0
75.032	32.6	7.0
76.086	32.6	47.0
77.141	32.6	34.0
78.198	32.6	40.0
79.25	32.6	226.0
80.302	32.6	207.0
81.355	32.6	31.0
82.407	32.6	98.0
83.455	32.6	237.0
84.502	32.6	211.0
85.55	32.6	42.0
86.596	32.6	7.0
87.641	32.6	5.0
88.685	32.6	6.0
89.728	32.6	8.0
90.77	32.6	15.0
91.811	32.6	10.0
92.848	32.6	22.0
93.888	32.6	100.0
94.928	32.6	235.0
95.965	32.6	216.0
96.999	32.6	56.0
98.035	32.6	7.0
99.071	32.6	48.0
100.105	32.6	179.0
101.14	32.6	248.0
102.174	32.6	47.0
103.206	32.6	45.0
104.237	32.6	292.0
105.267	32.6	414.0
106.297	32.6	222.0
107.328	32.6	84.0
108.357	32.6	17.0
109.384	32.6	9.0
110.413	32.6	10.0
111.443	32.6	10.0
112.47	32.6	10.0
113.494	32.6	220.0
114.521	32.6	405.0
115.549	32.6	138.0
116.575	32.6	286.0
117.596	32.6	253.0
118.621	32.6	297.0
119.649	32.6	212.0
120.675	32.6	180.0
121.698	32.6	169.0
122.721	32.6	270.0
123.747	32.6	324.0
124.77	32.6	139.0
125.793	32.6	272.0
126.817	32.6	182.0
127.84	32.6	293.0
128.864	32.6	586.0
129.886	32.6	744.0
130.908	32.6	1348.0
131.932	32.6	263.0
132.955	32.6	371.0
133.975	32.6	347.0
134.997	32.6	357.0
136.018	32.6	200.0
137.038	32.6	239.0
138.059	32.6	232.0
139.08	32.6	175.0
140.1	32.6	23.0
141.116	32.6	102.0
142.133	32.6	169.0
143.152	32.6	84.0
144.17	32.6	23.0
145.185	32.6	262.0
146.198	32.6	631.0
147.212	32.6	102.0
148.224	32.6	15.0
149.194	32.6	11.0
150.072	32.6	9.0
150.824	32.6	11.0
151.437	32.6	16.0
151.924	32.6	20.0
152.301	32.6	27.0
152.588	32.6	14.0
152.807	32.6	7.0
152.968	32.6	17.0
51.996	33.6	6.0
52.032	33.6	3.0
52.135	33.6	4.0
52.334	33.6	4.0
52.64	33.6	2.0
53.04	33.6	7.0
53.529	33.6	7.0
54.101	33.6	5.0
54.746	33.6	15.0
55.453	33.6	35.0
56.212	33.6	11.0
57.019	33.6	8.0
57.87	33.6	22.0
58.758	33.6	142.0
59.675	33.6	121.0
60.617	33.6	65.0
61.581	33.6	140.0
62.565	33.6	238.0
63.565	33.6	158.0
64.577	33.6	140.0
65.601	33.6	191.0
66.636	33.6	120.0
67.676	33.6	55.0
68.719	33.6	122.0
69.767	33.6	139.0
70.818	33.6	51.0
71.87	33.6	88.0
72.924	33.6	395.0
73.978	33.6	157.0
75.033	33.6	239.0
76.087	33.6	588.0
77.143	33.6	135.0
78.196	33.6	238.0
79.249	33.6	318.0
80.302	33.6	236.0
81.354	33.6	76.0
82.405	33.6	47.0
83.454	33.6	176.0
84.502	33.6	172.0
85.548	33.6	65.0
86.594	33.6	63.0
87.64	33.6	13.0
88.685	33.6	25.0
89.73	33.6	382.0
90.77	33.6	141.0
91.809	33.6	16.0
92.849	33.6	13.0
93.891	33.6	111.0
94.927	33.6	90.0
95.963	33.6	200.0
97.0	33.6	258.0
98.035	33.6	20.0
99.07	33.6	117.0
100.104	33.6	707.0
101.14	33.6	387.0
102.175	33.6	138.0
103.206	33.6	126.0
104.237	33.6	350.0
105.269	33.6	366.0
106.299	33.6	156.0
107.329	33.6	289.0
108.358	33.6	110.0
109.386	33.6	127.0
110.413	33.6	109.0
111.443	33.6	11.0
112.469	33.6	5.0
113.494	33.6	12.0
114.521	33.6	12.0
115.548	33.6	56.0
116.574	33.6	250.0
117.6	33.6	101.0
118.624	33.6	85.0
119.648	33.6	95.0
120.674	33.6	180.0
121.698	33.6	41.0
122.721	33.6	37.0
123.745	33.6	118.0
124.771	33.6	452.0
125.797	33.6	950.0
126.82	33.6	263.0
127.839	33.6	165.0
128.862	33.6	327.0
129.887	33.6	280.0
130.91	33.6	280.0
131.931	33.6	154.0
132.953	33.6	277.0
133.977	33.6	346.0
135.0	33.6	290.0
136.017	33.6	218.0
137.036	33.6	152.0
138.059	33.6	195.0
139.081	33.6	385.0
140.098	33.6	106.0
141.116	33.6	135.0
142.136	33.6	351.0
143.155	33.6	178.0
144.171	33.6	22.0
145.185	33.6	6.0
146.2	33.6	25.0
147.214	33.6	8.0
148.222	33.6	7.0
149.191	33.6	7.0
150.072	33.6	9.0
150.826	33.6	49.0
151.436	33.6	262.0
151.922	33.6	395.0
152.301	33.6	438.0
152.59	33.6	427.0
152.806	33.6	373.0
152.968	33.6	338.0
51.997	34.6	4.0
52.032	34.6	1.0
52.136	34.6	3.0
52.334	34.6	1.0
52.639	34.6	3.0
53.04	34.6	3.0
53.53	34.6	7.0
54.1	34.6	9.0
54.745	34.6	5.0
55.453	34.6	7.0
56.211	34.6	1.0
57.02	34.6	5.0
57.872	34.6	11.0
58.76	34.6	69.0
59.677	34.6	104.0
60.616	34.6	26.0
61.582	34.6	82.0
62.566	34.6	226.0
63.567	34.6	139.0
64.579	34.6	139.0
65.602	34.6	148.0
66.638	34.6	147.0
67.676	34.6	218.0
68.722	34.6	176.0
69.771	34.6	207.0
70.822	34.6	54.0
71.874	34.6	35.0
72.927	34.6	43.0
73.983	34.6	66.0
75.036	34.6	510.0
76.09	34.6	147.0
77.145	34.6	76.0
78.199	34.6	362.0
79.252	34.6	478.0
80.305	34.6	161.0
81.358	34.6	16.0
82.408	34.6	13.0
83.457	34.6	15.0
84.507	34.6	30.0
85.552	34.6	10.0
86.601	34.6	9.0
87.646	34.6	37.0
88.686	34.6	240.0
89.731	34.6	294.0
90.774	34.6	329.0
91.815	34.6	106.0
92.852	34.6	13.0
93.89	34.6	8.0
94.931	34.6	62.0
95.968	34.6	100.0
97.005	34.6	14.0
98.04	34.6	12.0
99.074	34.6	23.0
100.109	34.6	201.0
101.145	34.6	300.0
102.178	34.6	203.0
103.209	34.6	149.0
104.239	34.6	175.0
105.27	34.6	121.0
106.302	34.6	45.0
107.33	34.6	264.0
108.36	34.6	367.0
109.388	34.6	239.0
110.415	34.6	116.0
111.445	34.6	14.0
112.471	34.6	8.0
113.497	34.6	8.0
114.525	34.6	9.0
115.551	34.6	5.0
116.578	34.6	10.0
117.602	34.6	8.0
118.626	34.6	9.0
119.653	34.6	13.0
120.677	34.6	34.0
121.701	34.6	163.0
122.725	34.6	93.0
123.749	34.6	189.0
124.776	34.6	212.0
125.799	34.6	438.0
126.819	34.6	169.0
127.843	34.6	170.0
128.867	34.6	133.0
129.89	34.6	151.0
130.912	34.6	374.0
131.934	34.6	229.0
132.956	34.6	111.0
133.978	34.6	168.0
134.999	34.6	214.0
136.02	34.6	142.0
137.04	34.6	108.0
138.061	34.6	315.0
139.083	34.6	113.0
140.103	34.6	36.0
141.12	34.6	18.0
142.138	34.6	112.0
143.157	34.6	219.0
144.174	34.6	30.0
145.188	34.6	8.0
146.201	34.6	9.0
147.216	34.6	5.0
148.227	34.6	34.0
149.195	34.6	64.0
150.075	34.6	28.0
150.828	34.6	224.0
151.439	34.6	535.0
151.924	34.6	983.0
152.303	34.6	950.0
152.595	34.6	805.0
152.811	34.6	652.0
152.972	34.6	469.0
51.997	35.6	5.0
52.033	35.6	9.0
52.135	35.6	17.0
52.334	35.6	50.0
52.64	35.6	66.0
53.041	35.6	30.0
53.531	35.6	15.0
54.101	35.6	5.0
54.745	35.6	6.0
55.453	35.6	63.0
56.211	35.6	91.0
57.019	35.6	21.0
57.87	35.6	5.0
58.758	35.6	27.0
59.674	35.6	372.0
60.615	35.6	247.0
61.58	35.6	38.0
62.563	35.6	117.0
63.562	35.6	98.0
64.576	35.6	360.0
65.601	35.6	216.0
66.634	35.6	237.0
67.674	35.6	264.0
68.719	35.6	294.0
69.767	35.6	203.0
70.818	35.6	277.0
71.871	35.6	181.0
72.925	35.6	30.0
73.979	35.6	309.0
75.034	35.6	320.0
76.088	35.6	51.0
77.144	35.6	22.0
78.198	35.6	174.0
79.249	35.6	241.0
80.3	35.6	178.0
81.353	35.6	141.0
82.404	35.6	26.0
83.454	35.6	12.0
84.503	35.6	8.0
85.549	35.6	8.0
86.596	35.6	8.0
87.642	35.6	110.0
88.685	35.6	84.0
89.729	35.6	118.0
90.77	35.6	51.0
91.809	35.6	50.0
92.848	35.6	6.0
93.89	35.6	42.0
94.929	35.6	298.0
95.964	35.6	165.0
97.0	35.6	95.0
98.036	35.6	162.0
99.072	35.6	112.0
100.106	35.6	175.0
101.138	35.6	298.0
102.172	35.6	263.0
103.205	35.6	178.0
104.238	35.6	160.0
105.268	35.6	108.0
106.298	35.6	116.0
107.329	35.6	100.0
108.358	35.6	345.0
109.386	35.6	76.0
110.414	35.6	12.0
111.443	35.6	7.0
112.47	35.6	9.0
113.496	35.6	14.0
114.523	35.6	5.0
115.55	35.6	10.0
116.574	35.6	4.0
117.599	35.6	8.0
118.624	35.6	8.0
119.649	35.6	7.0
120.675	35.6	17.0
121.698	35.6	104.0
122.722	35.6	112.0
123.746	35.6	160.0
124.772	35.6	213.0
125.796	35.6	167.0
126.819	35.6	123.0
127.841	35.6	186.0
128.865	35.6	103.0
129.889	35.6	314.0
130.911	35.6	784.0
131.933	35.6	250.0
132.954	35.6	409.0
133.976	35.6	948.0
134.998	35.6	293.0
136.018	35.6	199.0
137.039	35.6	65.0
138.06	35.6	20.0
139.08	35.6	44.0
140.1	35.6	155.0
141.117	35.6	49.0
142.136	35.6	123.0
143.155	35.6	499.0
144.172	35.6	81.0
145.187	35.6	12.0
146.2	35.6	23.0
147.215	35.6	20.0
148.224	35.6	241.0
149.192	35.6	222.0
150.073	35.6	123.0
150.826	35.6	185.0
151.436	35.6	234.0
151.923	35.6	263.0
152.301	35.6	200.0
152.593	35.6	179.0
152.81	35.6	122.0
152.969	35.6	105.0
51.995	36.6	6.0
52.03	36.6	0.0
52.135	36.6	5.0
52.334	36.6	2.0
52.639	36.6	7.0
53.041	36.6	7.0
53.531	36.6	5.0
54.1	36.6	8.0
54.743	36.6	15.0
55.452	36.6	124.0
56.211	36.6	198.0
57.019	36.6	44.0
57.871	36.6	8.0
58.759	36.6	9.0
59.673	36.6	67.0
60.614	36.6	63.0
61.579	36.6	15.0
62.564	36.6	9.0
63.564	36.6	60.0
64.575	36.6	233.0
65.6	36.6	323.0
66.634	36.6	223.0
67.673	36.6	250.0
68.718	36.6	257.0
69.766	36.6	150.0
70.817	36.6	113.0
71.869	36.6	87.0
72.924	36.6	22.0
73.98	36.6	82.0
75.034	36.6	193.0
76.089	36.6	34.0
77.145	36.6	12.0
78.198	36.6	124.0
79.25	36.6	408.0
80.302	36.6	224.0
81.354	36.6	163.0
82.405	36.6	127.0
83.454	36.6	84.0
84.503	36.6	16.0
85.551	36.6	9.0
86.597	36.6	13.0
87.64	36.6	12.0
88.684	36.6	12.0
89.728	36.6	16.0
90.77	36.6	9.0
91.808	36.6	10.0
92.847	36.6	5.0
93.89	36.6	6.0
94.929	36.6	62.0
95.963	36.6	77.0
97.0	36.6	141.0
98.037	36.6	191.0
99.072	36.6	234.0
100.106	36.6	192.0
101.138	36.6	206.0
102.172	36.6	188.0
103.205	36.6	266.0
104.236	36.6	300.0
105.266	36.6	275.0
106.297	36.6	162.0
107.328	36.6	55.0
108.358	36.6	101.0
109.385	36.6	24.0
110.413	36.6	17.0
111.443	36.6	14.0
112.469	36.6	11.0
113.494	36.6	9.0
114.522	36.6	5.0
115.55	36.6	4.0
116.576	36.6	9.0
117.599	36.6	88.0
118.623	36.6	105.0
119.649	36.6	13.0
120.674	36.6	2.0
121.699	36.6	9.0
122.723	36.6	223.0
123.748	36.6	719.0
124.773	36.6	275.0
125.798	36.6	137.0
126.819	36.6	378.0
127.841	36.6	390.0
128.865	36.6	434.0
129.889	36.6	350.0
130.911	36.6	238.0
131.93	36.6	276.0
132.954	36.6	418.0
133.979	36.6	559.0
135.001	36.6	865.0
136.02	36.6	282.0
137.038	36.6	327.0
138.061	36.6	226.0
139.083	36.6	218.0
140.1	36.6	166.0
141.117	36.6	126.0
142.136	36.6	277.0
143.155	36.6	249.0
144.172	36.6	41.0
145.188	36.6	10.0
146.202	36.6	195.0
147.215	36.6	305.0
148.222	36.6	81.0
149.193	36.6	67.0
150.074	36.6	92.0
150.826	36.6	113.0
151.437	36.6	205.0
151.923	36.6	356.0
152.302	36.6	572.0
152.59	36.6	606.0
152.807	36.6	450.0
152.969	36.6	278.0
51.998	37.6	3.0
52.032	37.6	3.0
52.134	37.6	5.0
52.333	37.6	12.0
52.639	37.6	5.0
53.04	37.6	3.0
53.53	37.6	7.0
54.1	37.6	20.0
54.743	37.6	47.0
55.452	37.6	47.0
56.212	37.6	81.0
57.02	37.6	97.0
57.87	37.6	101.0
58.757	37.6	19.0
59.673	37.6	10.0
60.615	37.6	12.0
61.58	37.6	10.0
62.563	37.6	2.0
63.562	37.6	5.0
64.574	37.6	22.0
65.599	37.6	144.0
66.633	37.6	225.0
67.673	37.6	337.0
68.718	37.6	620.0
69.767	37.6	338.0
70.818	37.6	154.0
71.871	37.6	67.0
72.926	37.6	17.0
73.98	37.6	12.0
75.036	37.6	21.0
76.09	37.6	23.0
77.143	37.6	9.0
78.197	37.6	11.0
79.251	37.6	14.0
80.305	37.6	13.0
81.355	37.6	10.0
82.405	37.6	150.0
83.455	37.6	119.0
84.502	37.6	29.0
85.55	37.6	227.0
86.594	37.6	137.0
87.639	37.6	16.0
88.684	37.6	5.0
89.728	37.6	6.0
90.77	37.6	9.0
91.809	37.6	7.0
92.847	37.6	14.0
93.888	37.6	21.0
94.927	37.6	35.0
95.964	37.6	452.0
97.0	37.6	413.0
98.037	37.6	226.0
99.073	37.6	85.0
100.106	37.6	352.0
101.137	37.6	277.0
102.17	37.6	120.0
103.205	37.6	159.0
104.237	37.6	96.0
105.267	37.6	16.0
106.297	37.6	20.0
107.329	37.6	12.0
108.358	37.6	10.0
109.385	37.6	10.0
110.415	37.6	14.0
111.442	37.6	16.0
112.469	37.6	7.0
113.495	37.6	7.0
114.523	37.6	8.0
115.551	37.6	13.0
116.574	37.6	7.0
117.598	37.6	28.0
118.624	37.6	34.0
119.65	37.6	8.0
120.675	37.6	8.0
121.699	37.6	28.0
122.724	37.6	267.0
123.749	37.6	463.0
124.774	37.6	389.0
125.798	37.6	540.0
126.819	37.6	300.0
127.841	37.6	264.0
128.865	37.6	276.0
129.89	37.6	350.0
130.913	37.6	161.0
131.933	37.6	85.0
132.955	37.6	141.0
133.978	37.6	489.0
135.001	37.6	270.0
136.019	37.6	216.0
137.038	37.6	143.0
138.06	37.6	285.0
139.083	37.6	600.0
140.102	37.6	218.0
141.119	37.6	239.0
142.136	37.6	363.0
143.154	37.6	366.0
144.172	37.6	99.0
145.187	37.6	14.0
146.199	37.6	15.0
147.214	37.6	46.0
148.224	37.6	179.0
149.194	37.6	173.0
150.073	37.6	175.0
150.824	37.6	214.0
151.435	37.6	100.0
151.923	37.6	96.0
152.302	37.6	134.0
152.59	37.6	131.0
152.807	37.6	111.0
152.968	37.6	94.0
51.998	38.6	21.0
52.031	38.6	26.0
52.134	38.6	9.0
52.334	38.6	9.0
52.64	38.6	5.0
53.04	38.6	4.0
53.528	38.6	5.0
54.1	38.6	9.0
54.745	38.6	65.0
55.451	38.6	198.0
56.212	38.6	168.0
57.021	38.6	74.0
57.871	38.6	209.0
58.758	38.6	470.0
59.674	38.6	324.0
60.615	38.6	206.0
61.579	38.6	110.0
62.563	38.6	63.0
63.564	38.6	26.0
64.576	38.6	75.0
65.601	38.6	264.0
66.634	38.6	335.0
67.673	38.6	151.0
68.716	38.6	183.0
69.765	38.6	222.0
70.817	38.6	426.0
71.871	38.6	252.0
72.926	38.6	51.0
73.979	38.6	189.0
75.033	38.6	162.0
76.09	38.6	49.0
77.146	38.6	221.0
78.199	38.6	249.0
79.25	38.6	27.0
80.303	38.6	7.0
81.356	38.6	11.0
82.405	38.6	7.0
83.454	38.6	11.0
84.503	38.6	13.0
85.549	38.6	19.0
86.595	38.6	41.0
87.641	38.6	12.0
88.684	38.6	7.0
89.727	38.6	14.0
90.769	38.6	6.0
91.809	38.6	25.0
92.848	38.6	264.0
93.888	38.6	144.0
94.926	38.6	99.0
95.964	38.6	238.0
97.0	38.6	154.0
98.036	38.6	174.0
99.072	38.6	144.0
100.105	38.6	132.0
101.139	38.6	171.0
102.173	38.6	47.0
103.205	38.6	53.0
104.235	38.6	78.0
105.266	38.6	27.0
106.298	38.6	10.0
107.329	38.6	10.0
108.359	38.6	6.0
109.385	38.6	11.0
110.413	38.6	4.0
111.444	38.6	8.0
112.472	38.6	4.0
113.496	38.6	15.0
114.523	38.6	112.0
115.551	38.6	147.0
116.577	38.6	28.0
117.601	38.6	15.0
118.624	38.6	5.0
119.651	38.6	7.0
120.678	38.6	8.0
121.702	38.6	81.0
122.725	38.6	266.0
123.75	38.6	143.0
124.774	38.6	136.0
125.797	38.6	92.0
126.82	38.6	170.0
127.842	38.6	169.0
128.864	38.6	104.0
129.888	38.6	183.0
130.911	38.6	124.0
131.933	38.6	181.0
132.955	38.6	165.0
133.976	38.6	251.0
134.997	38.6	141.0
136.019	38.6	199.0
137.04	38.6	132.0
138.061	38.6	40.0
139.082	38.6	79.0
140.101	38.6	308.0
141.12	38.6	257.0
142.137	38.6	43.0
143.154	38.6	230.0
144.171	38.6	295.0
145.185	38.6	83.0
146.199	38.6	13.0
147.215	38.6	9.0
148.224	38.6	6.0
149.193	38.6	8.0
150.073	38.6	4.0
150.825	38.6	52.0
151.435	38.6	137.0
151.921	38.6	162.0
152.301	38.6	178.0
152.591	38.6	200.0
152.808	38.6	265.0
152.968	38.6	290.0
51.996	39.6	4.0
52.031	39.6	4.0
52.134	39.6	8.0
52.334	39.6	5.0
52.64	39.6	4.0
53.04	39.6	5.0
53.529	39.6	6.0
54.1	39.6	8.0
54.744	39.6	9.0
55.452	39.6	117.0
56.212	39.6	140.0
57.021	39.6	92.0
57.871	39.6	234.0
58.757	39.6	151.0
59.673	39.6	233.0
60.614	39.6	214.0
61.579	39.6	173.0
62.563	39.6	302.0
63.563	39.6	137.0
64.576	39.6	212.0
65.6	39.6	149.0
66.633	39.6	274.0
67.673	39.6	418.0
68.718	39.6	775.0
69.767	39.6	720.0
70.818	39.6	398.0
71.87	39.6	252.0
72.925	39.6	167.0
73.98	39.6	188.0
75.035	39.6	172.0
76.091	39.6	64.0
77.145	39.6	112.0
78.198	39.6	202.0
79.251	39.6	28.0
80.304	39.6	8.0
81.355	39.6	8.0
82.404	39.6	8.0
83.453	39.6	11.0
84.503	39.6	11.0
85.549	39.6	7.0
86.593	39.6	7.0
87.639	39.6	3.0
88.685	39.6	27.0
89.727	39.6	281.0
90.769	39.6	111.0
91.81	39.6	5.0
92.849	39.6	18.0
93.888	39.6	47.0
94.927	39.6	47.0
95.964	39.6	101.0
97.001	39.6	82.0
98.038	39.6	198.0
99.072	39.6	149.0
100.105	39.6	133.0
101.138	39.6	276.0
102.171	39.6	43.0
103.206	39.6	65.0
104.237	39.6	130.0
105.267	39.6	13.0
106.298	39.6	5.0
107.329	39.6	6.0
108.358	39.6	12.0
109.385	39.6	19.0
110.412	39.6	18.0
111.442	39.6	6.0
112.47	39.6	15.0
113.496	39.6	94.0
114.524	39.6	239.0
115.551	39.6	161.0
116.575	39.6	36.0
117.6	39.6	13.0
118.626	39.6	9.0
119.652	39.6	2.0
120.677	39.6	11.0
121.701	39.6	55.0
122.725	39.6	200.0
123.75	39.6	175.0
124.774	39.6	33.0
125.797	39.6	9.0
126.82	39.6	237.0
127.843	39.6	277.0
128.866	39.6	125.0
129.889	39.6	180.0
130.911	39.6	276.0
131.935	39.6	222.0
132.957	39.6	260.0
133.979	39.6	321.0
135.0	39.6	229.0
136.019	39.6	150.0
137.04	39.6	212.0
138.061	39.6	214.0
139.082	39.6	85.0
140.101	39.6	22.0
141.119	39.6	24.0
142.138	39.6	8.0
143.155	39.6	41.0
144.172	39.6	188.0
145.187	39.6	56.0
146.2	39.6	4.0
147.213	39.6	2.0
148.222	39.6	9.0
149.192	39.6	7.0
150.072	39.6	7.0
150.825	39.6	17.0
151.436	39.6	89.0
151.922	39.6	182.0
152.301	39.6	122.0
152.591	39.6	76.0
152.807	39.6	66.0
152.967	39.6	49.0
51.997	40.6	89.0
52.032	40.6	110.0
52.135	40.6	180.0
52.334	40.6	202.0
52.64	40.6	320.0
53.041	40.6	166.0
53.531	40.6	187.0
54.102	40.6	231.0
54.745	40.6	103.0
55.451	40.6	90.0
56.21	40.6	434.0
57.02	40.6	486.0
57.87	40.6	141.0
58.757	40.6	117.0
59.675	40.6	166.0
60.616	40.6	320.0
61.58	40.6	224.0
62.564	40.6	176.0
63.564	40.6	144.0
64.576	40.6	196.0
65.601	40.6	222.0
66.635	40.6	141.0
67.677	40.6	360.0
68.722	40.6	976.0
69.769	40.6	1147.0
70.82	40.6	385.0
71.874	40.6	106.0
72.929	40.6	179.0
73.983	40.6	66.0
75.038	40.6	104.0
76.092	40.6	75.0
77.149	40.6	13.0
78.203	40.6	142.0
79.255	40.6	196.0
80.308	40.6	15.0
81.358	40.6	7.0
82.407	40.6	8.0
83.458	40.6	7.0
84.506	40.6	9.0
85.552	40.6	4.0
86.598	40.6	3.0
87.644	40.6	7.0
88.689	40.6	27.0
89.729	40.6	255.0
90.77	40.6	176.0
91.812	40.6	76.0
92.852	40.6	152.0
93.891	40.6	160.0
94.929	40.6	249.0
95.967	40.6	33.0
97.005	40.6	28.0
98.04	40.6	77.0
99.075	40.6	18.0
100.11	40.6	12.0
101.143	40.6	48.0
102.175	40.6	15.0
103.208	40.6	6.0
104.24	40.6	10.0
105.271	40.6	4.0
106.301	40.6	27.0
107.33	40.6	160.0
108.359	40.6	88.0
109.389	40.6	169.0
110.418	40.6	106.0
111.446	40.6	15.0
112.474	40.6	8.0
113.5	40.6	99.0
114.526	40.6	83.0
115.555	40.6	56.0
116.579	40.6	67.0
117.604	40.6	185.0
118.629	40.6	133.0
119.654	40.6	53.0
120.68	40.6	193.0
121.704	40.6	298.0
122.727	40.6	96.0
123.75	40.6	56.0
124.778	40.6	115.0
125.803	40.6	194.0
126.823	40.6	83.0
127.845	40.6	156.0
128.87	40.6	398.0
129.893	40.6	192.0
130.914	40.6	217.0
131.935	40.6	354.0
132.958	40.6	364.0
133.981	40.6	200.0
135.001	40.6	455.0
136.02	40.6	172.0
137.042	40.6	240.0
138.065	40.6	372.0
139.085	40.6	76.0
140.103	40.6	12.0
141.121	40.6	4.0
142.14	40.6	11.0
143.158	40.6	18.0
144.174	40.6	15.0
145.188	40.6	62.0
146.201	40.6	9.0
147.217	40.6	6.0
148.226	40.6	4.0
149.194	40.6	8.0
150.074	40.6	6.0
150.827	40.6	20.0
151.439	40.6	80.0
151.927	40.6	110.0
152.305	40.6	65.0
152.592	40.6	42.0
152.81	40.6	26.0
152.974	40.6	20.0
51.995	41.6	119.0
52.032	41.6	155.0
52.136	41.6	174.0
52.334	41.6	177.0
52.638	41.6	189.0
53.039	41.6	195.0
53.531	41.6	149.0
54.101	41.6	152.0
54.744	41.6	76.0
55.452	41.6	122.0
56.211	41.6	217.0
57.02	41.6	318.0
57.871	41.6	210.0
58.759	41.6	164.0
59.676	41.6	135.0
60.615	41.6	53.0
61.579	41.6	26.0
62.563	41.6	110.0
63.561	41.6	99.0
64.572	41.6	20.0
65.597	41.6	54.0
66.632	41.6	49.0
67.673	41.6	39.0
68.717	41.6	178.0
69.765	41.6	558.0
70.817	41.6	310.0
71.872	41.6	142.0
72.925	41.6	157.0
73.979	41.6	38.0
75.037	41.6	7.0
76.093	41.6	8.0
77.148	41.6	61.0
78.201	41.6	205.0
79.251	41.6	169.0
80.304	41.6	22.0
81.357	41.6	20.0
82.406	41.6	57.0
83.455	41.6	25.0
84.504	41.6	8.0
85.55	41.6	8.0
86.594	41.6	4.0
87.639	41.6	5.0
88.682	41.6	116.0
89.726	41.6	366.0
90.769	41.6	383.0
91.807	41.6	50.0
92.848	41.6	99.0
93.889	41.6	43.0
94.925	41.6	20.0
95.961	41.6	10.0
97.0	41.6	4.0
98.038	41.6	6.0
99.072	41.6	2.0
100.107	41.6	10.0
101.14	41.6	6.0
102.173	41.6	6.0
103.204	41.6	5.0
104.235	41.6	6.0
105.268	41.6	12.0
106.299	41.6	119.0
107.329	41.6	415.0
108.358	41.6	481.0
109.385	41.6	137.0
110.414	41.6	50.0
111.443	41.6	130.0
112.471	41.6	50.0
113.497	41.6	8.0
114.524	41.6	18.0
115.552	41.6	7.0
116.578	41.6	5.0
117.601	41.6	94.0
118.625	41.6	50.0
119.651	41.6	10.0
120.678	41.6	29.0
121.703	41.6	163.0
122.724	41.6	253.0
123.749	41.6	336.0
124.775	41.6	323.0
125.799	41.6	187.0
126.82	41.6	261.0
127.841	41.6	311.0
128.866	41.6	216.0
129.89	41.6	133.0
130.913	41.6	173.0
131.934	41.6	641.0
132.956	41.6	501.0
133.978	41.6	217.0
134.999	41.6	105.0
136.021	41.6	66.0
137.041	41.6	166.0
138.06	41.6	186.0
139.082	41.6	37.0
140.102	41.6	9.0
141.118	41.6	9.0
142.136	41.6	63.0
143.155	41.6	323.0
144.173	41.6	238.0
145.187	41.6	59.0
146.202	41.6	10.0
147.215	41.6	4.0
148.223	41.6	3.0
149.192	41.6	5.0
150.074	41.6	3.0
150.827	41.6	6.0
151.435	41.6	37.0
151.921	41.6	65.0
152.301	41.6	51.0
152.591	41.6	23.0
152.809	41.6	15.0
152.97	41.6	14.0
51.997	42.6	325.0
52.032	42.6	327.0
52.135	42.6	256.0
52.334	42.6	205.0
52.64	42.6	153.0
53.041	42.6	143.0
53.53	42.6	178.0
54.099	42.6	217.0
54.743	42.6	173.0
55.451	42.6	80.0
56.21	42.6	110.0
57.018	42.6	237.0
57.87	42.6	288.0
58.757	42.6	271.0
59.674	42.6	109.0
60.614	42.6	112.0
61.577	42.6	124.0
62.562	42.6	272.0
63.561	42.6	155.0
64.574	42.6	23.0
[truncated: 9,000 more rows]
