# Supplementary material for: Multimodal dynamic and unclonable anti-counterfeiting using robust diamond microparticles on heterogeneous substrate
Source: Nat Commun. 2023 May 2;14:2507. doi: 10.1038/s41467-023-38178-1 (PMC10154296; doi:10.1038/s41467-023-38178-1)
Supplement: Supplementary file 3 — Source Data [file 41467_2023_38178_MOESM3_ESM.zip › Source Data/Fig 4/19_2.txt]

51.995	24.6	23.0
52.028	24.6	21.0
52.131	24.6	29.0
52.332	24.6	58.0
52.638	24.6	158.0
53.039	24.6	195.0
53.528	24.6	147.0
54.097	24.6	171.0
54.738	24.6	311.0
55.444	24.6	182.0
56.201	24.6	24.0
57.007	24.6	11.0
57.855	24.6	6.0
58.741	24.6	60.0
59.653	24.6	94.0
60.591	24.6	68.0
61.554	24.6	447.0
62.538	24.6	368.0
63.536	24.6	29.0
64.546	24.6	10.0
65.568	24.6	9.0
66.6	24.6	13.0
67.639	24.6	14.0
68.68	24.6	102.0
69.727	24.6	102.0
70.779	24.6	101.0
71.832	24.6	32.0
72.888	24.6	3.0
73.944	24.6	11.0
74.998	24.6	2.0
76.055	24.6	26.0
77.113	24.6	642.0
78.169	24.6	1674.0
79.223	24.6	325.0
80.275	24.6	31.0
81.329	24.6	64.0
82.38	24.6	65.0
83.431	24.6	150.0
84.479	24.6	98.0
85.527	24.6	20.0
86.574	24.6	8.0
87.619	24.6	18.0
88.663	24.6	88.0
89.707	24.6	357.0
90.749	24.6	393.0
91.789	24.6	66.0
92.827	24.6	29.0
93.867	24.6	18.0
94.904	24.6	87.0
95.941	24.6	82.0
96.978	24.6	12.0
98.011	24.6	5.0
99.045	24.6	7.0
100.079	24.6	152.0
101.11	24.6	135.0
102.14	24.6	23.0
103.167	24.6	9.0
104.195	24.6	148.0
105.224	24.6	401.0
106.251	24.6	63.0
107.275	24.6	48.0
108.303	24.6	158.0
109.333	24.6	114.0
110.361	24.6	21.0
111.393	24.6	16.0
112.424	24.6	67.0
113.45	24.6	197.0
114.482	24.6	251.0
115.514	24.6	140.0
116.544	24.6	16.0
117.573	24.6	6.0
118.603	24.6	5.0
119.633	24.6	6.0
120.664	24.6	36.0
121.691	24.6	199.0
122.717	24.6	391.0
123.744	24.6	288.0
124.771	24.6	151.0
125.797	24.6	1018.0
126.822	24.6	2021.0
127.846	24.6	281.0
128.871	24.6	161.0
129.897	24.6	118.0
130.921	24.6	106.0
131.942	24.6	123.0
132.965	24.6	111.0
133.989	24.6	60.0
135.013	24.6	147.0
136.034	24.6	286.0
137.054	24.6	119.0
138.075	24.6	599.0
139.096	24.6	183.0
140.116	24.6	12.0
141.135	24.6	15.0
142.156	24.6	25.0
143.175	24.6	18.0
144.19	24.6	193.0
145.205	24.6	143.0
146.22	24.6	83.0
147.235	24.6	451.0
148.244	24.6	269.0
149.214	24.6	56.0
150.097	24.6	12.0
150.851	24.6	6.0
151.464	24.6	26.0
151.953	24.6	69.0
152.333	24.6	191.0
152.619	24.6	281.0
152.835	24.6	342.0
152.997	24.6	363.0
51.995	25.6	222.0
52.031	25.6	229.0
52.135	25.6	241.0
52.334	25.6	249.0
52.639	25.6	266.0
53.039	25.6	271.0
53.528	25.6	161.0
54.097	25.6	200.0
54.74	25.6	198.0
55.447	25.6	105.0
56.207	25.6	47.0
57.015	25.6	117.0
57.866	25.6	184.0
58.752	25.6	37.0
59.667	25.6	2.0
60.608	25.6	25.0
61.573	25.6	316.0
62.558	25.6	246.0
63.558	25.6	23.0
64.568	25.6	10.0
65.592	25.6	6.0
66.625	25.6	6.0
67.663	25.6	36.0
68.705	25.6	274.0
69.753	25.6	173.0
70.804	25.6	191.0
71.857	25.6	173.0
72.912	25.6	12.0
73.966	25.6	9.0
75.021	25.6	5.0
76.076	25.6	9.0
77.132	25.6	32.0
78.187	25.6	148.0
79.241	25.6	110.0
80.294	25.6	160.0
81.346	25.6	20.0
82.399	25.6	12.0
83.447	25.6	90.0
84.494	25.6	325.0
85.544	25.6	47.0
86.592	25.6	10.0
87.636	25.6	29.0
88.678	25.6	865.0
89.721	25.6	2651.0
90.763	25.6	1077.0
91.804	25.6	229.0
92.842	25.6	322.0
93.883	25.6	139.0
94.923	25.6	88.0
95.958	25.6	85.0
96.993	25.6	20.0
98.029	25.6	7.0
99.066	25.6	7.0
100.1	25.6	54.0
101.131	25.6	64.0
102.162	25.6	55.0
103.194	25.6	20.0
104.224	25.6	53.0
105.253	25.6	88.0
106.281	25.6	25.0
107.31	25.6	7.0
108.339	25.6	104.0
109.366	25.6	350.0
110.393	25.6	93.0
111.421	25.6	15.0
112.45	25.6	62.0
113.479	25.6	455.0
114.506	25.6	350.0
115.534	25.6	52.0
116.562	25.6	9.0
117.59	25.6	10.0
118.616	25.6	5.0
119.642	25.6	6.0
120.67	25.6	9.0
121.697	25.6	67.0
122.721	25.6	178.0
123.746	25.6	89.0
124.771	25.6	169.0
125.797	25.6	234.0
126.819	25.6	195.0
127.843	25.6	130.0
128.868	25.6	206.0
129.893	25.6	171.0
130.914	25.6	303.0
131.934	25.6	168.0
132.957	25.6	128.0
133.982	25.6	88.0
135.004	25.6	255.0
136.023	25.6	520.0
137.043	25.6	53.0
138.066	25.6	90.0
139.088	25.6	69.0
140.106	25.6	11.0
141.123	25.6	3.0
142.142	25.6	0.0
143.159	25.6	7.0
144.175	25.6	120.0
145.19	25.6	134.0
146.205	25.6	51.0
147.219	25.6	225.0
148.227	25.6	258.0
149.195	25.6	82.0
150.077	25.6	7.0
150.833	25.6	5.0
151.443	25.6	6.0
151.927	25.6	24.0
152.308	25.6	73.0
152.599	25.6	108.0
152.816	25.6	107.0
152.978	25.6	124.0
51.995	26.6	56.0
52.03	26.6	59.0
52.133	26.6	96.0
52.333	26.6	90.0
52.639	26.6	68.0
53.04	26.6	90.0
53.528	26.6	79.0
54.097	26.6	33.0
54.741	26.6	18.0
55.449	26.6	16.0
56.208	26.6	9.0
57.015	26.6	25.0
57.866	26.6	22.0
58.753	26.6	4.0
59.67	26.6	9.0
60.609	26.6	3.0
61.572	26.6	14.0
62.558	26.6	265.0
63.558	26.6	150.0
64.571	26.6	15.0
65.595	26.6	6.0
66.626	26.6	9.0
67.664	26.6	12.0
68.708	26.6	198.0
69.756	26.6	404.0
70.805	26.6	48.0
71.857	26.6	28.0
72.912	26.6	11.0
73.968	26.6	18.0
75.022	26.6	12.0
76.075	26.6	7.0
77.132	26.6	9.0
78.188	26.6	34.0
79.242	26.6	304.0
80.296	26.6	209.0
81.346	26.6	119.0
82.395	26.6	23.0
83.444	26.6	9.0
84.495	26.6	8.0
85.544	26.6	7.0
86.59	26.6	6.0
87.635	26.6	11.0
88.678	26.6	255.0
89.72	26.6	2800.0
90.763	26.6	1468.0
91.803	26.6	264.0
92.844	26.6	58.0
93.885	26.6	27.0
94.922	26.6	12.0
95.959	26.6	7.0
96.995	26.6	12.0
98.032	26.6	120.0
99.067	26.6	70.0
100.099	26.6	79.0
101.132	26.6	122.0
102.166	26.6	397.0
103.196	26.6	116.0
104.225	26.6	11.0
105.255	26.6	11.0
106.283	26.6	14.0
107.313	26.6	9.0
108.344	26.6	13.0
109.372	26.6	18.0
110.399	26.6	18.0
111.428	26.6	71.0
112.457	26.6	387.0
113.483	26.6	215.0
114.51	26.6	80.0
115.54	26.6	65.0
116.569	26.6	17.0
117.594	26.6	9.0
118.619	26.6	8.0
119.647	26.6	9.0
120.675	26.6	31.0
121.698	26.6	185.0
122.722	26.6	364.0
123.749	26.6	90.0
124.775	26.6	68.0
125.798	26.6	70.0
126.821	26.6	41.0
127.844	26.6	146.0
128.869	26.6	401.0
129.893	26.6	265.0
130.914	26.6	170.0
131.937	26.6	72.0
132.96	26.6	35.0
133.982	26.6	3.0
135.004	26.6	10.0
136.023	26.6	21.0
137.043	26.6	10.0
138.066	26.6	7.0
139.086	26.6	10.0
140.103	26.6	7.0
141.121	26.6	6.0
142.14	26.6	9.0
143.158	26.6	3.0
144.176	26.6	3.0
145.19	26.6	5.0
146.203	26.6	8.0
147.218	26.6	20.0
148.227	26.6	72.0
149.195	26.6	154.0
150.074	26.6	50.0
150.828	26.6	11.0
151.441	26.6	7.0
151.928	26.6	10.0
152.304	26.6	7.0
152.593	26.6	3.0
152.812	26.6	10.0
152.973	26.6	19.0
51.998	27.6	4.0
52.033	27.6	10.0
52.134	27.6	7.0
52.332	27.6	13.0
52.639	27.6	9.0
53.041	27.6	10.0
53.529	27.6	7.0
54.097	27.6	4.0
54.741	27.6	4.0
55.447	27.6	7.0
56.207	27.6	6.0
57.016	27.6	8.0
57.865	27.6	27.0
58.751	27.6	94.0
59.669	27.6	35.0
60.61	27.6	8.0
61.575	27.6	15.0
62.56	27.6	122.0
63.561	27.6	110.0
64.574	27.6	43.0
65.598	27.6	6.0
66.63	27.6	6.0
67.668	27.6	17.0
68.712	27.6	16.0
69.76	27.6	73.0
70.809	27.6	18.0
71.86	27.6	6.0
72.915	27.6	8.0
73.97	27.6	12.0
75.025	27.6	9.0
76.079	27.6	65.0
77.135	27.6	39.0
78.19	27.6	12.0
79.244	27.6	49.0
80.298	27.6	51.0
81.351	27.6	26.0
82.4	27.6	9.0
83.448	27.6	8.0
84.499	27.6	6.0
85.548	27.6	3.0
86.593	27.6	11.0
87.638	27.6	8.0
88.681	27.6	18.0
89.725	27.6	392.0
90.766	27.6	493.0
91.805	27.6	224.0
92.847	27.6	37.0
93.887	27.6	16.0
94.927	27.6	11.0
95.964	27.6	9.0
96.999	27.6	4.0
98.035	27.6	10.0
99.07	27.6	13.0
100.103	27.6	12.0
101.138	27.6	156.0
102.171	27.6	169.0
103.202	27.6	53.0
104.231	27.6	11.0
105.26	27.6	8.0
106.292	27.6	4.0
107.322	27.6	8.0
108.349	27.6	10.0
109.375	27.6	8.0
110.403	27.6	14.0
111.435	27.6	5.0
112.463	27.6	43.0
113.489	27.6	33.0
114.516	27.6	67.0
115.544	27.6	166.0
116.573	27.6	20.0
117.598	27.6	8.0
118.623	27.6	156.0
119.651	27.6	232.0
120.679	27.6	37.0
121.703	27.6	212.0
122.726	27.6	167.0
123.751	27.6	26.0
124.776	27.6	5.0
125.802	27.6	4.0
126.826	27.6	15.0
127.849	27.6	82.0
128.873	27.6	216.0
129.895	27.6	282.0
130.918	27.6	183.0
131.939	27.6	121.0
132.963	27.6	53.0
133.986	27.6	8.0
135.005	27.6	10.0
136.026	27.6	10.0
137.047	27.6	43.0
138.067	27.6	68.0
139.087	27.6	408.0
140.106	27.6	161.0
141.125	27.6	125.0
142.144	27.6	64.0
143.161	27.6	10.0
144.177	27.6	11.0
145.192	27.6	5.0
146.207	27.6	14.0
147.219	27.6	192.0
148.228	27.6	275.0
149.198	27.6	743.0
150.078	27.6	253.0
150.832	27.6	32.0
151.443	27.6	10.0
151.928	27.6	12.0
152.306	27.6	3.0
152.597	27.6	2.0
152.815	27.6	10.0
152.974	27.6	8.0
51.996	28.6	4.0
52.031	28.6	2.0
52.135	28.6	3.0
52.334	28.6	8.0
52.638	28.6	3.0
53.039	28.6	5.0
53.529	28.6	8.0
54.098	28.6	6.0
54.741	28.6	5.0
55.448	28.6	6.0
56.207	28.6	44.0
57.014	28.6	33.0
57.866	28.6	27.0
58.753	28.6	154.0
59.668	28.6	182.0
60.608	28.6	56.0
61.572	28.6	8.0
62.557	28.6	10.0
63.558	28.6	62.0
64.57	28.6	9.0
65.593	28.6	10.0
66.626	28.6	105.0
67.666	28.6	245.0
68.707	28.6	195.0
69.754	28.6	45.0
70.803	28.6	11.0
71.855	28.6	8.0
72.91	28.6	12.0
73.965	28.6	12.0
75.022	28.6	151.0
76.078	28.6	573.0
77.134	28.6	162.0
78.188	28.6	13.0
79.24	28.6	16.0
80.294	28.6	14.0
81.348	28.6	9.0
82.398	28.6	9.0
83.446	28.6	4.0
84.496	28.6	8.0
85.545	28.6	67.0
86.59	28.6	283.0
87.635	28.6	54.0
88.68	28.6	5.0
89.724	28.6	15.0
90.766	28.6	20.0
91.806	28.6	41.0
92.845	28.6	13.0
93.885	28.6	11.0
94.923	28.6	12.0
95.959	28.6	6.0
96.996	28.6	7.0
98.031	28.6	22.0
99.068	28.6	59.0
100.103	28.6	93.0
101.134	28.6	172.0
102.167	28.6	201.0
103.199	28.6	131.0
104.23	28.6	37.0
105.261	28.6	6.0
106.289	28.6	10.0
107.317	28.6	11.0
108.346	28.6	9.0
109.375	28.6	11.0
110.403	28.6	6.0
111.431	28.6	9.0
112.46	28.6	177.0
113.486	28.6	383.0
114.515	28.6	65.0
115.544	28.6	6.0
116.57	28.6	10.0
117.596	28.6	24.0
118.623	28.6	307.0
119.649	28.6	442.0
120.675	28.6	57.0
121.7	28.6	35.0
122.724	28.6	59.0
123.75	28.6	11.0
124.777	28.6	17.0
125.801	28.6	165.0
126.824	28.6	225.0
127.847	28.6	349.0
128.871	28.6	489.0
129.893	28.6	275.0
130.914	28.6	217.0
131.937	28.6	135.0
132.958	28.6	20.0
133.981	28.6	4.0
135.003	28.6	4.0
136.022	28.6	42.0
137.044	28.6	135.0
138.066	28.6	370.0
139.087	28.6	335.0
140.105	28.6	174.0
141.123	28.6	289.0
142.141	28.6	99.0
143.16	28.6	13.0
144.178	28.6	6.0
145.193	28.6	7.0
146.205	28.6	5.0
147.22	28.6	27.0
148.229	28.6	66.0
149.196	28.6	129.0
150.077	28.6	36.0
150.831	28.6	14.0
151.441	28.6	7.0
151.925	28.6	5.0
152.304	28.6	5.0
152.595	28.6	22.0
152.811	28.6	43.0
152.97	28.6	68.0
51.994	29.6	58.0
52.029	29.6	65.0
52.133	29.6	47.0
52.332	29.6	46.0
52.637	29.6	48.0
53.037	29.6	73.0
53.527	29.6	51.0
54.098	29.6	16.0
54.742	29.6	4.0
55.449	29.6	5.0
56.208	29.6	7.0
57.014	29.6	45.0
57.865	29.6	68.0
58.752	29.6	94.0
59.668	29.6	305.0
60.607	29.6	171.0
61.57	29.6	20.0
62.556	29.6	16.0
63.557	29.6	143.0
64.567	29.6	58.0
65.59	29.6	62.0
66.623	29.6	116.0
67.663	29.6	120.0
68.707	29.6	112.0
69.752	29.6	21.0
70.804	29.6	14.0
71.856	29.6	10.0
72.909	29.6	8.0
73.963	29.6	6.0
75.017	29.6	15.0
76.073	29.6	59.0
77.129	29.6	43.0
78.182	29.6	13.0
79.236	29.6	106.0
80.29	29.6	181.0
81.342	29.6	34.0
82.393	29.6	10.0
83.441	29.6	11.0
84.491	29.6	87.0
85.54	29.6	72.0
86.586	29.6	247.0
87.631	29.6	72.0
88.674	29.6	12.0
89.717	29.6	10.0
90.761	29.6	8.0
91.8	29.6	96.0
92.84	29.6	140.0
93.88	29.6	27.0
94.917	29.6	9.0
95.955	29.6	8.0
96.993	29.6	6.0
98.028	29.6	152.0
99.064	29.6	216.0
100.098	29.6	415.0
101.131	29.6	203.0
102.164	29.6	288.0
103.196	29.6	230.0
104.226	29.6	124.0
105.255	29.6	17.0
106.286	29.6	11.0
107.317	29.6	5.0
108.345	29.6	8.0
109.372	29.6	9.0
110.401	29.6	8.0
111.432	29.6	7.0
112.459	29.6	24.0
113.485	29.6	260.0
114.512	29.6	387.0
115.541	29.6	33.0
116.568	29.6	11.0
117.594	29.6	8.0
118.621	29.6	13.0
119.646	29.6	25.0
120.673	29.6	12.0
121.7	29.6	14.0
122.723	29.6	27.0
123.747	29.6	39.0
124.773	29.6	13.0
125.797	29.6	142.0
126.821	29.6	718.0
127.845	29.6	568.0
128.868	29.6	600.0
129.892	29.6	640.0
130.913	29.6	292.0
131.934	29.6	110.0
132.957	29.6	85.0
133.979	29.6	135.0
135.001	29.6	97.0
136.021	29.6	76.0
137.041	29.6	68.0
138.063	29.6	424.0
139.085	29.6	101.0
140.105	29.6	29.0
141.121	29.6	67.0
142.138	29.6	75.0
143.155	29.6	202.0
144.173	29.6	68.0
145.189	29.6	7.0
146.202	29.6	8.0
147.216	29.6	5.0
148.225	29.6	24.0
149.194	29.6	74.0
150.073	29.6	49.0
150.825	29.6	29.0
151.437	29.6	23.0
151.923	29.6	9.0
152.301	29.6	15.0
152.59	29.6	36.0
152.807	29.6	76.0
152.967	29.6	103.0
51.995	30.6	29.0
52.031	30.6	15.0
52.135	30.6	8.0
52.333	30.6	17.0
52.638	30.6	3.0
53.039	30.6	2.0
53.528	30.6	0.0
54.097	30.6	4.0
54.74	30.6	5.0
55.447	30.6	7.0
56.206	30.6	12.0
57.015	30.6	91.0
57.866	30.6	110.0
58.753	30.6	136.0
59.669	30.6	647.0
60.611	30.6	181.0
61.575	30.6	19.0
62.558	30.6	6.0
63.557	30.6	7.0
64.57	30.6	14.0
65.595	30.6	348.0
66.629	30.6	451.0
67.669	30.6	283.0
68.712	30.6	344.0
69.758	30.6	152.0
70.806	30.6	5.0
71.858	30.6	6.0
72.914	30.6	8.0
73.969	30.6	7.0
75.022	30.6	9.0
76.078	30.6	2.0
77.134	30.6	7.0
78.189	30.6	16.0
79.241	30.6	5.0
80.294	30.6	28.0
81.346	30.6	174.0
82.398	30.6	194.0
83.446	30.6	49.0
84.494	30.6	197.0
85.544	30.6	77.0
86.59	30.6	12.0
87.634	30.6	8.0
88.678	30.6	11.0
89.722	30.6	8.0
90.765	30.6	7.0
91.805	30.6	12.0
92.843	30.6	36.0
93.883	30.6	17.0
94.92	30.6	12.0
95.959	30.6	8.0
96.996	30.6	19.0
98.032	30.6	51.0
99.067	30.6	141.0
100.101	30.6	198.0
101.135	30.6	154.0
102.168	30.6	80.0
103.2	30.6	251.0
104.231	30.6	197.0
105.26	30.6	64.0
106.288	30.6	76.0
107.318	30.6	34.0
108.348	30.6	14.0
109.376	30.6	4.0
110.406	30.6	9.0
111.434	30.6	4.0
112.462	30.6	9.0
113.49	30.6	34.0
114.518	30.6	68.0
115.545	30.6	21.0
116.572	30.6	5.0
117.597	30.6	6.0
118.623	30.6	7.0
119.651	30.6	6.0
120.679	30.6	6.0
121.705	30.6	93.0
122.727	30.6	137.0
123.751	30.6	96.0
124.777	30.6	135.0
125.801	30.6	297.0
126.825	30.6	372.0
127.847	30.6	216.0
128.87	30.6	408.0
129.894	30.6	1074.0
130.917	30.6	519.0
131.938	30.6	107.0
132.96	30.6	335.0
133.984	30.6	357.0
135.006	30.6	228.0
136.025	30.6	139.0
137.044	30.6	77.0
138.065	30.6	24.0
139.086	30.6	15.0
140.104	30.6	33.0
141.123	30.6	309.0
142.142	30.6	249.0
143.16	30.6	189.0
144.175	30.6	60.0
145.189	30.6	45.0
146.203	30.6	40.0
147.216	30.6	26.0
148.226	30.6	126.0
149.196	30.6	83.0
150.076	30.6	43.0
150.828	30.6	76.0
151.44	30.6	56.0
151.926	30.6	10.0
152.303	30.6	5.0
152.591	30.6	4.0
152.808	30.6	4.0
152.97	30.6	3.0
51.995	31.6	5.0
52.031	31.6	15.0
52.135	31.6	8.0
52.334	31.6	9.0
52.639	31.6	9.0
53.041	31.6	4.0
53.531	31.6	3.0
54.098	31.6	6.0
54.741	31.6	9.0
55.449	31.6	3.0
56.208	31.6	4.0
57.015	31.6	4.0
57.867	31.6	45.0
58.754	31.6	174.0
59.67	31.6	194.0
60.61	31.6	100.0
61.573	31.6	22.0
62.558	31.6	13.0
63.559	31.6	5.0
64.57	31.6	8.0
65.593	31.6	30.0
66.628	31.6	87.0
67.667	31.6	102.0
68.711	31.6	294.0
69.759	31.6	95.0
70.808	31.6	12.0
71.861	31.6	10.0
72.915	31.6	33.0
73.968	31.6	15.0
75.023	31.6	9.0
76.078	31.6	87.0
77.134	31.6	272.0
78.187	31.6	33.0
79.241	31.6	5.0
80.295	31.6	7.0
81.345	31.6	24.0
82.396	31.6	49.0
83.446	31.6	12.0
84.494	31.6	13.0
85.542	31.6	11.0
86.589	31.6	13.0
87.634	31.6	7.0
88.678	31.6	10.0
89.721	31.6	10.0
90.765	31.6	47.0
91.806	31.6	14.0
92.844	31.6	11.0
93.884	31.6	56.0
94.922	31.6	360.0
95.959	31.6	42.0
96.997	31.6	13.0
98.033	31.6	8.0
99.069	31.6	99.0
100.102	31.6	174.0
101.135	31.6	223.0
102.169	31.6	57.0
103.2	31.6	84.0
104.229	31.6	269.0
105.261	31.6	208.0
106.292	31.6	279.0
107.323	31.6	330.0
108.35	31.6	41.0
109.377	31.6	12.0
110.406	31.6	16.0
111.437	31.6	5.0
112.464	31.6	10.0
113.49	31.6	69.0
114.516	31.6	157.0
115.546	31.6	14.0
116.574	31.6	28.0
117.599	31.6	201.0
118.624	31.6	69.0
119.65	31.6	64.0
120.679	31.6	174.0
121.702	31.6	69.0
122.726	31.6	205.0
123.752	31.6	137.0
124.779	31.6	80.0
125.802	31.6	482.0
126.823	31.6	300.0
127.847	31.6	246.0
128.871	31.6	1000.0
129.894	31.6	730.0
130.916	31.6	539.0
131.937	31.6	214.0
132.96	31.6	213.0
133.983	31.6	129.0
135.005	31.6	184.0
136.025	31.6	186.0
137.044	31.6	126.0
138.065	31.6	41.0
139.087	31.6	15.0
140.105	31.6	80.0
141.123	31.6	93.0
142.14	31.6	250.0
143.158	31.6	121.0
144.177	31.6	16.0
145.192	31.6	231.0
146.206	31.6	217.0
147.219	31.6	33.0
148.227	31.6	7.0
149.195	31.6	7.0
150.075	31.6	10.0
150.829	31.6	11.0
151.439	31.6	8.0
151.925	31.6	6.0
152.303	31.6	5.0
152.591	31.6	5.0
152.809	31.6	5.0
152.971	31.6	4.0
51.997	32.6	5.0
52.031	32.6	5.0
52.134	32.6	3.0
52.335	32.6	3.0
52.639	32.6	2.0
53.039	32.6	12.0
53.528	32.6	4.0
54.098	32.6	7.0
54.742	32.6	6.0
55.449	32.6	3.0
56.209	32.6	5.0
57.016	32.6	3.0
57.866	32.6	27.0
58.753	32.6	107.0
59.668	32.6	334.0
60.608	32.6	270.0
61.573	32.6	183.0
62.558	32.6	153.0
63.558	32.6	35.0
64.57	32.6	48.0
65.595	32.6	64.0
66.628	32.6	97.0
67.667	32.6	244.0
68.711	32.6	110.0
69.759	32.6	121.0
70.81	32.6	54.0
71.862	32.6	66.0
72.915	32.6	509.0
73.969	32.6	329.0
75.022	32.6	23.0
76.076	32.6	31.0
77.132	32.6	27.0
78.187	32.6	12.0
79.24	32.6	189.0
80.294	32.6	223.0
81.347	32.6	47.0
82.397	32.6	66.0
83.446	32.6	274.0
84.495	32.6	238.0
85.542	32.6	56.0
86.589	32.6	9.0
87.635	32.6	7.0
88.679	32.6	6.0
89.721	32.6	7.0
90.764	32.6	9.0
91.804	32.6	8.0
92.844	32.6	17.0
93.884	32.6	96.0
94.923	32.6	208.0
95.959	32.6	247.0
96.995	32.6	64.0
98.032	32.6	8.0
99.068	32.6	35.0
100.102	32.6	154.0
101.135	32.6	235.0
102.169	32.6	79.0
103.202	32.6	17.0
104.232	32.6	255.0
105.261	32.6	473.0
106.291	32.6	242.0
107.322	32.6	99.0
108.351	32.6	19.0
109.379	32.6	9.0
110.408	32.6	5.0
111.438	32.6	7.0
112.465	32.6	8.0
113.491	32.6	152.0
114.521	32.6	435.0
115.55	32.6	122.0
116.575	32.6	283.0
117.601	32.6	263.0
118.627	32.6	261.0
119.651	32.6	189.0
120.676	32.6	190.0
121.703	32.6	173.0
122.729	32.6	174.0
123.752	32.6	398.0
124.777	32.6	129.0
125.802	32.6	246.0
126.824	32.6	199.0
127.846	32.6	267.0
128.871	32.6	568.0
129.895	32.6	623.0
130.917	32.6	1292.0
131.938	32.6	302.0
132.959	32.6	353.0
133.981	32.6	363.0
135.004	32.6	325.0
136.024	32.6	222.0
137.044	32.6	210.0
138.066	32.6	226.0
139.087	32.6	218.0
140.106	32.6	33.0
141.124	32.6	80.0
142.141	32.6	188.0
143.16	32.6	105.0
144.178	32.6	24.0
145.193	32.6	154.0
146.205	32.6	534.0
147.219	32.6	92.0
148.228	32.6	14.0
149.196	32.6	11.0
150.075	32.6	9.0
150.828	32.6	7.0
151.438	32.6	14.0
151.926	32.6	16.0
152.303	32.6	19.0
152.59	32.6	10.0
152.808	32.6	7.0
152.97	32.6	4.0
51.995	33.6	0.0
52.031	33.6	3.0
52.134	33.6	6.0
52.334	33.6	2.0
52.64	33.6	3.0
53.038	33.6	1.0
53.528	33.6	5.0
54.099	33.6	5.0
54.742	33.6	7.0
55.45	33.6	27.0
56.209	33.6	8.0
57.017	33.6	8.0
57.866	33.6	9.0
58.753	33.6	135.0
59.67	33.6	146.0
60.611	33.6	79.0
61.574	33.6	121.0
62.557	33.6	203.0
63.557	33.6	158.0
64.568	33.6	165.0
65.593	33.6	160.0
66.627	33.6	144.0
67.667	33.6	49.0
68.712	33.6	85.0
69.759	33.6	136.0
70.81	33.6	49.0
71.862	33.6	68.0
72.916	33.6	380.0
73.97	33.6	207.0
75.023	33.6	158.0
76.078	33.6	642.0
77.134	33.6	185.0
78.188	33.6	215.0
79.24	33.6	322.0
80.293	33.6	270.0
81.346	33.6	86.0
82.398	33.6	39.0
83.446	33.6	152.0
84.494	33.6	192.0
85.544	33.6	73.0
86.59	33.6	49.0
87.633	33.6	7.0
88.679	33.6	9.0
89.724	33.6	284.0
90.765	33.6	184.0
91.804	33.6	28.0
92.844	33.6	9.0
93.884	33.6	84.0
94.922	33.6	83.0
95.959	33.6	131.0
96.995	33.6	253.0
98.033	33.6	44.0
99.069	33.6	74.0
100.102	33.6	670.0
101.136	33.6	446.0
102.168	33.6	143.0
103.2	33.6	99.0
104.23	33.6	286.0
105.262	33.6	322.0
106.292	33.6	200.0
107.322	33.6	259.0
108.351	33.6	133.0
109.378	33.6	115.0
110.407	33.6	112.0
111.437	33.6	10.0
112.465	33.6	9.0
113.492	33.6	10.0
114.521	33.6	13.0
115.549	33.6	31.0
116.574	33.6	222.0
117.599	33.6	139.0
118.626	33.6	81.0
119.653	33.6	85.0
120.68	33.6	166.0
121.705	33.6	80.0
122.729	33.6	34.0
123.753	33.6	122.0
124.779	33.6	358.0
125.803	33.6	974.0
126.825	33.6	375.0
127.848	33.6	154.0
128.871	33.6	319.0
129.893	33.6	317.0
130.916	33.6	283.0
131.937	33.6	160.0
132.957	33.6	267.0
133.98	33.6	316.0
135.005	33.6	309.0
136.026	33.6	224.0
137.045	33.6	131.0
138.065	33.6	173.0
139.086	33.6	332.0
140.105	33.6	153.0
141.122	33.6	90.0
142.141	33.6	316.0
143.159	33.6	233.0
144.176	33.6	42.0
145.191	33.6	6.0
146.205	33.6	10.0
147.219	33.6	9.0
148.227	33.6	8.0
149.195	33.6	6.0
150.075	33.6	6.0
150.829	33.6	38.0
151.44	33.6	205.0
151.924	33.6	319.0
152.304	33.6	434.0
152.594	33.6	408.0
152.81	33.6	433.0
152.968	33.6	350.0
51.996	34.6	3.0
52.031	34.6	2.0
52.134	34.6	6.0
52.333	34.6	5.0
52.639	34.6	4.0
53.039	34.6	3.0
53.528	34.6	3.0
54.1	34.6	5.0
54.743	34.6	2.0
55.45	34.6	3.0
56.208	34.6	2.0
57.015	34.6	7.0
57.866	34.6	5.0
58.754	34.6	58.0
59.669	34.6	124.0
60.608	34.6	25.0
61.572	34.6	54.0
62.556	34.6	224.0
63.556	34.6	105.0
64.568	34.6	143.0
65.594	34.6	158.0
66.627	34.6	130.0
67.666	34.6	194.0
68.71	34.6	143.0
69.759	34.6	187.0
70.811	34.6	62.0
71.864	34.6	19.0
72.918	34.6	27.0
73.971	34.6	55.0
75.025	34.6	450.0
76.08	34.6	160.0
77.136	34.6	51.0
78.188	34.6	275.0
79.241	34.6	432.0
80.295	34.6	248.0
81.348	34.6	27.0
82.399	34.6	13.0
83.446	34.6	11.0
84.493	34.6	25.0
85.543	34.6	15.0
86.59	34.6	10.0
87.634	34.6	27.0
88.679	34.6	142.0
89.723	34.6	317.0
90.765	34.6	277.0
91.804	34.6	155.0
92.843	34.6	10.0
93.884	34.6	5.0
94.924	34.6	31.0
95.96	34.6	98.0
96.996	34.6	31.0
98.033	34.6	11.0
99.069	34.6	12.0
100.102	34.6	166.0
101.137	34.6	263.0
102.169	34.6	193.0
103.201	34.6	146.0
104.231	34.6	147.0
105.262	34.6	127.0
106.292	34.6	30.0
107.321	34.6	193.0
108.351	34.6	288.0
109.379	34.6	310.0
110.408	34.6	107.0
111.438	34.6	16.0
112.467	34.6	5.0
113.492	34.6	15.0
114.52	34.6	7.0
115.549	34.6	8.0
116.575	34.6	19.0
117.599	34.6	12.0
118.625	34.6	7.0
119.654	34.6	2.0
120.679	34.6	27.0
121.703	34.6	172.0
122.729	34.6	81.0
123.754	34.6	180.0
124.779	34.6	196.0
125.804	34.6	401.0
126.826	34.6	219.0
127.849	34.6	187.0
128.872	34.6	148.0
129.895	34.6	127.0
130.917	34.6	310.0
131.939	34.6	284.0
132.96	34.6	129.0
133.983	34.6	165.0
135.005	34.6	238.0
136.024	34.6	129.0
137.043	34.6	92.0
138.066	34.6	294.0
139.087	34.6	118.0
140.105	34.6	43.0
141.122	34.6	13.0
142.14	34.6	102.0
143.158	34.6	208.0
144.175	34.6	60.0
145.19	34.6	6.0
146.204	34.6	7.0
147.217	34.6	7.0
148.226	34.6	21.0
149.196	34.6	61.0
150.076	34.6	20.0
150.828	34.6	125.0
151.438	34.6	397.0
151.924	34.6	851.0
152.302	34.6	973.0
152.592	34.6	845.0
152.809	34.6	713.0
152.968	34.6	602.0
51.996	35.6	2.0
52.03	35.6	3.0
52.132	35.6	8.0
52.334	35.6	19.0
52.64	35.6	71.0
53.039	35.6	49.0
53.528	35.6	13.0
54.099	35.6	6.0
54.741	35.6	8.0
55.448	35.6	32.0
56.207	35.6	102.0
57.013	35.6	30.0
57.864	35.6	3.0
58.753	35.6	22.0
59.668	35.6	277.0
60.607	35.6	367.0
61.572	35.6	37.0
62.556	35.6	96.0
63.554	35.6	83.0
64.566	35.6	327.0
65.59	35.6	274.0
66.623	35.6	193.0
67.664	35.6	288.0
68.707	35.6	287.0
69.756	35.6	261.0
70.807	35.6	242.0
71.859	35.6	255.0
72.913	35.6	30.0
73.969	35.6	257.0
75.023	35.6	322.0
76.076	35.6	63.0
77.131	35.6	14.0
78.185	35.6	141.0
79.237	35.6	235.0
80.29	35.6	165.0
81.343	35.6	180.0
82.394	35.6	33.0
83.442	35.6	14.0
84.492	35.6	6.0
85.54	35.6	11.0
86.585	35.6	6.0
87.629	35.6	79.0
88.675	35.6	86.0
89.719	35.6	134.0
90.761	35.6	41.0
91.8	35.6	39.0
92.839	35.6	12.0
93.879	35.6	14.0
94.917	35.6	252.0
95.957	35.6	185.0
96.994	35.6	79.0
98.03	35.6	151.0
99.065	35.6	68.0
100.1	35.6	148.0
101.133	35.6	299.0
102.165	35.6	250.0
103.197	35.6	163.0
104.228	35.6	161.0
105.258	35.6	101.0
106.289	35.6	124.0
107.319	35.6	85.0
108.349	35.6	345.0
109.377	35.6	90.0
110.406	35.6	14.0
111.434	35.6	14.0
112.462	35.6	9.0
113.489	35.6	4.0
114.516	35.6	10.0
115.545	35.6	5.0
116.572	35.6	9.0
117.598	35.6	8.0
118.624	35.6	10.0
119.649	35.6	7.0
120.676	35.6	11.0
121.702	35.6	91.0
122.724	35.6	98.0
123.75	35.6	133.0
124.775	35.6	215.0
125.8	35.6	169.0
126.822	35.6	122.0
127.844	35.6	177.0
128.869	35.6	113.0
129.892	35.6	242.0
130.913	35.6	820.0
131.936	35.6	279.0
132.958	35.6	335.0
133.978	35.6	855.0
135.001	35.6	438.0
136.023	35.6	208.0
137.043	35.6	74.0
138.062	35.6	29.0
139.083	35.6	30.0
140.104	35.6	130.0
141.119	35.6	78.0
142.136	35.6	92.0
143.156	35.6	516.0
144.174	35.6	139.0
145.187	35.6	13.0
146.201	35.6	16.0
147.215	35.6	19.0
148.225	35.6	166.0
149.192	35.6	228.0
150.072	35.6	136.0
150.823	35.6	122.0
151.434	35.6	224.0
151.921	35.6	217.0
152.3	35.6	211.0
152.589	35.6	177.0
152.807	35.6	166.0
152.968	35.6	138.0
51.996	36.6	4.0
52.031	36.6	2.0
52.135	36.6	2.0
52.336	36.6	4.0
52.64	36.6	2.0
53.04	36.6	4.0
53.53	36.6	6.0
54.1	36.6	4.0
54.742	36.6	7.0
55.449	36.6	86.0
56.21	36.6	184.0
57.017	36.6	72.0
57.865	36.6	11.0
58.753	36.6	4.0
59.67	36.6	44.0
60.609	36.6	86.0
61.573	36.6	18.0
62.557	36.6	1.0
63.556	36.6	39.0
64.569	36.6	234.0
65.593	36.6	305.0
66.628	36.6	239.0
67.667	36.6	208.0
68.711	36.6	242.0
69.759	36.6	156.0
70.81	36.6	96.0
71.861	36.6	106.0
72.917	36.6	34.0
73.973	36.6	30.0
75.026	36.6	198.0
76.081	36.6	70.0
77.136	36.6	13.0
78.189	36.6	94.0
79.242	36.6	367.0
80.296	36.6	227.0
81.348	36.6	151.0
82.398	36.6	120.0
83.447	36.6	110.0
84.495	36.6	12.0
85.543	36.6	10.0
86.589	36.6	4.0
87.633	36.6	5.0
88.678	36.6	10.0
89.721	36.6	7.0
90.764	36.6	10.0
91.805	36.6	6.0
92.844	36.6	3.0
93.885	36.6	4.0
94.923	36.6	62.0
95.96	36.6	100.0
96.997	36.6	99.0
98.033	36.6	220.0
99.068	36.6	222.0
100.102	36.6	230.0
101.137	36.6	233.0
102.17	36.6	177.0
103.202	36.6	305.0
104.232	36.6	263.0
105.262	36.6	267.0
106.292	36.6	195.0
107.323	36.6	64.0
108.352	36.6	93.0
109.381	36.6	33.0
110.41	36.6	11.0
111.438	36.6	10.0
112.466	36.6	7.0
113.494	36.6	12.0
114.521	36.6	9.0
115.549	36.6	6.0
116.576	36.6	7.0
117.603	36.6	64.0
118.627	36.6	119.0
119.653	36.6	14.0
120.68	36.6	4.0
121.706	36.6	5.0
122.731	36.6	128.0
123.754	36.6	665.0
124.778	36.6	398.0
125.804	36.6	120.0
126.826	36.6	309.0
127.847	36.6	416.0
128.872	36.6	383.0
129.896	36.6	392.0
130.917	36.6	208.0
131.938	36.6	301.0
132.96	36.6	311.0
133.983	36.6	564.0
135.005	36.6	877.0
136.025	36.6	354.0
137.046	36.6	303.0
138.068	36.6	197.0
139.087	36.6	222.0
140.103	36.6	164.0
141.121	36.6	178.0
142.141	36.6	215.0
143.161	36.6	271.0
144.176	36.6	43.0
145.189	36.6	11.0
146.203	36.6	145.0
147.217	36.6	399.0
148.226	36.6	81.0
149.194	36.6	87.0
150.075	36.6	95.0
150.828	36.6	112.0
151.438	36.6	146.0
151.922	36.6	264.0
152.303	36.6	422.0
152.593	36.6	606.0
152.808	36.6	571.0
152.968	36.6	443.0
51.996	37.6	3.0
52.032	37.6	4.0
52.135	37.6	4.0
52.334	37.6	2.0
52.64	37.6	3.0
53.04	37.6	2.0
53.528	37.6	3.0
54.097	37.6	10.0
54.741	37.6	33.0
55.449	37.6	39.0
56.209	37.6	47.0
57.016	37.6	67.0
57.866	37.6	126.0
58.753	37.6	23.0
59.667	37.6	11.0
60.607	37.6	6.0
61.573	37.6	7.0
62.557	37.6	3.0
63.555	37.6	3.0
64.568	37.6	16.0
65.594	37.6	101.0
66.627	37.6	235.0
67.667	37.6	294.0
68.711	37.6	636.0
69.758	37.6	431.0
70.81	37.6	147.0
71.864	37.6	78.0
72.918	37.6	22.0
73.973	37.6	11.0
75.029	37.6	14.0
76.084	37.6	13.0
77.137	37.6	10.0
78.19	37.6	20.0
79.243	37.6	8.0
80.296	37.6	16.0
81.348	37.6	10.0
82.397	37.6	104.0
83.446	37.6	162.0
84.496	37.6	19.0
85.544	37.6	183.0
86.588	37.6	180.0
87.633	37.6	19.0
88.679	37.6	12.0
89.722	37.6	7.0
90.763	37.6	9.0
91.804	37.6	8.0
92.844	37.6	22.0
93.884	37.6	29.0
94.923	37.6	24.0
95.96	37.6	329.0
96.998	37.6	446.0
98.033	37.6	264.0
99.067	37.6	62.0
100.102	37.6	293.0
101.137	37.6	282.0
102.171	37.6	138.0
103.202	37.6	148.0
104.231	37.6	119.0
105.263	37.6	28.0
106.293	37.6	12.0
107.323	37.6	18.0
108.352	37.6	4.0
109.38	37.6	12.0
110.41	37.6	13.0
111.438	37.6	10.0
112.466	37.6	4.0
113.494	37.6	8.0
114.522	37.6	7.0
115.551	37.6	10.0
116.577	37.6	7.0
117.601	37.6	7.0
118.628	37.6	30.0
119.655	37.6	7.0
120.681	37.6	3.0
121.705	37.6	10.0
122.728	37.6	189.0
123.753	37.6	494.0
124.78	37.6	394.0
125.803	37.6	436.0
126.824	37.6	403.0
127.846	37.6	326.0
128.871	37.6	271.0
129.894	37.6	355.0
130.915	37.6	200.0
131.937	37.6	80.0
132.959	37.6	99.0
133.983	37.6	449.0
135.004	37.6	290.0
136.022	37.6	220.0
137.043	37.6	148.0
138.067	37.6	212.0
139.087	37.6	603.0
140.106	37.6	257.0
141.124	37.6	172.0
142.141	37.6	326.0
143.16	37.6	326.0
144.176	37.6	155.0
145.189	37.6	9.0
146.203	37.6	14.0
147.217	37.6	27.0
148.226	37.6	93.0
149.195	37.6	218.0
150.074	37.6	113.0
150.826	37.6	210.0
151.438	37.6	103.0
151.924	37.6	79.0
152.302	37.6	99.0
152.592	37.6	126.0
152.809	37.6	147.0
152.969	37.6	126.0
51.996	38.6	46.0
52.03	38.6	36.0
52.132	38.6	30.0
52.332	38.6	11.0
52.639	38.6	7.0
53.037	38.6	4.0
53.527	38.6	4.0
54.098	38.6	7.0
54.743	38.6	59.0
55.448	38.6	126.0
56.207	38.6	208.0
57.016	38.6	67.0
57.866	38.6	147.0
58.751	38.6	389.0
59.666	38.6	271.0
60.606	38.6	203.0
61.571	38.6	120.0
62.554	38.6	43.0
63.553	38.6	28.0
64.566	38.6	43.0
65.59	38.6	200.0
66.623	38.6	363.0
67.663	38.6	153.0
68.708	38.6	179.0
69.756	38.6	213.0
70.806	38.6	344.0
71.858	38.6	286.0
72.915	38.6	81.0
73.97	38.6	163.0
75.023	38.6	180.0
76.077	38.6	50.0
77.135	38.6	150.0
78.188	38.6	250.0
79.239	38.6	40.0
80.292	38.6	11.0
81.345	38.6	6.0
82.395	38.6	8.0
83.443	38.6	7.0
84.491	38.6	4.0
85.54	38.6	28.0
86.587	38.6	56.0
87.631	38.6	19.0
88.675	38.6	7.0
89.718	38.6	9.0
90.76	38.6	6.0
91.799	38.6	10.0
92.839	38.6	209.0
93.88	38.6	169.0
94.918	38.6	75.0
95.956	38.6	229.0
96.992	38.6	158.0
98.029	38.6	148.0
99.065	38.6	149.0
100.099	38.6	117.0
101.132	38.6	179.0
102.167	38.6	57.0
103.199	38.6	37.0
104.229	38.6	76.0
105.258	38.6	22.0
106.29	38.6	13.0
107.321	38.6	7.0
108.35	38.6	7.0
109.377	38.6	5.0
110.406	38.6	3.0
111.436	38.6	9.0
112.463	38.6	3.0
113.489	38.6	9.0
114.518	38.6	101.0
115.547	38.6	144.0
116.573	38.6	22.0
117.598	38.6	8.0
118.624	38.6	5.0
119.652	38.6	5.0
120.679	38.6	0.0
121.702	38.6	45.0
122.724	38.6	222.0
123.75	38.6	170.0
124.777	38.6	128.0
125.801	38.6	112.0
126.822	38.6	156.0
127.845	38.6	183.0
128.87	38.6	94.0
129.892	38.6	168.0
130.914	38.6	120.0
131.935	38.6	181.0
132.955	38.6	168.0
133.98	38.6	272.0
135.003	38.6	168.0
136.021	38.6	176.0
137.043	38.6	132.0
138.064	38.6	63.0
139.082	38.6	59.0
140.1	38.6	276.0
141.121	38.6	302.0
142.139	38.6	42.0
143.157	38.6	203.0
144.174	38.6	332.0
145.187	38.6	106.0
146.2	38.6	10.0
147.215	38.6	10.0
148.223	38.6	8.0
149.19	38.6	10.0
150.07	38.6	8.0
150.826	38.6	46.0
151.435	38.6	128.0
151.919	38.6	150.0
152.299	38.6	164.0
152.588	38.6	147.0
152.805	38.6	207.0
152.964	38.6	206.0
51.997	39.6	5.0
52.032	39.6	7.0
52.135	39.6	7.0
52.335	39.6	8.0
52.641	39.6	1.0
53.04	39.6	2.0
53.529	39.6	6.0
54.098	39.6	5.0
54.742	39.6	11.0
55.448	39.6	63.0
56.206	39.6	152.0
57.016	39.6	78.0
57.867	39.6	232.0
58.753	39.6	153.0
59.668	39.6	197.0
60.608	39.6	203.0
61.573	39.6	165.0
62.556	39.6	284.0
63.555	39.6	167.0
64.568	39.6	217.0
65.594	39.6	171.0
66.628	39.6	228.0
67.666	39.6	413.0
68.712	39.6	606.0
69.759	39.6	839.0
70.809	39.6	411.0
71.863	39.6	289.0
72.918	39.6	189.0
73.973	39.6	169.0
75.029	39.6	168.0
76.083	39.6	83.0
77.14	39.6	62.0
78.193	39.6	240.0
79.244	39.6	33.0
80.297	39.6	12.0
81.35	39.6	8.0
82.4	39.6	7.0
83.449	39.6	6.0
84.498	39.6	9.0
85.545	39.6	6.0
86.589	39.6	3.0
87.634	39.6	6.0
88.679	39.6	15.0
89.723	39.6	257.0
90.765	39.6	137.0
91.804	39.6	10.0
92.843	39.6	12.0
93.884	39.6	37.0
94.921	39.6	43.0
95.959	39.6	110.0
96.996	39.6	97.0
98.033	39.6	181.0
99.068	39.6	146.0
100.102	39.6	89.0
101.135	39.6	315.0
102.17	39.6	63.0
103.202	39.6	51.0
104.231	39.6	132.0
105.262	39.6	25.0
106.292	39.6	6.0
107.324	39.6	5.0
108.353	39.6	5.0
109.38	39.6	14.0
110.411	39.6	25.0
111.44	39.6	5.0
112.466	39.6	7.0
113.493	39.6	100.0
114.523	39.6	226.0
115.551	39.6	242.0
116.577	39.6	41.0
117.602	39.6	17.0
118.628	39.6	6.0
119.654	39.6	3.0
120.681	39.6	9.0
121.707	39.6	37.0
122.73	39.6	163.0
123.754	39.6	206.0
124.78	39.6	33.0
125.804	39.6	10.0
126.825	39.6	167.0
127.848	39.6	345.0
128.872	39.6	104.0
129.895	39.6	139.0
130.915	39.6	293.0
131.937	39.6	286.0
132.961	39.6	233.0
133.984	39.6	294.0
135.003	39.6	218.0
136.023	39.6	137.0
137.046	39.6	179.0
138.067	39.6	232.0
139.085	39.6	129.0
140.104	39.6	14.0
141.123	39.6	25.0
142.142	39.6	13.0
143.16	39.6	29.0
144.175	39.6	166.0
145.19	39.6	80.0
146.205	39.6	8.0
147.217	39.6	8.0
148.225	39.6	8.0
149.195	39.6	5.0
150.076	39.6	5.0
150.829	39.6	8.0
151.438	39.6	46.0
151.923	39.6	110.0
152.303	39.6	200.0
152.591	39.6	104.0
152.808	39.6	105.0
152.97	39.6	69.0
51.995	40.6	51.0
52.03	40.6	42.0
52.134	40.6	65.0
52.333	40.6	170.0
52.638	40.6	272.0
53.038	40.6	191.0
53.528	40.6	190.0
54.098	40.6	247.0
54.741	40.6	105.0
55.448	40.6	66.0
56.208	40.6	370.0
57.015	40.6	454.0
57.865	40.6	232.0
58.752	40.6	88.0
59.667	40.6	167.0
60.606	40.6	340.0
61.571	40.6	229.0
62.556	40.6	167.0
63.556	40.6	139.0
64.568	40.6	196.0
65.592	40.6	214.0
66.627	40.6	150.0
67.666	40.6	261.0
68.71	40.6	786.0
69.759	40.6	1317.0
70.811	40.6	480.0
71.864	40.6	107.0
72.918	40.6	156.0
73.973	40.6	77.0
75.028	40.6	82.0
76.085	40.6	117.0
77.14	40.6	18.0
78.193	40.6	83.0
79.246	40.6	243.0
80.3	40.6	29.0
81.35	40.6	5.0
82.4	40.6	7.0
83.448	40.6	9.0
84.497	40.6	12.0
85.545	40.6	3.0
86.591	40.6	6.0
87.634	40.6	3.0
88.677	40.6	10.0
89.721	40.6	213.0
90.764	40.6	209.0
91.803	40.6	80.0
92.841	40.6	131.0
93.883	40.6	116.0
94.922	40.6	284.0
95.959	40.6	47.0
96.996	40.6	20.0
98.032	40.6	71.0
99.07	40.6	8.0
100.103	40.6	14.0
101.136	40.6	47.0
102.169	40.6	24.0
103.202	40.6	5.0
104.233	40.6	3.0
105.262	40.6	2.0
106.293	40.6	16.0
107.324	40.6	125.0
108.35	40.6	120.0
109.379	40.6	114.0
110.41	40.6	187.0
111.44	40.6	18.0
112.467	40.6	5.0
113.494	40.6	64.0
114.522	40.6	72.0
115.55	40.6	73.0
116.576	40.6	31.0
117.601	40.6	167.0
118.627	40.6	186.0
119.654	40.6	42.0
120.68	40.6	167.0
121.706	40.6	327.0
122.731	40.6	98.0
123.754	40.6	51.0
124.779	40.6	87.0
125.803	40.6	187.0
126.826	40.6	69.0
127.85	40.6	130.0
128.872	40.6	336.0
129.896	40.6	195.0
130.918	40.6	201.0
131.939	40.6	317.0
132.962	40.6	404.0
133.984	40.6	247.0
135.005	40.6	399.0
136.026	40.6	188.0
137.047	40.6	201.0
138.066	40.6	396.0
139.086	40.6	122.0
140.106	40.6	16.0
141.123	40.6	7.0
142.14	40.6	8.0
143.157	40.6	15.0
144.176	40.6	16.0
145.19	40.6	46.0
146.202	40.6	14.0
147.216	40.6	5.0
148.227	40.6	9.0
149.194	40.6	4.0
150.072	40.6	3.0
150.826	40.6	10.0
151.438	40.6	53.0
151.922	40.6	111.0
152.301	40.6	102.0
152.59	40.6	58.0
152.807	40.6	30.0
152.967	40.6	36.0
51.996	41.6	70.0
52.031	41.6	75.0
52.134	41.6	119.0
52.333	41.6	162.0
52.638	41.6	155.0
53.039	41.6	219.0
53.529	41.6	128.0
54.098	41.6	131.0
54.741	41.6	95.0
55.448	41.6	109.0
56.208	41.6	172.0
57.015	41.6	308.0
57.865	41.6	207.0
58.752	41.6	172.0
59.668	41.6	180.0
60.609	41.6	81.0
61.573	41.6	14.0
62.558	41.6	77.0
63.556	41.6	112.0
64.568	41.6	26.0
65.593	41.6	48.0
66.627	41.6	63.0
67.666	41.6	40.0
68.711	41.6	112.0
69.759	41.6	504.0
70.81	41.6	347.0
71.862	41.6	120.0
72.917	41.6	162.0
73.973	41.6	42.0
75.029	41.6	9.0
76.084	41.6	9.0
77.138	41.6	49.0
78.193	41.6	170.0
79.246	41.6	210.0
80.299	41.6	34.0
81.35	41.6	16.0
82.399	41.6	75.0
83.449	41.6	16.0
84.497	41.6	11.0
85.544	41.6	10.0
86.591	41.6	6.0
87.635	41.6	16.0
88.678	41.6	71.0
89.721	41.6	337.0
90.764	41.6	405.0
91.805	41.6	67.0
92.844	41.6	74.0
93.884	41.6	51.0
94.922	41.6	20.0
95.958	41.6	10.0
96.995	41.6	7.0
98.032	41.6	4.0
99.069	41.6	4.0
100.104	41.6	8.0
101.136	41.6	5.0
102.169	41.6	7.0
103.202	41.6	9.0
104.234	41.6	8.0
105.264	41.6	10.0
106.293	41.6	71.0
107.325	41.6	399.0
108.355	41.6	473.0
109.381	41.6	191.0
110.408	41.6	52.0
111.439	41.6	127.0
112.469	41.6	71.0
113.494	41.6	8.0
114.522	41.6	12.0
115.551	41.6	11.0
116.577	41.6	6.0
117.602	41.6	45.0
118.627	41.6	74.0
119.654	41.6	8.0
120.682	41.6	23.0
121.707	41.6	99.0
122.729	41.6	251.0
123.756	41.6	306.0
124.781	41.6	343.0
125.803	41.6	252.0
126.824	41.6	202.0
127.848	41.6	358.0
128.873	41.6	227.0
129.894	41.6	122.0
130.915	41.6	127.0
131.939	41.6	607.0
132.962	41.6	518.0
133.983	41.6	231.0
135.005	41.6	136.0
136.026	41.6	53.0
137.045	41.6	121.0
138.065	41.6	196.0
139.086	41.6	65.0
140.106	41.6	13.0
141.123	41.6	10.0
142.142	41.6	35.0
143.159	41.6	296.0
144.175	41.6	242.0
145.189	41.6	81.0
146.202	41.6	7.0
147.215	41.6	6.0
148.226	41.6	6.0
149.196	41.6	9.0
150.073	41.6	2.0
150.827	41.6	10.0
151.439	41.6	37.0
151.924	41.6	72.0
152.301	41.6	64.0
152.591	41.6	48.0
152.808	41.6	33.0
152.967	41.6	21.0
51.997	42.6	356.0
52.033	42.6	338.0
52.134	42.6	332.0
52.333	42.6	239.0
52.639	42.6	196.0
53.04	42.6	129.0
53.528	42.6	137.0
54.097	42.6	195.0
54.741	42.6	196.0
55.447	42.6	76.0
56.207	42.6	73.0
57.014	42.6	215.0
57.864	42.6	260.0
58.751	42.6	274.0
59.667	42.6	87.0
60.606	42.6	84.0
61.571	42.6	108.0
62.556	42.6	263.0
63.555	42.6	168.0
64.566	42.6	22.0
[truncated: 9,000 more rows]
