# Supplementary material for: Multimodal dynamic and unclonable anti-counterfeiting using robust diamond microparticles on heterogeneous substrate
Source: Nat Commun. 2023 May 2;14:2507. doi: 10.1038/s41467-023-38178-1 (PMC10154296; doi:10.1038/s41467-023-38178-1)
Supplement: Supplementary file 3 — Source Data [file 41467_2023_38178_MOESM3_ESM.zip › Source Data/Fig 4/2_1.txt]

34.995	61.3	806.0
35.03	61.3	713.0
35.132	61.3	604.0
35.333	61.3	544.0
35.643	61.3	413.0
36.046	61.3	122.0
36.538	61.3	93.0
37.114	61.3	110.0
37.761	61.3	123.0
38.475	61.3	166.0
39.244	61.3	271.0
40.057	61.3	885.0
40.914	61.3	303.0
41.806	61.3	904.0
42.728	61.3	473.0
43.675	61.3	1876.0
44.643	61.3	1166.0
45.634	61.3	99.0
46.641	61.3	224.0
47.654	61.3	240.0
48.68	61.3	507.0
49.715	61.3	339.0
50.753	61.3	65.0
51.797	61.3	203.0
52.842	61.3	968.0
53.892	61.3	183.0
54.945	61.3	866.0
55.995	61.3	793.0
57.047	61.3	1105.0
58.103	61.3	112.0
59.155	61.3	101.0
60.21	61.3	125.0
61.264	61.3	111.0
62.314	61.3	91.0
63.367	61.3	706.0
64.416	61.3	349.0
65.464	61.3	244.0
66.515	61.3	1122.0
67.561	61.3	476.0
68.607	61.3	73.0
69.653	61.3	59.0
70.695	61.3	221.0
71.737	61.3	630.0
72.779	61.3	296.0
73.819	61.3	43.0
74.862	61.3	539.0
75.901	61.3	681.0
76.937	61.3	131.0
77.976	61.3	608.0
79.012	61.3	1659.0
80.047	61.3	170.0
81.08	61.3	156.0
82.111	61.3	455.0
83.145	61.3	802.0
84.178	61.3	77.0
85.209	61.3	51.0
86.242	61.3	63.0
87.272	61.3	35.0
88.304	61.3	397.0
89.335	61.3	1016.0
90.36	61.3	983.0
91.392	61.3	242.0
92.422	61.3	429.0
93.444	61.3	1925.0
94.472	61.3	1133.0
95.498	61.3	1082.0
96.521	61.3	90.0
97.549	61.3	53.0
98.576	61.3	48.0
99.597	61.3	921.0
100.623	61.3	565.0
101.648	61.3	93.0
102.668	61.3	547.0
103.693	61.3	232.0
104.718	61.3	1741.0
105.738	61.3	1300.0
106.76	61.3	466.0
107.782	61.3	890.0
108.804	61.3	1492.0
109.825	61.3	329.0
110.846	61.3	410.0
111.866	61.3	928.0
112.887	61.3	1162.0
113.906	61.3	928.0
114.925	61.3	1289.0
115.945	61.3	537.0
116.962	61.3	826.0
117.983	61.3	213.0
119.001	61.3	811.0
120.013	61.3	195.0
121.031	61.3	52.0
122.047	61.3	336.0
123.061	61.3	1358.0
124.08	61.3	899.0
125.095	61.3	881.0
126.105	61.3	1275.0
127.121	61.3	755.0
128.135	61.3	819.0
129.148	61.3	1072.0
130.164	61.3	568.0
131.175	61.3	177.0
132.149	61.3	151.0
133.041	61.3	533.0
133.807	61.3	814.0
134.431	61.3	1469.0
134.931	61.3	547.0
135.32	61.3	446.0
135.619	61.3	303.0
135.842	61.3	262.0
136.006	61.3	232.0
34.995	62.3	31.0
35.032	62.3	24.0
35.134	62.3	33.0
35.335	62.3	57.0
35.642	62.3	147.0
36.043	62.3	360.0
36.537	62.3	147.0
37.11	62.3	104.0
37.756	62.3	132.0
38.471	62.3	106.0
39.232	62.3	225.0
40.044	62.3	577.0
40.9	62.3	367.0
41.789	62.3	207.0
42.708	62.3	691.0
43.653	62.3	862.0
44.62	62.3	156.0
45.605	62.3	140.0
46.611	62.3	155.0
47.626	62.3	266.0
48.651	62.3	68.0
49.686	62.3	54.0
50.725	62.3	41.0
51.768	62.3	316.0
52.817	62.3	375.0
53.866	62.3	90.0
54.919	62.3	309.0
55.972	62.3	683.0
57.023	62.3	787.0
58.08	62.3	1215.0
59.137	62.3	173.0
60.188	62.3	104.0
61.242	62.3	78.0
62.298	62.3	45.0
63.348	62.3	67.0
64.397	62.3	104.0
65.451	62.3	129.0
66.498	62.3	334.0
67.544	62.3	346.0
68.594	62.3	59.0
69.64	62.3	986.0
70.684	62.3	1698.0
71.728	62.3	1406.0
72.77	62.3	233.0
73.814	62.3	53.0
74.854	62.3	213.0
75.892	62.3	962.0
76.932	62.3	369.0
77.97	62.3	1145.0
79.003	62.3	248.0
80.042	62.3	54.0
81.076	62.3	217.0
82.11	62.3	454.0
83.148	62.3	136.0
84.179	62.3	1036.0
85.208	62.3	161.0
86.241	62.3	34.0
87.274	62.3	99.0
88.304	62.3	770.0
89.334	62.3	1501.0
90.362	62.3	858.0
91.392	62.3	175.0
92.424	62.3	886.0
93.45	62.3	380.0
94.475	62.3	235.0
95.505	62.3	488.0
96.534	62.3	1587.0
97.555	62.3	902.0
98.578	62.3	1160.0
99.606	62.3	122.0
100.63	62.3	38.0
101.653	62.3	24.0
102.678	62.3	306.0
103.701	62.3	984.0
104.722	62.3	730.0
105.747	62.3	683.0
106.771	62.3	684.0
107.79	62.3	1533.0
108.811	62.3	691.0
109.834	62.3	444.0
110.855	62.3	610.0
111.872	62.3	683.0
112.893	62.3	733.0
113.912	62.3	923.0
114.93	62.3	998.0
115.951	62.3	522.0
116.967	62.3	1432.0
117.982	62.3	358.0
119.002	62.3	1566.0
120.018	62.3	1017.0
121.032	62.3	1603.0
122.05	62.3	141.0
123.065	62.3	172.0
124.078	62.3	251.0
125.095	62.3	361.0
126.107	62.3	469.0
127.117	62.3	253.0
128.133	62.3	176.0
129.148	62.3	1142.0
130.156	62.3	793.0
131.166	62.3	491.0
132.142	62.3	662.0
133.028	62.3	1558.0
133.794	62.3	1451.0
134.419	62.3	826.0
134.913	62.3	664.0
135.304	62.3	780.0
135.604	62.3	718.0
135.825	62.3	749.0
135.992	62.3	1010.0
34.999	63.3	25.0
35.032	63.3	20.0
35.136	63.3	32.0
35.336	63.3	89.0
35.642	63.3	260.0
36.046	63.3	184.0
36.538	63.3	104.0
37.109	63.3	123.0
37.756	63.3	105.0
38.469	63.3	79.0
39.231	63.3	73.0
40.044	63.3	65.0
40.898	63.3	68.0
41.786	63.3	74.0
42.706	63.3	61.0
43.651	63.3	756.0
44.615	63.3	463.0
45.605	63.3	604.0
46.609	63.3	1089.0
47.621	63.3	1173.0
48.647	63.3	150.0
49.684	63.3	144.0
50.722	63.3	306.0
51.766	63.3	1004.0
52.814	63.3	904.0
53.863	63.3	89.0
54.915	63.3	50.0
55.969	63.3	36.0
57.021	63.3	247.0
58.077	63.3	1130.0
59.133	63.3	141.0
60.185	63.3	58.0
61.241	63.3	113.0
62.297	63.3	708.0
63.347	63.3	1021.0
64.399	63.3	130.0
65.452	63.3	1247.0
66.499	63.3	390.0
67.546	63.3	326.0
68.596	63.3	1967.0
69.642	63.3	544.0
70.686	63.3	137.0
71.73	63.3	76.0
72.771	63.3	53.0
73.813	63.3	37.0
74.857	63.3	43.0
75.893	63.3	49.0
76.931	63.3	54.0
77.972	63.3	47.0
79.008	63.3	65.0
80.042	63.3	199.0
81.078	63.3	907.0
82.112	63.3	354.0
83.147	63.3	48.0
84.183	63.3	388.0
85.214	63.3	129.0
86.245	63.3	90.0
87.279	63.3	39.0
88.309	63.3	289.0
89.337	63.3	1627.0
90.37	63.3	1415.0
91.399	63.3	1284.0
92.426	63.3	924.0
93.455	63.3	84.0
94.482	63.3	41.0
95.51	63.3	30.0
96.538	63.3	464.0
97.559	63.3	860.0
98.584	63.3	744.0
99.612	63.3	147.0
100.634	63.3	160.0
101.659	63.3	50.0
102.682	63.3	249.0
103.705	63.3	914.0
104.731	63.3	1395.0
105.752	63.3	736.0
106.772	63.3	1281.0
107.797	63.3	1359.0
108.818	63.3	118.0
109.838	63.3	238.0
110.862	63.3	718.0
111.879	63.3	1237.0
112.897	63.3	940.0
113.918	63.3	1208.0
114.937	63.3	856.0
115.956	63.3	371.0
116.974	63.3	221.0
117.989	63.3	351.0
119.006	63.3	234.0
120.023	63.3	86.0
121.036	63.3	286.0
122.052	63.3	660.0
123.071	63.3	1612.0
124.083	63.3	175.0
125.095	63.3	33.0
126.11	63.3	31.0
127.119	63.3	102.0
128.131	63.3	261.0
129.147	63.3	2006.0
130.159	63.3	2973.0
131.168	63.3	367.0
132.141	63.3	586.0
133.028	63.3	774.0
133.795	63.3	676.0
134.416	63.3	747.0
134.908	63.3	677.0
135.301	63.3	565.0
135.597	63.3	660.0
135.817	63.3	614.0
135.988	63.3	548.0
34.997	64.3	23.0
35.031	64.3	30.0
35.134	64.3	26.0
35.336	64.3	57.0
35.641	64.3	80.0
36.044	64.3	88.0
36.537	64.3	86.0
37.108	64.3	64.0
37.753	64.3	272.0
38.465	64.3	838.0
39.228	64.3	218.0
40.04	64.3	89.0
40.895	64.3	108.0
41.784	64.3	122.0
42.7	64.3	121.0
43.645	64.3	77.0
44.614	64.3	97.0
45.598	64.3	41.0
46.601	64.3	72.0
47.617	64.3	207.0
48.642	64.3	428.0
49.675	64.3	1109.0
50.717	64.3	93.0
51.76	64.3	222.0
52.805	64.3	62.0
53.857	64.3	50.0
54.91	64.3	78.0
55.962	64.3	110.0
57.019	64.3	274.0
58.073	64.3	135.0
59.126	64.3	61.0
60.183	64.3	362.0
61.237	64.3	1566.0
62.29	64.3	1181.0
63.344	64.3	1068.0
64.395	64.3	160.0
65.446	64.3	80.0
66.497	64.3	61.0
67.542	64.3	232.0
68.589	64.3	853.0
69.637	64.3	317.0
70.68	64.3	321.0
71.725	64.3	339.0
72.77	64.3	81.0
73.81	64.3	413.0
74.85	64.3	1478.0
75.892	64.3	230.0
76.93	64.3	550.0
77.967	64.3	1067.0
79.007	64.3	178.0
80.041	64.3	66.0
81.073	64.3	130.0
82.112	64.3	104.0
83.147	64.3	74.0
84.177	64.3	34.0
85.211	64.3	322.0
86.245	64.3	628.0
87.276	64.3	47.0
88.31	64.3	102.0
89.337	64.3	500.0
90.364	64.3	183.0
91.397	64.3	62.0
92.427	64.3	58.0
93.451	64.3	49.0
94.478	64.3	59.0
95.508	64.3	23.0
96.532	64.3	260.0
97.558	64.3	903.0
98.585	64.3	689.0
99.607	64.3	251.0
100.634	64.3	161.0
101.661	64.3	60.0
102.68	64.3	568.0
103.702	64.3	1698.0
104.729	64.3	963.0
105.751	64.3	655.0
106.771	64.3	1153.0
107.795	64.3	697.0
108.819	64.3	61.0
109.837	64.3	684.0
110.858	64.3	1210.0
111.877	64.3	914.0
112.895	64.3	109.0
113.919	64.3	53.0
114.937	64.3	123.0
115.95	64.3	87.0
116.971	64.3	36.0
117.988	64.3	715.0
119.005	64.3	429.0
120.024	64.3	398.0
121.037	64.3	539.0
122.053	64.3	1064.0
123.07	64.3	781.0
124.081	64.3	1109.0
125.095	64.3	669.0
126.107	64.3	423.0
127.117	64.3	1099.0
128.133	64.3	682.0
129.145	64.3	644.0
130.154	64.3	1370.0
131.165	64.3	97.0
132.136	64.3	143.0
133.022	64.3	361.0
133.789	64.3	769.0
134.409	64.3	1265.0
134.901	64.3	688.0
135.292	64.3	745.0
135.592	64.3	1079.0
135.813	64.3	821.0
135.979	64.3	538.0
34.998	65.3	23.0
35.033	65.3	7.0
35.135	65.3	26.0
35.337	65.3	18.0
35.644	65.3	37.0
36.045	65.3	291.0
36.537	65.3	395.0
37.109	65.3	129.0
37.754	65.3	610.0
38.466	65.3	1965.0
39.228	65.3	864.0
40.039	65.3	493.0
40.894	65.3	116.0
41.784	65.3	124.0
42.702	65.3	152.0
43.647	65.3	124.0
44.613	65.3	112.0
45.599	65.3	68.0
46.605	65.3	117.0
47.62	65.3	689.0
48.644	65.3	422.0
49.68	65.3	333.0
50.721	65.3	46.0
51.763	65.3	132.0
52.81	65.3	687.0
53.864	65.3	59.0
54.915	65.3	57.0
55.966	65.3	70.0
57.024	65.3	1236.0
58.076	65.3	1248.0
59.13	65.3	1713.0
60.188	65.3	131.0
61.24	65.3	486.0
62.294	65.3	427.0
63.349	65.3	247.0
64.399	65.3	56.0
65.451	65.3	287.0
66.501	65.3	706.0
67.548	65.3	159.0
68.597	65.3	421.0
69.644	65.3	351.0
70.687	65.3	82.0
71.732	65.3	300.0
72.774	65.3	545.0
73.813	65.3	365.0
74.855	65.3	980.0
75.896	65.3	185.0
76.933	65.3	556.0
77.974	65.3	1715.0
79.011	65.3	230.0
80.045	65.3	70.0
81.082	65.3	82.0
82.117	65.3	1268.0
83.15	65.3	511.0
84.185	65.3	58.0
85.217	65.3	184.0
86.249	65.3	809.0
87.285	65.3	107.0
88.314	65.3	42.0
89.34	65.3	32.0
90.373	65.3	52.0
91.405	65.3	47.0
92.43	65.3	75.0
93.459	65.3	58.0
94.488	65.3	45.0
95.513	65.3	34.0
96.54	65.3	52.0
97.566	65.3	131.0
98.589	65.3	43.0
99.615	65.3	45.0
100.642	65.3	108.0
101.662	65.3	1788.0
102.686	65.3	952.0
103.713	65.3	117.0
104.735	65.3	73.0
105.757	65.3	1258.0
106.78	65.3	1669.0
107.801	65.3	1916.0
108.823	65.3	87.0
109.845	65.3	34.0
110.863	65.3	36.0
111.882	65.3	47.0
112.903	65.3	330.0
113.922	65.3	183.0
114.941	65.3	1220.0
115.962	65.3	1182.0
116.977	65.3	193.0
117.994	65.3	1446.0
119.013	65.3	981.0
120.026	65.3	51.0
121.042	65.3	152.0
122.059	65.3	942.0
123.072	65.3	383.0
124.088	65.3	499.0
125.102	65.3	563.0
126.11	65.3	751.0
127.124	65.3	1343.0
128.136	65.3	1015.0
129.145	65.3	550.0
130.159	65.3	642.0
131.168	65.3	88.0
132.137	65.3	41.0
133.028	65.3	41.0
133.79	65.3	103.0
134.407	65.3	489.0
134.906	65.3	1059.0
135.295	65.3	734.0
135.591	65.3	256.0
135.817	65.3	133.0
135.98	65.3	72.0
34.997	66.3	51.0
35.031	66.3	54.0
35.136	66.3	47.0
35.335	66.3	29.0
35.643	66.3	26.0
36.047	66.3	125.0
36.537	66.3	404.0
37.109	66.3	454.0
37.755	66.3	322.0
38.463	66.3	207.0
39.228	66.3	122.0
40.039	66.3	83.0
40.891	66.3	92.0
41.781	66.3	88.0
42.697	66.3	358.0
43.641	66.3	308.0
44.609	66.3	64.0
45.593	66.3	257.0
46.598	66.3	432.0
47.613	66.3	312.0
48.637	66.3	416.0
49.672	66.3	352.0
50.713	66.3	386.0
51.755	66.3	293.0
52.804	66.3	137.0
53.856	66.3	1940.0
54.906	66.3	1592.0
55.96	66.3	93.0
57.015	66.3	69.0
58.069	66.3	155.0
59.124	66.3	628.0
60.179	66.3	891.0
61.234	66.3	764.0
62.289	66.3	70.0
63.342	66.3	81.0
64.395	66.3	79.0
65.446	66.3	1087.0
66.493	66.3	1055.0
67.542	66.3	357.0
68.589	66.3	1290.0
69.634	66.3	269.0
70.68	66.3	102.0
71.724	66.3	97.0
72.767	66.3	631.0
73.81	66.3	2010.0
74.85	66.3	844.0
75.889	66.3	191.0
76.929	66.3	44.0
77.965	66.3	59.0
79.004	66.3	617.0
80.043	66.3	129.0
81.076	66.3	196.0
82.113	66.3	718.0
83.147	66.3	199.0
84.179	66.3	71.0
85.214	66.3	52.0
86.248	66.3	29.0
87.277	66.3	315.0
88.309	66.3	140.0
89.338	66.3	41.0
90.364	66.3	65.0
91.398	66.3	63.0
92.43	66.3	43.0
93.453	66.3	291.0
94.478	66.3	786.0
95.509	66.3	1137.0
96.535	66.3	431.0
97.56	66.3	26.0
98.59	66.3	40.0
99.614	66.3	94.0
100.638	66.3	276.0
101.663	66.3	1578.0
102.683	66.3	1134.0
103.707	66.3	571.0
104.734	66.3	706.0
105.754	66.3	1129.0
106.774	66.3	811.0
107.8	66.3	838.0
108.82	66.3	427.0
109.838	66.3	311.0
110.861	66.3	729.0
111.879	66.3	742.0
112.897	66.3	676.0
113.921	66.3	207.0
114.94	66.3	432.0
115.955	66.3	1082.0
116.975	66.3	675.0
117.991	66.3	636.0
119.007	66.3	421.0
120.024	66.3	35.0
121.039	66.3	169.0
122.053	66.3	614.0
123.071	66.3	223.0
124.085	66.3	571.0
125.096	66.3	784.0
126.11	66.3	655.0
127.119	66.3	338.0
128.129	66.3	1020.0
129.145	66.3	660.0
130.154	66.3	336.0
131.161	66.3	516.0
132.137	66.3	107.0
133.021	66.3	175.0
133.784	66.3	72.0
134.405	66.3	147.0
134.899	66.3	341.0
135.289	66.3	237.0
135.587	66.3	150.0
135.809	66.3	130.0
135.976	66.3	144.0
34.997	67.3	328.0
35.032	67.3	299.0
35.134	67.3	189.0
35.335	67.3	110.0
35.642	67.3	42.0
36.042	67.3	94.0
36.534	67.3	511.0
37.107	67.3	594.0
37.752	67.3	1221.0
38.464	67.3	653.0
39.228	67.3	464.0
40.036	67.3	166.0
40.889	67.3	242.0
41.78	67.3	124.0
42.698	67.3	136.0
43.64	67.3	1297.0
44.609	67.3	647.0
45.594	67.3	796.0
46.594	67.3	2223.0
47.611	67.3	581.0
48.637	67.3	615.0
49.668	67.3	176.0
50.71	67.3	101.0
51.755	67.3	404.0
52.802	67.3	567.0
53.854	67.3	1564.0
54.908	67.3	1192.0
55.959	67.3	135.0
57.013	67.3	793.0
58.071	67.3	107.0
59.123	67.3	59.0
60.178	67.3	146.0
61.236	67.3	286.0
62.287	67.3	82.0
63.34	67.3	39.0
64.395	67.3	449.0
65.444	67.3	283.0
66.494	67.3	664.0
67.544	67.3	832.0
68.589	67.3	60.0
69.635	67.3	56.0
70.681	67.3	95.0
71.724	67.3	73.0
72.768	67.3	485.0
73.811	67.3	1576.0
74.849	67.3	735.0
75.888	67.3	87.0
76.929	67.3	93.0
77.965	67.3	149.0
79.004	67.3	790.0
80.043	67.3	298.0
81.077	67.3	152.0
82.113	67.3	40.0
83.148	67.3	1007.0
84.178	67.3	520.0
85.211	67.3	473.0
86.246	67.3	965.0
87.277	67.3	2138.0
88.309	67.3	1120.0
89.339	67.3	59.0
90.367	67.3	141.0
91.397	67.3	47.0
92.426	67.3	59.0
93.451	67.3	43.0
94.48	67.3	136.0
95.509	67.3	941.0
96.535	67.3	551.0
97.562	67.3	293.0
98.587	67.3	684.0
99.611	67.3	828.0
100.64	67.3	43.0
101.663	67.3	135.0
102.683	67.3	451.0
103.71	67.3	707.0
104.734	67.3	1290.0
105.754	67.3	419.0
106.776	67.3	488.0
107.798	67.3	1046.0
108.819	67.3	1718.0
109.842	67.3	398.0
110.862	67.3	187.0
111.88	67.3	512.0
112.903	67.3	2433.0
113.923	67.3	604.0
114.94	67.3	606.0
115.959	67.3	698.0
116.973	67.3	699.0
117.993	67.3	1412.0
119.01	67.3	256.0
120.025	67.3	51.0
121.042	67.3	47.0
122.055	67.3	430.0
123.07	67.3	641.0
124.086	67.3	1357.0
125.095	67.3	750.0
126.107	67.3	1514.0
127.121	67.3	960.0
128.13	67.3	684.0
129.144	67.3	598.0
130.157	67.3	255.0
131.16	67.3	128.0
132.133	67.3	240.0
133.021	67.3	338.0
133.78	67.3	118.0
134.403	67.3	323.0
134.899	67.3	296.0
135.282	67.3	216.0
135.583	67.3	488.0
135.807	67.3	719.0
135.97	67.3	845.0
34.998	68.3	857.0
35.033	68.3	693.0
35.134	68.3	591.0
35.335	68.3	422.0
35.642	68.3	109.0
36.043	68.3	78.0
36.535	68.3	59.0
37.106	68.3	102.0
37.752	68.3	738.0
38.464	68.3	970.0
39.225	68.3	1357.0
40.036	68.3	418.0
40.891	68.3	147.0
41.779	68.3	116.0
42.697	68.3	90.0
43.641	68.3	1367.0
44.606	68.3	362.0
45.593	68.3	83.0
46.595	68.3	150.0
47.608	68.3	452.0
48.635	68.3	1324.0
49.67	68.3	1329.0
50.709	68.3	186.0
51.755	68.3	46.0
52.802	68.3	118.0
53.854	68.3	146.0
54.909	68.3	85.0
55.96	68.3	343.0
57.013	68.3	950.0
58.07	68.3	69.0
59.123	68.3	701.0
60.178	68.3	848.0
61.234	68.3	1407.0
62.286	68.3	98.0
63.341	68.3	590.0
64.393	68.3	922.0
65.442	68.3	480.0
66.494	68.3	110.0
67.541	68.3	1634.0
68.587	68.3	970.0
69.636	68.3	157.0
70.681	68.3	70.0
71.723	68.3	57.0
72.767	68.3	562.0
73.81	68.3	959.0
74.85	68.3	1194.0
75.89	68.3	1122.0
76.93	68.3	136.0
77.965	68.3	90.0
79.003	68.3	917.0
80.042	68.3	1070.0
81.075	68.3	489.0
82.112	68.3	173.0
83.148	68.3	291.0
84.179	68.3	186.0
85.214	68.3	123.0
86.246	68.3	296.0
87.277	68.3	83.0
88.309	68.3	84.0
89.336	68.3	69.0
90.366	68.3	341.0
91.4	68.3	901.0
92.427	68.3	51.0
93.454	68.3	52.0
94.484	68.3	50.0
95.509	68.3	196.0
96.536	68.3	46.0
97.565	68.3	496.0
98.588	68.3	1081.0
99.614	68.3	183.0
100.642	68.3	47.0
101.665	68.3	322.0
102.685	68.3	744.0
103.71	68.3	1335.0
104.734	68.3	1187.0
105.755	68.3	1589.0
106.778	68.3	297.0
107.8	68.3	311.0
108.82	68.3	872.0
109.842	68.3	377.0
110.863	68.3	710.0
111.88	68.3	1295.0
112.901	68.3	459.0
113.923	68.3	178.0
114.94	68.3	286.0
115.959	68.3	970.0
116.977	68.3	2801.0
117.992	68.3	885.0
119.011	68.3	81.0
120.025	68.3	361.0
121.037	68.3	42.0
122.055	68.3	49.0
123.073	68.3	951.0
124.083	68.3	1195.0
125.095	68.3	623.0
126.11	68.3	906.0
127.118	68.3	1348.0
128.131	68.3	536.0
129.145	68.3	770.0
130.151	68.3	113.0
131.159	68.3	60.0
132.134	68.3	94.0
133.018	68.3	83.0
133.779	68.3	985.0
134.399	68.3	1760.0
134.893	68.3	821.0
135.283	68.3	301.0
135.583	68.3	239.0
135.804	68.3	405.0
135.971	68.3	529.0
34.994	69.3	103.0
35.03	69.3	86.0
35.133	69.3	72.0
35.335	69.3	51.0
35.642	69.3	83.0
36.043	69.3	96.0
36.536	69.3	77.0
37.108	69.3	571.0
37.752	69.3	415.0
38.463	69.3	56.0
39.226	69.3	103.0
40.036	69.3	116.0
40.889	69.3	59.0
41.779	69.3	44.0
42.697	69.3	408.0
43.638	69.3	239.0
44.606	69.3	1449.0
45.591	69.3	393.0
46.589	69.3	222.0
47.605	69.3	837.0
48.632	69.3	584.0
49.665	69.3	535.0
50.706	69.3	64.0
51.75	69.3	220.0
52.796	69.3	659.0
53.848	69.3	77.0
54.903	69.3	91.0
55.954	69.3	248.0
57.009	69.3	1342.0
58.066	69.3	2824.0
59.118	69.3	937.0
60.175	69.3	1580.0
61.232	69.3	724.0
62.283	69.3	72.0
63.337	69.3	86.0
64.388	69.3	129.0
65.438	69.3	339.0
66.49	69.3	71.0
67.538	69.3	885.0
68.584	69.3	984.0
69.632	69.3	1804.0
70.677	69.3	296.0
71.72	69.3	95.0
72.763	69.3	1280.0
73.805	69.3	1251.0
74.845	69.3	673.0
75.886	69.3	871.0
76.925	69.3	213.0
77.962	69.3	61.0
79.002	69.3	578.0
80.038	69.3	1155.0
81.071	69.3	189.0
82.109	69.3	916.0
83.143	69.3	180.0
84.174	69.3	444.0
85.209	69.3	648.0
86.243	69.3	118.0
87.274	69.3	52.0
88.306	69.3	78.0
89.336	69.3	70.0
90.364	69.3	60.0
91.396	69.3	198.0
92.426	69.3	151.0
93.451	69.3	72.0
94.478	69.3	59.0
95.509	69.3	72.0
96.535	69.3	58.0
97.561	69.3	34.0
98.588	69.3	50.0
99.612	69.3	49.0
100.64	69.3	32.0
101.666	69.3	39.0
102.686	69.3	276.0
103.711	69.3	1189.0
104.734	69.3	1290.0
105.754	69.3	2174.0
106.777	69.3	1454.0
107.797	69.3	1199.0
108.819	69.3	484.0
109.841	69.3	729.0
110.859	69.3	1044.0
111.879	69.3	512.0
112.9	69.3	930.0
113.917	69.3	1121.0
114.937	69.3	955.0
115.955	69.3	878.0
116.971	69.3	1161.0
117.989	69.3	168.0
119.007	69.3	712.0
120.019	69.3	383.0
121.037	69.3	314.0
122.052	69.3	390.0
123.065	69.3	625.0
124.082	69.3	896.0
125.094	69.3	771.0
126.103	69.3	1343.0
127.117	69.3	768.0
128.129	69.3	1050.0
129.14	69.3	145.0
130.152	69.3	62.0
131.157	69.3	152.0
132.126	69.3	401.0
133.016	69.3	155.0
133.778	69.3	99.0
134.396	69.3	139.0
134.891	69.3	476.0
135.279	69.3	659.0
135.576	69.3	997.0
135.802	69.3	812.0
135.967	69.3	593.0
34.997	70.3	31.0
35.033	70.3	23.0
35.135	70.3	30.0
35.336	70.3	48.0
35.641	70.3	66.0
36.044	70.3	82.0
36.536	70.3	99.0
37.107	70.3	110.0
37.753	70.3	160.0
38.463	70.3	437.0
39.225	70.3	1988.0
40.037	70.3	1117.0
40.889	70.3	629.0
41.777	70.3	79.0
42.697	70.3	505.0
43.639	70.3	1625.0
44.606	70.3	2194.0
45.591	70.3	696.0
46.591	70.3	74.0
47.607	70.3	90.0
48.634	70.3	856.0
49.668	70.3	601.0
50.708	70.3	76.0
51.753	70.3	43.0
52.8	70.3	43.0
53.851	70.3	75.0
54.907	70.3	95.0
55.959	70.3	175.0
57.012	70.3	208.0
58.068	70.3	146.0
59.121	70.3	347.0
60.178	70.3	841.0
61.233	70.3	1330.0
62.286	70.3	130.0
63.342	70.3	96.0
64.393	70.3	81.0
65.442	70.3	371.0
66.493	70.3	243.0
67.54	70.3	104.0
68.588	70.3	135.0
69.636	70.3	514.0
70.679	70.3	82.0
71.725	70.3	107.0
72.767	70.3	100.0
73.809	70.3	50.0
74.851	70.3	1036.0
75.889	70.3	1632.0
76.928	70.3	101.0
77.969	70.3	112.0
79.004	70.3	1145.0
80.039	70.3	1042.0
81.077	70.3	987.0
82.112	70.3	574.0
83.145	70.3	161.0
84.18	70.3	548.0
85.213	70.3	1458.0
86.244	70.3	182.0
87.28	70.3	79.0
88.311	70.3	177.0
89.339	70.3	146.0
90.37	70.3	55.0
91.398	70.3	64.0
92.426	70.3	276.0
93.456	70.3	52.0
94.482	70.3	371.0
95.51	70.3	1897.0
96.54	70.3	155.0
97.564	70.3	65.0
98.589	70.3	71.0
99.618	70.3	684.0
100.642	70.3	785.0
101.666	70.3	125.0
102.691	70.3	610.0
103.714	70.3	1155.0
104.737	70.3	1330.0
105.761	70.3	1347.0
106.78	70.3	461.0
107.799	70.3	994.0
108.822	70.3	1004.0
109.843	70.3	1697.0
110.86	70.3	555.0
111.881	70.3	1018.0
112.902	70.3	645.0
113.922	70.3	1449.0
114.941	70.3	458.0
115.956	70.3	659.0
116.973	70.3	1028.0
117.993	70.3	180.0
119.01	70.3	36.0
120.024	70.3	46.0
121.04	70.3	1127.0
122.054	70.3	1464.0
123.071	70.3	1185.0
124.085	70.3	958.0
125.095	70.3	1134.0
126.109	70.3	1195.0
127.12	70.3	957.0
128.129	70.3	60.0
129.142	70.3	38.0
130.154	70.3	561.0
131.159	70.3	654.0
132.131	70.3	254.0
133.019	70.3	58.0
133.777	70.3	32.0
134.398	70.3	23.0
134.893	70.3	41.0
135.277	70.3	370.0
135.578	70.3	837.0
135.802	70.3	598.0
135.966	70.3	477.0
34.995	71.3	23.0
35.03	71.3	27.0
35.135	71.3	18.0
35.334	71.3	52.0
35.642	71.3	83.0
36.043	71.3	151.0
36.534	71.3	279.0
37.108	71.3	183.0
37.753	71.3	68.0
38.46	71.3	79.0
39.223	71.3	646.0
40.036	71.3	2100.0
40.887	71.3	709.0
41.776	71.3	71.0
42.697	71.3	77.0
43.637	71.3	58.0
44.603	71.3	284.0
45.59	71.3	1008.0
46.589	71.3	104.0
47.605	71.3	358.0
48.631	71.3	335.0
49.664	71.3	560.0
50.704	71.3	73.0
51.749	71.3	66.0
52.796	71.3	280.0
53.85	71.3	222.0
54.903	71.3	80.0
55.954	71.3	688.0
57.009	71.3	647.0
58.065	71.3	2405.0
59.118	71.3	2089.0
60.175	71.3	344.0
61.23	71.3	92.0
62.282	71.3	113.0
63.337	71.3	332.0
64.387	71.3	197.0
65.438	71.3	1752.0
66.488	71.3	1400.0
67.536	71.3	127.0
68.585	71.3	100.0
69.632	71.3	70.0
70.677	71.3	75.0
71.721	71.3	68.0
72.764	71.3	65.0
73.804	71.3	75.0
74.846	71.3	54.0
75.887	71.3	163.0
76.923	71.3	382.0
77.963	71.3	298.0
79.001	71.3	1685.0
80.034	71.3	577.0
81.072	71.3	701.0
82.108	71.3	1914.0
83.141	71.3	1421.0
84.177	71.3	435.0
85.209	71.3	94.0
86.241	71.3	60.0
87.275	71.3	65.0
88.305	71.3	320.0
89.335	71.3	498.0
90.366	71.3	64.0
91.396	71.3	39.0
92.426	71.3	56.0
93.452	71.3	47.0
94.479	71.3	83.0
95.511	71.3	492.0
96.535	71.3	1155.0
97.56	71.3	857.0
98.588	71.3	704.0
99.613	71.3	196.0
100.641	71.3	937.0
101.664	71.3	712.0
102.686	71.3	395.0
103.713	71.3	87.0
104.736	71.3	88.0
105.756	71.3	640.0
106.78	71.3	356.0
107.801	71.3	1241.0
108.821	71.3	1178.0
109.842	71.3	1802.0
110.86	71.3	1064.0
111.879	71.3	497.0
112.901	71.3	125.0
113.921	71.3	355.0
114.937	71.3	995.0
115.956	71.3	1117.0
116.973	71.3	696.0
117.988	71.3	590.0
119.008	71.3	60.0
120.024	71.3	261.0
121.038	71.3	1116.0
122.055	71.3	1425.0
123.066	71.3	2266.0
124.079	71.3	1106.0
125.096	71.3	792.0
126.105	71.3	1012.0
127.116	71.3	384.0
128.13	71.3	55.0
129.137	71.3	63.0
130.148	71.3	438.0
131.159	71.3	1326.0
132.127	71.3	102.0
133.015	71.3	158.0
133.777	71.3	359.0
134.392	71.3	1219.0
134.888	71.3	1183.0
135.276	71.3	687.0
135.572	71.3	283.0
135.798	71.3	182.0
135.964	71.3	174.0
34.996	72.3	32.0
35.031	72.3	31.0
35.136	72.3	19.0
35.335	72.3	26.0
35.64	72.3	56.0
36.044	72.3	95.0
36.536	72.3	131.0
37.107	72.3	105.0
37.753	72.3	68.0
38.461	72.3	732.0
39.223	72.3	2087.0
40.037	72.3	481.0
40.887	72.3	97.0
41.774	72.3	105.0
42.695	72.3	99.0
43.637	72.3	153.0
44.602	72.3	2058.0
45.59	72.3	613.0
46.588	72.3	1148.0
47.603	72.3	2147.0
48.63	72.3	1034.0
49.663	72.3	52.0
50.705	72.3	66.0
51.748	72.3	102.0
52.796	72.3	1205.0
53.85	72.3	1455.0
54.901	72.3	84.0
55.954	72.3	98.0
57.01	72.3	86.0
58.063	72.3	389.0
59.117	72.3	1192.0
60.173	72.3	832.0
61.225	72.3	399.0
62.28	72.3	167.0
63.334	72.3	375.0
64.386	72.3	623.0
65.438	72.3	14229.0
66.487	72.3	1233.0
67.534	72.3	585.0
68.585	72.3	1355.0
69.632	72.3	1227.0
70.674	72.3	574.0
71.72	72.3	1056.0
72.765	72.3	386.0
73.805	72.3	100.0
74.847	72.3	68.0
75.886	72.3	515.0
76.924	72.3	1402.0
77.964	72.3	680.0
78.999	72.3	1126.0
80.037	72.3	91.0
81.074	72.3	68.0
82.108	72.3	115.0
83.143	72.3	124.0
84.176	72.3	72.0
85.209	72.3	93.0
86.244	72.3	89.0
87.275	72.3	93.0
88.307	72.3	94.0
89.339	72.3	48.0
90.367	72.3	168.0
91.396	72.3	343.0
92.426	72.3	46.0
93.451	72.3	721.0
94.478	72.3	1429.0
95.509	72.3	170.0
96.535	72.3	121.0
97.561	72.3	332.0
98.59	72.3	541.0
99.613	72.3	142.0
100.639	72.3	129.0
101.662	72.3	1204.0
102.687	72.3	2448.0
103.714	72.3	350.0
104.736	72.3	83.0
105.758	72.3	1561.0
106.78	72.3	793.0
107.799	72.3	158.0
108.821	72.3	296.0
109.843	72.3	692.0
110.861	72.3	464.0
111.88	72.3	694.0
112.9	72.3	731.0
113.919	72.3	411.0
114.938	72.3	443.0
115.955	72.3	762.0
116.97	72.3	876.0
117.99	72.3	1452.0
119.008	72.3	163.0
120.021	72.3	180.0
121.038	72.3	800.0
122.054	72.3	1377.0
123.067	72.3	479.0
124.082	72.3	996.0
125.094	72.3	796.0
126.104	72.3	157.0
127.117	72.3	97.0
128.127	72.3	409.0
129.138	72.3	165.0
130.15	72.3	35.0
131.154	72.3	72.0
132.125	72.3	1161.0
133.015	72.3	1250.0
133.773	72.3	1517.0
134.392	72.3	458.0
134.889	72.3	412.0
135.274	72.3	945.0
135.574	72.3	1514.0
135.8	72.3	1304.0
135.963	72.3	995.0
34.998	73.3	71.0
35.034	73.3	68.0
35.137	73.3	100.0
35.335	73.3	248.0
35.643	73.3	446.0
36.046	73.3	277.0
36.535	73.3	101.0
37.107	73.3	99.0
37.753	73.3	70.0
38.461	73.3	55.0
39.224	73.3	94.0
40.035	73.3	74.0
40.888	73.3	111.0
41.777	73.3	92.0
42.695	73.3	104.0
43.639	73.3	183.0
44.604	73.3	645.0
45.588	73.3	197.0
46.591	73.3	198.0
47.606	73.3	142.0
48.632	73.3	78.0
49.669	73.3	54.0
50.708	73.3	52.0
51.752	73.3	349.0
52.802	73.3	450.0
53.854	73.3	431.0
54.908	73.3	244.0
55.961	73.3	143.0
57.013	73.3	134.0
58.071	73.3	110.0
59.126	73.3	347.0
60.179	73.3	83.0
61.235	73.3	71.0
62.29	73.3	216.0
63.341	73.3	114.0
64.393	73.3	110.0
65.444	73.3	634.0
66.491	73.3	337.0
67.542	73.3	83.0
68.592	73.3	148.0
69.636	73.3	124.0
70.681	73.3	139.0
71.727	73.3	237.0
72.769	73.3	124.0
73.81	73.3	47.0
74.854	73.3	75.0
75.892	73.3	66.0
76.93	73.3	107.0
77.97	73.3	196.0
79.006	73.3	155.0
80.041	73.3	76.0
81.079	73.3	93.0
82.116	73.3	74.0
83.15	73.3	99.0
84.184	73.3	92.0
85.217	73.3	85.0
86.251	73.3	76.0
87.284	73.3	64.0
88.313	73.3	79.0
89.341	73.3	269.0
90.373	73.3	1237.0
91.402	73.3	978.0
92.432	73.3	549.0
93.459	73.3	182.0
94.485	73.3	662.0
95.515	73.3	72.0
96.539	73.3	41.0
97.565	73.3	330.0
98.595	73.3	376.0
99.62	73.3	1490.0
100.645	73.3	1380.0
101.671	73.3	484.0
102.694	73.3	628.0
103.717	73.3	328.0
104.742	73.3	1763.0
105.765	73.3	161.0
106.784	73.3	56.0
107.808	73.3	16.0
108.831	73.3	282.0
109.848	73.3	480.0
110.867	73.3	637.0
111.888	73.3	906.0
112.905	73.3	1810.0
113.925	73.3	376.0
114.946	73.3	757.0
115.96	73.3	1071.0
116.976	73.3	326.0
117.996	73.3	894.0
119.011	73.3	2099.0
120.027	73.3	319.0
121.043	73.3	36.0
122.056	73.3	130.0
123.074	73.3	899.0
124.09	73.3	333.0
125.097	73.3	215.0
126.109	73.3	131.0
127.121	73.3	77.0
128.131	73.3	286.0
129.144	73.3	268.0
130.154	73.3	1205.0
131.16	73.3	1312.0
132.133	73.3	3525.0
133.017	73.3	1641.0
133.777	73.3	735.0
134.399	73.3	84.0
134.891	73.3	32.0
135.279	73.3	50.0
135.577	73.3	75.0
135.799	73.3	146.0
135.966	73.3	198.0
34.994	74.3	1339.0
35.032	74.3	1353.0
35.135	74.3	1306.0
35.334	74.3	1256.0
35.642	74.3	541.0
36.044	74.3	149.0
36.534	74.3	47.0
37.106	74.3	111.0
37.751	74.3	387.0
38.46	74.3	495.0
39.224	74.3	1482.0
40.035	74.3	809.0
40.886	74.3	117.0
41.776	74.3	297.0
42.692	74.3	92.0
43.636	74.3	69.0
44.602	74.3	119.0
45.586	74.3	146.0
46.588	74.3	84.0
47.601	74.3	69.0
48.625	74.3	59.0
49.663	74.3	58.0
50.704	74.3	387.0
51.745	74.3	993.0
52.794	74.3	376.0
53.848	74.3	747.0
54.898	74.3	1061.0
55.952	74.3	785.0
57.009	74.3	445.0
58.063	74.3	56.0
59.118	74.3	89.0
60.175	74.3	467.0
61.227	74.3	1060.0
62.28	74.3	86.0
63.335	74.3	375.0
64.386	74.3	929.0
65.438	74.3	567.0
66.488	74.3	151.0
67.535	74.3	113.0
68.585	74.3	57.0
69.631	74.3	212.0
70.674	74.3	474.0
71.719	74.3	577.0
72.762	74.3	141.0
73.804	74.3	1448.0
74.847	74.3	535.0
75.886	74.3	157.0
76.924	74.3	49.0
77.965	74.3	47.0
79.001	74.3	584.0
80.036	74.3	943.0
81.073	74.3	133.0
82.108	74.3	725.0
83.143	74.3	1121.0
84.178	74.3	86.0
85.208	74.3	193.0
86.241	74.3	1615.0
87.275	74.3	303.0
88.305	74.3	61.0
89.336	74.3	27.0
90.366	74.3	81.0
91.394	74.3	953.0
92.426	74.3	488.0
93.455	74.3	138.0
94.481	74.3	57.0
95.51	74.3	58.0
96.538	74.3	1043.0
97.562	74.3	655.0
98.588	74.3	59.0
99.617	74.3	47.0
100.642	74.3	126.0
101.664	74.3	1052.0
102.69	74.3	611.0
103.714	74.3	347.0
104.736	74.3	927.0
105.761	74.3	104.0
106.78	74.3	182.0
107.801	74.3	1072.0
108.827	74.3	711.0
109.847	74.3	967.0
110.861	74.3	1104.0
111.882	74.3	1133.0
112.902	74.3	675.0
113.919	74.3	486.0
114.94	74.3	811.0
115.957	74.3	595.0
116.972	74.3	678.0
117.992	74.3	1005.0
119.008	74.3	685.0
120.021	74.3	518.0
121.04	74.3	1214.0
122.056	74.3	478.0
123.067	74.3	166.0
124.082	74.3	199.0
125.093	74.3	36.0
126.104	74.3	38.0
127.117	74.3	52.0
128.127	74.3	790.0
129.139	74.3	569.0
130.151	74.3	243.0
131.154	74.3	317.0
132.126	74.3	417.0
133.013	74.3	493.0
133.771	74.3	313.0
134.392	74.3	113.0
134.886	74.3	297.0
135.271	74.3	1116.0
135.573	74.3	1592.0
135.796	74.3	1320.0
135.959	74.3	1039.0
34.994	75.3	206.0
35.03	75.3	229.0
35.136	75.3	274.0
35.335	75.3	208.0
35.639	75.3	78.0
36.043	75.3	45.0
36.535	75.3	84.0
37.106	75.3	1138.0
37.753	75.3	2218.0
38.46	75.3	3761.0
39.221	75.3	2090.0
40.035	75.3	714.0
40.886	75.3	1501.0
41.775	75.3	3339.0
42.696	75.3	889.0
43.636	75.3	1477.0
44.6	75.3	1931.0
45.588	75.3	843.0
46.585	75.3	71.0
47.6	75.3	122.0
48.628	75.3	71.0
49.662	75.3	191.0
50.704	75.3	1574.0
51.748	75.3	155.0
52.795	75.3	584.0
53.849	75.3	437.0
54.902	75.3	1060.0
55.953	75.3	195.0
57.007	75.3	148.0
58.064	75.3	1136.0
59.117	75.3	185.0
60.172	75.3	63.0
61.227	75.3	95.0
62.278	75.3	1083.0
63.334	75.3	689.0
64.387	75.3	829.0
65.437	75.3	81.0
66.486	75.3	169.0
67.535	75.3	139.0
68.584	75.3	166.0
69.631	75.3	876.0
70.673	75.3	400.0
71.719	75.3	809.0
72.762	75.3	88.0
73.802	75.3	156.0
74.846	75.3	1027.0
75.885	75.3	1647.0
76.923	75.3	338.0
77.964	75.3	332.0
79.0	75.3	604.0
80.035	75.3	795.0
81.074	75.3	96.0
82.108	75.3	226.0
83.143	75.3	338.0
84.177	75.3	106.0
85.209	75.3	84.0
86.245	75.3	355.0
87.277	75.3	96.0
88.306	75.3	41.0
89.337	75.3	1066.0
90.367	75.3	759.0
91.397	75.3	53.0
92.428	75.3	501.0
93.453	75.3	471.0
94.48	75.3	881.0
95.511	75.3	263.0
96.538	75.3	713.0
97.563	75.3	716.0
98.591	75.3	88.0
99.614	75.3	50.0
100.639	75.3	65.0
101.666	75.3	239.0
102.688	75.3	68.0
103.713	75.3	71.0
104.739	75.3	165.0
105.76	75.3	36.0
106.781	75.3	138.0
107.803	75.3	931.0
108.826	75.3	857.0
109.848	75.3	200.0
110.864	75.3	603.0
111.884	75.3	1698.0
112.904	75.3	808.0
113.921	75.3	1452.0
114.942	75.3	1300.0
115.958	75.3	849.0
116.972	75.3	1248.0
117.992	75.3	746.0
119.01	75.3	703.0
120.021	75.3	1033.0
121.037	75.3	365.0
122.055	75.3	1214.0
123.068	75.3	375.0
124.081	75.3	165.0
125.096	75.3	86.0
126.104	75.3	588.0
127.115	75.3	215.0
128.129	75.3	410.0
129.137	75.3	263.0
130.149	75.3	54.0
131.155	75.3	135.0
132.122	75.3	163.0
133.012	75.3	527.0
133.773	75.3	2476.0
134.391	75.3	1350.0
134.888	75.3	733.0
135.273	75.3	1066.0
135.571	75.3	791.0
135.798	75.3	604.0
135.96	75.3	466.0
34.993	76.3	35.0
35.029	76.3	29.0
35.134	76.3	35.0
35.333	76.3	38.0
35.641	76.3	68.0
36.044	76.3	72.0
36.535	76.3	91.0
37.108	76.3	56.0
37.751	76.3	127.0
38.461	76.3	861.0
39.224	76.3	1560.0
40.032	76.3	598.0
40.885	76.3	321.0
41.776	76.3	414.0
42.691	76.3	97.0
43.634	76.3	298.0
44.601	76.3	348.0
45.584	76.3	85.0
46.585	76.3	174.0
47.597	76.3	111.0
48.621	76.3	95.0
49.658	76.3	69.0
50.698	76.3	45.0
51.741	76.3	53.0
52.791	76.3	252.0
53.843	76.3	1040.0
54.896	76.3	284.0
55.951	76.3	109.0
57.003	76.3	1315.0
58.058	76.3	1280.0
59.114	76.3	769.0
60.168	76.3	70.0
61.222	76.3	69.0
62.277	76.3	207.0
63.329	76.3	1602.0
64.381	76.3	331.0
65.433	76.3	78.0
66.481	76.3	99.0
67.528	76.3	121.0
68.579	76.3	64.0
69.625	76.3	43.0
70.669	76.3	240.0
71.716	76.3	94.0
72.758	76.3	39.0
73.802	76.3	374.0
74.844	76.3	1168.0
75.881	76.3	123.0
76.921	76.3	127.0
77.961	76.3	359.0
78.997	76.3	678.0
80.034	76.3	105.0
81.069	76.3	75.0
82.104	76.3	78.0
83.139	76.3	1014.0
84.172	76.3	485.0
85.206	76.3	73.0
86.241	76.3	76.0
87.272	76.3	51.0
88.302	76.3	40.0
89.334	76.3	81.0
90.362	76.3	828.0
91.392	76.3	923.0
92.423	76.3	1188.0
93.45	76.3	1001.0
94.476	76.3	1090.0
95.508	76.3	130.0
96.534	76.3	38.0
97.559	76.3	175.0
98.586	76.3	1422.0
99.611	76.3	117.0
100.637	76.3	39.0
101.663	76.3	62.0
102.685	76.3	50.0
103.71	76.3	32.0
104.737	76.3	41.0
105.759	76.3	29.0
106.778	76.3	463.0
107.801	76.3	600.0
108.824	76.3	1016.0
109.843	76.3	1329.0
110.863	76.3	361.0
111.88	76.3	622.0
112.898	76.3	203.0
113.919	76.3	289.0
114.935	76.3	304.0
115.952	76.3	373.0
116.971	76.3	655.0
117.987	76.3	997.0
119.003	76.3	998.0
120.021	76.3	639.0
121.035	76.3	1744.0
122.048	76.3	230.0
123.065	76.3	93.0
124.078	76.3	1185.0
125.089	76.3	924.0
126.103	76.3	325.0
127.113	76.3	1058.0
128.125	76.3	1369.0
129.138	76.3	1171.0
130.146	76.3	74.0
131.152	76.3	48.0
132.124	76.3	45.0
133.008	76.3	370.0
133.77	76.3	1030.0
134.39	76.3	1774.0
134.881	76.3	1033.0
135.268	76.3	1061.0
135.57	76.3	677.0
135.789	76.3	278.0
135.954	76.3	212.0
34.996	77.3	40.0
35.033	77.3	32.0
35.136	77.3	32.0
35.334	77.3	44.0
35.642	77.3	94.0
36.043	77.3	94.0
36.534	77.3	61.0
37.106	77.3	57.0
37.75	77.3	41.0
38.461	77.3	133.0
39.224	77.3	808.0
40.033	77.3	1076.0
40.887	77.3	1123.0
41.776	77.3	253.0
42.694	77.3	111.0
43.638	77.3	116.0
44.603	77.3	181.0
45.588	77.3	129.0
46.589	77.3	725.0
47.6	77.3	181.0
48.627	77.3	110.0
49.664	77.3	104.0
50.703	77.3	113.0
51.748	77.3	81.0
52.796	77.3	57.0
53.848	77.3	44.0
54.903	77.3	481.0
55.956	77.3	1258.0
57.009	77.3	1237.0
58.067	77.3	1154.0
59.122	77.3	248.0
60.174	77.3	82.0
61.23	77.3	106.0
62.285	77.3	85.0
63.336	77.3	112.0
64.389	77.3	80.0
65.441	77.3	79.0
66.491	77.3	76.0
67.539	77.3	45.0
68.587	77.3	77.0
69.633	77.3	189.0
70.677	77.3	1001.0
71.722	77.3	586.0
72.764	77.3	764.0
73.807	77.3	430.0
74.849	77.3	94.0
75.887	77.3	414.0
76.928	77.3	1563.0
77.969	77.3	259.0
79.005	77.3	47.0
80.041	77.3	49.0
81.075	77.3	567.0
82.11	77.3	317.0
83.147	77.3	795.0
84.181	77.3	527.0
85.212	77.3	141.0
86.247	77.3	67.0
87.28	77.3	295.0
88.309	77.3	2447.0
89.339	77.3	1412.0
90.368	77.3	1503.0
91.398	77.3	355.0
92.43	77.3	484.0
93.456	77.3	218.0
94.485	77.3	54.0
95.515	77.3	43.0
96.539	77.3	678.0
97.565	77.3	814.0
98.592	77.3	565.0
99.617	77.3	791.0
100.644	77.3	68.0
101.669	77.3	57.0
102.69	77.3	60.0
103.714	77.3	854.0
104.743	77.3	391.0
105.764	77.3	89.0
106.783	77.3	77.0
107.808	77.3	778.0
108.829	77.3	551.0
109.85	77.3	657.0
110.87	77.3	390.0
111.887	77.3	877.0
112.908	77.3	941.0
113.928	77.3	830.0
114.942	77.3	1192.0
115.96	77.3	530.0
116.979	77.3	299.0
117.993	77.3	1067.0
119.01	77.3	487.0
120.026	77.3	1315.0
121.039	77.3	947.0
122.057	77.3	295.0
123.074	77.3	48.0
124.083	77.3	69.0
125.097	77.3	79.0
126.111	77.3	511.0
127.118	77.3	643.0
128.131	77.3	332.0
129.141	77.3	80.0
130.147	77.3	57.0
131.157	77.3	45.0
132.128	77.3	78.0
133.014	77.3	206.0
133.775	77.3	114.0
134.39	77.3	313.0
134.886	77.3	326.0
135.275	77.3	107.0
135.57	77.3	63.0
135.794	77.3	64.0
135.962	77.3	42.0
34.996	78.3	55.0
35.03	78.3	58.0
35.136	78.3	31.0
35.335	78.3	60.0
35.64	78.3	77.0
36.044	78.3	91.0
36.536	78.3	65.0
37.106	78.3	267.0
37.752	78.3	787.0
38.462	78.3	456.0
39.222	78.3	853.0
40.035	78.3	3159.0
40.886	78.3	2638.0
41.772	78.3	422.0
42.692	78.3	108.0
43.636	78.3	64.0
44.6	78.3	197.0
45.586	78.3	443.0
46.585	78.3	71.0
47.596	78.3	98.0
48.624	78.3	86.0
49.661	78.3	71.0
50.701	78.3	58.0
51.746	78.3	89.0
52.794	78.3	117.0
53.844	78.3	133.0
54.898	78.3	1553.0
55.952	78.3	1462.0
57.005	78.3	1355.0
58.063	78.3	593.0
59.118	78.3	106.0
60.172	78.3	82.0
61.227	78.3	122.0
62.281	78.3	124.0
63.332	78.3	89.0
64.385	78.3	996.0
65.437	78.3	430.0
66.485	78.3	1069.0
67.535	78.3	625.0
68.585	78.3	1021.0
69.63	78.3	58.0
70.675	78.3	526.0
71.718	78.3	1433.0
72.762	78.3	453.0
73.807	78.3	228.0
74.846	78.3	108.0
75.885	78.3	262.0
76.925	78.3	74.0
77.962	78.3	112.0
79.0	78.3	878.0
80.038	78.3	145.0
81.072	78.3	246.0
82.108	78.3	97.0
83.144	78.3	209.0
84.175	78.3	90.0
85.209	78.3	68.0
86.245	78.3	55.0
87.276	78.3	243.0
88.307	78.3	1009.0
89.337	78.3	346.0
90.366	78.3	660.0
91.397	78.3	435.0
92.428	78.3	567.0
93.453	78.3	190.0
94.481	78.3	260.0
95.509	78.3	830.0
96.535	78.3	863.0
97.564	78.3	794.0
98.59	78.3	265.0
99.614	78.3	188.0
100.643	78.3	156.0
101.666	78.3	46.0
102.688	78.3	251.0
103.715	78.3	1240.0
104.737	78.3	1338.0
105.759	78.3	1453.0
106.784	78.3	966.0
107.805	78.3	854.0
108.825	78.3	673.0
109.848	78.3	228.0
110.866	78.3	754.0
111.885	78.3	75.0
112.906	78.3	359.0
113.924	78.3	830.0
114.941	78.3	952.0
115.959	78.3	250.0
116.973	78.3	92.0
117.991	78.3	555.0
119.009	78.3	172.0
120.022	78.3	30.0
121.038	78.3	300.0
122.054	78.3	470.0
123.067	78.3	181.0
124.083	78.3	71.0
125.094	78.3	65.0
126.103	78.3	60.0
127.116	78.3	45.0
128.127	78.3	63.0
129.136	78.3	249.0
130.149	78.3	90.0
131.156	78.3	939.0
132.124	78.3	731.0
133.013	78.3	113.0
133.772	78.3	57.0
134.387	78.3	43.0
134.885	78.3	95.0
135.272	78.3	103.0
135.568	78.3	128.0
135.794	78.3	91.0
135.959	78.3	78.0
34.993	79.3	25.0
35.03	79.3	33.0
35.136	79.3	26.0
35.333	79.3	49.0
35.639	79.3	56.0
36.045	79.3	71.0
36.535	79.3	54.0
37.105	79.3	30.0
37.751	79.3	79.0
38.459	79.3	228.0
39.222	79.3	806.0
40.034	79.3	807.0
40.884	79.3	507.0
41.773	79.3	202.0
42.693	79.3	103.0
43.634	79.3	536.0
44.601	79.3	1360.0
45.587	79.3	884.0
46.584	79.3	325.0
47.596	79.3	84.0
[truncated: 9,110 more rows]
