# Supplementary material for: Multimodal dynamic and unclonable anti-counterfeiting using robust diamond microparticles on heterogeneous substrate
Source: Nat Commun. 2023 May 2;14:2507. doi: 10.1038/s41467-023-38178-1 (PMC10154296; doi:10.1038/s41467-023-38178-1)
Supplement: Supplementary file 3 — Source Data [file 41467_2023_38178_MOESM3_ESM.zip › Source Data/Fig 4/2_2.txt]

34.999	61.3	609.0
35.031	61.3	580.0
35.134	61.3	605.0
35.336	61.3	512.0
35.641	61.3	455.0
36.042	61.3	131.0
36.535	61.3	68.0
37.106	61.3	84.0
37.751	61.3	89.0
38.462	61.3	118.0
39.225	61.3	251.0
40.035	61.3	745.0
40.887	61.3	592.0
41.779	61.3	798.0
42.698	61.3	560.0
43.64	61.3	1573.0
44.609	61.3	1191.0
45.601	61.3	118.0
46.603	61.3	172.0
47.615	61.3	197.0
48.641	61.3	453.0
49.677	61.3	245.0
50.715	61.3	83.0
51.757	61.3	150.0
52.806	61.3	738.0
53.858	61.3	234.0
54.909	61.3	809.0
55.96	61.3	734.0
57.015	61.3	1112.0
58.072	61.3	171.0
59.124	61.3	76.0
60.179	61.3	111.0
61.237	61.3	99.0
62.29	61.3	87.0
63.342	61.3	505.0
64.396	61.3	364.0
65.447	61.3	132.0
66.493	61.3	973.0
67.54	61.3	548.0
68.589	61.3	59.0
69.637	61.3	84.0
70.68	61.3	388.0
71.723	61.3	793.0
72.767	61.3	415.0
73.81	61.3	55.0
74.85	61.3	379.0
75.888	61.3	810.0
76.93	61.3	158.0
77.969	61.3	645.0
79.004	61.3	1458.0
80.042	61.3	266.0
81.079	61.3	175.0
82.114	61.3	368.0
83.145	61.3	964.0
84.178	61.3	92.0
85.213	61.3	28.0
86.242	61.3	51.0
87.274	61.3	48.0
88.31	61.3	332.0
89.338	61.3	971.0
90.366	61.3	1078.0
91.398	61.3	226.0
92.43	61.3	330.0
93.455	61.3	1681.0
94.479	61.3	1168.0
95.509	61.3	1332.0
96.536	61.3	139.0
97.557	61.3	71.0
98.581	61.3	42.0
99.609	61.3	713.0
100.635	61.3	672.0
101.656	61.3	71.0
102.679	61.3	479.0
103.705	61.3	207.0
104.729	61.3	1599.0
105.749	61.3	1463.0
106.771	61.3	569.0
107.795	61.3	668.0
108.816	61.3	1545.0
109.835	61.3	449.0
110.856	61.3	356.0
111.879	61.3	848.0
112.898	61.3	1195.0
113.917	61.3	814.0
114.939	61.3	1166.0
115.957	61.3	609.0
116.971	61.3	828.0
117.988	61.3	256.0
119.008	61.3	942.0
120.021	61.3	302.0
121.035	61.3	59.0
122.054	61.3	219.0
123.066	61.3	1165.0
124.078	61.3	802.0
125.092	61.3	968.0
126.104	61.3	1358.0
127.113	61.3	987.0
128.127	61.3	643.0
129.142	61.3	1092.0
130.149	61.3	677.0
131.153	61.3	246.0
132.126	61.3	120.0
133.013	61.3	589.0
133.769	61.3	675.0
134.387	61.3	1508.0
134.886	61.3	822.0
135.273	61.3	583.0
135.569	61.3	580.0
135.794	61.3	352.0
135.961	61.3	249.0
34.994	62.3	18.0
35.029	62.3	34.0
35.134	62.3	31.0
35.335	62.3	38.0
35.64	62.3	114.0
36.042	62.3	367.0
36.535	62.3	210.0
37.106	62.3	95.0
37.748	62.3	112.0
38.458	62.3	106.0
39.222	62.3	147.0
40.031	62.3	522.0
40.883	62.3	431.0
41.774	62.3	154.0
42.692	62.3	417.0
43.633	62.3	942.0
44.6	62.3	272.0
45.588	62.3	104.0
46.59	62.3	228.0
47.604	62.3	426.0
48.63	62.3	115.0
49.663	62.3	62.0
50.703	62.3	39.0
51.746	62.3	292.0
52.794	62.3	576.0
53.845	62.3	121.0
54.897	62.3	233.0
55.951	62.3	610.0
57.004	62.3	606.0
58.057	62.3	1429.0
59.114	62.3	226.0
60.171	62.3	99.0
61.224	62.3	89.0
62.278	62.3	43.0
63.333	62.3	68.0
64.384	62.3	81.0
65.434	62.3	176.0
66.486	62.3	247.0
67.535	62.3	403.0
68.581	62.3	61.0
69.629	62.3	814.0
70.676	62.3	1720.0
71.719	62.3	1294.0
72.76	62.3	348.0
73.803	62.3	42.0
74.847	62.3	122.0
75.885	62.3	914.0
76.923	62.3	262.0
77.962	62.3	958.0
79.002	62.3	308.0
80.037	62.3	50.0
81.071	62.3	164.0
82.11	62.3	556.0
83.143	62.3	115.0
84.172	62.3	963.0
85.205	62.3	262.0
86.241	62.3	40.0
87.274	62.3	83.0
88.303	62.3	569.0
89.334	62.3	1446.0
90.366	62.3	1028.0
91.397	62.3	209.0
92.423	62.3	853.0
93.45	62.3	513.0
94.481	62.3	138.0
95.509	62.3	450.0
96.532	62.3	1243.0
97.559	62.3	947.0
98.586	62.3	1329.0
99.608	62.3	171.0
100.633	62.3	37.0
101.659	62.3	35.0
102.681	62.3	218.0
103.704	62.3	1145.0
104.729	62.3	941.0
105.754	62.3	688.0
106.773	62.3	808.0
107.793	62.3	1322.0
108.819	62.3	748.0
109.84	62.3	482.0
110.857	62.3	607.0
111.877	62.3	578.0
112.901	62.3	603.0
113.92	62.3	840.0
114.935	62.3	1058.0
115.955	62.3	503.0
116.974	62.3	1416.0
117.988	62.3	464.0
119.005	62.3	1429.0
120.023	62.3	935.0
121.037	62.3	1655.0
122.051	62.3	207.0
123.066	62.3	280.0
124.081	62.3	125.0
125.091	62.3	275.0
126.102	62.3	401.0
127.114	62.3	214.0
128.125	62.3	142.0
129.132	62.3	897.0
130.142	62.3	847.0
131.151	62.3	513.0
132.12	62.3	656.0
133.003	62.3	1295.0
133.765	62.3	1362.0
134.382	62.3	1162.0
134.872	62.3	550.0
135.261	62.3	688.0
135.564	62.3	677.0
135.785	62.3	638.0
135.948	62.3	705.0
34.997	63.3	27.0
35.031	63.3	29.0
35.133	63.3	28.0
35.334	63.3	51.0
35.641	63.3	129.0
36.04	63.3	158.0
36.533	63.3	118.0
37.107	63.3	117.0
37.75	63.3	99.0
38.46	63.3	71.0
39.223	63.3	67.0
40.031	63.3	43.0
40.881	63.3	48.0
41.771	63.3	70.0
42.69	63.3	58.0
43.631	63.3	545.0
44.597	63.3	560.0
45.584	63.3	434.0
46.586	63.3	995.0
47.598	63.3	1281.0
48.623	63.3	239.0
49.66	63.3	82.0
50.699	63.3	359.0
51.74	63.3	785.0
52.789	63.3	1091.0
53.842	63.3	124.0
54.893	63.3	64.0
55.943	63.3	51.0
56.999	63.3	186.0
58.054	63.3	964.0
59.106	63.3	153.0
60.164	63.3	63.0
61.222	63.3	110.0
62.273	63.3	696.0
63.325	63.3	1245.0
64.379	63.3	219.0
65.43	63.3	970.0
66.477	63.3	497.0
67.528	63.3	373.0
68.579	63.3	1922.0
69.622	63.3	752.0
70.667	63.3	154.0
71.715	63.3	99.0
72.758	63.3	46.0
73.798	63.3	55.0
74.84	63.3	72.0
75.881	63.3	34.0
76.918	63.3	50.0
77.959	63.3	41.0
78.999	63.3	61.0
80.034	63.3	184.0
81.068	63.3	926.0
82.105	63.3	475.0
83.14	63.3	61.0
84.171	63.3	297.0
85.204	63.3	142.0
86.24	63.3	165.0
87.271	63.3	41.0
88.299	63.3	171.0
89.33	63.3	1494.0
90.361	63.3	1349.0
91.39	63.3	1216.0
92.418	63.3	839.0
93.449	63.3	85.0
94.479	63.3	33.0
95.504	63.3	38.0
96.531	63.3	307.0
97.559	63.3	1084.0
98.582	63.3	779.0
99.605	63.3	255.0
100.633	63.3	222.0
101.658	63.3	60.0
102.678	63.3	201.0
103.703	63.3	900.0
104.73	63.3	1209.0
105.751	63.3	688.0
106.771	63.3	1116.0
107.794	63.3	1392.0
108.817	63.3	190.0
109.836	63.3	183.0
110.856	63.3	682.0
111.878	63.3	1613.0
112.898	63.3	851.0
113.915	63.3	1294.0
114.935	63.3	961.0
115.954	63.3	504.0
116.969	63.3	129.0
117.987	63.3	408.0
119.007	63.3	334.0
120.019	63.3	92.0
121.032	63.3	259.0
122.051	63.3	636.0
123.066	63.3	1569.0
124.076	63.3	323.0
125.089	63.3	41.0
126.102	63.3	22.0
127.111	63.3	61.0
128.12	63.3	184.0
129.132	63.3	1897.0
130.142	63.3	3557.0
131.147	63.3	411.0
132.115	63.3	430.0
133.003	63.3	796.0
133.763	63.3	805.0
134.375	63.3	650.0
134.87	63.3	710.0
135.261	63.3	426.0
135.557	63.3	551.0
135.78	63.3	513.0
135.95	63.3	547.0
34.997	64.3	13.0
35.03	64.3	32.0
35.132	64.3	18.0
35.334	64.3	40.0
35.642	64.3	38.0
36.041	64.3	83.0
36.532	64.3	55.0
37.106	64.3	68.0
37.753	64.3	183.0
38.459	64.3	874.0
39.219	64.3	344.0
40.031	64.3	62.0
40.886	64.3	104.0
41.775	64.3	125.0
42.69	64.3	119.0
43.633	64.3	68.0
44.599	64.3	76.0
45.584	64.3	61.0
46.585	64.3	59.0
47.602	64.3	161.0
48.628	64.3	420.0
49.661	64.3	1172.0
50.7	64.3	108.0
51.745	64.3	263.0
52.794	64.3	72.0
53.843	64.3	72.0
54.893	64.3	67.0
55.946	64.3	105.0
57.003	64.3	388.0
58.058	64.3	213.0
59.112	64.3	62.0
60.169	64.3	251.0
61.226	64.3	1590.0
62.277	64.3	1247.0
63.33	64.3	1080.0
64.385	64.3	198.0
65.436	64.3	57.0
66.483	64.3	41.0
67.53	64.3	204.0
68.58	64.3	692.0
69.629	64.3	368.0
70.674	64.3	219.0
71.715	64.3	358.0
72.76	64.3	61.0
73.804	64.3	490.0
74.842	64.3	1500.0
75.882	64.3	440.0
76.924	64.3	354.0
77.963	64.3	1311.0
78.998	64.3	276.0
80.034	64.3	44.0
81.073	64.3	91.0
82.108	64.3	104.0
83.142	64.3	74.0
84.175	64.3	46.0
85.211	64.3	266.0
86.243	64.3	647.0
87.272	64.3	71.0
88.304	64.3	85.0
89.336	64.3	303.0
90.364	64.3	177.0
91.395	64.3	67.0
92.426	64.3	50.0
93.455	64.3	58.0
94.482	64.3	42.0
95.507	64.3	45.0
96.535	64.3	167.0
97.564	64.3	932.0
98.589	64.3	578.0
99.612	64.3	291.0
100.635	64.3	163.0
101.661	64.3	87.0
102.686	64.3	651.0
103.707	64.3	1521.0
104.73	64.3	839.0
105.754	64.3	653.0
106.776	64.3	1137.0
107.797	64.3	749.0
108.82	64.3	112.0
109.844	64.3	472.0
110.863	64.3	1381.0
111.881	64.3	787.0
112.9	64.3	165.0
113.922	64.3	56.0
114.941	64.3	164.0
115.954	64.3	139.0
116.974	64.3	48.0
117.994	64.3	535.0
119.007	64.3	537.0
120.022	64.3	389.0
121.04	64.3	427.0
122.055	64.3	1224.0
123.066	64.3	772.0
124.08	64.3	1067.0
125.093	64.3	837.0
126.102	64.3	346.0
127.111	64.3	1251.0
128.124	64.3	768.0
129.137	64.3	616.0
130.146	64.3	1441.0
131.149	64.3	152.0
132.12	64.3	104.0
133.006	64.3	350.0
133.763	64.3	568.0
134.378	64.3	1234.0
134.874	64.3	829.0
135.263	64.3	738.0
135.561	64.3	808.0
135.781	64.3	887.0
135.948	64.3	761.0
34.997	65.3	7.0
35.03	65.3	17.0
35.132	65.3	11.0
35.334	65.3	20.0
35.64	65.3	33.0
36.04	65.3	270.0
36.532	65.3	553.0
37.106	65.3	202.0
37.751	65.3	443.0
38.458	65.3	1476.0
39.22	65.3	900.0
40.033	65.3	614.0
40.884	65.3	102.0
41.77	65.3	128.0
42.69	65.3	146.0
43.633	65.3	115.0
44.596	65.3	90.0
45.581	65.3	87.0
46.584	65.3	76.0
47.596	65.3	641.0
48.621	65.3	375.0
49.656	65.3	380.0
50.695	65.3	63.0
51.736	65.3	110.0
52.787	65.3	634.0
53.841	65.3	81.0
54.891	65.3	57.0
55.942	65.3	61.0
56.998	65.3	951.0
58.053	65.3	1104.0
59.105	65.3	2037.0
60.163	65.3	137.0
61.221	65.3	378.0
62.272	65.3	427.0
63.324	65.3	213.0
64.38	65.3	48.0
65.432	65.3	251.0
66.479	65.3	929.0
67.527	65.3	139.0
68.577	65.3	455.0
69.623	65.3	531.0
70.665	65.3	78.0
71.711	65.3	184.0
72.758	65.3	759.0
73.799	65.3	333.0
74.838	65.3	870.0
75.878	65.3	261.0
76.921	65.3	334.0
77.96	65.3	1545.0
78.994	65.3	362.0
80.03	65.3	71.0
81.07	65.3	57.0
82.107	65.3	1213.0
83.14	65.3	755.0
84.172	65.3	60.0
85.205	65.3	111.0
86.24	65.3	785.0
87.27	65.3	155.0
88.3	65.3	44.0
89.332	65.3	36.0
90.362	65.3	46.0
91.393	65.3	42.0
92.424	65.3	54.0
93.452	65.3	45.0
94.478	65.3	35.0
95.507	65.3	32.0
96.537	65.3	49.0
97.562	65.3	123.0
98.584	65.3	38.0
99.61	65.3	38.0
100.636	65.3	69.0
101.66	65.3	1753.0
102.682	65.3	1103.0
103.706	65.3	173.0
104.732	65.3	59.0
105.754	65.3	1272.0
106.772	65.3	1572.0
107.793	65.3	2095.0
108.818	65.3	115.0
109.841	65.3	37.0
110.859	65.3	52.0
111.877	65.3	50.0
112.898	65.3	343.0
113.92	65.3	226.0
114.937	65.3	1224.0
115.951	65.3	1264.0
116.969	65.3	276.0
117.989	65.3	1183.0
119.004	65.3	1220.0
120.018	65.3	74.0
121.035	65.3	80.0
122.052	65.3	866.0
123.064	65.3	412.0
124.079	65.3	353.0
125.093	65.3	612.0
126.101	65.3	685.0
127.109	65.3	1234.0
128.122	65.3	862.0
129.135	65.3	537.0
130.142	65.3	707.0
131.147	65.3	153.0
132.118	65.3	30.0
133.005	65.3	25.0
133.761	65.3	73.0
134.374	65.3	372.0
134.868	65.3	1297.0
135.26	65.3	1377.0
135.556	65.3	541.0
135.776	65.3	318.0
135.944	65.3	139.0
34.997	66.3	73.0
35.03	66.3	77.0
35.134	66.3	61.0
35.335	66.3	50.0
35.641	66.3	28.0
36.041	66.3	69.0
36.534	66.3	300.0
37.106	66.3	390.0
37.748	66.3	421.0
38.458	66.3	304.0
39.223	66.3	137.0
40.03	66.3	89.0
40.881	66.3	65.0
41.771	66.3	85.0
42.689	66.3	335.0
43.629	66.3	602.0
44.596	66.3	57.0
45.583	66.3	233.0
46.582	66.3	458.0
47.596	66.3	266.0
48.623	66.3	528.0
49.66	66.3	434.0
50.7	66.3	327.0
51.742	66.3	290.0
52.789	66.3	158.0
53.843	66.3	1974.0
54.894	66.3	1920.0
55.946	66.3	112.0
57.004	66.3	53.0
58.059	66.3	105.0
59.111	66.3	420.0
60.167	66.3	799.0
61.224	66.3	815.0
62.278	66.3	96.0
63.33	66.3	70.0
64.383	66.3	49.0
65.435	66.3	1008.0
66.483	66.3	1294.0
67.533	66.3	402.0
68.583	66.3	953.0
69.628	66.3	344.0
70.67	66.3	91.0
71.717	66.3	110.0
72.76	66.3	493.0
73.8	66.3	2096.0
74.843	66.3	1080.0
75.884	66.3	242.0
76.922	66.3	41.0
77.961	66.3	71.0
79.0	66.3	674.0
80.036	66.3	181.0
81.071	66.3	171.0
82.109	66.3	502.0
83.145	66.3	236.0
84.177	66.3	45.0
85.209	66.3	47.0
86.244	66.3	40.0
87.278	66.3	454.0
88.306	66.3	270.0
89.335	66.3	58.0
90.368	66.3	48.0
91.396	66.3	51.0
92.424	66.3	42.0
93.455	66.3	224.0
94.482	66.3	795.0
95.509	66.3	1164.0
96.537	66.3	660.0
97.565	66.3	37.0
98.592	66.3	47.0
99.615	66.3	115.0
100.637	66.3	159.0
101.662	66.3	1564.0
102.687	66.3	939.0
103.709	66.3	692.0
104.733	66.3	595.0
105.758	66.3	1276.0
106.776	66.3	1058.0
107.797	66.3	938.0
108.822	66.3	564.0
109.843	66.3	292.0
110.859	66.3	643.0
111.881	66.3	720.0
112.905	66.3	668.0
113.923	66.3	204.0
114.938	66.3	327.0
115.957	66.3	812.0
116.975	66.3	695.0
117.991	66.3	729.0
119.009	66.3	552.0
120.028	66.3	36.0
121.041	66.3	114.0
122.053	66.3	764.0
123.071	66.3	243.0
124.084	66.3	522.0
125.092	66.3	737.0
126.105	66.3	681.0
127.118	66.3	575.0
128.125	66.3	1029.0
129.134	66.3	863.0
130.147	66.3	361.0
131.154	66.3	572.0
132.118	66.3	112.0
133.003	66.3	264.0
133.765	66.3	108.0
134.381	66.3	106.0
134.872	66.3	290.0
135.261	66.3	231.0
135.56	66.3	133.0
135.779	66.3	140.0
135.943	66.3	111.0
34.996	67.3	490.0
35.033	67.3	453.0
35.135	67.3	300.0
35.333	67.3	150.0
35.639	67.3	50.0
36.043	67.3	45.0
36.533	67.3	418.0
37.103	67.3	478.0
37.749	67.3	1113.0
38.46	67.3	813.0
39.22	67.3	569.0
40.029	67.3	270.0
40.883	67.3	134.0
41.773	67.3	125.0
42.689	67.3	132.0
43.63	67.3	1261.0
44.598	67.3	943.0
45.584	67.3	621.0
46.583	67.3	2167.0
47.598	67.3	488.0
48.627	67.3	606.0
49.661	67.3	242.0
50.699	67.3	87.0
51.746	67.3	273.0
52.796	67.3	486.0
53.846	67.3	1412.0
54.898	67.3	1166.0
55.953	67.3	133.0
57.006	67.3	878.0
58.061	67.3	161.0
59.116	67.3	53.0
60.171	67.3	108.0
61.226	67.3	367.0
62.279	67.3	82.0
63.335	67.3	48.0
64.388	67.3	444.0
65.435	67.3	378.0
66.486	67.3	388.0
67.537	67.3	1135.0
68.586	67.3	66.0
69.629	67.3	66.0
70.675	67.3	90.0
71.721	67.3	67.0
72.763	67.3	464.0
73.804	67.3	1359.0
74.847	67.3	810.0
75.889	67.3	87.0
76.927	67.3	74.0
77.964	67.3	123.0
79.004	67.3	762.0
80.04	67.3	382.0
81.073	67.3	220.0
82.11	67.3	32.0
83.148	67.3	779.0
84.179	67.3	709.0
85.211	67.3	475.0
86.247	67.3	1107.0
87.281	67.3	1817.0
88.309	67.3	1445.0
89.337	67.3	55.0
90.372	67.3	115.0
91.402	67.3	45.0
92.428	67.3	62.0
93.455	67.3	42.0
94.486	67.3	96.0
95.514	67.3	930.0
96.539	67.3	732.0
97.567	67.3	262.0
98.595	67.3	768.0
99.617	67.3	728.0
100.644	67.3	28.0
101.669	67.3	116.0
102.691	67.3	444.0
103.713	67.3	703.0
104.737	67.3	1169.0
105.762	67.3	417.0
106.781	67.3	371.0
107.801	67.3	841.0
108.826	67.3	1856.0
109.848	67.3	499.0
110.865	67.3	207.0
111.884	67.3	490.0
112.907	67.3	2140.0
113.929	67.3	868.0
114.945	67.3	532.0
115.959	67.3	768.0
116.979	67.3	830.0
117.998	67.3	1228.0
119.013	67.3	254.0
120.027	67.3	37.0
121.044	67.3	45.0
122.058	67.3	361.0
123.07	67.3	591.0
124.083	67.3	1281.0
125.098	67.3	818.0
126.107	67.3	1302.0
127.115	67.3	950.0
128.128	67.3	858.0
129.14	67.3	597.0
130.148	67.3	292.0
131.152	67.3	109.0
132.123	67.3	206.0
133.01	67.3	321.0
133.765	67.3	165.0
134.379	67.3	522.0
134.876	67.3	487.0
135.265	67.3	248.0
135.558	67.3	370.0
135.782	67.3	517.0
135.95	67.3	799.0
34.999	68.3	845.0
35.032	68.3	729.0
35.134	68.3	617.0
35.335	68.3	493.0
35.641	68.3	128.0
36.04	68.3	58.0
36.532	68.3	62.0
37.106	68.3	77.0
37.749	68.3	529.0
38.459	68.3	958.0
39.222	68.3	1285.0
40.03	68.3	630.0
40.881	68.3	160.0
41.771	68.3	94.0
42.689	68.3	86.0
43.63	68.3	948.0
44.597	68.3	375.0
45.583	68.3	65.0
46.581	68.3	145.0
47.595	68.3	497.0
48.623	68.3	1388.0
49.657	68.3	1198.0
50.696	68.3	203.0
51.741	68.3	41.0
52.79	68.3	182.0
53.841	68.3	112.0
54.895	68.3	84.0
55.948	68.3	237.0
57.001	68.3	903.0
58.058	68.3	103.0
59.113	68.3	657.0
60.167	68.3	907.0
61.223	68.3	1377.0
62.276	68.3	141.0
63.328	68.3	563.0
64.383	68.3	919.0
65.434	68.3	628.0
66.481	68.3	112.0
67.53	68.3	1325.0
68.581	68.3	1335.0
69.628	68.3	235.0
70.671	68.3	96.0
71.717	68.3	69.0
72.762	68.3	514.0
73.801	68.3	994.0
74.841	68.3	988.0
75.884	68.3	1394.0
76.925	68.3	230.0
77.96	68.3	73.0
78.999	68.3	871.0
80.037	68.3	1283.0
81.071	68.3	522.0
82.106	68.3	248.0
83.143	68.3	285.0
84.178	68.3	158.0
85.209	68.3	93.0
86.244	68.3	229.0
87.279	68.3	79.0
88.308	68.3	87.0
89.335	68.3	61.0
90.367	68.3	250.0
91.4	68.3	1021.0
92.425	68.3	53.0
93.452	68.3	56.0
94.484	68.3	40.0
95.513	68.3	180.0
96.538	68.3	62.0
97.564	68.3	307.0
98.593	68.3	965.0
99.618	68.3	227.0
100.641	68.3	56.0
101.665	68.3	205.0
102.691	68.3	647.0
103.714	68.3	1256.0
104.734	68.3	1049.0
105.758	68.3	1445.0
106.781	68.3	401.0
107.801	68.3	321.0
108.823	68.3	875.0
109.845	68.3	492.0
110.864	68.3	729.0
111.882	68.3	1377.0
112.902	68.3	517.0
113.925	68.3	245.0
114.943	68.3	239.0
115.957	68.3	827.0
116.977	68.3	3056.0
117.995	68.3	1042.0
119.009	68.3	60.0
120.024	68.3	332.0
121.042	68.3	47.0
122.055	68.3	27.0
123.069	68.3	744.0
124.087	68.3	1136.0
125.096	68.3	608.0
126.105	68.3	931.0
127.119	68.3	1327.0
128.129	68.3	586.0
129.135	68.3	758.0
130.145	68.3	151.0
131.153	68.3	64.0
132.12	68.3	66.0
133.003	68.3	59.0
133.764	68.3	656.0
134.38	68.3	1765.0
134.872	68.3	919.0
135.263	68.3	397.0
135.561	68.3	225.0
135.78	68.3	314.0
135.946	68.3	428.0
34.995	69.3	146.0
35.029	69.3	124.0
35.132	69.3	95.0
35.333	69.3	56.0
35.641	69.3	50.0
36.042	69.3	75.0
36.532	69.3	64.0
37.105	69.3	486.0
37.75	69.3	583.0
38.457	69.3	71.0
39.219	69.3	159.0
40.031	69.3	175.0
40.881	69.3	58.0
41.768	69.3	56.0
42.686	69.3	396.0
43.63	69.3	262.0
44.595	69.3	1729.0
45.577	69.3	628.0
46.578	69.3	161.0
47.594	69.3	790.0
48.619	69.3	600.0
49.652	69.3	740.0
50.691	69.3	58.0
51.737	69.3	180.0
52.786	69.3	707.0
53.837	69.3	100.0
54.89	69.3	94.0
55.944	69.3	165.0
56.997	69.3	1364.0
58.051	69.3	2729.0
59.108	69.3	1038.0
60.164	69.3	1367.0
61.217	69.3	956.0
62.27	69.3	60.0
63.327	69.3	75.0
64.379	69.3	97.0
65.429	69.3	317.0
66.477	69.3	68.0
67.527	69.3	632.0
68.578	69.3	1059.0
69.622	69.3	1657.0
70.667	69.3	418.0
71.714	69.3	78.0
72.757	69.3	959.0
73.796	69.3	1016.0
74.837	69.3	724.0
75.878	69.3	982.0
76.919	69.3	287.0
77.956	69.3	90.0
78.995	69.3	357.0
80.033	69.3	1100.0
81.066	69.3	188.0
82.103	69.3	1096.0
83.141	69.3	207.0
84.174	69.3	327.0
85.205	69.3	835.0
86.239	69.3	151.0
87.275	69.3	58.0
88.306	69.3	71.0
89.332	69.3	70.0
90.363	69.3	61.0
91.397	69.3	170.0
92.424	69.3	155.0
93.449	69.3	55.0
94.479	69.3	60.0
95.51	69.3	69.0
96.535	69.3	47.0
97.559	69.3	51.0
98.589	69.3	28.0
99.616	69.3	59.0
100.637	69.3	50.0
101.662	69.3	20.0
102.689	69.3	273.0
103.71	69.3	1058.0
104.734	69.3	1140.0
105.758	69.3	1781.0
106.777	69.3	1115.0
107.797	69.3	1360.0
108.82	69.3	422.0
109.844	69.3	593.0
110.861	69.3	856.0
111.878	69.3	493.0
112.9	69.3	690.0
113.921	69.3	1029.0
114.938	69.3	961.0
115.954	69.3	816.0
116.973	69.3	1060.0
117.99	69.3	211.0
119.006	69.3	594.0
120.023	69.3	533.0
121.039	69.3	319.0
122.052	69.3	504.0
123.066	69.3	454.0
124.083	69.3	957.0
125.094	69.3	580.0
126.101	69.3	1359.0
127.113	69.3	672.0
128.127	69.3	949.0
129.135	69.3	163.0
130.141	69.3	55.0
131.149	69.3	230.0
132.118	69.3	359.0
132.999	69.3	142.0
133.759	69.3	97.0
134.379	69.3	159.0
134.87	69.3	331.0
135.255	69.3	668.0
135.554	69.3	837.0
135.78	69.3	901.0
135.943	69.3	798.0
34.996	70.3	26.0
35.032	70.3	30.0
35.133	70.3	17.0
35.333	70.3	39.0
35.642	70.3	60.0
36.044	70.3	62.0
36.533	70.3	82.0
37.103	70.3	91.0
37.751	70.3	106.0
38.46	70.3	373.0
39.218	70.3	1789.0
40.029	70.3	1148.0
40.883	70.3	705.0
41.77	70.3	128.0
42.686	70.3	361.0
43.63	70.3	1350.0
44.598	70.3	1890.0
45.582	70.3	872.0
46.58	70.3	73.0
47.595	70.3	52.0
48.622	70.3	563.0
49.656	70.3	644.0
50.694	70.3	89.0
51.741	70.3	54.0
52.792	70.3	38.0
53.84	70.3	78.0
54.892	70.3	95.0
55.948	70.3	169.0
57.001	70.3	310.0
58.055	70.3	149.0
59.112	70.3	369.0
60.17	70.3	755.0
61.223	70.3	1262.0
62.273	70.3	107.0
63.328	70.3	98.0
64.383	70.3	78.0
65.433	70.3	292.0
66.481	70.3	327.0
67.532	70.3	101.0
68.582	70.3	106.0
69.628	70.3	410.0
70.672	70.3	90.0
71.717	70.3	93.0
72.763	70.3	79.0
73.805	70.3	60.0
74.843	70.3	645.0
75.883	70.3	1669.0
76.925	70.3	85.0
77.962	70.3	79.0
78.998	70.3	1041.0
80.036	70.3	1057.0
81.073	70.3	796.0
82.109	70.3	680.0
83.141	70.3	181.0
84.177	70.3	416.0
85.211	70.3	1430.0
86.242	70.3	220.0
87.274	70.3	89.0
88.305	70.3	208.0
89.337	70.3	280.0
90.368	70.3	67.0
91.397	70.3	50.0
92.429	70.3	244.0
93.457	70.3	51.0
94.482	70.3	250.0
95.512	70.3	1951.0
96.54	70.3	205.0
97.564	70.3	59.0
98.589	70.3	49.0
99.617	70.3	591.0
100.646	70.3	896.0
101.667	70.3	200.0
102.691	70.3	451.0
103.718	70.3	1150.0
104.741	70.3	1241.0
105.759	70.3	1219.0
106.781	70.3	440.0
107.804	70.3	797.0
108.826	70.3	1012.0
109.844	70.3	1575.0
110.863	70.3	544.0
111.886	70.3	1049.0
112.906	70.3	622.0
113.923	70.3	1561.0
114.941	70.3	474.0
115.961	70.3	588.0
116.978	70.3	930.0
117.993	70.3	260.0
119.011	70.3	32.0
120.029	70.3	32.0
121.041	70.3	904.0
122.054	70.3	1541.0
123.071	70.3	1454.0
124.086	70.3	936.0
125.094	70.3	968.0
126.102	70.3	1096.0
127.117	70.3	1150.0
128.131	70.3	63.0
129.137	70.3	32.0
130.145	70.3	442.0
131.153	70.3	559.0
132.121	70.3	281.0
133.002	70.3	72.0
133.761	70.3	29.0
134.382	70.3	24.0
134.874	70.3	27.0
135.257	70.3	139.0
135.554	70.3	587.0
135.782	70.3	672.0
135.947	70.3	548.0
34.996	71.3	13.0
35.031	71.3	19.0
35.136	71.3	24.0
35.337	71.3	31.0
35.641	71.3	57.0
36.041	71.3	107.0
36.532	71.3	313.0
37.105	71.3	198.0
37.749	71.3	75.0
38.457	71.3	67.0
39.22	71.3	462.0
40.029	71.3	1727.0
40.879	71.3	819.0
41.769	71.3	64.0
42.688	71.3	87.0
43.629	71.3	60.0
44.594	71.3	205.0
45.582	71.3	965.0
46.581	71.3	116.0
47.594	71.3	395.0
48.621	71.3	497.0
49.656	71.3	588.0
50.694	71.3	116.0
51.738	71.3	46.0
52.79	71.3	275.0
53.841	71.3	361.0
54.893	71.3	85.0
55.949	71.3	480.0
57.003	71.3	617.0
58.056	71.3	1824.0
59.112	71.3	2563.0
60.169	71.3	395.0
61.221	71.3	91.0
62.276	71.3	78.0
63.331	71.3	428.0
64.381	71.3	252.0
65.432	71.3	1890.0
66.485	71.3	1906.0
67.535	71.3	169.0
68.58	71.3	112.0
69.626	71.3	73.0
70.674	71.3	57.0
71.718	71.3	76.0
72.758	71.3	55.0
73.801	71.3	62.0
74.845	71.3	56.0
75.882	71.3	152.0
76.922	71.3	567.0
77.964	71.3	324.0
78.999	71.3	1271.0
80.034	71.3	595.0
81.072	71.3	574.0
82.109	71.3	1497.0
83.144	71.3	1374.0
84.175	71.3	474.0
85.209	71.3	80.0
86.245	71.3	57.0
87.277	71.3	64.0
88.305	71.3	212.0
89.337	71.3	428.0
90.369	71.3	52.0
91.398	71.3	37.0
92.425	71.3	46.0
93.455	71.3	50.0
94.486	71.3	124.0
95.511	71.3	350.0
96.537	71.3	1152.0
97.567	71.3	697.0
98.593	71.3	824.0
99.617	71.3	197.0
100.643	71.3	718.0
101.67	71.3	915.0
102.693	71.3	546.0
103.715	71.3	114.0
104.739	71.3	80.0
105.763	71.3	727.0
106.781	71.3	514.0
107.801	71.3	1065.0
108.825	71.3	994.0
109.847	71.3	1640.0
110.865	71.3	1044.0
111.882	71.3	588.0
112.905	71.3	113.0
113.927	71.3	327.0
114.943	71.3	776.0
115.958	71.3	1190.0
116.977	71.3	571.0
117.997	71.3	664.0
119.011	71.3	47.0
120.024	71.3	257.0
121.041	71.3	973.0
122.059	71.3	1331.0
123.071	71.3	2036.0
124.082	71.3	1521.0
125.097	71.3	761.0
126.108	71.3	895.0
127.115	71.3	399.0
128.126	71.3	56.0
129.139	71.3	58.0
130.148	71.3	293.0
131.15	71.3	1310.0
132.119	71.3	88.0
133.008	71.3	130.0
133.765	71.3	416.0
134.378	71.3	1141.0
134.872	71.3	1253.0
135.261	71.3	994.0
135.557	71.3	435.0
135.777	71.3	295.0
135.945	71.3	261.0
34.997	72.3	51.0
35.032	72.3	41.0
35.133	72.3	32.0
35.334	72.3	28.0
35.642	72.3	45.0
36.043	72.3	79.0
36.532	72.3	109.0
37.105	72.3	126.0
37.751	72.3	86.0
38.456	72.3	438.0
39.217	72.3	1905.0
40.03	72.3	647.0
40.881	72.3	94.0
41.769	72.3	88.0
42.688	72.3	82.0
43.63	72.3	92.0
44.595	72.3	1756.0
45.58	72.3	866.0
46.581	72.3	1071.0
47.594	72.3	1682.0
48.619	72.3	1214.0
49.656	72.3	50.0
50.695	72.3	55.0
51.737	72.3	76.0
52.787	72.3	997.0
53.843	72.3	1588.0
54.895	72.3	79.0
55.945	72.3	69.0
57.0	72.3	69.0
58.058	72.3	249.0
59.11	72.3	997.0
60.165	72.3	716.0
61.223	72.3	449.0
62.275	72.3	159.0
63.329	72.3	436.0
64.384	72.3	460.0
65.433	72.3	10500.0
66.481	72.3	1327.0
67.533	72.3	565.0
68.583	72.3	1155.0
69.626	72.3	1371.0
70.67	72.3	411.0
71.717	72.3	1125.0
72.762	72.3	488.0
73.802	72.3	120.0
74.843	72.3	61.0
75.884	72.3	378.0
76.922	72.3	1282.0
77.961	72.3	524.0
79.001	72.3	1154.0
80.038	72.3	142.0
81.072	72.3	74.0
82.108	72.3	93.0
83.144	72.3	95.0
84.177	72.3	64.0
85.208	72.3	73.0
86.244	72.3	80.0
87.279	72.3	107.0
88.307	72.3	62.0
89.336	72.3	42.0
90.37	72.3	285.0
91.401	72.3	438.0
92.428	72.3	56.0
93.454	72.3	537.0
94.484	72.3	1510.0
95.513	72.3	200.0
96.536	72.3	112.0
97.564	72.3	240.0
98.593	72.3	506.0
99.618	72.3	182.0
100.64	72.3	171.0
101.665	72.3	950.0
102.692	72.3	2306.0
103.716	72.3	449.0
104.737	72.3	61.0
105.761	72.3	1460.0
106.783	72.3	825.0
107.803	72.3	121.0
108.825	72.3	250.0
109.847	72.3	689.0
110.865	72.3	452.0
111.883	72.3	609.0
112.907	72.3	779.0
113.927	72.3	319.0
114.943	72.3	464.0
115.96	72.3	581.0
116.98	72.3	821.0
117.996	72.3	1420.0
119.01	72.3	271.0
120.027	72.3	188.0
121.043	72.3	679.0
122.056	72.3	1324.0
123.068	72.3	541.0
124.085	72.3	758.0
125.098	72.3	862.0
126.105	72.3	175.0
127.116	72.3	69.0
128.129	72.3	318.0
129.138	72.3	163.0
130.146	72.3	52.0
131.154	72.3	67.0
132.122	72.3	1077.0
133.004	72.3	1236.0
133.764	72.3	1478.0
134.381	72.3	498.0
134.87	72.3	344.0
135.258	72.3	594.0
135.557	72.3	1260.0
135.78	72.3	1355.0
135.944	72.3	1169.0
34.997	73.3	118.0
35.031	73.3	81.0
35.133	73.3	113.0
35.334	73.3	209.0
35.642	73.3	371.0
36.041	73.3	299.0
36.531	73.3	93.0
37.105	73.3	70.0
37.75	73.3	62.0
38.457	73.3	43.0
39.218	73.3	87.0
40.029	73.3	82.0
40.882	73.3	78.0
41.77	73.3	72.0
42.685	73.3	74.0
43.628	73.3	197.0
44.596	73.3	552.0
45.579	73.3	258.0
46.577	73.3	145.0
47.592	73.3	99.0
48.618	73.3	89.0
49.652	73.3	53.0
50.694	73.3	37.0
51.74	73.3	296.0
52.789	73.3	410.0
53.838	73.3	554.0
54.892	73.3	320.0
55.949	73.3	237.0
57.004	73.3	197.0
58.056	73.3	85.0
59.113	73.3	406.0
60.17	73.3	94.0
61.223	73.3	81.0
62.275	73.3	171.0
63.331	73.3	106.0
64.384	73.3	101.0
65.433	73.3	561.0
66.482	73.3	379.0
67.534	73.3	68.0
68.581	73.3	109.0
69.626	73.3	121.0
70.673	73.3	109.0
71.717	73.3	196.0
72.758	73.3	76.0
73.799	73.3	63.0
74.841	73.3	60.0
75.884	73.3	66.0
76.924	73.3	102.0
77.961	73.3	134.0
78.998	73.3	139.0
80.036	73.3	40.0
81.073	73.3	77.0
82.109	73.3	75.0
83.142	73.3	100.0
84.176	73.3	80.0
85.212	73.3	67.0
86.245	73.3	59.0
87.276	73.3	43.0
88.307	73.3	57.0
89.337	73.3	173.0
90.367	73.3	1170.0
91.397	73.3	916.0
92.429	73.3	740.0
93.457	73.3	121.0
94.483	73.3	451.0
95.511	73.3	66.0
96.54	73.3	40.0
97.566	73.3	219.0
98.591	73.3	316.0
99.617	73.3	1102.0
100.646	73.3	1384.0
101.67	73.3	438.0
102.691	73.3	666.0
103.717	73.3	215.0
104.744	73.3	1705.0
105.763	73.3	215.0
106.781	73.3	44.0
107.804	73.3	33.0
108.83	73.3	244.0
109.85	73.3	534.0
110.865	73.3	600.0
111.885	73.3	954.0
112.906	73.3	1631.0
113.923	73.3	423.0
114.94	73.3	657.0
115.96	73.3	1011.0
116.978	73.3	280.0
117.994	73.3	756.0
119.01	73.3	2137.0
120.028	73.3	390.0
121.043	73.3	39.0
122.055	73.3	102.0
123.071	73.3	807.0
124.087	73.3	299.0
125.097	73.3	176.0
126.104	73.3	92.0
127.117	73.3	63.0
128.131	73.3	225.0
129.137	73.3	225.0
130.145	73.3	1128.0
131.154	73.3	1062.0
132.122	73.3	2989.0
133.003	73.3	1672.0
133.763	73.3	842.0
134.382	73.3	140.0
134.873	73.3	35.0
135.256	73.3	46.0
135.554	73.3	49.0
135.781	73.3	78.0
135.943	73.3	115.0
34.994	74.3	1103.0
35.032	74.3	1047.0
35.134	74.3	1081.0
35.332	74.3	1173.0
35.64	74.3	682.0
36.043	74.3	206.0
36.533	74.3	42.0
37.103	74.3	150.0
37.749	74.3	545.0
38.46	74.3	489.0
39.219	74.3	1234.0
40.028	74.3	916.0
40.881	74.3	118.0
41.768	74.3	435.0
42.683	74.3	108.0
43.627	74.3	96.0
44.595	74.3	135.0
45.578	74.3	191.0
46.575	74.3	76.0
47.588	74.3	75.0
48.616	74.3	66.0
49.65	74.3	67.0
50.689	74.3	477.0
51.734	74.3	808.0
52.783	74.3	389.0
53.834	74.3	642.0
54.888	74.3	970.0
55.943	74.3	705.0
56.998	74.3	526.0
58.053	74.3	57.0
59.109	74.3	91.0
60.164	74.3	315.0
61.216	74.3	1248.0
62.271	74.3	99.0
63.327	74.3	273.0
64.377	74.3	952.0
65.426	74.3	450.0
66.479	74.3	180.0
67.529	74.3	96.0
68.575	74.3	58.0
69.62	74.3	211.0
70.668	74.3	391.0
71.714	74.3	786.0
72.754	74.3	126.0
73.798	74.3	1264.0
74.841	74.3	688.0
75.879	74.3	154.0
76.918	74.3	50.0
77.959	74.3	42.0
78.997	74.3	514.0
80.032	74.3	1155.0
81.069	74.3	189.0
82.108	74.3	568.0
83.142	74.3	1321.0
84.172	74.3	84.0
85.208	74.3	105.0
86.243	74.3	1643.0
87.273	74.3	328.0
88.303	74.3	41.0
89.334	74.3	40.0
90.365	74.3	56.0
91.395	74.3	645.0
92.424	74.3	546.0
93.454	74.3	198.0
94.481	74.3	36.0
95.508	74.3	39.0
96.536	74.3	830.0
97.563	74.3	708.0
98.587	74.3	78.0
99.613	74.3	48.0
100.642	74.3	78.0
101.666	74.3	905.0
102.687	74.3	661.0
103.714	74.3	221.0
104.74	74.3	953.0
105.76	74.3	103.0
106.779	74.3	157.0
107.803	74.3	1193.0
108.824	74.3	837.0
109.842	74.3	955.0
110.865	74.3	858.0
111.885	74.3	1107.0
112.902	74.3	629.0
113.922	74.3	413.0
114.943	74.3	663.0
115.961	74.3	595.0
116.973	74.3	636.0
117.991	74.3	948.0
119.01	74.3	715.0
120.023	74.3	605.0
121.037	74.3	1078.0
122.055	74.3	664.0
123.071	74.3	114.0
124.08	74.3	184.0
125.091	74.3	39.0
126.105	74.3	27.0
127.114	74.3	48.0
128.124	74.3	751.0
129.135	74.3	694.0
130.145	74.3	170.0
131.148	74.3	275.0
132.115	74.3	339.0
133.001	74.3	512.0
133.762	74.3	330.0
134.377	74.3	202.0
134.867	74.3	212.0
135.256	74.3	862.0
135.555	74.3	1849.0
135.777	74.3	1652.0
135.942	74.3	1358.0
34.997	75.3	134.0
35.032	75.3	139.0
35.136	75.3	189.0
35.337	75.3	189.0
35.642	75.3	89.0
36.043	75.3	43.0
36.536	75.3	63.0
37.107	75.3	612.0
37.749	75.3	2193.0
38.457	75.3	2985.0
39.22	75.3	2501.0
40.031	75.3	875.0
40.88	75.3	1148.0
41.769	75.3	3324.0
42.688	75.3	909.0
43.629	75.3	1372.0
44.595	75.3	1588.0
45.581	75.3	1093.0
46.581	75.3	60.0
47.592	75.3	91.0
48.619	75.3	63.0
49.658	75.3	157.0
50.696	75.3	1479.0
51.738	75.3	235.0
52.789	75.3	640.0
53.842	75.3	443.0
54.894	75.3	871.0
55.949	75.3	243.0
57.006	75.3	165.0
58.06	75.3	1048.0
59.114	75.3	195.0
60.172	75.3	61.0
61.227	75.3	83.0
62.278	75.3	752.0
63.332	75.3	634.0
64.388	75.3	781.0
65.436	75.3	89.0
66.484	75.3	113.0
67.536	75.3	132.0
68.583	75.3	112.0
69.627	75.3	924.0
70.675	75.3	386.0
71.721	75.3	737.0
72.762	75.3	92.0
73.805	75.3	121.0
74.848	75.3	710.0
75.887	75.3	1596.0
76.926	75.3	283.0
77.967	75.3	333.0
79.005	75.3	631.0
80.04	75.3	667.0
81.077	75.3	86.0
82.114	75.3	158.0
83.148	75.3	292.0
84.178	75.3	78.0
85.213	75.3	66.0
86.248	75.3	241.0
87.278	75.3	86.0
88.309	75.3	41.0
89.342	75.3	923.0
90.373	75.3	877.0
91.401	75.3	71.0
92.431	75.3	455.0
93.461	75.3	596.0
94.487	75.3	884.0
95.515	75.3	282.0
96.543	75.3	667.0
97.568	75.3	660.0
98.594	75.3	119.0
99.622	75.3	31.0
100.65	75.3	28.0
101.67	75.3	160.0
102.694	75.3	50.0
103.722	75.3	56.0
104.744	75.3	155.0
105.763	75.3	37.0
106.788	75.3	91.0
107.811	75.3	764.0
108.831	75.3	866.0
109.851	75.3	264.0
110.871	75.3	400.0
111.888	75.3	1770.0
112.908	75.3	739.0
113.931	75.3	1239.0
114.947	75.3	1507.0
115.961	75.3	777.0
116.981	75.3	1161.0
117.998	75.3	841.0
119.012	75.3	838.0
120.029	75.3	969.0
121.045	75.3	393.0
122.057	75.3	1028.0
123.072	75.3	579.0
124.089	75.3	202.0
125.098	75.3	139.0
126.107	75.3	596.0
127.121	75.3	351.0
128.132	75.3	369.0
129.138	75.3	300.0
130.149	75.3	51.0
131.156	75.3	97.0
132.122	75.3	143.0
133.006	75.3	374.0
133.769	75.3	2263.0
134.383	75.3	1764.0
134.871	75.3	716.0
135.259	75.3	915.0
135.559	75.3	830.0
135.78	75.3	578.0
135.944	75.3	482.0
34.993	76.3	22.0
35.029	76.3	12.0
35.135	76.3	27.0
35.334	76.3	38.0
35.64	76.3	37.0
36.043	76.3	58.0
36.534	76.3	66.0
37.104	76.3	56.0
37.748	76.3	106.0
38.458	76.3	512.0
39.219	76.3	1295.0
40.027	76.3	566.0
40.879	76.3	263.0
41.769	76.3	390.0
42.687	76.3	95.0
43.627	76.3	175.0
44.591	76.3	324.0
45.578	76.3	118.0
46.579	76.3	219.0
47.588	76.3	105.0
48.611	76.3	90.0
49.648	76.3	97.0
50.689	76.3	62.0
51.733	76.3	41.0
52.782	76.3	183.0
53.836	76.3	851.0
54.889	76.3	354.0
55.943	76.3	77.0
56.997	76.3	1125.0
58.052	76.3	1097.0
59.109	76.3	1110.0
60.162	76.3	77.0
61.215	76.3	92.0
62.271	76.3	114.0
63.326	76.3	1405.0
64.378	76.3	517.0
65.427	76.3	93.0
66.477	76.3	87.0
67.528	76.3	90.0
68.575	76.3	79.0
69.62	76.3	52.0
70.668	76.3	326.0
71.711	76.3	184.0
72.754	76.3	42.0
73.799	76.3	268.0
74.842	76.3	1419.0
75.88	76.3	141.0
76.918	76.3	212.0
77.96	76.3	288.0
78.998	76.3	523.0
80.032	76.3	92.0
81.068	76.3	57.0
82.107	76.3	67.0
83.141	76.3	805.0
84.172	76.3	713.0
85.207	76.3	67.0
86.243	76.3	70.0
87.275	76.3	52.0
88.303	76.3	36.0
89.333	76.3	82.0
90.367	76.3	725.0
91.398	76.3	858.0
92.423	76.3	1108.0
93.45	76.3	1018.0
94.484	76.3	917.0
95.513	76.3	139.0
96.536	76.3	36.0
97.562	76.3	106.0
98.592	76.3	1079.0
99.618	76.3	120.0
100.64	76.3	35.0
101.665	76.3	46.0
102.692	76.3	37.0
103.716	76.3	30.0
104.737	76.3	31.0
105.761	76.3	28.0
106.785	76.3	326.0
107.806	76.3	637.0
108.826	76.3	970.0
109.847	76.3	1112.0
110.868	76.3	383.0
111.886	76.3	692.0
112.903	76.3	290.0
113.922	76.3	208.0
114.944	76.3	269.0
115.96	76.3	282.0
116.973	76.3	563.0
117.992	76.3	838.0
119.011	76.3	1005.0
120.023	76.3	644.0
121.037	76.3	1581.0
122.055	76.3	239.0
123.07	76.3	85.0
124.081	76.3	1029.0
125.093	76.3	978.0
126.105	76.3	292.0
127.115	76.3	964.0
128.123	76.3	1228.0
129.134	76.3	1100.0
130.146	76.3	78.0
131.149	76.3	42.0
132.115	76.3	42.0
133.002	76.3	389.0
133.762	76.3	732.0
134.375	76.3	1638.0
134.867	76.3	1195.0
135.256	76.3	670.0
135.553	76.3	631.0
135.773	76.3	305.0
135.939	76.3	199.0
34.993	77.3	35.0
35.031	77.3	34.0
35.135	77.3	32.0
35.332	77.3	45.0
35.64	77.3	66.0
36.043	77.3	77.0
36.533	77.3	63.0
37.103	77.3	46.0
37.749	77.3	36.0
38.458	77.3	128.0
39.218	77.3	911.0
40.029	77.3	1085.0
40.882	77.3	1486.0
41.77	77.3	333.0
42.685	77.3	80.0
43.628	77.3	102.0
44.594	77.3	131.0
45.577	77.3	107.0
46.575	77.3	606.0
47.587	77.3	214.0
48.613	77.3	104.0
49.648	77.3	91.0
50.689	77.3	100.0
51.735	77.3	83.0
52.782	77.3	53.0
53.832	77.3	64.0
54.888	77.3	539.0
55.942	77.3	1386.0
56.996	77.3	1333.0
58.05	77.3	1058.0
59.107	77.3	300.0
60.164	77.3	86.0
61.216	77.3	103.0
62.269	77.3	102.0
63.325	77.3	94.0
64.377	77.3	67.0
65.426	77.3	68.0
66.477	77.3	51.0
67.528	77.3	73.0
68.574	77.3	130.0
69.62	77.3	125.0
70.67	77.3	874.0
71.713	77.3	620.0
72.755	77.3	738.0
73.799	77.3	612.0
74.843	77.3	94.0
75.879	77.3	332.0
76.918	77.3	1577.0
77.961	77.3	375.0
78.998	77.3	46.0
80.032	77.3	58.0
81.068	77.3	523.0
82.108	77.3	278.0
83.139	77.3	859.0
84.171	77.3	594.0
85.208	77.3	170.0
86.243	77.3	43.0
87.273	77.3	222.0
88.303	77.3	2516.0
89.335	77.3	1380.0
90.365	77.3	1511.0
91.394	77.3	377.0
92.425	77.3	546.0
93.453	77.3	273.0
94.479	77.3	42.0
95.508	77.3	41.0
96.538	77.3	499.0
97.564	77.3	973.0
98.589	77.3	517.0
99.618	77.3	905.0
100.645	77.3	67.0
101.666	77.3	56.0
102.689	77.3	37.0
103.715	77.3	825.0
104.739	77.3	583.0
105.76	77.3	113.0
106.782	77.3	70.0
107.807	77.3	589.0
108.828	77.3	641.0
109.848	77.3	645.0
110.868	77.3	467.0
111.885	77.3	718.0
112.902	77.3	830.0
113.924	77.3	841.0
114.943	77.3	1024.0
115.957	77.3	726.0
116.977	77.3	181.0
117.997	77.3	1027.0
119.009	77.3	562.0
120.021	77.3	945.0
121.04	77.3	909.0
122.055	77.3	431.0
123.068	77.3	71.0
124.083	77.3	54.0
125.096	77.3	56.0
126.103	77.3	552.0
127.114	77.3	443.0
128.128	77.3	305.0
129.134	77.3	53.0
130.142	77.3	63.0
131.15	77.3	39.0
132.116	77.3	72.0
132.998	77.3	162.0
133.759	77.3	78.0
134.378	77.3	171.0
134.868	77.3	269.0
135.253	77.3	121.0
135.553	77.3	58.0
135.775	77.3	38.0
135.941	77.3	25.0
34.995	78.3	39.0
35.031	78.3	40.0
35.135	78.3	43.0
35.335	78.3	29.0
35.641	78.3	57.0
36.044	78.3	62.0
36.535	78.3	56.0
37.102	78.3	153.0
37.747	78.3	687.0
38.458	78.3	392.0
39.219	78.3	707.0
40.026	78.3	2636.0
40.879	78.3	2727.0
41.769	78.3	524.0
42.686	78.3	117.0
43.627	78.3	56.0
44.594	78.3	179.0
45.58	78.3	565.0
46.578	78.3	99.0
47.589	78.3	89.0
48.615	78.3	106.0
49.651	78.3	54.0
50.69	78.3	55.0
51.736	78.3	92.0
52.787	78.3	77.0
53.837	78.3	90.0
54.889	78.3	1090.0
55.945	78.3	1445.0
57.001	78.3	1386.0
58.055	78.3	634.0
59.111	78.3	99.0
60.168	78.3	69.0
61.219	78.3	111.0
62.273	78.3	133.0
63.33	78.3	67.0
64.382	78.3	838.0
65.431	78.3	578.0
66.482	78.3	1052.0
67.533	78.3	632.0
68.578	78.3	1039.0
69.625	78.3	58.0
70.673	78.3	351.0
71.72	78.3	1272.0
72.763	78.3	348.0
73.802	78.3	208.0
74.843	78.3	103.0
75.886	78.3	418.0
76.925	78.3	93.0
77.962	78.3	69.0
78.998	78.3	781.0
80.039	78.3	172.0
81.077	78.3	237.0
82.109	78.3	92.0
83.142	78.3	185.0
84.178	78.3	74.0
85.211	78.3	68.0
86.243	78.3	40.0
87.276	78.3	176.0
88.309	78.3	890.0
89.337	78.3	420.0
90.366	78.3	466.0
91.4	78.3	417.0
92.43	78.3	451.0
93.455	78.3	183.0
94.482	78.3	349.0
95.516	78.3	884.0
96.543	78.3	784.0
97.566	78.3	686.0
98.593	78.3	254.0
99.62	78.3	143.0
100.645	78.3	137.0
101.666	78.3	41.0
102.692	78.3	269.0
103.72	78.3	1021.0
104.741	78.3	1120.0
105.763	78.3	1527.0
106.786	78.3	968.0
107.809	78.3	957.0
108.83	78.3	725.0
109.849	78.3	182.0
110.869	78.3	613.0
111.888	78.3	94.0
112.908	78.3	379.0
113.929	78.3	774.0
114.947	78.3	697.0
115.961	78.3	280.0
116.978	78.3	81.0
117.998	78.3	455.0
119.014	78.3	223.0
120.026	78.3	25.0
121.04	78.3	247.0
122.059	78.3	409.0
123.071	78.3	184.0
124.08	78.3	62.0
125.094	78.3	48.0
126.11	78.3	44.0
127.118	78.3	46.0
128.126	78.3	76.0
129.139	78.3	279.0
130.147	78.3	113.0
131.149	78.3	834.0
132.12	78.3	698.0
133.007	78.3	94.0
133.762	78.3	40.0
134.376	78.3	39.0
134.874	78.3	92.0
135.262	78.3	112.0
135.554	78.3	120.0
135.777	78.3	135.0
135.947	78.3	130.0
34.996	79.3	21.0
35.033	79.3	33.0
35.134	79.3	23.0
35.333	79.3	29.0
35.642	79.3	30.0
36.045	79.3	58.0
36.533	79.3	58.0
37.102	79.3	46.0
37.748	79.3	77.0
38.458	79.3	247.0
39.218	79.3	688.0
40.026	79.3	781.0
40.881	79.3	437.0
41.771	79.3	182.0
42.686	79.3	99.0
43.629	79.3	377.0
44.597	79.3	1457.0
45.581	79.3	926.0
46.578	79.3	454.0
47.592	79.3	73.0
[truncated: 9,110 more rows]
