# Supplementary material for: Multimodal dynamic and unclonable anti-counterfeiting using robust diamond microparticles on heterogeneous substrate
Source: Nat Commun. 2023 May 2;14:2507. doi: 10.1038/s41467-023-38178-1 (PMC10154296; doi:10.1038/s41467-023-38178-1)
Supplement: Supplementary file 3 — Source Data [file 41467_2023_38178_MOESM3_ESM.zip › Source Data/Fig 4/20_1.txt]

54.994	24.5	64.0
55.029	24.5	105.0
55.134	24.5	117.0
55.333	24.5	263.0
55.639	24.5	491.0
56.038	24.5	474.0
56.53	24.5	273.0
57.102	24.5	62.0
57.746	24.5	13.0
58.451	24.5	20.0
59.211	24.5	9.0
60.022	24.5	5.0
60.872	24.5	12.0
61.757	24.5	8.0
62.672	24.5	8.0
63.616	24.5	13.0
64.582	24.5	13.0
65.564	24.5	18.0
66.562	24.5	64.0
67.576	24.5	21.0
68.598	24.5	5.0
69.629	24.5	56.0
70.668	24.5	241.0
71.71	24.5	46.0
72.759	24.5	6.0
73.811	24.5	9.0
74.863	24.5	8.0
75.914	24.5	48.0
76.969	24.5	39.0
78.028	24.5	6.0
79.083	24.5	15.0
80.136	24.5	11.0
81.19	24.5	9.0
82.243	24.5	8.0
83.295	24.5	56.0
84.348	24.5	219.0
85.399	24.5	54.0
86.447	24.5	12.0
87.494	24.5	10.0
88.542	24.5	8.0
89.588	24.5	9.0
90.632	24.5	184.0
91.675	24.5	452.0
92.717	24.5	181.0
93.76	24.5	164.0
94.802	24.5	286.0
95.839	24.5	56.0
96.879	24.5	10.0
97.918	24.5	12.0
98.954	24.5	13.0
99.99	24.5	7.0
101.027	24.5	26.0
102.064	24.5	134.0
103.098	24.5	200.0
104.129	24.5	330.0
105.161	24.5	385.0
106.194	24.5	329.0
107.228	24.5	266.0
108.259	24.5	175.0
109.286	24.5	76.0
110.313	24.5	162.0
111.346	24.5	324.0
112.376	24.5	399.0
113.401	24.5	138.0
114.427	24.5	320.0
115.457	24.5	229.0
116.485	24.5	67.0
117.511	24.5	34.0
118.534	24.5	193.0
119.561	24.5	234.0
120.587	24.5	277.0
121.612	24.5	325.0
122.635	24.5	166.0
123.66	24.5	149.0
124.686	24.5	226.0
125.71	24.5	186.0
126.731	24.5	199.0
127.756	24.5	200.0
128.78	24.5	235.0
129.803	24.5	240.0
130.826	24.5	322.0
131.849	24.5	651.0
132.873	24.5	312.0
133.895	24.5	337.0
134.916	24.5	220.0
135.938	24.5	69.0
136.958	24.5	63.0
137.98	24.5	146.0
138.999	24.5	85.0
140.019	24.5	132.0
141.041	24.5	176.0
142.06	24.5	119.0
143.077	24.5	134.0
144.096	24.5	212.0
145.114	24.5	189.0
146.129	24.5	30.0
147.143	24.5	77.0
148.158	24.5	188.0
149.173	24.5	33.0
150.186	24.5	2.0
151.191	24.5	12.0
152.157	24.5	9.0
153.037	24.5	21.0
153.792	24.5	11.0
154.405	24.5	16.0
154.89	24.5	7.0
155.272	24.5	26.0
155.568	24.5	45.0
155.788	24.5	66.0
155.95	24.5	74.0
54.995	25.5	68.0
55.03	25.5	65.0
55.132	25.5	84.0
55.332	25.5	130.0
55.638	25.5	148.0
56.039	25.5	169.0
56.529	25.5	121.0
57.1	25.5	55.0
57.744	25.5	14.0
58.448	25.5	8.0
59.206	25.5	7.0
60.016	25.5	7.0
60.867	25.5	8.0
61.753	25.5	6.0
62.668	25.5	9.0
63.611	25.5	14.0
64.578	25.5	5.0
65.56	25.5	12.0
66.557	25.5	32.0
67.57	25.5	14.0
68.595	25.5	8.0
69.628	25.5	10.0
70.667	25.5	102.0
71.709	25.5	406.0
72.757	25.5	46.0
73.809	25.5	7.0
74.862	25.5	7.0
75.914	25.5	9.0
76.968	25.5	5.0
78.026	25.5	9.0
79.082	25.5	9.0
80.136	25.5	10.0
81.189	25.5	6.0
82.243	25.5	10.0
83.297	25.5	185.0
84.348	25.5	214.0
85.398	25.5	73.0
86.447	25.5	14.0
87.498	25.5	11.0
88.546	25.5	5.0
89.589	25.5	18.0
90.634	25.5	84.0
91.678	25.5	277.0
92.72	25.5	226.0
93.762	25.5	26.0
94.805	25.5	15.0
95.844	25.5	4.0
96.883	25.5	34.0
97.92	25.5	246.0
98.957	25.5	142.0
99.994	25.5	7.0
101.03	25.5	11.0
102.066	25.5	196.0
103.099	25.5	366.0
104.134	25.5	370.0
105.167	25.5	358.0
106.197	25.5	304.0
107.228	25.5	320.0
108.26	25.5	194.0
109.291	25.5	134.0
110.321	25.5	237.0
111.35	25.5	202.0
112.379	25.5	172.0
113.409	25.5	31.0
114.435	25.5	42.0
115.462	25.5	106.0
116.49	25.5	90.0
117.516	25.5	274.0
118.541	25.5	148.0
119.565	25.5	225.0
120.592	25.5	182.0
121.617	25.5	257.0
122.64	25.5	325.0
123.666	25.5	171.0
124.694	25.5	145.0
125.719	25.5	218.0
126.74	25.5	210.0
127.762	25.5	168.0
128.787	25.5	231.0
129.81	25.5	221.0
130.833	25.5	210.0
131.856	25.5	153.0
132.877	25.5	250.0
133.899	25.5	198.0
134.923	25.5	200.0
135.945	25.5	38.0
136.964	25.5	22.0
137.984	25.5	400.0
139.004	25.5	553.0
140.027	25.5	166.0
141.045	25.5	80.0
142.065	25.5	254.0
143.084	25.5	1025.0
144.101	25.5	487.0
145.118	25.5	265.0
146.131	25.5	78.0
147.146	25.5	21.0
148.164	25.5	19.0
149.176	25.5	98.0
150.186	25.5	171.0
151.192	25.5	57.0
152.16	25.5	20.0
153.039	25.5	49.0
153.79	25.5	295.0
154.401	25.5	462.0
154.888	25.5	219.0
155.268	25.5	112.0
155.56	25.5	103.0
155.781	25.5	123.0
155.946	25.5	185.0
54.996	26.5	3.0
55.031	26.5	4.0
55.135	26.5	4.0
55.333	26.5	5.0
55.638	26.5	4.0
56.039	26.5	10.0
56.528	26.5	10.0
57.099	26.5	23.0
57.742	26.5	108.0
58.448	26.5	115.0
59.207	26.5	39.0
60.016	26.5	8.0
60.867	26.5	6.0
61.752	26.5	9.0
62.667	26.5	6.0
63.61	26.5	7.0
64.578	26.5	9.0
65.561	26.5	7.0
66.56	26.5	5.0
67.573	26.5	4.0
68.597	26.5	6.0
69.629	26.5	2.0
70.668	26.5	20.0
71.711	26.5	63.0
72.759	26.5	19.0
73.811	26.5	17.0
74.864	26.5	11.0
75.917	26.5	17.0
76.972	26.5	63.0
78.028	26.5	17.0
79.082	26.5	2.0
80.137	26.5	5.0
81.192	26.5	10.0
82.247	26.5	11.0
83.298	26.5	30.0
84.348	26.5	26.0
85.401	26.5	8.0
86.454	26.5	17.0
87.5	26.5	44.0
88.545	26.5	46.0
89.592	26.5	173.0
90.639	26.5	359.0
91.681	26.5	462.0
92.722	26.5	322.0
93.764	26.5	42.0
94.806	26.5	9.0
95.846	26.5	10.0
96.885	26.5	76.0
97.925	26.5	154.0
98.964	26.5	68.0
99.998	26.5	149.0
101.034	26.5	53.0
102.072	26.5	22.0
103.105	26.5	138.0
104.136	26.5	489.0
105.169	26.5	581.0
106.203	26.5	115.0
107.234	26.5	75.0
108.264	26.5	122.0
109.296	26.5	150.0
110.327	26.5	249.0
111.356	26.5	135.0
112.383	26.5	28.0
113.411	26.5	13.0
114.439	26.5	80.0
115.465	26.5	263.0
116.495	26.5	294.0
117.522	26.5	255.0
118.545	26.5	261.0
119.57	26.5	226.0
120.596	26.5	249.0
121.621	26.5	119.0
122.645	26.5	187.0
123.671	26.5	110.0
124.697	26.5	168.0
125.72	26.5	183.0
126.742	26.5	155.0
127.767	26.5	186.0
128.79	26.5	171.0
129.811	26.5	246.0
130.836	26.5	265.0
131.86	26.5	204.0
132.882	26.5	309.0
133.904	26.5	201.0
134.926	26.5	41.0
135.949	26.5	101.0
136.968	26.5	52.0
137.989	26.5	116.0
139.011	26.5	198.0
140.032	26.5	267.0
141.05	26.5	124.0
142.067	26.5	250.0
143.088	26.5	1115.0
144.105	26.5	804.0
145.12	26.5	227.0
146.137	26.5	104.0
147.152	26.5	26.0
148.167	26.5	31.0
149.179	26.5	360.0
150.19	26.5	461.0
151.196	26.5	172.0
152.162	26.5	94.0
153.041	26.5	77.0
153.795	26.5	243.0
154.406	26.5	326.0
154.89	26.5	424.0
155.27	26.5	287.0
155.563	26.5	199.0
155.785	26.5	156.0
155.948	26.5	174.0
54.995	27.5	5.0
55.031	27.5	5.0
55.135	27.5	5.0
55.334	27.5	5.0
55.638	27.5	3.0
56.039	27.5	7.0
56.53	27.5	5.0
57.099	27.5	42.0
57.739	27.5	217.0
58.445	27.5	370.0
59.207	27.5	150.0
60.015	27.5	19.0
60.864	27.5	15.0
61.75	27.5	51.0
62.668	27.5	182.0
63.611	27.5	30.0
64.575	27.5	9.0
65.558	27.5	11.0
66.559	27.5	8.0
67.57	27.5	8.0
68.592	27.5	6.0
69.626	27.5	9.0
70.665	27.5	6.0
71.707	27.5	8.0
72.755	27.5	23.0
73.809	27.5	210.0
74.861	27.5	114.0
75.911	27.5	71.0
76.967	27.5	235.0
78.026	27.5	52.0
79.079	27.5	10.0
80.132	27.5	11.0
81.188	27.5	64.0
82.243	27.5	244.0
83.295	27.5	57.0
84.348	27.5	13.0
85.399	27.5	6.0
86.449	27.5	106.0
87.497	27.5	484.0
88.544	27.5	174.0
89.59	27.5	170.0
90.634	27.5	84.0
91.678	27.5	195.0
92.721	27.5	177.0
93.762	27.5	48.0
94.802	27.5	27.0
95.844	27.5	199.0
96.884	27.5	139.0
97.92	27.5	109.0
98.957	27.5	74.0
99.995	27.5	322.0
101.033	27.5	140.0
102.067	27.5	78.0
103.101	27.5	407.0
104.136	27.5	257.0
105.167	27.5	398.0
106.198	27.5	191.0
107.231	27.5	256.0
108.264	27.5	263.0
109.291	27.5	218.0
110.319	27.5	241.0
111.352	27.5	297.0
112.382	27.5	287.0
113.407	27.5	156.0
114.435	27.5	94.0
115.465	27.5	189.0
116.492	27.5	235.0
117.516	27.5	275.0
118.543	27.5	207.0
119.569	27.5	402.0
120.594	27.5	348.0
121.62	27.5	250.0
122.645	27.5	230.0
123.67	27.5	214.0
124.695	27.5	218.0
125.72	27.5	127.0
126.743	27.5	161.0
127.764	27.5	225.0
128.786	27.5	224.0
129.813	27.5	178.0
130.837	27.5	140.0
131.857	27.5	169.0
132.879	27.5	203.0
133.903	27.5	163.0
134.925	27.5	278.0
135.946	27.5	96.0
136.968	27.5	44.0
137.988	27.5	13.0
139.008	27.5	175.0
140.029	27.5	341.0
141.049	27.5	133.0
142.067	27.5	85.0
143.085	27.5	322.0
144.104	27.5	514.0
145.12	27.5	256.0
146.135	27.5	125.0
147.149	27.5	162.0
148.164	27.5	252.0
149.178	27.5	158.0
150.19	27.5	223.0
151.193	27.5	104.0
152.158	27.5	315.0
153.039	27.5	211.0
153.791	27.5	44.0
154.4	27.5	19.0
154.887	27.5	16.0
155.269	27.5	32.0
155.56	27.5	56.0
155.78	27.5	59.0
155.943	27.5	63.0
54.997	28.5	31.0
55.032	28.5	56.0
55.135	28.5	42.0
55.334	28.5	100.0
55.638	28.5	118.0
56.038	28.5	72.0
56.529	28.5	23.0
57.099	28.5	22.0
57.74	28.5	203.0
58.447	28.5	219.0
59.206	28.5	248.0
60.015	28.5	90.0
60.866	28.5	119.0
61.751	28.5	89.0
62.666	28.5	97.0
63.609	28.5	36.0
64.576	28.5	176.0
65.56	28.5	346.0
66.559	28.5	70.0
67.573	28.5	21.0
68.596	28.5	20.0
69.626	28.5	259.0
70.665	28.5	107.0
71.71	28.5	113.0
72.755	28.5	200.0
73.806	28.5	115.0
74.859	28.5	427.0
75.912	28.5	79.0
76.966	28.5	16.0
78.025	28.5	29.0
79.082	28.5	126.0
80.134	28.5	56.0
81.187	28.5	34.0
82.244	28.5	158.0
83.297	28.5	48.0
84.346	28.5	6.0
85.397	28.5	11.0
86.448	28.5	11.0
87.497	28.5	77.0
88.542	28.5	84.0
89.589	28.5	84.0
90.636	28.5	19.0
91.678	28.5	15.0
92.719	28.5	175.0
93.762	28.5	204.0
94.804	28.5	170.0
95.843	28.5	571.0
96.882	28.5	336.0
97.921	28.5	94.0
98.959	28.5	12.0
99.995	28.5	15.0
101.031	28.5	46.0
102.067	28.5	157.0
103.101	28.5	254.0
104.137	28.5	321.0
105.169	28.5	245.0
106.199	28.5	316.0
107.231	28.5	212.0
108.263	28.5	507.0
109.291	28.5	224.0
110.319	28.5	218.0
111.35	28.5	250.0
112.382	28.5	283.0
113.408	28.5	314.0
114.435	28.5	318.0
115.465	28.5	369.0
116.493	28.5	313.0
117.517	28.5	186.0
118.542	28.5	247.0
119.57	28.5	424.0
120.596	28.5	355.0
121.619	28.5	317.0
122.644	28.5	250.0
123.67	28.5	330.0
124.697	28.5	245.0
125.721	28.5	49.0
126.744	28.5	17.0
127.767	28.5	210.0
128.789	28.5	238.0
129.812	28.5	370.0
130.835	28.5	267.0
131.859	28.5	100.0
132.881	28.5	52.0
133.905	28.5	144.0
134.929	28.5	165.0
135.948	28.5	238.0
136.966	28.5	137.0
137.989	28.5	58.0
139.012	28.5	254.0
140.031	28.5	256.0
141.049	28.5	110.0
142.067	28.5	232.0
143.086	28.5	506.0
144.103	28.5	500.0
145.12	28.5	301.0
146.137	28.5	146.0
147.151	28.5	256.0
148.166	28.5	140.0
149.179	28.5	214.0
150.189	28.5	258.0
151.193	28.5	347.0
152.16	28.5	158.0
153.038	28.5	190.0
153.789	28.5	152.0
154.399	28.5	132.0
154.886	28.5	47.0
155.266	28.5	21.0
155.558	28.5	17.0
155.78	28.5	13.0
155.945	28.5	27.0
54.995	29.5	17.0
55.029	29.5	27.0
55.132	29.5	31.0
55.333	29.5	54.0
55.639	29.5	49.0
56.037	29.5	37.0
56.527	29.5	17.0
57.098	29.5	4.0
57.742	29.5	16.0
58.447	29.5	70.0
59.206	29.5	188.0
60.015	29.5	52.0
60.867	29.5	159.0
61.752	29.5	235.0
62.666	29.5	166.0
63.609	29.5	94.0
64.576	29.5	21.0
65.56	29.5	88.0
66.558	29.5	218.0
67.569	29.5	138.0
68.595	29.5	16.0
69.627	29.5	91.0
70.665	29.5	100.0
71.708	29.5	161.0
72.756	29.5	251.0
73.806	29.5	36.0
74.858	29.5	18.0
75.912	29.5	18.0
76.968	29.5	10.0
78.023	29.5	106.0
79.079	29.5	565.0
80.135	29.5	213.0
81.188	29.5	22.0
82.241	29.5	13.0
83.295	29.5	5.0
84.346	29.5	26.0
85.396	29.5	58.0
86.446	29.5	13.0
87.497	29.5	27.0
88.544	29.5	121.0
89.589	29.5	23.0
90.634	29.5	12.0
91.678	29.5	111.0
92.718	29.5	490.0
93.76	29.5	459.0
94.803	29.5	265.0
95.845	29.5	210.0
96.883	29.5	189.0
97.92	29.5	174.0
98.96	29.5	33.0
99.998	29.5	10.0
101.032	29.5	61.0
102.067	29.5	241.0
103.103	29.5	523.0
104.136	29.5	191.0
105.167	29.5	113.0
106.2	29.5	64.0
107.234	29.5	157.0
108.265	29.5	211.0
109.292	29.5	145.0
110.32	29.5	225.0
111.351	29.5	87.0
112.382	29.5	93.0
113.408	29.5	238.0
114.434	29.5	216.0
115.464	29.5	218.0
116.492	29.5	380.0
117.517	29.5	419.0
118.544	29.5	301.0
119.57	29.5	280.0
120.597	29.5	350.0
121.621	29.5	365.0
122.645	29.5	108.0
123.669	29.5	176.0
124.696	29.5	206.0
125.72	29.5	90.0
126.742	29.5	130.0
127.765	29.5	254.0
128.789	29.5	193.0
129.814	29.5	128.0
130.836	29.5	464.0
131.858	29.5	301.0
132.881	29.5	263.0
133.903	29.5	371.0
134.925	29.5	156.0
135.945	29.5	34.0
136.967	29.5	177.0
137.99	29.5	195.0
139.009	29.5	472.0
140.029	29.5	424.0
141.049	29.5	303.0
142.068	29.5	181.0
143.087	29.5	234.0
144.104	29.5	228.0
145.121	29.5	199.0
146.136	29.5	128.0
147.151	29.5	144.0
148.166	29.5	140.0
149.181	29.5	166.0
150.191	29.5	249.0
151.194	29.5	236.0
152.16	29.5	50.0
153.039	29.5	76.0
153.79	29.5	276.0
154.398	29.5	242.0
154.885	29.5	148.0
155.267	29.5	138.0
155.561	29.5	176.0
155.78	29.5	156.0
155.942	29.5	138.0
54.996	30.5	7.0
55.032	30.5	8.0
55.134	30.5	4.0
55.333	30.5	7.0
55.639	30.5	5.0
56.04	30.5	3.0
56.528	30.5	8.0
57.098	30.5	12.0
57.741	30.5	10.0
58.446	30.5	8.0
59.207	30.5	10.0
60.016	30.5	5.0
60.865	30.5	10.0
61.752	30.5	13.0
62.668	30.5	15.0
63.609	30.5	26.0
64.575	30.5	11.0
65.559	30.5	74.0
66.559	30.5	424.0
67.571	30.5	140.0
68.595	30.5	17.0
69.629	30.5	59.0
70.667	30.5	257.0
71.709	30.5	283.0
72.757	30.5	297.0
73.808	30.5	44.0
74.86	30.5	7.0
75.913	30.5	11.0
76.968	30.5	12.0
78.024	30.5	24.0
79.079	30.5	542.0
80.133	30.5	173.0
81.187	30.5	43.0
82.242	30.5	6.0
83.295	30.5	4.0
84.346	30.5	150.0
85.396	30.5	286.0
86.445	30.5	79.0
87.496	30.5	63.0
88.544	30.5	351.0
89.588	30.5	81.0
90.634	30.5	21.0
91.679	30.5	227.0
92.719	30.5	465.0
93.761	30.5	419.0
94.804	30.5	335.0
95.846	30.5	344.0
96.882	30.5	253.0
97.919	30.5	161.0
98.96	30.5	111.0
99.997	30.5	36.0
101.032	30.5	197.0
102.067	30.5	168.0
103.102	30.5	48.0
104.135	30.5	28.0
105.167	30.5	44.0
106.2	30.5	36.0
107.231	30.5	296.0
108.263	30.5	352.0
109.295	30.5	202.0
110.323	30.5	139.0
111.352	30.5	92.0
112.382	30.5	269.0
113.409	30.5	301.0
114.434	30.5	354.0
115.463	30.5	285.0
116.492	30.5	530.0
117.52	30.5	445.0
118.544	30.5	382.0
119.571	30.5	475.0
120.6	30.5	577.0
121.622	30.5	182.0
122.647	30.5	45.0
123.674	30.5	199.0
124.698	30.5	295.0
125.722	30.5	396.0
126.745	30.5	289.0
127.768	30.5	206.0
128.79	30.5	289.0
129.815	30.5	167.0
130.838	30.5	138.0
131.86	30.5	116.0
132.882	30.5	62.0
133.904	30.5	189.0
134.926	30.5	215.0
135.947	30.5	70.0
136.968	30.5	201.0
137.99	30.5	231.0
139.01	30.5	223.0
140.03	30.5	184.0
141.049	30.5	200.0
142.067	30.5	231.0
143.087	30.5	237.0
144.104	30.5	258.0
145.121	30.5	273.0
146.138	30.5	403.0
147.153	30.5	90.0
148.167	30.5	248.0
149.178	30.5	355.0
150.189	30.5	309.0
151.194	30.5	229.0
152.158	30.5	318.0
153.037	30.5	296.0
153.792	30.5	259.0
154.401	30.5	208.0
154.886	30.5	175.0
155.268	30.5	157.0
155.562	30.5	184.0
155.781	30.5	268.0
155.945	30.5	236.0
54.996	31.5	2.0
55.031	31.5	1.0
55.133	31.5	7.0
55.333	31.5	4.0
55.641	31.5	5.0
56.039	31.5	9.0
56.527	31.5	13.0
57.098	31.5	68.0
57.743	31.5	229.0
58.448	31.5	188.0
59.206	31.5	24.0
60.017	31.5	10.0
60.866	31.5	8.0
61.749	31.5	5.0
62.666	31.5	8.0
63.611	31.5	3.0
64.576	31.5	13.0
65.558	31.5	343.0
66.558	31.5	793.0
67.571	31.5	203.0
68.594	31.5	22.0
69.628	31.5	14.0
70.668	31.5	147.0
71.709	31.5	112.0
72.757	31.5	53.0
73.81	31.5	16.0
74.86	31.5	7.0
75.912	31.5	10.0
76.968	31.5	4.0
78.023	31.5	7.0
79.077	31.5	22.0
80.132	31.5	157.0
81.188	31.5	257.0
82.243	31.5	81.0
83.295	31.5	11.0
84.346	31.5	6.0
85.397	31.5	136.0
86.446	31.5	389.0
87.494	31.5	102.0
88.54	31.5	30.0
89.587	31.5	58.0
90.632	31.5	267.0
91.676	31.5	171.0
92.72	31.5	176.0
93.761	31.5	278.0
94.801	31.5	169.0
95.842	31.5	87.0
96.882	31.5	86.0
97.919	31.5	81.0
98.958	31.5	239.0
99.996	31.5	116.0
101.031	31.5	126.0
102.066	31.5	79.0
103.102	31.5	19.0
104.136	31.5	15.0
105.166	31.5	16.0
106.198	31.5	6.0
107.232	31.5	69.0
108.263	31.5	274.0
109.292	31.5	217.0
110.324	31.5	359.0
111.353	31.5	285.0
112.38	31.5	222.0
113.409	31.5	301.0
114.437	31.5	175.0
115.465	31.5	128.0
116.492	31.5	191.0
117.519	31.5	453.0
118.546	31.5	740.0
119.57	31.5	184.0
120.596	31.5	327.0
121.623	31.5	381.0
122.647	31.5	297.0
123.67	31.5	223.0
124.698	31.5	217.0
125.724	31.5	349.0
126.744	31.5	492.0
127.767	31.5	259.0
128.792	31.5	123.0
129.816	31.5	223.0
130.837	31.5	291.0
131.86	31.5	100.0
132.883	31.5	15.0
133.906	31.5	113.0
134.928	31.5	447.0
135.948	31.5	277.0
136.968	31.5	221.0
137.99	31.5	254.0
139.012	31.5	148.0
140.031	31.5	142.0
141.049	31.5	125.0
142.07	31.5	260.0
143.089	31.5	263.0
144.105	31.5	192.0
145.122	31.5	267.0
146.137	31.5	212.0
147.149	31.5	125.0
148.166	31.5	73.0
149.18	31.5	86.0
150.188	31.5	306.0
151.194	31.5	291.0
152.161	31.5	207.0
153.039	31.5	275.0
153.791	31.5	212.0
154.401	31.5	97.0
154.885	31.5	77.0
155.267	31.5	109.0
155.562	31.5	163.0
155.781	31.5	202.0
155.941	31.5	193.0
54.994	32.5	18.0
55.031	32.5	5.0
55.134	32.5	8.0
55.33	32.5	5.0
55.636	32.5	7.0
56.038	32.5	8.0
56.529	32.5	8.0
57.099	32.5	44.0
57.741	32.5	140.0
58.448	32.5	101.0
59.208	32.5	26.0
60.016	32.5	3.0
60.866	32.5	11.0
61.751	32.5	6.0
62.665	32.5	7.0
63.606	32.5	9.0
64.573	32.5	8.0
65.556	32.5	109.0
66.554	32.5	176.0
67.568	32.5	49.0
68.592	32.5	10.0
69.623	32.5	12.0
70.663	32.5	17.0
71.707	32.5	10.0
72.753	32.5	10.0
73.804	32.5	9.0
74.857	32.5	4.0
75.909	32.5	11.0
76.963	32.5	5.0
78.021	32.5	6.0
79.075	32.5	16.0
80.127	32.5	63.0
81.184	32.5	307.0
82.238	32.5	77.0
83.289	32.5	14.0
84.341	32.5	7.0
85.394	32.5	7.0
86.443	32.5	40.0
87.49	32.5	209.0
88.538	32.5	57.0
89.584	32.5	70.0
90.629	32.5	255.0
91.674	32.5	191.0
92.715	32.5	38.0
93.756	32.5	95.0
94.799	32.5	226.0
95.839	32.5	242.0
96.877	32.5	377.0
97.917	32.5	147.0
98.956	32.5	401.0
99.992	32.5	324.0
101.027	32.5	77.0
102.065	32.5	11.0
103.099	32.5	27.0
104.132	32.5	255.0
105.165	32.5	149.0
106.196	32.5	20.0
107.227	32.5	32.0
108.26	32.5	111.0
109.291	32.5	58.0
110.317	32.5	145.0
111.347	32.5	298.0
112.379	32.5	217.0
113.406	32.5	296.0
114.431	32.5	230.0
115.46	32.5	170.0
116.491	32.5	291.0
117.517	32.5	375.0
118.541	32.5	376.0
119.566	32.5	234.0
120.592	32.5	251.0
121.619	32.5	265.0
122.645	32.5	414.0
123.668	32.5	493.0
124.692	32.5	315.0
125.718	32.5	386.0
126.742	32.5	342.0
127.762	32.5	226.0
128.787	32.5	230.0
129.813	32.5	281.0
130.834	32.5	112.0
131.855	32.5	144.0
132.88	32.5	37.0
133.902	32.5	89.0
134.924	32.5	246.0
135.946	32.5	165.0
136.965	32.5	173.0
137.985	32.5	262.0
139.009	32.5	191.0
140.029	32.5	280.0
141.047	32.5	760.0
142.067	32.5	272.0
143.086	32.5	252.0
144.103	32.5	174.0
145.12	32.5	260.0
146.136	32.5	245.0
147.15	32.5	191.0
148.164	32.5	250.0
149.178	32.5	133.0
150.188	32.5	147.0
151.192	32.5	63.0
152.159	32.5	131.0
153.04	32.5	490.0
153.791	32.5	429.0
154.397	32.5	193.0
154.883	32.5	198.0
155.265	32.5	228.0
155.557	32.5	218.0
155.778	32.5	180.0
155.941	32.5	128.0
54.995	33.5	220.0
55.03	33.5	161.0
55.132	33.5	148.0
55.331	33.5	90.0
55.637	33.5	28.0
56.037	33.5	11.0
56.529	33.5	3.0
57.102	33.5	5.0
57.742	33.5	4.0
58.446	33.5	5.0
59.207	33.5	9.0
60.017	33.5	8.0
60.865	33.5	11.0
61.75	33.5	10.0
62.665	33.5	13.0
63.607	33.5	38.0
64.572	33.5	41.0
65.556	33.5	8.0
66.555	33.5	9.0
67.567	33.5	2.0
68.592	33.5	6.0
69.626	33.5	206.0
70.663	33.5	301.0
71.706	33.5	19.0
72.755	33.5	5.0
73.806	33.5	4.0
74.856	33.5	4.0
75.909	33.5	6.0
76.965	33.5	6.0
78.02	33.5	9.0
79.074	33.5	9.0
80.13	33.5	8.0
81.185	33.5	32.0
82.237	33.5	148.0
83.29	33.5	71.0
84.342	33.5	9.0
85.392	33.5	2.0
86.441	33.5	15.0
87.491	33.5	67.0
88.539	33.5	55.0
89.582	33.5	394.0
90.627	33.5	332.0
91.672	33.5	84.0
92.715	33.5	80.0
93.755	33.5	268.0
94.798	33.5	488.0
95.838	33.5	305.0
96.875	33.5	151.0
97.915	33.5	101.0
98.955	33.5	184.0
99.992	33.5	166.0
101.026	33.5	113.0
102.061	33.5	150.0
103.097	33.5	24.0
104.13	33.5	123.0
105.163	33.5	83.0
106.197	33.5	6.0
107.23	33.5	99.0
108.26	33.5	326.0
109.289	33.5	110.0
110.321	33.5	166.0
111.35	33.5	274.0
112.377	33.5	220.0
113.405	33.5	109.0
114.434	33.5	361.0
115.461	33.5	282.0
116.489	33.5	245.0
117.517	33.5	413.0
118.541	33.5	257.0
119.567	33.5	167.0
120.594	33.5	237.0
121.62	33.5	286.0
122.645	33.5	270.0
123.669	33.5	302.0
124.694	33.5	274.0
125.718	33.5	302.0
126.741	33.5	358.0
127.763	33.5	392.0
128.786	33.5	255.0
129.811	33.5	172.0
130.835	33.5	115.0
131.856	33.5	72.0
132.88	33.5	210.0
133.903	33.5	271.0
134.924	33.5	259.0
135.946	33.5	225.0
136.967	33.5	311.0
137.988	33.5	258.0
139.01	33.5	204.0
140.03	33.5	301.0
141.046	33.5	178.0
142.065	33.5	136.0
143.085	33.5	137.0
144.102	33.5	155.0
145.119	33.5	159.0
146.136	33.5	151.0
147.149	33.5	163.0
148.165	33.5	238.0
149.178	33.5	72.0
150.187	33.5	24.0
151.192	33.5	55.0
152.157	33.5	184.0
153.034	33.5	227.0
153.788	33.5	279.0
154.397	33.5	237.0
154.882	33.5	243.0
155.264	33.5	279.0
155.557	33.5	270.0
155.776	33.5	261.0
155.939	33.5	266.0
54.997	34.5	79.0
55.033	34.5	113.0
55.136	34.5	92.0
55.333	34.5	59.0
55.639	34.5	14.0
56.04	34.5	11.0
56.529	34.5	6.0
57.099	34.5	8.0
57.741	34.5	10.0
58.447	34.5	10.0
59.208	34.5	10.0
60.016	34.5	11.0
60.866	34.5	4.0
61.752	34.5	9.0
62.667	34.5	11.0
63.611	34.5	147.0
64.576	34.5	77.0
65.559	34.5	8.0
66.56	34.5	9.0
67.572	34.5	5.0
68.595	34.5	13.0
69.629	34.5	104.0
70.67	34.5	113.0
71.713	34.5	21.0
72.762	34.5	46.0
73.814	34.5	231.0
74.865	34.5	153.0
75.918	34.5	16.0
76.972	34.5	8.0
78.027	34.5	8.0
79.083	34.5	9.0
80.137	34.5	10.0
81.191	34.5	13.0
82.247	34.5	141.0
83.299	34.5	85.0
84.35	34.5	8.0
85.403	34.5	8.0
86.452	34.5	61.0
87.498	34.5	56.0
88.545	34.5	23.0
89.59	34.5	217.0
90.635	34.5	342.0
91.68	34.5	102.0
92.723	34.5	48.0
93.763	34.5	242.0
94.805	34.5	201.0
95.845	34.5	193.0
96.883	34.5	248.0
97.922	34.5	464.0
98.961	34.5	346.0
99.998	34.5	45.0
101.035	34.5	130.0
102.071	34.5	229.0
103.102	34.5	38.0
104.136	34.5	11.0
105.17	34.5	9.0
106.202	34.5	2.0
107.236	34.5	5.0
108.267	34.5	19.0
109.297	34.5	68.0
110.327	34.5	184.0
111.355	34.5	206.0
112.384	34.5	197.0
113.412	34.5	244.0
114.44	34.5	195.0
115.466	34.5	234.0
116.496	34.5	356.0
117.521	34.5	253.0
118.545	34.5	255.0
119.574	34.5	128.0
120.6	34.5	171.0
121.625	34.5	289.0
122.65	34.5	289.0
123.674	34.5	280.0
124.7	34.5	298.0
125.726	34.5	198.0
126.747	34.5	178.0
127.769	34.5	236.0
128.793	34.5	207.0
129.817	34.5	240.0
130.841	34.5	186.0
131.862	34.5	174.0
132.884	34.5	182.0
133.908	34.5	238.0
134.93	34.5	394.0
135.95	34.5	292.0
136.972	34.5	285.0
137.994	34.5	165.0
139.015	34.5	141.0
140.036	34.5	240.0
141.053	34.5	233.0
142.072	34.5	308.0
143.092	34.5	234.0
144.109	34.5	193.0
145.124	34.5	119.0
146.14	34.5	175.0
147.154	34.5	183.0
148.169	34.5	561.0
149.183	34.5	180.0
150.192	34.5	84.0
151.197	34.5	43.0
152.165	34.5	136.0
153.042	34.5	151.0
153.794	34.5	204.0
154.404	34.5	129.0
154.888	34.5	91.0
155.269	34.5	128.0
155.562	34.5	206.0
155.781	34.5	256.0
155.946	34.5	295.0
54.997	35.5	6.0
55.031	35.5	5.0
55.133	35.5	7.0
55.332	35.5	6.0
55.637	35.5	2.0
56.039	35.5	6.0
56.528	35.5	7.0
57.098	35.5	8.0
57.741	35.5	5.0
58.448	35.5	9.0
59.207	35.5	8.0
60.013	35.5	8.0
60.864	35.5	4.0
61.752	35.5	5.0
62.666	35.5	8.0
63.609	35.5	10.0
64.575	35.5	6.0
65.558	35.5	7.0
66.559	35.5	9.0
67.572	35.5	9.0
68.595	35.5	7.0
69.63	35.5	250.0
70.668	35.5	177.0
71.711	35.5	85.0
72.76	35.5	224.0
73.811	35.5	217.0
74.861	35.5	219.0
75.914	35.5	151.0
76.969	35.5	34.0
78.025	35.5	8.0
79.081	35.5	10.0
80.134	35.5	6.0
81.19	35.5	7.0
82.243	35.5	8.0
83.295	35.5	8.0
84.348	35.5	8.0
85.397	35.5	16.0
86.445	35.5	304.0
87.495	35.5	334.0
88.541	35.5	20.0
89.587	35.5	12.0
90.632	35.5	60.0
91.676	35.5	79.0
92.719	35.5	14.0
93.76	35.5	11.0
94.801	35.5	114.0
95.841	35.5	260.0
96.881	35.5	141.0
97.919	35.5	217.0
98.96	35.5	276.0
99.995	35.5	192.0
101.03	35.5	50.0
102.066	35.5	98.0
103.1	35.5	298.0
104.134	35.5	162.0
105.168	35.5	162.0
106.199	35.5	32.0
107.232	35.5	9.0
108.262	35.5	6.0
109.292	35.5	143.0
110.324	35.5	441.0
111.353	35.5	109.0
112.382	35.5	70.0
113.411	35.5	168.0
114.437	35.5	285.0
115.464	35.5	349.0
116.493	35.5	385.0
117.519	35.5	327.0
118.544	35.5	364.0
119.571	35.5	359.0
120.598	35.5	65.0
121.622	35.5	53.0
122.647	35.5	315.0
123.672	35.5	348.0
124.698	35.5	204.0
125.724	35.5	167.0
126.746	35.5	180.0
127.767	35.5	293.0
128.792	35.5	343.0
129.816	35.5	348.0
130.837	35.5	188.0
131.86	35.5	290.0
132.883	35.5	238.0
133.904	35.5	116.0
134.929	35.5	242.0
135.949	35.5	360.0
136.97	35.5	145.0
137.993	35.5	32.0
139.013	35.5	45.0
140.033	35.5	149.0
141.053	35.5	215.0
142.071	35.5	243.0
143.089	35.5	291.0
144.107	35.5	468.0
145.123	35.5	168.0
146.137	35.5	129.0
147.152	35.5	220.0
148.168	35.5	192.0
149.182	35.5	194.0
150.192	35.5	314.0
151.196	35.5	149.0
152.162	35.5	140.0
153.04	35.5	270.0
153.791	35.5	240.0
154.4	35.5	142.0
154.886	35.5	184.0
155.267	35.5	297.0
155.56	35.5	438.0
155.779	35.5	492.0
155.941	35.5	481.0
54.996	36.5	4.0
55.03	36.5	2.0
55.132	36.5	3.0
55.332	36.5	5.0
55.638	36.5	10.0
56.039	36.5	22.0
56.53	36.5	38.0
57.1	36.5	20.0
57.742	36.5	8.0
58.447	36.5	1.0
59.205	36.5	3.0
60.015	36.5	10.0
60.866	36.5	89.0
61.75	36.5	189.0
62.665	36.5	28.0
63.608	36.5	6.0
64.573	36.5	11.0
65.559	36.5	13.0
66.558	36.5	9.0
67.568	36.5	13.0
68.594	36.5	4.0
69.628	36.5	9.0
70.665	36.5	22.0
71.71	36.5	81.0
72.761	36.5	264.0
73.812	36.5	284.0
74.865	36.5	221.0
75.917	36.5	339.0
76.97	36.5	119.0
78.025	36.5	46.0
79.081	36.5	16.0
80.134	36.5	10.0
81.188	36.5	16.0
82.243	36.5	7.0
83.295	36.5	6.0
84.347	36.5	8.0
85.396	36.5	8.0
86.445	36.5	19.0
87.495	36.5	96.0
88.54	36.5	367.0
89.586	36.5	127.0
90.634	36.5	9.0
91.677	36.5	19.0
92.719	36.5	181.0
93.759	36.5	96.0
94.802	36.5	54.0
95.842	36.5	230.0
96.881	36.5	487.0
97.919	36.5	498.0
98.957	36.5	551.0
99.995	36.5	318.0
101.03	36.5	188.0
102.066	36.5	147.0
103.1	36.5	204.0
104.135	36.5	179.0
105.167	36.5	254.0
106.201	36.5	48.0
107.232	36.5	6.0
108.263	36.5	7.0
109.294	36.5	7.0
110.322	36.5	22.0
111.352	36.5	19.0
112.383	36.5	130.0
113.409	36.5	167.0
114.437	36.5	146.0
115.467	36.5	124.0
116.493	36.5	338.0
117.519	36.5	330.0
118.545	36.5	254.0
119.57	36.5	334.0
120.598	36.5	131.0
121.624	36.5	222.0
122.648	36.5	263.0
123.673	36.5	308.0
124.698	36.5	283.0
125.722	36.5	284.0
126.747	36.5	244.0
127.768	36.5	233.0
128.791	36.5	295.0
129.815	36.5	185.0
130.837	36.5	229.0
131.86	36.5	185.0
132.881	36.5	179.0
133.905	36.5	218.0
134.929	36.5	151.0
135.949	36.5	237.0
136.969	36.5	66.0
137.991	36.5	10.0
139.013	36.5	8.0
140.034	36.5	82.0
141.052	36.5	270.0
142.069	36.5	230.0
143.089	36.5	277.0
144.107	36.5	228.0
145.123	36.5	190.0
146.139	36.5	240.0
147.153	36.5	411.0
148.167	36.5	331.0
149.181	36.5	285.0
150.19	36.5	224.0
151.196	36.5	305.0
152.162	36.5	307.0
153.04	36.5	437.0
153.793	36.5	306.0
154.402	36.5	193.0
154.886	36.5	203.0
155.266	36.5	254.0
155.559	36.5	224.0
155.78	36.5	259.0
155.945	36.5	265.0
54.996	37.5	2.0
55.031	37.5	2.0
55.133	37.5	4.0
55.333	37.5	3.0
55.637	37.5	25.0
56.039	37.5	254.0
56.529	37.5	539.0
57.099	37.5	523.0
57.742	37.5	96.0
58.447	37.5	18.0
59.207	37.5	10.0
60.016	37.5	5.0
60.864	37.5	113.0
61.75	37.5	250.0
62.667	37.5	75.0
63.608	37.5	18.0
64.574	37.5	11.0
65.557	37.5	86.0
66.556	37.5	112.0
67.569	37.5	12.0
68.593	37.5	13.0
69.628	37.5	10.0
70.668	37.5	6.0
71.71	37.5	47.0
72.759	37.5	333.0
73.811	37.5	245.0
74.865	37.5	183.0
75.918	37.5	323.0
76.971	37.5	396.0
78.026	37.5	289.0
79.08	37.5	62.0
80.135	37.5	159.0
81.189	37.5	376.0
82.241	37.5	62.0
83.295	37.5	15.0
84.345	37.5	7.0
85.395	37.5	7.0
86.446	37.5	4.0
87.494	37.5	66.0
88.541	37.5	284.0
89.588	37.5	228.0
90.632	37.5	63.0
91.677	37.5	128.0
92.719	37.5	386.0
93.76	37.5	265.0
94.802	37.5	252.0
95.842	37.5	226.0
96.88	37.5	138.0
97.92	37.5	172.0
98.958	37.5	286.0
99.994	37.5	234.0
101.032	37.5	250.0
102.067	37.5	243.0
103.1	37.5	231.0
104.135	37.5	245.0
105.167	37.5	190.0
106.199	37.5	92.0
107.232	37.5	59.0
108.262	37.5	22.0
109.293	37.5	18.0
110.324	37.5	8.0
111.353	37.5	37.0
112.382	37.5	58.0
113.41	37.5	64.0
114.437	37.5	45.0
115.466	37.5	46.0
116.492	37.5	181.0
117.519	37.5	215.0
118.546	37.5	218.0
119.571	37.5	342.0
120.598	37.5	220.0
121.625	37.5	471.0
122.648	37.5	299.0
123.672	37.5	217.0
124.699	37.5	204.0
125.723	37.5	270.0
126.746	37.5	288.0
127.768	37.5	359.0
128.791	37.5	239.0
129.816	37.5	77.0
130.84	37.5	96.0
131.861	37.5	244.0
132.881	37.5	296.0
133.905	37.5	169.0
134.928	37.5	109.0
135.949	37.5	408.0
136.971	37.5	125.0
137.991	37.5	8.0
139.014	37.5	13.0
140.033	37.5	143.0
141.05	37.5	332.0
142.07	37.5	271.0
143.088	37.5	141.0
144.106	37.5	143.0
145.123	37.5	172.0
146.136	37.5	142.0
147.153	37.5	220.0
148.167	37.5	548.0
149.18	37.5	501.0
150.191	37.5	365.0
151.196	37.5	246.0
152.161	37.5	124.0
153.043	37.5	194.0
153.795	37.5	219.0
154.402	37.5	162.0
154.888	37.5	192.0
155.267	37.5	185.0
155.558	37.5	190.0
155.78	37.5	191.0
155.942	37.5	154.0
54.997	38.5	5.0
55.032	38.5	4.0
55.135	38.5	3.0
55.334	38.5	3.0
55.638	38.5	9.0
56.039	38.5	9.0
56.529	38.5	58.0
57.098	38.5	169.0
57.741	38.5	88.0
58.446	38.5	68.0
59.205	38.5	19.0
60.015	38.5	21.0
60.864	38.5	14.0
61.749	38.5	106.0
62.665	38.5	228.0
63.607	38.5	152.0
64.573	38.5	224.0
65.556	38.5	41.0
66.556	38.5	17.0
67.57	38.5	11.0
68.593	38.5	9.0
69.627	38.5	7.0
70.666	38.5	4.0
71.71	38.5	11.0
72.758	38.5	69.0
73.811	38.5	243.0
74.865	38.5	199.0
75.918	38.5	224.0
76.972	38.5	273.0
78.027	38.5	114.0
79.081	38.5	22.0
80.135	38.5	40.0
81.189	38.5	62.0
82.242	38.5	22.0
83.295	38.5	10.0
84.347	38.5	6.0
85.396	38.5	4.0
86.446	38.5	5.0
87.495	38.5	237.0
88.542	38.5	404.0
89.587	38.5	263.0
90.633	38.5	336.0
91.677	38.5	289.0
92.718	38.5	220.0
93.76	38.5	157.0
94.802	38.5	244.0
95.841	38.5	214.0
96.88	38.5	287.0
97.92	38.5	150.0
98.958	38.5	385.0
99.994	38.5	297.0
101.03	38.5	319.0
102.066	38.5	200.0
103.101	38.5	145.0
104.134	38.5	279.0
105.165	38.5	228.0
106.199	38.5	447.0
107.232	38.5	284.0
108.262	38.5	171.0
109.293	38.5	232.0
110.324	38.5	356.0
111.353	38.5	682.0
112.383	38.5	571.0
113.41	38.5	295.0
114.437	38.5	286.0
115.466	38.5	167.0
116.494	38.5	38.0
117.52	38.5	110.0
118.545	38.5	178.0
119.571	38.5	194.0
120.598	38.5	252.0
121.624	38.5	215.0
122.648	38.5	102.0
123.673	38.5	246.0
124.699	38.5	260.0
125.724	38.5	370.0
126.746	38.5	302.0
127.767	38.5	425.0
128.791	38.5	236.0
129.816	38.5	211.0
130.838	38.5	118.0
131.859	38.5	235.0
132.883	38.5	251.0
133.905	38.5	50.0
134.928	38.5	45.0
135.951	38.5	295.0
136.969	38.5	251.0
137.991	38.5	24.0
139.013	38.5	20.0
140.033	38.5	24.0
141.052	38.5	88.0
142.068	38.5	519.0
143.087	38.5	400.0
144.108	38.5	211.0
145.123	38.5	247.0
146.138	38.5	183.0
147.154	38.5	101.0
148.169	38.5	169.0
149.181	38.5	341.0
150.192	38.5	441.0
151.199	38.5	210.0
152.166	38.5	121.0
153.042	38.5	105.0
153.792	38.5	188.0
154.401	38.5	183.0
154.886	38.5	221.0
155.267	38.5	233.0
155.56	38.5	195.0
155.78	38.5	189.0
155.944	38.5	171.0
54.995	39.5	4.0
55.029	39.5	10.0
55.133	39.5	11.0
55.332	39.5	19.0
55.638	39.5	49.0
56.038	39.5	91.0
56.526	39.5	138.0
57.098	39.5	118.0
57.741	39.5	312.0
58.447	39.5	419.0
59.206	39.5	196.0
60.014	39.5	159.0
60.864	39.5	69.0
61.749	39.5	63.0
62.665	39.5	110.0
63.607	39.5	31.0
64.571	39.5	49.0
65.554	39.5	20.0
66.553	39.5	8.0
67.565	39.5	5.0
68.59	39.5	13.0
69.624	39.5	13.0
70.662	39.5	38.0
71.705	39.5	252.0
72.755	39.5	74.0
73.807	39.5	232.0
74.86	39.5	208.0
75.913	39.5	192.0
76.967	39.5	280.0
78.024	39.5	184.0
79.078	39.5	122.0
80.131	39.5	15.0
81.185	39.5	12.0
82.239	39.5	10.0
83.291	39.5	9.0
84.343	39.5	14.0
85.392	39.5	44.0
86.443	39.5	17.0
87.491	39.5	30.0
88.536	39.5	105.0
89.582	39.5	43.0
90.627	39.5	33.0
91.671	39.5	176.0
92.715	39.5	172.0
93.756	39.5	316.0
94.798	39.5	118.0
95.839	39.5	68.0
96.877	39.5	87.0
97.915	39.5	161.0
98.955	39.5	296.0
99.991	39.5	190.0
101.026	39.5	237.0
102.061	39.5	171.0
103.095	39.5	248.0
104.129	39.5	272.0
105.163	39.5	235.0
106.194	39.5	275.0
107.226	39.5	180.0
108.26	39.5	87.0
109.29	39.5	233.0
110.319	39.5	268.0
111.349	39.5	577.0
112.376	39.5	464.0
113.405	39.5	375.0
114.433	39.5	255.0
115.462	39.5	222.0
116.492	39.5	54.0
117.517	39.5	143.0
118.541	39.5	160.0
119.567	39.5	168.0
120.595	39.5	255.0
121.621	39.5	285.0
122.646	39.5	166.0
123.668	39.5	343.0
124.696	39.5	284.0
125.722	39.5	67.0
126.742	39.5	185.0
127.766	39.5	362.0
128.789	39.5	223.0
129.813	39.5	298.0
130.836	39.5	659.0
131.856	39.5	781.0
132.881	39.5	228.0
133.904	39.5	55.0
134.926	39.5	8.0
135.947	39.5	83.0
136.966	39.5	108.0
137.988	39.5	16.0
139.01	39.5	33.0
140.03	39.5	157.0
141.048	39.5	38.0
142.067	39.5	171.0
143.087	39.5	206.0
144.104	39.5	185.0
145.12	39.5	227.0
146.135	39.5	264.0
147.149	39.5	247.0
148.164	39.5	261.0
149.178	39.5	207.0
150.188	39.5	247.0
151.195	39.5	220.0
152.16	39.5	272.0
153.037	39.5	196.0
153.79	39.5	170.0
154.398	39.5	400.0
154.884	39.5	498.0
155.265	39.5	415.0
155.556	39.5	333.0
155.777	39.5	253.0
155.94	39.5	244.0
54.998	40.5	142.0
55.033	40.5	142.0
55.135	40.5	160.0
55.333	40.5	335.0
55.638	40.5	476.0
56.04	40.5	469.0
56.529	40.5	320.0
57.098	40.5	83.0
57.741	40.5	112.0
58.448	40.5	232.0
59.207	40.5	142.0
60.016	40.5	51.0
60.866	40.5	89.0
61.75	40.5	623.0
62.667	40.5	535.0
63.609	40.5	89.0
64.575	40.5	12.0
65.558	40.5	8.0
66.557	40.5	10.0
67.571	40.5	52.0
68.595	40.5	246.0
69.629	40.5	41.0
70.67	40.5	4.0
71.714	40.5	12.0
72.763	40.5	11.0
73.814	40.5	41.0
74.868	40.5	150.0
75.923	40.5	156.0
76.976	40.5	319.0
78.032	40.5	216.0
79.087	40.5	288.0
80.139	40.5	56.0
81.194	40.5	23.0
82.249	40.5	19.0
83.298	40.5	4.0
84.349	40.5	120.0
85.401	40.5	257.0
86.45	40.5	66.0
87.499	40.5	24.0
88.544	40.5	197.0
89.589	40.5	97.0
90.634	40.5	9.0
91.679	40.5	26.0
92.721	40.5	263.0
93.762	40.5	386.0
94.805	40.5	72.0
95.845	40.5	98.0
96.884	40.5	425.0
97.923	40.5	281.0
98.961	40.5	278.0
99.998	40.5	328.0
101.033	40.5	103.0
102.069	40.5	87.0
103.103	40.5	352.0
104.135	40.5	304.0
105.169	40.5	275.0
106.202	40.5	338.0
107.235	40.5	258.0
108.266	40.5	123.0
109.295	40.5	85.0
110.327	40.5	251.0
111.355	40.5	235.0
112.383	40.5	359.0
113.411	40.5	470.0
114.44	40.5	286.0
115.469	40.5	280.0
116.496	40.5	91.0
117.523	40.5	160.0
118.548	40.5	139.0
119.575	40.5	371.0
120.603	40.5	386.0
121.627	40.5	284.0
122.651	40.5	433.0
123.675	40.5	215.0
124.701	40.5	224.0
125.728	40.5	122.0
126.75	40.5	204.0
127.772	40.5	279.0
128.796	40.5	298.0
129.819	40.5	431.0
130.842	40.5	1177.0
131.865	40.5	1028.0
132.886	40.5	548.0
133.909	40.5	102.0
134.931	40.5	20.0
135.951	40.5	31.0
136.973	40.5	8.0
137.993	40.5	13.0
139.014	40.5	6.0
140.034	40.5	3.0
141.053	40.5	77.0
142.073	40.5	528.0
143.091	40.5	277.0
144.11	40.5	169.0
145.125	40.5	447.0
146.14	40.5	586.0
147.154	40.5	371.0
148.169	40.5	525.0
149.184	40.5	278.0
150.193	40.5	261.0
151.198	40.5	291.0
152.164	40.5	359.0
153.043	40.5	290.0
153.796	40.5	239.0
154.403	40.5	175.0
154.888	40.5	248.0
155.269	40.5	283.0
155.562	40.5	185.0
155.782	40.5	148.0
155.943	40.5	138.0
54.996	41.5	180.0
55.032	41.5	172.0
55.134	41.5	171.0
55.333	41.5	196.0
55.639	41.5	296.0
56.04	41.5	297.0
56.53	41.5	159.0
57.099	41.5	70.0
57.742	41.5	39.0
58.448	41.5	27.0
59.207	41.5	109.0
60.016	41.5	165.0
60.866	41.5	159.0
61.751	41.5	75.0
62.667	41.5	68.0
63.609	41.5	19.0
64.574	41.5	27.0
65.558	41.5	137.0
66.558	41.5	316.0
67.571	41.5	78.0
68.594	41.5	53.0
69.629	41.5	16.0
70.669	41.5	9.0
71.712	41.5	9.0
72.761	41.5	2.0
73.814	41.5	7.0
74.868	41.5	40.0
75.92	41.5	190.0
76.975	41.5	168.0
78.032	41.5	23.0
79.086	41.5	20.0
80.141	41.5	15.0
81.195	41.5	43.0
82.248	41.5	41.0
83.3	41.5	15.0
84.349	41.5	199.0
85.402	41.5	482.0
86.45	41.5	110.0
87.498	41.5	74.0
88.544	41.5	159.0
89.588	41.5	87.0
90.634	41.5	14.0
91.678	41.5	70.0
92.721	41.5	241.0
93.763	41.5	107.0
94.806	41.5	19.0
95.846	41.5	75.0
96.883	41.5	229.0
97.922	41.5	247.0
98.959	41.5	162.0
99.997	41.5	180.0
101.032	41.5	219.0
102.069	41.5	208.0
103.104	41.5	242.0
104.137	41.5	221.0
105.171	41.5	189.0
106.202	41.5	304.0
107.235	41.5	301.0
108.268	41.5	201.0
109.296	41.5	265.0
110.326	41.5	194.0
111.355	41.5	185.0
112.385	41.5	185.0
113.413	41.5	313.0
114.44	41.5	396.0
115.469	41.5	215.0
116.496	41.5	253.0
117.523	41.5	184.0
118.549	41.5	56.0
119.576	41.5	146.0
120.601	41.5	371.0
121.625	41.5	251.0
122.651	41.5	240.0
123.676	41.5	156.0
124.702	41.5	274.0
125.727	41.5	289.0
126.749	41.5	288.0
127.773	41.5	87.0
128.794	41.5	59.0
129.819	41.5	111.0
130.841	41.5	62.0
131.863	41.5	203.0
132.887	41.5	203.0
133.909	41.5	57.0
134.932	41.5	18.0
135.952	41.5	214.0
136.973	41.5	303.0
137.996	41.5	73.0
139.015	41.5	19.0
140.034	41.5	10.0
141.052	41.5	160.0
142.073	41.5	413.0
143.093	41.5	387.0
144.11	41.5	828.0
145.127	41.5	542.0
146.142	41.5	468.0
147.156	41.5	1065.0
148.171	41.5	986.0
149.181	41.5	247.0
150.193	41.5	264.0
151.199	41.5	145.0
152.165	41.5	192.0
153.044	41.5	310.0
153.795	41.5	191.0
154.405	41.5	52.0
154.889	41.5	40.0
155.268	41.5	26.0
155.563	41.5	27.0
155.782	41.5	14.0
155.947	41.5	21.0
54.997	42.5	72.0
55.032	42.5	58.0
55.134	42.5	51.0
55.332	42.5	33.0
55.637	42.5	11.0
56.039	42.5	12.0
56.528	42.5	44.0
57.099	42.5	278.0
57.741	42.5	361.0
58.447	42.5	162.0
59.206	42.5	32.0
60.014	42.5	20.0
60.863	42.5	39.0
61.749	42.5	12.0
62.665	42.5	4.0
63.606	42.5	25.0
64.572	42.5	49.0
65.556	42.5	56.0
66.556	42.5	113.0
67.568	42.5	45.0
[truncated: 9,000 more rows]
