# Supplementary material for: Multimodal dynamic and unclonable anti-counterfeiting using robust diamond microparticles on heterogeneous substrate
Source: Nat Commun. 2023 May 2;14:2507. doi: 10.1038/s41467-023-38178-1 (PMC10154296; doi:10.1038/s41467-023-38178-1)
Supplement: Supplementary file 3 — Source Data [file 41467_2023_38178_MOESM3_ESM.zip › Source Data/Fig 4/20_2.txt]

54.993	24.5	38.0
55.028	24.5	44.0
55.132	24.5	60.0
55.329	24.5	127.0
55.636	24.5	340.0
56.04	24.5	505.0
56.53	24.5	406.0
57.102	24.5	170.0
57.747	24.5	17.0
58.454	24.5	7.0
59.215	24.5	7.0
60.026	24.5	8.0
60.876	24.5	10.0
61.764	24.5	5.0
62.68	24.5	9.0
63.622	24.5	8.0
64.588	24.5	8.0
65.57	24.5	11.0
66.569	24.5	56.0
67.582	24.5	38.0
68.604	24.5	8.0
69.637	24.5	17.0
70.675	24.5	205.0
71.717	24.5	87.0
72.765	24.5	14.0
73.815	24.5	9.0
74.869	24.5	9.0
75.921	24.5	22.0
76.974	24.5	54.0
78.031	24.5	7.0
79.086	24.5	11.0
80.14	24.5	9.0
81.195	24.5	4.0
82.249	24.5	8.0
83.301	24.5	35.0
84.351	24.5	191.0
85.401	24.5	116.0
86.45	24.5	18.0
87.499	24.5	11.0
88.547	24.5	5.0
89.591	24.5	8.0
90.635	24.5	63.0
91.679	24.5	450.0
92.721	24.5	217.0
93.763	24.5	125.0
94.804	24.5	257.0
95.845	24.5	89.0
96.884	24.5	7.0
97.921	24.5	15.0
98.958	24.5	18.0
99.995	24.5	9.0
101.029	24.5	19.0
102.065	24.5	101.0
103.101	24.5	207.0
104.135	24.5	259.0
105.165	24.5	373.0
106.198	24.5	274.0
107.229	24.5	323.0
108.258	24.5	228.0
109.29	24.5	108.0
110.32	24.5	133.0
111.348	24.5	212.0
112.377	24.5	433.0
113.406	24.5	182.0
114.434	24.5	257.0
115.461	24.5	244.0
116.487	24.5	84.0
117.514	24.5	29.0
118.541	24.5	147.0
119.567	24.5	298.0
120.592	24.5	231.0
121.617	24.5	354.0
122.642	24.5	253.0
123.665	24.5	113.0
124.691	24.5	216.0
125.715	24.5	234.0
126.737	24.5	204.0
127.76	24.5	230.0
128.783	24.5	223.0
129.807	24.5	211.0
130.831	24.5	329.0
131.852	24.5	566.0
132.874	24.5	417.0
133.897	24.5	320.0
134.919	24.5	306.0
135.94	24.5	112.0
136.961	24.5	47.0
137.982	24.5	120.0
139.004	24.5	120.0
140.026	24.5	80.0
141.043	24.5	179.0
142.061	24.5	95.0
143.081	24.5	152.0
144.099	24.5	189.0
145.118	24.5	213.0
146.133	24.5	59.0
147.147	24.5	38.0
148.163	24.5	170.0
149.178	24.5	74.0
150.189	24.5	9.0
151.193	24.5	5.0
152.16	24.5	7.0
153.042	24.5	5.0
153.796	24.5	10.0
154.408	24.5	8.0
154.899	24.5	7.0
155.281	24.5	18.0
155.573	24.5	32.0
155.794	24.5	52.0
155.957	24.5	63.0
54.995	25.5	13.0
55.031	25.5	20.0
55.133	25.5	53.0
55.331	25.5	78.0
55.638	25.5	112.0
56.039	25.5	146.0
56.529	25.5	148.0
57.1	25.5	75.0
57.742	25.5	22.0
58.448	25.5	8.0
59.21	25.5	7.0
60.019	25.5	7.0
60.87	25.5	8.0
61.756	25.5	9.0
62.671	25.5	6.0
63.613	25.5	8.0
64.578	25.5	9.0
65.561	25.5	14.0
66.56	25.5	16.0
67.573	25.5	30.0
68.596	25.5	13.0
69.629	25.5	5.0
70.668	25.5	40.0
71.712	25.5	398.0
72.759	25.5	109.0
73.809	25.5	6.0
74.863	25.5	5.0
75.916	25.5	9.0
76.972	25.5	9.0
78.028	25.5	3.0
79.084	25.5	10.0
80.138	25.5	9.0
81.193	25.5	11.0
82.247	25.5	8.0
83.298	25.5	119.0
84.349	25.5	258.0
85.401	25.5	119.0
86.45	25.5	14.0
87.499	25.5	5.0
88.546	25.5	2.0
89.591	25.5	20.0
90.637	25.5	67.0
91.681	25.5	266.0
92.723	25.5	257.0
93.764	25.5	53.0
94.806	25.5	16.0
95.846	25.5	13.0
96.885	25.5	30.0
97.923	25.5	203.0
98.961	25.5	176.0
99.997	25.5	15.0
101.032	25.5	7.0
102.069	25.5	120.0
103.103	25.5	396.0
104.138	25.5	357.0
105.17	25.5	365.0
106.201	25.5	347.0
107.234	25.5	305.0
108.265	25.5	199.0
109.294	25.5	107.0
110.323	25.5	188.0
111.353	25.5	231.0
112.383	25.5	159.0
113.411	25.5	56.0
114.437	25.5	19.0
115.465	25.5	134.0
116.491	25.5	90.0
117.518	25.5	318.0
118.545	25.5	179.0
119.57	25.5	208.0
120.597	25.5	251.0
121.624	25.5	229.0
122.647	25.5	368.0
123.67	25.5	188.0
124.696	25.5	137.0
125.72	25.5	186.0
126.744	25.5	217.0
127.767	25.5	170.0
128.79	25.5	209.0
129.814	25.5	254.0
130.836	25.5	220.0
131.859	25.5	154.0
132.88	25.5	275.0
133.902	25.5	227.0
134.926	25.5	169.0
135.947	25.5	47.0
136.968	25.5	23.0
137.989	25.5	273.0
139.009	25.5	566.0
140.03	25.5	222.0
141.049	25.5	82.0
142.066	25.5	181.0
143.085	25.5	981.0
144.102	25.5	682.0
145.119	25.5	326.0
146.134	25.5	110.0
147.149	25.5	31.0
148.165	25.5	15.0
149.179	25.5	76.0
150.19	25.5	198.0
151.194	25.5	83.0
152.16	25.5	41.0
153.039	25.5	19.0
153.794	25.5	208.0
154.404	25.5	466.0
154.89	25.5	417.0
155.273	25.5	181.0
155.566	25.5	138.0
155.788	25.5	89.0
155.952	25.5	93.0
54.995	26.5	3.0
55.031	26.5	4.0
55.134	26.5	0.0
55.333	26.5	4.0
55.639	26.5	5.0
56.039	26.5	6.0
56.53	26.5	6.0
57.101	26.5	8.0
57.743	26.5	81.0
58.448	26.5	171.0
59.208	26.5	87.0
60.017	26.5	10.0
60.868	26.5	11.0
61.754	26.5	8.0
62.669	26.5	8.0
63.612	26.5	8.0
64.578	26.5	5.0
65.563	26.5	11.0
66.561	26.5	13.0
67.572	26.5	6.0
68.596	26.5	8.0
69.629	26.5	6.0
70.668	26.5	5.0
71.711	26.5	59.0
72.757	26.5	24.0
73.809	26.5	25.0
74.863	26.5	18.0
75.916	26.5	19.0
76.97	26.5	90.0
78.026	26.5	29.0
79.083	26.5	7.0
80.138	26.5	3.0
81.192	26.5	4.0
82.246	26.5	13.0
83.3	26.5	16.0
84.349	26.5	29.0
85.401	26.5	16.0
86.452	26.5	11.0
87.499	26.5	40.0
88.545	26.5	73.0
89.589	26.5	110.0
90.635	26.5	307.0
91.679	26.5	419.0
92.723	26.5	461.0
93.764	26.5	57.0
94.805	26.5	15.0
95.845	26.5	10.0
96.884	26.5	31.0
97.923	26.5	158.0
98.961	26.5	96.0
99.997	26.5	136.0
101.033	26.5	125.0
102.068	26.5	18.0
103.102	26.5	119.0
104.137	26.5	366.0
105.169	26.5	621.0
106.201	26.5	169.0
107.235	26.5	69.0
108.265	26.5	127.0
109.293	26.5	174.0
110.323	26.5	175.0
111.353	26.5	166.0
112.381	26.5	55.0
113.408	26.5	20.0
114.437	26.5	38.0
115.465	26.5	206.0
116.493	26.5	272.0
117.519	26.5	251.0
118.544	26.5	286.0
119.57	26.5	244.0
120.598	26.5	260.0
121.623	26.5	148.0
122.645	26.5	192.0
123.67	26.5	155.0
124.696	26.5	155.0
125.722	26.5	175.0
126.746	26.5	180.0
127.769	26.5	186.0
128.79	26.5	177.0
129.814	26.5	208.0
130.838	26.5	277.0
131.86	26.5	204.0
132.882	26.5	324.0
133.903	26.5	296.0
134.927	26.5	36.0
135.948	26.5	67.0
136.968	26.5	91.0
137.99	26.5	78.0
139.011	26.5	182.0
140.031	26.5	228.0
141.049	26.5	169.0
142.066	26.5	149.0
143.085	26.5	763.0
144.104	26.5	803.0
145.12	26.5	251.0
146.135	26.5	153.0
147.15	26.5	45.0
148.166	26.5	46.0
149.179	26.5	233.0
150.19	26.5	495.0
151.195	26.5	213.0
152.162	26.5	110.0
153.041	26.5	89.0
153.794	26.5	123.0
154.404	26.5	252.0
154.89	26.5	289.0
155.274	26.5	258.0
155.567	26.5	227.0
155.788	26.5	156.0
155.951	26.5	166.0
54.996	27.5	7.0
55.032	27.5	3.0
55.134	27.5	4.0
55.333	27.5	6.0
55.638	27.5	3.0
56.038	27.5	5.0
56.528	27.5	9.0
57.1	27.5	19.0
57.742	27.5	131.0
58.449	27.5	383.0
59.209	27.5	253.0
60.018	27.5	44.0
60.868	27.5	9.0
61.754	27.5	24.0
62.67	27.5	217.0
63.613	27.5	72.0
64.58	27.5	10.0
65.563	27.5	23.0
66.563	27.5	10.0
67.575	27.5	6.0
68.599	27.5	7.0
69.63	27.5	10.0
70.668	27.5	9.0
71.711	27.5	9.0
72.757	27.5	7.0
73.808	27.5	151.0
74.861	27.5	143.0
75.914	27.5	59.0
76.969	27.5	183.0
78.026	27.5	86.0
79.081	27.5	14.0
80.136	27.5	3.0
81.191	27.5	32.0
82.245	27.5	220.0
83.296	27.5	102.0
84.346	27.5	12.0
85.398	27.5	6.0
86.449	27.5	70.0
87.496	27.5	439.0
88.543	27.5	239.0
89.589	27.5	251.0
90.634	27.5	67.0
91.679	27.5	146.0
92.72	27.5	185.0
93.761	27.5	82.0
94.804	27.5	17.0
95.846	27.5	178.0
96.886	27.5	240.0
97.923	27.5	84.0
98.96	27.5	69.0
99.998	27.5	216.0
101.034	27.5	140.0
102.068	27.5	49.0
103.103	27.5	330.0
104.138	27.5	270.0
105.17	27.5	364.0
106.203	27.5	237.0
107.236	27.5	258.0
108.266	27.5	248.0
109.294	27.5	259.0
110.325	27.5	254.0
111.356	27.5	299.0
112.385	27.5	314.0
113.412	27.5	237.0
114.44	27.5	134.0
115.468	27.5	176.0
116.496	27.5	235.0
117.521	27.5	227.0
118.544	27.5	218.0
119.568	27.5	379.0
120.596	27.5	376.0
121.623	27.5	292.0
122.646	27.5	240.0
123.672	27.5	250.0
124.7	27.5	220.0
125.725	27.5	158.0
126.747	27.5	118.0
127.769	27.5	212.0
128.791	27.5	209.0
129.815	27.5	191.0
130.839	27.5	170.0
131.862	27.5	173.0
132.884	27.5	202.0
133.906	27.5	152.0
134.928	27.5	274.0
135.947	27.5	162.0
136.968	27.5	94.0
137.99	27.5	17.0
139.01	27.5	143.0
140.03	27.5	376.0
141.05	27.5	194.0
142.068	27.5	85.0
143.089	27.5	245.0
144.106	27.5	551.0
145.123	27.5	322.0
146.138	27.5	170.0
147.151	27.5	105.0
148.166	27.5	222.0
149.181	27.5	130.0
150.192	27.5	204.0
151.195	27.5	141.0
152.16	27.5	244.0
153.04	27.5	307.0
153.794	27.5	105.0
154.403	27.5	36.0
154.89	27.5	20.0
155.272	27.5	20.0
155.564	27.5	31.0
155.785	27.5	38.0
155.95	27.5	42.0
54.996	28.5	47.0
55.031	28.5	54.0
55.134	28.5	52.0
55.333	28.5	78.0
55.638	28.5	144.0
56.038	28.5	135.0
56.528	28.5	60.0
57.099	28.5	11.0
57.742	28.5	65.0
58.448	28.5	171.0
59.208	28.5	280.0
60.018	28.5	135.0
60.868	28.5	128.0
61.754	28.5	133.0
62.67	28.5	71.0
63.612	28.5	53.0
64.577	28.5	104.0
65.562	28.5	400.0
66.561	28.5	124.0
67.573	28.5	35.0
68.597	28.5	10.0
69.629	28.5	202.0
70.668	28.5	230.0
71.71	28.5	105.0
72.758	28.5	255.0
73.81	28.5	80.0
74.862	28.5	349.0
75.914	28.5	138.0
76.97	28.5	15.0
78.027	28.5	15.0
79.081	28.5	142.0
80.137	28.5	112.0
81.192	28.5	25.0
82.245	28.5	101.0
83.297	28.5	65.0
84.348	28.5	9.0
85.399	28.5	3.0
86.448	28.5	10.0
87.496	28.5	39.0
88.544	28.5	86.0
89.589	28.5	61.0
90.634	28.5	26.0
91.677	28.5	11.0
92.718	28.5	115.0
93.761	28.5	259.0
94.803	28.5	157.0
95.844	28.5	454.0
96.884	28.5	402.0
97.922	28.5	153.0
98.961	28.5	34.0
99.998	28.5	8.0
101.033	28.5	31.0
102.07	28.5	173.0
103.105	28.5	246.0
104.138	28.5	304.0
105.171	28.5	283.0
106.203	28.5	279.0
107.234	28.5	251.0
108.265	28.5	456.0
109.295	28.5	308.0
110.324	28.5	279.0
111.353	28.5	248.0
112.383	28.5	214.0
113.412	28.5	267.0
114.438	28.5	309.0
115.466	28.5	350.0
116.495	28.5	327.0
117.521	28.5	177.0
118.546	28.5	257.0
119.573	28.5	388.0
120.599	28.5	328.0
121.625	28.5	337.0
122.65	28.5	262.0
123.675	28.5	345.0
124.699	28.5	279.0
125.723	28.5	64.0
126.747	28.5	12.0
127.769	28.5	175.0
128.791	28.5	271.0
129.816	28.5	297.0
130.84	28.5	307.0
131.862	28.5	128.0
132.884	28.5	52.0
133.906	28.5	120.0
134.928	28.5	157.0
135.949	28.5	202.0
136.97	28.5	163.0
137.99	28.5	52.0
139.011	28.5	241.0
140.032	28.5	287.0
141.051	28.5	111.0
142.068	28.5	245.0
143.088	28.5	417.0
144.106	28.5	435.0
145.122	28.5	339.0
146.138	28.5	170.0
147.153	28.5	233.0
148.168	28.5	186.0
149.181	28.5	139.0
150.191	28.5	218.0
151.195	28.5	316.0
152.162	28.5	172.0
153.041	28.5	122.0
153.794	28.5	197.0
154.404	28.5	172.0
154.891	28.5	68.0
155.272	28.5	44.0
155.564	28.5	26.0
155.784	28.5	12.0
155.949	28.5	11.0
54.994	29.5	11.0
55.029	29.5	13.0
55.133	29.5	16.0
55.332	29.5	21.0
55.639	29.5	38.0
56.039	29.5	33.0
56.529	29.5	22.0
57.1	29.5	8.0
57.743	29.5	6.0
58.449	29.5	33.0
59.209	29.5	193.0
60.018	29.5	99.0
60.868	29.5	83.0
61.752	29.5	194.0
62.668	29.5	154.0
63.612	29.5	121.0
64.577	29.5	17.0
65.559	29.5	61.0
66.561	29.5	198.0
67.575	29.5	207.0
68.598	29.5	28.0
69.629	29.5	46.0
70.668	29.5	99.0
71.71	29.5	94.0
72.757	29.5	258.0
73.808	29.5	57.0
74.86	29.5	16.0
75.912	29.5	25.0
76.968	29.5	11.0
78.024	29.5	46.0
79.08	29.5	547.0
80.134	29.5	305.0
81.188	29.5	34.0
82.244	29.5	4.0
83.298	29.5	10.0
84.349	29.5	22.0
85.4	29.5	65.0
86.45	29.5	26.0
87.498	29.5	17.0
88.544	29.5	104.0
89.59	29.5	54.0
90.635	29.5	9.0
91.679	29.5	53.0
92.721	29.5	375.0
93.763	29.5	424.0
94.804	29.5	318.0
95.843	29.5	201.0
96.882	29.5	177.0
97.92	29.5	195.0
98.958	29.5	40.0
99.996	29.5	11.0
101.032	29.5	32.0
102.067	29.5	179.0
103.102	29.5	482.0
104.136	29.5	244.0
105.169	29.5	149.0
106.201	29.5	61.0
107.234	29.5	134.0
108.265	29.5	289.0
109.295	29.5	147.0
110.324	29.5	241.0
111.354	29.5	141.0
112.383	29.5	72.0
113.411	29.5	198.0
114.44	29.5	187.0
115.468	29.5	196.0
116.495	29.5	321.0
117.524	29.5	440.0
118.55	29.5	322.0
119.575	29.5	235.0
120.6	29.5	325.0
121.626	29.5	367.0
122.651	29.5	137.0
123.673	29.5	152.0
124.699	29.5	242.0
125.724	29.5	142.0
126.746	29.5	111.0
127.769	29.5	249.0
128.793	29.5	240.0
129.818	29.5	102.0
130.841	29.5	418.0
131.862	29.5	369.0
132.884	29.5	221.0
133.906	29.5	432.0
134.929	29.5	226.0
135.951	29.5	41.0
136.972	29.5	145.0
137.992	29.5	229.0
139.013	29.5	359.0
140.033	29.5	418.0
141.052	29.5	338.0
142.069	29.5	141.0
143.088	29.5	198.0
144.107	29.5	250.0
145.123	29.5	209.0
146.137	29.5	165.0
147.152	29.5	99.0
148.169	29.5	139.0
149.183	29.5	182.0
150.193	29.5	233.0
151.196	29.5	395.0
152.16	29.5	120.0
153.039	29.5	49.0
153.793	29.5	204.0
154.404	29.5	293.0
154.89	29.5	187.0
155.272	29.5	161.0
155.565	29.5	175.0
155.785	29.5	192.0
155.947	29.5	186.0
54.996	30.5	9.0
55.031	30.5	8.0
55.134	30.5	2.0
55.333	30.5	5.0
55.639	30.5	5.0
56.039	30.5	8.0
56.527	30.5	13.0
57.096	30.5	7.0
57.739	30.5	7.0
58.447	30.5	12.0
59.208	30.5	6.0
60.016	30.5	11.0
60.867	30.5	5.0
61.754	30.5	9.0
62.67	30.5	15.0
63.613	30.5	26.0
64.579	30.5	9.0
65.563	30.5	48.0
66.563	30.5	340.0
67.576	30.5	197.0
68.601	30.5	22.0
69.634	30.5	30.0
70.671	30.5	256.0
71.713	30.5	290.0
72.759	30.5	413.0
73.81	30.5	52.0
74.864	30.5	6.0
75.918	30.5	18.0
76.973	30.5	13.0
78.031	30.5	13.0
79.084	30.5	375.0
80.138	30.5	273.0
81.194	30.5	57.0
82.249	30.5	16.0
83.302	30.5	4.0
84.351	30.5	57.0
85.401	30.5	279.0
86.451	30.5	151.0
87.5	30.5	62.0
88.547	30.5	277.0
89.593	30.5	117.0
90.638	30.5	16.0
91.682	30.5	178.0
92.724	30.5	389.0
93.765	30.5	455.0
94.807	30.5	417.0
95.848	30.5	322.0
96.887	30.5	299.0
97.925	30.5	171.0
98.964	30.5	141.0
100.001	30.5	60.0
101.037	30.5	148.0
102.072	30.5	221.0
103.106	30.5	46.0
104.139	30.5	40.0
105.172	30.5	32.0
106.205	30.5	39.0
107.237	30.5	204.0
108.268	30.5	363.0
109.298	30.5	207.0
110.326	30.5	182.0
111.356	30.5	117.0
112.388	30.5	185.0
113.416	30.5	302.0
114.442	30.5	334.0
115.471	30.5	308.0
116.498	30.5	334.0
117.525	30.5	509.0
118.551	30.5	337.0
119.577	30.5	361.0
120.604	30.5	554.0
121.628	30.5	264.0
122.652	30.5	50.0
123.676	30.5	128.0
124.702	30.5	306.0
125.727	30.5	341.0
126.749	30.5	366.0
127.772	30.5	220.0
128.795	30.5	303.0
129.818	30.5	196.0
130.842	30.5	119.0
131.865	30.5	111.0
132.887	30.5	43.0
133.911	30.5	157.0
134.934	30.5	190.0
135.954	30.5	116.0
136.973	30.5	166.0
137.995	30.5	232.0
139.016	30.5	224.0
140.036	30.5	198.0
141.053	30.5	175.0
142.071	30.5	225.0
143.091	30.5	203.0
144.108	30.5	240.0
145.125	30.5	293.0
146.141	30.5	388.0
147.155	30.5	133.0
148.17	30.5	141.0
149.183	30.5	295.0
150.194	30.5	331.0
151.2	30.5	220.0
152.166	30.5	341.0
153.045	30.5	347.0
153.798	30.5	246.0
154.407	30.5	206.0
154.893	30.5	128.0
155.275	30.5	152.0
155.567	30.5	158.0
155.788	30.5	173.0
155.95	30.5	202.0
54.995	31.5	6.0
55.031	31.5	9.0
55.134	31.5	4.0
55.333	31.5	8.0
55.638	31.5	5.0
56.037	31.5	5.0
56.527	31.5	4.0
57.099	31.5	24.0
57.742	31.5	194.0
58.448	31.5	260.0
59.208	31.5	64.0
60.017	31.5	14.0
60.867	31.5	5.0
61.752	31.5	8.0
62.669	31.5	1.0
63.614	31.5	7.0
64.578	31.5	14.0
65.562	31.5	218.0
66.562	31.5	787.0
67.575	31.5	421.0
68.599	31.5	27.0
69.632	31.5	7.0
70.671	31.5	84.0
71.712	31.5	108.0
72.757	31.5	60.0
73.81	31.5	21.0
74.862	31.5	16.0
75.914	31.5	10.0
76.968	31.5	8.0
78.024	31.5	6.0
79.079	31.5	19.0
80.134	31.5	72.0
81.188	31.5	300.0
82.243	31.5	125.0
83.296	31.5	20.0
84.347	31.5	12.0
85.398	31.5	55.0
86.447	31.5	394.0
87.497	31.5	180.0
88.542	31.5	24.0
89.587	31.5	42.0
90.634	31.5	234.0
91.679	31.5	288.0
92.72	31.5	139.0
93.762	31.5	250.0
94.804	31.5	224.0
95.844	31.5	89.0
96.883	31.5	108.0
97.921	31.5	65.0
98.959	31.5	300.0
99.997	31.5	198.0
101.034	31.5	93.0
102.07	31.5	93.0
103.102	31.5	25.0
104.136	31.5	12.0
105.17	31.5	19.0
106.202	31.5	9.0
107.234	31.5	53.0
108.267	31.5	211.0
109.296	31.5	276.0
110.325	31.5	264.0
111.356	31.5	340.0
112.386	31.5	193.0
113.415	31.5	330.0
114.441	31.5	223.0
115.468	31.5	163.0
116.496	31.5	190.0
117.522	31.5	391.0
118.547	31.5	810.0
119.573	31.5	298.0
120.601	31.5	272.0
121.627	31.5	435.0
122.652	31.5	267.0
123.676	31.5	259.0
124.701	31.5	202.0
125.727	31.5	277.0
126.75	31.5	435.0
127.771	31.5	317.0
128.793	31.5	124.0
129.816	31.5	160.0
130.841	31.5	290.0
131.862	31.5	113.0
132.884	31.5	21.0
133.908	31.5	60.0
134.931	31.5	372.0
135.951	31.5	334.0
136.971	31.5	242.0
137.992	31.5	259.0
139.014	31.5	144.0
140.033	31.5	187.0
141.051	31.5	155.0
142.069	31.5	229.0
143.088	31.5	311.0
144.106	31.5	168.0
145.126	31.5	262.0
146.14	31.5	252.0
147.152	31.5	171.0
148.168	31.5	91.0
149.182	31.5	72.0
150.193	31.5	187.0
151.198	31.5	343.0
152.163	31.5	195.0
153.042	31.5	282.0
153.794	31.5	282.0
154.404	31.5	185.0
154.89	31.5	86.0
155.273	31.5	76.0
155.566	31.5	112.0
155.786	31.5	155.0
155.948	31.5	178.0
54.997	32.5	14.0
55.032	32.5	21.0
55.134	32.5	15.0
55.333	32.5	9.0
55.639	32.5	5.0
56.038	32.5	8.0
56.53	32.5	6.0
57.102	32.5	25.0
57.743	32.5	74.0
58.449	32.5	113.0
59.209	32.5	26.0
60.016	32.5	10.0
60.867	32.5	10.0
61.753	32.5	8.0
62.668	32.5	8.0
63.611	32.5	9.0
64.578	32.5	5.0
65.561	32.5	52.0
66.56	32.5	197.0
67.573	32.5	79.0
68.597	32.5	7.0
69.631	32.5	15.0
70.67	32.5	26.0
71.712	32.5	14.0
72.757	32.5	9.0
73.808	32.5	8.0
74.86	32.5	7.0
75.913	32.5	12.0
76.969	32.5	5.0
78.024	32.5	9.0
79.078	32.5	19.0
80.134	32.5	48.0
81.189	32.5	284.0
82.244	32.5	145.0
83.296	32.5	10.0
84.346	32.5	8.0
85.397	32.5	5.0
86.447	32.5	22.0
87.495	32.5	207.0
88.542	32.5	94.0
89.589	32.5	66.0
90.635	32.5	247.0
91.678	32.5	237.0
92.721	32.5	38.0
93.762	32.5	81.0
94.804	32.5	258.0
95.845	32.5	272.0
96.884	32.5	332.0
97.921	32.5	186.0
98.959	32.5	388.0
99.996	32.5	358.0
101.032	32.5	132.0
102.069	32.5	10.0
103.104	32.5	14.0
104.137	32.5	233.0
105.169	32.5	221.0
106.202	32.5	27.0
107.235	32.5	25.0
108.267	32.5	92.0
109.296	32.5	85.0
110.326	32.5	103.0
111.357	32.5	257.0
112.387	32.5	215.0
113.413	32.5	267.0
114.44	32.5	204.0
115.468	32.5	187.0
116.496	32.5	213.0
117.523	32.5	379.0
118.549	32.5	378.0
119.576	32.5	246.0
120.602	32.5	250.0
121.627	32.5	204.0
122.651	32.5	327.0
123.676	32.5	478.0
124.702	32.5	395.0
125.726	32.5	330.0
126.746	32.5	404.0
127.768	32.5	213.0
128.792	32.5	244.0
129.817	32.5	280.0
130.84	32.5	139.0
131.862	32.5	105.0
132.885	32.5	44.0
133.907	32.5	67.0
134.929	32.5	213.0
135.951	32.5	197.0
136.971	32.5	128.0
137.992	32.5	216.0
139.013	32.5	195.0
140.032	32.5	236.0
141.051	32.5	571.0
142.07	32.5	409.0
143.089	32.5	249.0
144.107	32.5	190.0
145.125	32.5	245.0
146.14	32.5	262.0
147.153	32.5	168.0
148.169	32.5	237.0
149.184	32.5	156.0
150.195	32.5	158.0
151.199	32.5	68.0
152.162	32.5	133.0
153.042	32.5	371.0
153.796	32.5	482.0
154.405	32.5	266.0
154.891	32.5	170.0
155.271	32.5	230.0
155.565	32.5	242.0
155.786	32.5	276.0
155.949	32.5	217.0
54.995	33.5	365.0
55.031	33.5	349.0
55.134	33.5	283.0
55.332	33.5	194.0
55.637	33.5	72.0
56.039	33.5	27.0
56.529	33.5	8.0
57.099	33.5	9.0
57.741	33.5	8.0
58.447	33.5	5.0
59.208	33.5	9.0
60.016	33.5	11.0
60.866	33.5	10.0
61.753	33.5	4.0
62.668	33.5	8.0
63.61	33.5	42.0
64.577	33.5	66.0
65.561	33.5	12.0
66.56	33.5	6.0
67.573	33.5	7.0
68.598	33.5	5.0
69.63	33.5	153.0
70.669	33.5	338.0
71.711	33.5	50.0
72.759	33.5	9.0
73.811	33.5	8.0
74.863	33.5	4.0
75.915	33.5	2.0
76.971	33.5	8.0
78.028	33.5	10.0
79.083	33.5	6.0
80.136	33.5	3.0
81.19	33.5	34.0
82.243	33.5	168.0
83.295	33.5	140.0
84.344	33.5	15.0
85.397	33.5	9.0
86.448	33.5	7.0
87.497	33.5	50.0
88.544	33.5	34.0
89.589	33.5	305.0
90.635	33.5	428.0
91.68	33.5	116.0
92.72	33.5	53.0
93.76	33.5	211.0
94.802	33.5	448.0
95.843	33.5	350.0
96.882	33.5	178.0
97.921	33.5	99.0
98.96	33.5	187.0
99.996	33.5	190.0
101.032	33.5	92.0
102.066	33.5	214.0
103.101	33.5	42.0
104.135	33.5	72.0
105.169	33.5	71.0
106.201	33.5	13.0
107.234	33.5	56.0
108.266	33.5	278.0
109.294	33.5	135.0
110.324	33.5	114.0
111.354	33.5	335.0
112.384	33.5	243.0
113.413	33.5	123.0
114.44	33.5	247.0
115.469	33.5	353.0
116.496	33.5	217.0
117.524	33.5	322.0
118.551	33.5	274.0
119.575	33.5	173.0
120.601	33.5	253.0
121.627	33.5	257.0
122.65	33.5	312.0
123.674	33.5	285.0
124.699	33.5	278.0
125.725	33.5	246.0
126.748	33.5	300.0
127.77	33.5	360.0
128.794	33.5	285.0
129.819	33.5	183.0
130.843	33.5	119.0
131.863	33.5	82.0
132.885	33.5	175.0
133.908	33.5	269.0
134.931	33.5	289.0
135.95	33.5	214.0
136.969	33.5	326.0
137.992	33.5	200.0
139.014	33.5	191.0
140.034	33.5	227.0
141.051	33.5	212.0
142.07	33.5	141.0
143.09	33.5	130.0
144.109	33.5	118.0
145.124	33.5	154.0
146.14	33.5	152.0
147.155	33.5	154.0
148.17	33.5	282.0
149.182	33.5	103.0
150.193	33.5	16.0
151.198	33.5	21.0
152.163	33.5	180.0
153.041	33.5	212.0
153.795	33.5	384.0
154.406	33.5	244.0
154.891	33.5	215.0
155.272	33.5	196.0
155.565	33.5	277.0
155.784	33.5	281.0
155.947	33.5	299.0
54.997	34.5	97.0
55.032	34.5	105.0
55.135	34.5	85.0
55.334	34.5	67.0
55.639	34.5	47.0
56.04	34.5	14.0
56.53	34.5	3.0
57.101	34.5	4.0
57.743	34.5	9.0
58.448	34.5	2.0
59.207	34.5	3.0
60.016	34.5	5.0
60.867	34.5	8.0
61.753	34.5	10.0
62.668	34.5	8.0
63.612	34.5	86.0
64.577	34.5	98.0
65.559	34.5	16.0
66.559	34.5	11.0
67.572	34.5	6.0
68.596	34.5	10.0
69.629	34.5	89.0
70.669	34.5	167.0
71.713	34.5	27.0
72.761	34.5	34.0
73.812	34.5	205.0
74.863	34.5	253.0
75.914	34.5	41.0
76.97	34.5	6.0
78.026	34.5	7.0
79.08	34.5	7.0
80.135	34.5	12.0
81.19	34.5	13.0
82.243	34.5	71.0
83.294	34.5	116.0
84.345	34.5	23.0
85.397	34.5	11.0
86.448	34.5	55.0
87.497	34.5	88.0
88.544	34.5	14.0
89.589	34.5	136.0
90.635	34.5	295.0
91.678	34.5	190.0
92.718	34.5	36.0
93.76	34.5	163.0
94.803	34.5	191.0
95.844	34.5	175.0
96.883	34.5	284.0
97.922	34.5	378.0
98.96	34.5	464.0
99.996	34.5	51.0
101.032	34.5	57.0
102.066	34.5	196.0
103.1	34.5	79.0
104.135	34.5	16.0
105.17	34.5	13.0
106.203	34.5	4.0
107.234	34.5	5.0
108.265	34.5	16.0
109.295	34.5	66.0
110.324	34.5	205.0
111.355	34.5	207.0
112.385	34.5	155.0
113.414	34.5	253.0
114.442	34.5	215.0
115.47	34.5	208.0
116.498	34.5	247.0
117.523	34.5	287.0
118.547	34.5	280.0
119.574	34.5	153.0
120.6	34.5	130.0
121.625	34.5	251.0
122.65	34.5	315.0
123.675	34.5	225.0
124.701	34.5	317.0
125.725	34.5	220.0
126.748	34.5	208.0
127.771	34.5	225.0
128.794	34.5	179.0
129.818	34.5	234.0
130.84	34.5	223.0
131.861	34.5	194.0
132.883	34.5	141.0
133.906	34.5	195.0
134.932	34.5	356.0
135.954	34.5	269.0
136.972	34.5	241.0
137.993	34.5	203.0
139.015	34.5	123.0
140.035	34.5	283.0
141.054	34.5	223.0
142.071	34.5	317.0
143.089	34.5	222.0
144.107	34.5	227.0
145.124	34.5	139.0
146.141	34.5	136.0
147.155	34.5	155.0
148.17	34.5	496.0
149.183	34.5	340.0
150.192	34.5	105.0
151.197	34.5	63.0
152.164	34.5	69.0
153.043	34.5	171.0
153.797	34.5	208.0
154.406	34.5	159.0
154.892	34.5	107.0
155.272	34.5	98.0
155.562	34.5	139.0
155.783	34.5	204.0
155.946	34.5	259.0
54.997	35.5	4.0
55.031	35.5	9.0
55.134	35.5	5.0
55.332	35.5	4.0
55.636	35.5	4.0
56.039	35.5	7.0
56.53	35.5	5.0
57.101	35.5	11.0
57.743	35.5	2.0
58.447	35.5	6.0
59.207	35.5	10.0
60.016	35.5	8.0
60.867	35.5	10.0
61.752	35.5	7.0
62.668	35.5	1.0
63.612	35.5	5.0
64.577	35.5	9.0
65.561	35.5	11.0
66.56	35.5	9.0
67.572	35.5	3.0
68.595	35.5	6.0
69.628	35.5	166.0
70.67	35.5	187.0
71.712	35.5	55.0
72.759	35.5	217.0
73.812	35.5	208.0
74.865	35.5	270.0
75.918	35.5	179.0
76.972	35.5	86.0
78.028	35.5	7.0
79.081	35.5	9.0
80.133	35.5	8.0
81.187	35.5	12.0
82.244	35.5	11.0
83.297	35.5	10.0
84.347	35.5	8.0
85.398	35.5	6.0
86.449	35.5	215.0
87.497	35.5	405.0
88.542	35.5	62.0
89.587	35.5	19.0
90.634	35.5	31.0
91.679	35.5	92.0
92.721	35.5	19.0
93.762	35.5	6.0
94.802	35.5	85.0
95.843	35.5	271.0
96.881	35.5	163.0
97.92	35.5	195.0
98.959	35.5	327.0
99.996	35.5	251.0
101.033	35.5	74.0
102.067	35.5	101.0
103.102	35.5	276.0
104.137	35.5	204.0
105.17	35.5	232.0
106.202	35.5	62.0
107.233	35.5	1.0
108.264	35.5	5.0
109.295	35.5	72.0
110.325	35.5	424.0
111.354	35.5	170.0
112.383	35.5	53.0
113.412	35.5	118.0
114.441	35.5	251.0
115.47	35.5	301.0
116.497	35.5	380.0
117.523	35.5	321.0
118.549	35.5	294.0
119.575	35.5	413.0
120.602	35.5	88.0
121.627	35.5	66.0
122.652	35.5	221.0
123.676	35.5	408.0
124.701	35.5	217.0
125.726	35.5	188.0
126.75	35.5	161.0
127.772	35.5	305.0
128.794	35.5	338.0
129.818	35.5	341.0
130.841	35.5	174.0
131.863	35.5	235.0
132.885	35.5	268.0
133.907	35.5	121.0
134.931	35.5	204.0
135.953	35.5	341.0
136.973	35.5	194.0
137.994	35.5	27.0
139.015	35.5	22.0
140.035	35.5	130.0
141.053	35.5	203.0
142.072	35.5	231.0
143.09	35.5	295.0
144.108	35.5	436.0
145.126	35.5	215.0
146.141	35.5	111.0
147.155	35.5	228.0
148.169	35.5	164.0
149.182	35.5	142.0
150.193	35.5	281.0
151.198	35.5	159.0
152.164	35.5	134.0
153.043	35.5	271.0
153.796	35.5	238.0
154.407	35.5	175.0
154.893	35.5	144.0
155.273	35.5	243.0
155.564	35.5	319.0
155.784	35.5	428.0
155.948	35.5	541.0
54.997	36.5	4.0
55.033	36.5	3.0
55.135	36.5	2.0
55.332	36.5	3.0
55.637	36.5	3.0
56.039	36.5	9.0
56.53	36.5	42.0
57.101	36.5	58.0
57.743	36.5	17.0
58.449	36.5	5.0
59.208	36.5	3.0
60.016	36.5	7.0
60.866	36.5	99.0
61.751	36.5	242.0
62.667	36.5	62.0
63.609	36.5	9.0
64.575	36.5	8.0
65.56	36.5	14.0
66.559	36.5	12.0
67.571	36.5	3.0
68.596	36.5	6.0
69.63	36.5	12.0
70.669	36.5	15.0
71.712	36.5	45.0
72.761	36.5	223.0
73.814	36.5	239.0
74.866	36.5	201.0
75.918	36.5	266.0
76.971	36.5	174.0
78.026	36.5	78.0
79.08	36.5	25.0
80.135	36.5	12.0
81.189	36.5	23.0
82.243	36.5	7.0
83.297	36.5	4.0
84.347	36.5	5.0
85.397	36.5	5.0
86.448	36.5	6.0
87.497	36.5	75.0
88.544	36.5	356.0
89.588	36.5	244.0
90.633	36.5	17.0
91.677	36.5	11.0
92.719	36.5	143.0
93.761	36.5	190.0
94.804	36.5	34.0
95.843	36.5	155.0
96.882	36.5	426.0
97.921	36.5	414.0
98.958	36.5	617.0
99.994	36.5	306.0
101.03	36.5	248.0
102.066	36.5	136.0
103.101	36.5	245.0
104.136	36.5	187.0
105.17	36.5	243.0
106.201	36.5	83.0
107.234	36.5	9.0
108.264	36.5	5.0
109.295	36.5	7.0
110.325	36.5	11.0
111.354	36.5	13.0
112.385	36.5	123.0
113.413	36.5	167.0
114.439	36.5	169.0
115.468	36.5	111.0
116.497	36.5	313.0
117.523	36.5	371.0
118.549	36.5	286.0
119.575	36.5	355.0
120.602	36.5	156.0
121.629	36.5	195.0
122.651	36.5	284.0
123.675	36.5	247.0
124.7	36.5	245.0
125.725	36.5	283.0
126.749	36.5	283.0
127.772	36.5	231.0
128.795	36.5	338.0
129.82	36.5	179.0
130.842	36.5	243.0
131.862	36.5	250.0
132.886	36.5	151.0
133.909	36.5	248.0
134.932	36.5	98.0
135.952	36.5	233.0
136.971	36.5	114.0
137.995	36.5	16.0
139.016	36.5	9.0
140.034	36.5	52.0
141.054	36.5	228.0
142.072	36.5	280.0
143.091	36.5	240.0
144.109	36.5	261.0
145.127	36.5	208.0
146.141	36.5	224.0
147.155	36.5	410.0
148.17	36.5	345.0
149.184	36.5	345.0
150.194	36.5	218.0
151.197	36.5	391.0
152.163	36.5	220.0
153.044	36.5	371.0
153.797	36.5	343.0
154.407	36.5	216.0
154.892	36.5	198.0
155.271	36.5	193.0
155.564	36.5	245.0
155.784	36.5	232.0
155.946	36.5	250.0
54.995	37.5	4.0
55.03	37.5	4.0
55.133	37.5	4.0
55.332	37.5	4.0
55.638	37.5	13.0
56.04	37.5	71.0
56.529	37.5	472.0
57.099	37.5	650.0
57.742	37.5	213.0
58.448	37.5	22.0
59.206	37.5	4.0
60.015	37.5	9.0
60.866	37.5	53.0
61.751	37.5	234.0
62.667	37.5	105.0
63.608	37.5	29.0
64.572	37.5	11.0
65.556	37.5	51.0
66.556	37.5	149.0
67.569	37.5	28.0
68.591	37.5	5.0
69.625	37.5	5.0
70.665	37.5	10.0
71.707	37.5	16.0
72.755	37.5	293.0
73.808	37.5	270.0
74.861	37.5	210.0
75.913	37.5	287.0
76.968	37.5	417.0
78.023	37.5	363.0
79.077	37.5	85.0
80.129	37.5	92.0
81.183	37.5	441.0
82.238	37.5	108.0
83.292	37.5	17.0
84.343	37.5	5.0
85.394	37.5	9.0
86.443	37.5	5.0
87.491	37.5	22.0
88.537	37.5	261.0
89.583	37.5	284.0
90.63	37.5	117.0
91.674	37.5	137.0
92.716	37.5	319.0
93.757	37.5	280.0
94.799	37.5	273.0
95.84	37.5	280.0
96.879	37.5	140.0
97.919	37.5	149.0
98.957	37.5	298.0
99.991	37.5	231.0
101.026	37.5	250.0
102.062	37.5	251.0
103.097	37.5	226.0
104.132	37.5	254.0
105.166	37.5	165.0
106.197	37.5	105.0
107.228	37.5	55.0
108.26	37.5	42.0
109.292	37.5	25.0
110.321	37.5	20.0
111.351	37.5	41.0
112.381	37.5	73.0
113.409	37.5	83.0
114.437	37.5	53.0
115.465	37.5	47.0
116.493	37.5	121.0
117.521	37.5	223.0
118.546	37.5	183.0
119.573	37.5	339.0
120.601	37.5	229.0
121.624	37.5	463.0
122.647	37.5	350.0
123.672	37.5	177.0
124.699	37.5	257.0
125.724	37.5	332.0
126.746	37.5	314.0
127.77	37.5	360.0
128.793	37.5	241.0
129.815	37.5	118.0
130.838	37.5	79.0
131.86	37.5	223.0
132.882	37.5	282.0
133.906	37.5	196.0
134.93	37.5	94.0
135.949	37.5	402.0
136.968	37.5	189.0
137.99	37.5	11.0
139.011	37.5	15.0
140.032	37.5	99.0
141.051	37.5	291.0
142.069	37.5	301.0
143.09	37.5	148.0
144.107	37.5	122.0
145.122	37.5	177.0
146.137	37.5	133.0
147.153	37.5	196.0
148.167	37.5	336.0
149.181	37.5	521.0
150.192	37.5	394.0
151.195	37.5	309.0
152.161	37.5	108.0
153.041	37.5	116.0
153.793	37.5	207.0
154.405	37.5	173.0
154.89	37.5	184.0
155.269	37.5	209.0
155.561	37.5	184.0
155.782	37.5	203.0
155.945	37.5	224.0
54.996	38.5	4.0
55.032	38.5	2.0
55.134	38.5	7.0
55.332	38.5	3.0
55.639	38.5	5.0
56.04	38.5	5.0
56.529	38.5	21.0
57.099	38.5	109.0
57.742	38.5	111.0
58.448	38.5	87.0
59.209	38.5	50.0
60.018	38.5	29.0
60.867	38.5	19.0
61.752	38.5	52.0
62.668	38.5	258.0
63.61	38.5	155.0
64.576	38.5	278.0
65.56	38.5	80.0
66.559	38.5	23.0
67.57	38.5	8.0
68.595	38.5	13.0
69.629	38.5	5.0
70.668	38.5	6.0
71.71	38.5	17.0
72.759	38.5	38.0
73.813	38.5	203.0
74.865	38.5	232.0
75.918	38.5	235.0
76.973	38.5	281.0
78.028	38.5	139.0
79.082	38.5	28.0
80.136	38.5	24.0
81.191	38.5	62.0
82.245	38.5	17.0
83.297	38.5	11.0
84.347	38.5	10.0
85.398	38.5	6.0
86.447	38.5	8.0
87.496	38.5	148.0
88.543	38.5	444.0
89.589	38.5	285.0
90.635	38.5	304.0
91.678	38.5	341.0
92.718	38.5	181.0
93.76	38.5	181.0
94.802	38.5	203.0
95.842	38.5	258.0
96.883	38.5	272.0
97.92	38.5	196.0
98.957	38.5	398.0
99.995	38.5	297.0
101.031	38.5	307.0
102.066	38.5	225.0
103.101	38.5	169.0
104.135	38.5	236.0
105.169	38.5	248.0
106.202	38.5	370.0
107.234	38.5	360.0
108.266	38.5	155.0
109.297	38.5	227.0
110.325	38.5	235.0
111.354	38.5	647.0
112.384	38.5	571.0
113.412	38.5	303.0
114.44	38.5	256.0
115.468	38.5	206.0
116.496	38.5	43.0
117.522	38.5	95.0
118.549	38.5	188.0
119.576	38.5	179.0
120.603	38.5	233.0
121.627	38.5	244.0
122.65	38.5	123.0
123.676	38.5	202.0
124.702	38.5	277.0
125.727	38.5	270.0
126.751	38.5	374.0
127.773	38.5	387.0
128.796	38.5	254.0
129.818	38.5	237.0
130.841	38.5	126.0
131.864	38.5	231.0
132.886	38.5	322.0
133.91	38.5	80.0
134.933	38.5	21.0
135.953	38.5	233.0
136.972	38.5	326.0
137.994	38.5	37.0
139.017	38.5	10.0
140.037	38.5	21.0
141.054	38.5	39.0
142.072	38.5	411.0
143.092	38.5	526.0
144.109	38.5	217.0
145.126	38.5	268.0
146.141	38.5	229.0
147.154	38.5	113.0
148.169	38.5	120.0
149.183	38.5	358.0
150.194	38.5	365.0
151.198	38.5	203.0
152.164	38.5	192.0
153.043	38.5	110.0
153.796	38.5	172.0
154.405	38.5	169.0
154.892	38.5	196.0
155.273	38.5	249.0
155.565	38.5	279.0
155.783	38.5	213.0
155.944	38.5	188.0
54.995	39.5	6.0
55.031	39.5	6.0
55.134	39.5	12.0
55.334	39.5	8.0
55.639	39.5	48.0
56.04	39.5	110.0
56.529	39.5	139.0
57.099	39.5	120.0
57.741	39.5	227.0
58.447	39.5	440.0
59.208	39.5	264.0
60.017	39.5	127.0
60.866	39.5	121.0
61.752	39.5	82.0
62.667	39.5	161.0
63.61	39.5	41.0
64.575	39.5	19.0
65.558	39.5	22.0
66.558	39.5	12.0
67.571	39.5	10.0
68.596	39.5	4.0
69.63	39.5	5.0
70.669	39.5	15.0
71.712	39.5	220.0
72.759	39.5	127.0
73.811	39.5	191.0
74.865	39.5	228.0
75.919	39.5	175.0
76.974	39.5	263.0
78.029	39.5	225.0
79.083	39.5	181.0
80.137	39.5	27.0
81.192	39.5	10.0
82.244	39.5	17.0
83.295	39.5	10.0
84.346	39.5	12.0
85.397	39.5	81.0
86.447	39.5	35.0
87.495	39.5	19.0
88.541	39.5	86.0
89.587	39.5	50.0
90.632	39.5	24.0
91.677	39.5	156.0
92.719	39.5	182.0
93.761	39.5	303.0
94.802	39.5	158.0
95.842	39.5	58.0
96.881	39.5	106.0
97.92	39.5	155.0
98.958	39.5	287.0
99.993	39.5	188.0
101.029	39.5	207.0
102.066	39.5	189.0
103.1	39.5	204.0
104.136	39.5	273.0
105.17	39.5	234.0
106.2	39.5	284.0
107.232	39.5	245.0
108.264	39.5	85.0
109.294	39.5	232.0
110.324	39.5	254.0
111.355	39.5	440.0
112.386	39.5	428.0
113.414	39.5	389.0
114.439	39.5	242.0
115.468	39.5	256.0
116.498	39.5	90.0
117.524	39.5	154.0
118.548	39.5	165.0
119.574	39.5	128.0
120.601	39.5	205.0
121.627	39.5	314.0
122.652	39.5	214.0
123.677	39.5	326.0
124.703	39.5	363.0
125.727	39.5	85.0
126.75	39.5	143.0
127.772	39.5	314.0
128.795	39.5	245.0
129.821	39.5	276.0
130.844	39.5	589.0
131.865	39.5	813.0
132.887	39.5	305.0
133.91	39.5	66.0
134.932	39.5	8.0
135.952	39.5	53.0
136.972	39.5	101.0
137.993	39.5	16.0
139.016	39.5	12.0
140.036	39.5	136.0
141.054	39.5	43.0
142.072	39.5	128.0
143.091	39.5	214.0
144.11	39.5	179.0
145.125	39.5	195.0
146.139	39.5	240.0
147.155	39.5	216.0
148.17	39.5	292.0
149.183	39.5	213.0
150.195	39.5	207.0
151.199	39.5	215.0
152.163	39.5	293.0
153.041	39.5	189.0
153.797	39.5	146.0
154.408	39.5	269.0
154.893	39.5	496.0
155.272	39.5	531.0
155.563	39.5	367.0
155.782	39.5	311.0
155.946	39.5	282.0
54.997	40.5	70.0
55.033	40.5	102.0
55.134	40.5	145.0
55.333	40.5	251.0
55.638	40.5	473.0
56.04	40.5	585.0
56.53	40.5	390.0
57.1	40.5	149.0
57.741	40.5	59.0
58.446	40.5	163.0
59.207	40.5	165.0
60.016	40.5	85.0
60.867	40.5	56.0
61.752	40.5	502.0
62.665	40.5	612.0
63.607	40.5	140.0
64.574	40.5	19.0
65.557	40.5	13.0
66.557	40.5	12.0
67.571	40.5	40.0
68.594	40.5	266.0
69.627	40.5	74.0
70.666	40.5	7.0
71.71	40.5	10.0
72.759	40.5	14.0
73.812	40.5	28.0
74.865	40.5	113.0
75.917	40.5	173.0
76.973	40.5	313.0
78.031	40.5	213.0
79.085	40.5	303.0
80.137	40.5	83.0
81.191	40.5	28.0
82.244	40.5	40.0
83.296	40.5	4.0
84.346	40.5	59.0
85.397	40.5	243.0
86.446	40.5	117.0
87.493	40.5	24.0
88.54	40.5	157.0
89.588	40.5	163.0
90.635	40.5	10.0
91.679	40.5	13.0
92.718	40.5	141.0
93.76	40.5	431.0
94.803	40.5	86.0
95.844	40.5	60.0
96.884	40.5	358.0
97.922	40.5	351.0
98.96	40.5	211.0
99.996	40.5	408.0
101.031	40.5	147.0
102.066	40.5	73.0
103.1	40.5	268.0
104.135	40.5	318.0
105.168	40.5	244.0
106.2	40.5	350.0
107.234	40.5	320.0
108.265	40.5	174.0
109.295	40.5	57.0
110.324	40.5	219.0
111.354	40.5	241.0
112.385	40.5	260.0
113.412	40.5	399.0
114.44	40.5	240.0
115.468	40.5	268.0
116.494	40.5	111.0
117.521	40.5	154.0
118.548	40.5	156.0
119.575	40.5	295.0
120.602	40.5	384.0
121.627	40.5	290.0
122.65	40.5	462.0
123.676	40.5	292.0
124.702	40.5	237.0
125.727	40.5	172.0
126.75	40.5	156.0
127.772	40.5	306.0
128.793	40.5	309.0
129.818	40.5	419.0
130.842	40.5	738.0
131.864	40.5	929.0
132.886	40.5	606.0
133.909	40.5	145.0
134.932	40.5	13.0
135.954	40.5	34.0
136.975	40.5	21.0
137.996	40.5	4.0
139.017	40.5	11.0
140.036	40.5	8.0
141.055	40.5	43.0
142.074	40.5	515.0
143.092	40.5	412.0
144.109	40.5	192.0
145.125	40.5	441.0
146.14	40.5	612.0
147.155	40.5	457.0
148.17	40.5	658.0
149.184	40.5	263.0
150.195	40.5	278.0
151.199	40.5	287.0
152.163	40.5	366.0
153.043	40.5	292.0
153.797	40.5	282.0
154.406	40.5	153.0
154.892	40.5	217.0
155.271	40.5	283.0
155.564	40.5	227.0
155.784	40.5	202.0
155.947	40.5	140.0
54.996	41.5	290.0
55.033	41.5	238.0
55.134	41.5	225.0
55.331	41.5	172.0
55.638	41.5	192.0
56.039	41.5	249.0
56.529	41.5	176.0
57.099	41.5	97.0
57.742	41.5	43.0
58.448	41.5	27.0
59.207	41.5	62.0
60.016	41.5	148.0
60.867	41.5	178.0
61.752	41.5	89.0
62.666	41.5	53.0
63.609	41.5	25.0
64.574	41.5	24.0
65.559	41.5	101.0
66.559	41.5	384.0
67.57	41.5	133.0
68.594	41.5	45.0
69.628	41.5	17.0
70.668	41.5	5.0
71.712	41.5	2.0
72.76	41.5	7.0
73.812	41.5	4.0
74.865	41.5	13.0
75.919	41.5	101.0
76.975	41.5	201.0
78.03	41.5	49.0
79.084	41.5	20.0
80.138	41.5	12.0
81.192	41.5	17.0
82.246	41.5	55.0
83.298	41.5	14.0
84.348	41.5	136.0
85.398	41.5	530.0
86.448	41.5	134.0
87.495	41.5	108.0
88.541	41.5	137.0
89.589	41.5	133.0
90.634	41.5	17.0
91.676	41.5	56.0
92.718	41.5	240.0
93.762	41.5	172.0
94.803	41.5	16.0
95.841	41.5	44.0
96.881	41.5	187.0
97.92	41.5	258.0
98.958	41.5	166.0
99.994	41.5	158.0
101.029	41.5	221.0
102.066	41.5	228.0
103.102	41.5	242.0
104.135	41.5	263.0
105.167	41.5	194.0
106.2	41.5	267.0
107.233	41.5	334.0
108.265	41.5	209.0
109.295	41.5	250.0
110.324	41.5	176.0
111.355	41.5	180.0
112.385	41.5	149.0
113.412	41.5	252.0
114.441	41.5	356.0
115.47	41.5	302.0
116.497	41.5	217.0
117.522	41.5	208.0
118.549	41.5	77.0
119.576	41.5	100.0
120.603	41.5	335.0
121.628	41.5	293.0
122.652	41.5	231.0
123.678	41.5	162.0
124.703	41.5	244.0
125.728	41.5	282.0
126.751	41.5	363.0
127.774	41.5	129.0
128.796	41.5	46.0
129.818	41.5	86.0
130.84	41.5	72.0
131.863	41.5	142.0
132.887	41.5	220.0
133.91	41.5	82.0
134.932	41.5	9.0
135.951	41.5	136.0
136.973	41.5	332.0
137.996	41.5	115.0
139.016	41.5	38.0
140.036	41.5	4.0
141.057	41.5	110.0
142.075	41.5	380.0
143.093	41.5	323.0
144.111	41.5	763.0
145.126	41.5	486.0
146.14	41.5	413.0
147.156	41.5	721.0
148.17	41.5	916.0
149.183	41.5	318.0
150.195	41.5	285.0
151.199	41.5	199.0
152.163	41.5	162.0
153.041	41.5	367.0
153.795	41.5	332.0
154.406	41.5	86.0
154.893	41.5	34.0
155.272	41.5	27.0
155.563	41.5	24.0
155.783	41.5	19.0
155.947	41.5	21.0
54.997	42.5	63.0
55.032	42.5	71.0
55.135	42.5	63.0
55.335	42.5	48.0
55.64	42.5	21.0
56.041	42.5	10.0
56.529	42.5	40.0
57.1	42.5	197.0
57.743	42.5	359.0
58.448	42.5	230.0
59.207	42.5	40.0
60.016	42.5	5.0
60.865	42.5	38.0
61.751	42.5	30.0
62.668	42.5	6.0
63.61	42.5	17.0
64.575	42.5	71.0
65.559	42.5	65.0
66.56	42.5	110.0
67.572	42.5	44.0
[truncated: 9,000 more rows]
