# Supplementary material for: Multimodal dynamic and unclonable anti-counterfeiting using robust diamond microparticles on heterogeneous substrate
Source: Nat Commun. 2023 May 2;14:2507. doi: 10.1038/s41467-023-38178-1 (PMC10154296; doi:10.1038/s41467-023-38178-1)
Supplement: Supplementary file 3 — Source Data [file 41467_2023_38178_MOESM3_ESM.zip › Source Data/Fig 4/21_1.txt]

60.995	22.3	284.0
61.03	22.3	269.0
61.134	22.3	290.0
61.333	22.3	311.0
61.64	22.3	237.0
62.04	22.3	228.0
62.528	22.3	328.0
63.097	22.3	463.0
63.739	22.3	332.0
64.444	22.3	115.0
65.205	22.3	41.0
66.013	22.3	13.0
66.863	22.3	199.0
67.751	22.3	352.0
68.667	22.3	198.0
69.608	22.3	164.0
70.573	22.3	317.0
71.56	22.3	197.0
72.56	22.3	27.0
73.572	22.3	220.0
74.597	22.3	317.0
75.629	22.3	121.0
76.666	22.3	138.0
77.709	22.3	387.0
78.757	22.3	96.0
79.809	22.3	11.0
80.862	22.3	139.0
81.915	22.3	207.0
82.972	22.3	191.0
84.028	22.3	17.0
85.082	22.3	7.0
86.138	22.3	59.0
87.194	22.3	264.0
88.248	22.3	187.0
89.299	22.3	239.0
90.351	22.3	60.0
91.402	22.3	12.0
92.451	22.3	6.0
93.498	22.3	10.0
94.545	22.3	8.0
95.591	22.3	9.0
96.635	22.3	8.0
97.678	22.3	27.0
98.72	22.3	254.0
99.76	22.3	380.0
100.801	22.3	270.0
101.841	22.3	68.0
102.879	22.3	18.0
103.916	22.3	11.0
104.952	22.3	17.0
105.986	22.3	11.0
107.022	22.3	5.0
108.057	22.3	8.0
109.089	22.3	6.0
110.118	22.3	3.0
111.148	22.3	42.0
112.177	22.3	144.0
113.205	22.3	44.0
114.234	22.3	6.0
115.261	22.3	11.0
116.288	22.3	10.0
117.317	22.3	7.0
118.343	22.3	16.0
119.366	22.3	9.0
120.392	22.3	8.0
121.42	22.3	7.0
122.445	22.3	8.0
123.469	22.3	6.0
124.496	22.3	9.0
125.525	22.3	11.0
126.551	22.3	22.0
127.575	22.3	91.0
128.599	22.3	19.0
129.625	22.3	12.0
130.652	22.3	12.0
131.678	22.3	64.0
132.702	22.3	238.0
133.728	22.3	269.0
134.753	22.3	196.0
135.777	22.3	18.0
136.8	22.3	32.0
137.824	22.3	257.0
138.849	22.3	158.0
139.871	22.3	20.0
140.892	22.3	70.0
141.913	22.3	266.0
142.936	22.3	323.0
143.957	22.3	262.0
144.976	22.3	161.0
145.996	22.3	299.0
147.013	22.3	222.0
148.031	22.3	172.0
149.049	22.3	90.0
150.063	22.3	23.0
151.075	22.3	75.0
152.086	22.3	30.0
153.098	22.3	113.0
154.106	22.3	53.0
155.111	22.3	127.0
156.115	22.3	202.0
157.112	22.3	62.0
158.074	22.3	208.0
158.95	22.3	405.0
159.703	22.3	295.0
160.322	22.3	286.0
160.821	22.3	287.0
161.216	22.3	286.0
161.521	22.3	189.0
161.755	22.3	193.0
161.933	22.3	188.0
60.996	23.3	226.0
61.032	23.3	190.0
61.135	23.3	197.0
61.333	23.3	316.0
61.639	23.3	332.0
62.04	23.3	317.0
62.529	23.3	330.0
63.098	23.3	326.0
63.741	23.3	216.0
64.447	23.3	388.0
65.206	23.3	269.0
66.015	23.3	72.0
66.865	23.3	117.0
67.752	23.3	167.0
68.669	23.3	123.0
69.61	23.3	182.0
70.577	23.3	206.0
71.563	23.3	194.0
72.565	23.3	169.0
73.577	23.3	351.0
74.598	23.3	422.0
75.631	23.3	129.0
76.669	23.3	19.0
77.712	23.3	47.0
78.761	23.3	17.0
79.813	23.3	7.0
80.865	23.3	21.0
81.918	23.3	188.0
82.974	23.3	57.0
84.03	23.3	9.0
85.084	23.3	13.0
86.139	23.3	64.0
87.194	23.3	309.0
88.247	23.3	124.0
89.298	23.3	110.0
90.349	23.3	49.0
91.399	23.3	12.0
92.448	23.3	5.0
93.496	23.3	6.0
94.541	23.3	7.0
95.587	23.3	6.0
96.633	23.3	5.0
97.676	23.3	3.0
98.718	23.3	22.0
99.76	23.3	145.0
100.8	23.3	83.0
101.841	23.3	347.0
102.878	23.3	266.0
103.917	23.3	43.0
104.954	23.3	295.0
105.987	23.3	160.0
107.022	23.3	22.0
108.056	23.3	7.0
109.09	23.3	2.0
110.122	23.3	9.0
111.154	23.3	6.0
112.184	23.3	38.0
113.213	23.3	74.0
114.243	23.3	46.0
115.271	23.3	3.0
116.298	23.3	12.0
117.326	23.3	53.0
118.353	23.3	5.0
119.379	23.3	8.0
120.405	23.3	8.0
121.433	23.3	10.0
122.458	23.3	36.0
123.484	23.3	62.0
124.511	23.3	45.0
125.538	23.3	98.0
126.563	23.3	62.0
127.587	23.3	31.0
128.611	23.3	9.0
129.636	23.3	10.0
130.662	23.3	8.0
131.686	23.3	95.0
132.711	23.3	101.0
133.737	23.3	37.0
134.763	23.3	70.0
135.787	23.3	34.0
136.808	23.3	14.0
137.831	23.3	38.0
138.854	23.3	93.0
139.877	23.3	62.0
140.899	23.3	62.0
141.919	23.3	228.0
142.94	23.3	161.0
143.961	23.3	137.0
144.98	23.3	77.0
145.997	23.3	147.0
147.013	23.3	243.0
148.033	23.3	150.0
149.049	23.3	113.0
150.062	23.3	212.0
151.074	23.3	402.0
152.085	23.3	83.0
153.096	23.3	11.0
154.105	23.3	8.0
155.11	23.3	43.0
156.115	23.3	55.0
157.115	23.3	49.0
158.076	23.3	145.0
158.953	23.3	166.0
159.709	23.3	384.0
160.326	23.3	464.0
160.822	23.3	314.0
161.215	23.3	245.0
161.518	23.3	125.0
161.749	23.3	112.0
161.922	23.3	79.0
60.997	24.3	260.0
61.032	24.3	289.0
61.134	24.3	287.0
61.333	24.3	305.0
61.639	24.3	417.0
62.04	24.3	535.0
62.528	24.3	372.0
63.097	24.3	159.0
63.74	24.3	208.0
64.447	24.3	169.0
65.207	24.3	282.0
66.015	24.3	411.0
66.865	24.3	104.0
67.753	24.3	110.0
68.668	24.3	119.0
69.609	24.3	93.0
70.575	24.3	135.0
71.56	24.3	297.0
72.561	24.3	382.0
73.575	24.3	346.0
74.598	24.3	234.0
75.631	24.3	295.0
76.67	24.3	178.0
77.712	24.3	20.0
78.76	24.3	14.0
79.811	24.3	6.0
80.863	24.3	14.0
81.916	24.3	118.0
82.972	24.3	89.0
84.029	24.3	68.0
85.084	24.3	320.0
86.138	24.3	123.0
87.193	24.3	18.0
88.246	24.3	167.0
89.297	24.3	266.0
90.349	24.3	135.0
91.399	24.3	10.0
92.447	24.3	4.0
93.495	24.3	15.0
94.541	24.3	12.0
95.587	24.3	10.0
96.633	24.3	5.0
97.677	24.3	6.0
98.719	24.3	8.0
99.759	24.3	7.0
100.801	24.3	144.0
101.841	24.3	209.0
102.879	24.3	214.0
103.917	24.3	115.0
104.953	24.3	51.0
105.988	24.3	30.0
107.023	24.3	13.0
108.057	24.3	26.0
109.089	24.3	141.0
110.12	24.3	143.0
111.152	24.3	19.0
112.183	24.3	31.0
113.214	24.3	142.0
114.243	24.3	322.0
115.272	24.3	45.0
116.301	24.3	42.0
117.328	24.3	158.0
118.355	24.3	71.0
119.38	24.3	15.0
120.408	24.3	14.0
121.437	24.3	5.0
122.462	24.3	67.0
123.485	24.3	209.0
124.511	24.3	120.0
125.54	24.3	287.0
126.567	24.3	177.0
127.59	24.3	138.0
128.614	24.3	19.0
129.64	24.3	23.0
130.666	24.3	31.0
131.691	24.3	13.0
132.715	24.3	10.0
133.739	24.3	9.0
134.765	24.3	10.0
135.79	24.3	14.0
136.811	24.3	10.0
137.834	24.3	26.0
138.857	24.3	314.0
139.879	24.3	374.0
140.9	24.3	203.0
141.921	24.3	291.0
142.942	24.3	104.0
143.962	24.3	110.0
144.982	24.3	31.0
145.999	24.3	31.0
147.016	24.3	144.0
148.035	24.3	245.0
149.052	24.3	289.0
150.066	24.3	225.0
151.078	24.3	329.0
152.089	24.3	80.0
153.101	24.3	20.0
154.11	24.3	6.0
155.116	24.3	7.0
156.121	24.3	6.0
157.12	24.3	54.0
158.083	24.3	119.0
158.96	24.3	86.0
159.713	24.3	72.0
160.331	24.3	131.0
160.828	24.3	142.0
161.218	24.3	107.0
161.522	24.3	172.0
161.753	24.3	198.0
161.925	24.3	232.0
60.995	25.3	582.0
61.03	25.3	671.0
61.133	25.3	655.0
61.332	25.3	476.0
61.639	25.3	456.0
62.04	25.3	413.0
62.528	25.3	365.0
63.096	25.3	182.0
63.741	25.3	128.0
64.448	25.3	99.0
65.207	25.3	73.0
66.016	25.3	69.0
66.866	25.3	51.0
67.752	25.3	264.0
68.668	25.3	376.0
69.611	25.3	119.0
70.577	25.3	208.0
71.562	25.3	182.0
72.562	25.3	209.0
73.574	25.3	270.0
74.598	25.3	122.0
75.63	25.3	574.0
76.669	25.3	384.0
77.712	25.3	49.0
78.76	25.3	10.0
79.811	25.3	8.0
80.863	25.3	37.0
81.916	25.3	151.0
82.971	25.3	75.0
84.027	25.3	133.0
85.082	25.3	428.0
86.136	25.3	199.0
87.191	25.3	37.0
88.244	25.3	643.0
89.296	25.3	1247.0
90.348	25.3	103.0
91.4	25.3	11.0
92.448	25.3	127.0
93.494	25.3	183.0
94.54	25.3	246.0
95.586	25.3	240.0
96.63	25.3	128.0
97.673	25.3	30.0
98.717	25.3	11.0
99.758	25.3	37.0
100.799	25.3	157.0
101.838	25.3	195.0
102.876	25.3	185.0
103.915	25.3	308.0
104.953	25.3	363.0
105.989	25.3	59.0
107.023	25.3	225.0
108.057	25.3	187.0
109.089	25.3	650.0
110.121	25.3	428.0
111.152	25.3	81.0
112.184	25.3	9.0
113.214	25.3	38.0
114.244	25.3	158.0
115.272	25.3	189.0
116.301	25.3	35.0
117.33	25.3	10.0
118.356	25.3	12.0
119.382	25.3	8.0
120.41	25.3	10.0
121.437	25.3	9.0
122.464	25.3	5.0
123.49	25.3	11.0
124.517	25.3	2.0
125.542	25.3	35.0
126.566	25.3	66.0
127.592	25.3	23.0
128.616	25.3	12.0
129.641	25.3	12.0
130.668	25.3	20.0
131.693	25.3	27.0
132.717	25.3	15.0
133.74	25.3	12.0
134.765	25.3	10.0
135.791	25.3	10.0
136.813	25.3	16.0
137.835	25.3	8.0
138.858	25.3	23.0
139.881	25.3	87.0
140.902	25.3	391.0
141.921	25.3	110.0
142.943	25.3	104.0
143.964	25.3	309.0
144.983	25.3	126.0
146.003	25.3	27.0
147.02	25.3	110.0
148.036	25.3	136.0
149.052	25.3	194.0
150.067	25.3	64.0
151.079	25.3	112.0
152.091	25.3	59.0
153.102	25.3	142.0
154.112	25.3	253.0
155.119	25.3	58.0
156.125	25.3	42.0
157.126	25.3	217.0
158.087	25.3	265.0
158.965	25.3	87.0
159.718	25.3	15.0
160.335	25.3	103.0
160.832	25.3	397.0
161.222	25.3	531.0
161.525	25.3	508.0
161.754	25.3	463.0
161.926	25.3	295.0
60.997	26.3	201.0
61.032	26.3	239.0
61.134	26.3	282.0
61.333	26.3	339.0
61.639	26.3	320.0
62.039	26.3	367.0
62.528	26.3	279.0
63.098	26.3	176.0
63.741	26.3	348.0
64.447	26.3	333.0
65.206	26.3	75.0
66.015	26.3	44.0
66.866	26.3	67.0
67.751	26.3	79.0
68.667	26.3	70.0
69.611	26.3	66.0
70.574	26.3	158.0
71.558	26.3	240.0
72.559	26.3	74.0
73.569	26.3	49.0
74.593	26.3	184.0
75.626	26.3	274.0
76.664	26.3	223.0
77.705	26.3	25.0
78.754	26.3	11.0
79.807	26.3	6.0
80.858	26.3	10.0
81.911	26.3	9.0
82.966	26.3	15.0
84.022	26.3	14.0
85.077	26.3	64.0
86.131	26.3	118.0
87.185	26.3	97.0
88.24	26.3	99.0
89.291	26.3	99.0
90.343	26.3	31.0
91.393	26.3	14.0
92.442	26.3	74.0
93.489	26.3	161.0
94.535	26.3	154.0
95.582	26.3	100.0
96.628	26.3	161.0
97.671	26.3	157.0
98.713	26.3	244.0
99.756	26.3	199.0
100.798	26.3	196.0
101.837	26.3	234.0
102.874	26.3	329.0
103.913	26.3	349.0
104.949	26.3	284.0
105.985	26.3	117.0
107.021	26.3	242.0
108.056	26.3	208.0
109.088	26.3	184.0
110.12	26.3	91.0
111.152	26.3	25.0
112.183	26.3	9.0
113.213	26.3	22.0
114.242	26.3	225.0
115.271	26.3	497.0
116.3	26.3	153.0
117.327	26.3	4.0
118.354	26.3	8.0
119.38	26.3	8.0
120.407	26.3	13.0
121.435	26.3	5.0
122.461	26.3	11.0
123.486	26.3	12.0
124.513	26.3	6.0
125.539	26.3	4.0
126.565	26.3	9.0
127.588	26.3	4.0
128.612	26.3	5.0
129.638	26.3	11.0
130.665	26.3	9.0
131.69	26.3	18.0
132.714	26.3	23.0
133.738	26.3	9.0
134.763	26.3	6.0
135.788	26.3	8.0
136.81	26.3	7.0
137.833	26.3	7.0
138.857	26.3	4.0
139.881	26.3	10.0
140.902	26.3	28.0
141.92	26.3	19.0
142.942	26.3	14.0
143.963	26.3	134.0
144.982	26.3	21.0
146.001	26.3	10.0
147.017	26.3	11.0
148.036	26.3	8.0
149.052	26.3	79.0
150.066	26.3	64.0
151.077	26.3	11.0
152.089	26.3	18.0
153.102	26.3	78.0
154.113	26.3	256.0
155.119	26.3	239.0
156.124	26.3	227.0
157.124	26.3	214.0
158.086	26.3	352.0
158.966	26.3	184.0
159.72	26.3	33.0
160.336	26.3	8.0
160.833	26.3	10.0
161.225	26.3	22.0
161.528	26.3	34.0
161.757	26.3	47.0
161.927	26.3	49.0
60.997	27.3	350.0
61.033	27.3	390.0
61.133	27.3	436.0
61.332	27.3	584.0
61.638	27.3	644.0
62.04	27.3	586.0
62.529	27.3	510.0
63.098	27.3	448.0
63.741	27.3	197.0
64.445	27.3	187.0
65.205	27.3	246.0
66.015	27.3	323.0
66.866	27.3	283.0
67.753	27.3	354.0
68.668	27.3	448.0
69.609	27.3	239.0
70.575	27.3	167.0
71.559	27.3	266.0
72.559	27.3	198.0
73.57	27.3	164.0
74.594	27.3	351.0
75.626	27.3	280.0
76.664	27.3	143.0
77.707	27.3	36.0
78.755	27.3	8.0
79.806	27.3	13.0
80.859	27.3	16.0
81.913	27.3	5.0
82.968	27.3	7.0
84.023	27.3	10.0
85.078	27.3	171.0
86.131	27.3	180.0
87.185	27.3	99.0
88.239	27.3	25.0
89.291	27.3	11.0
90.341	27.3	87.0
91.392	27.3	88.0
92.443	27.3	39.0
93.489	27.3	228.0
94.534	27.3	276.0
95.579	27.3	193.0
96.625	27.3	229.0
97.669	27.3	200.0
98.713	27.3	288.0
99.755	27.3	220.0
100.796	27.3	192.0
101.836	27.3	220.0
102.874	27.3	1068.0
103.91	27.3	950.0
104.948	27.3	592.0
105.984	27.3	207.0
107.019	27.3	250.0
108.053	27.3	230.0
109.087	27.3	258.0
110.12	27.3	163.0
111.15	27.3	17.0
112.181	27.3	6.0
113.211	27.3	17.0
114.241	27.3	113.0
115.269	27.3	112.0
116.299	27.3	33.0
117.328	27.3	12.0
118.354	27.3	6.0
119.381	27.3	3.0
120.408	27.3	9.0
121.437	27.3	9.0
122.463	27.3	7.0
123.486	27.3	6.0
124.513	27.3	23.0
125.541	27.3	15.0
126.567	27.3	7.0
127.591	27.3	6.0
128.615	27.3	58.0
129.641	27.3	109.0
130.665	27.3	22.0
131.691	27.3	12.0
132.715	27.3	11.0
133.739	27.3	7.0
134.766	27.3	7.0
135.791	27.3	10.0
136.812	27.3	16.0
137.834	27.3	6.0
138.858	27.3	11.0
139.881	27.3	28.0
140.902	27.3	22.0
141.922	27.3	15.0
142.942	27.3	61.0
143.962	27.3	143.0
144.981	27.3	31.0
145.999	27.3	9.0
147.017	27.3	10.0
148.035	27.3	24.0
149.052	27.3	239.0
150.066	27.3	256.0
151.078	27.3	31.0
152.091	27.3	11.0
153.104	27.3	39.0
154.114	27.3	246.0
155.12	27.3	260.0
156.125	27.3	142.0
157.125	27.3	51.0
158.088	27.3	83.0
158.968	27.3	72.0
159.723	27.3	13.0
160.339	27.3	10.0
160.835	27.3	68.0
161.225	27.3	115.0
161.526	27.3	174.0
161.754	27.3	196.0
161.925	27.3	236.0
60.997	28.3	90.0
61.032	28.3	98.0
61.133	28.3	114.0
61.333	28.3	144.0
61.639	28.3	145.0
62.039	28.3	239.0
62.528	28.3	342.0
63.098	28.3	225.0
63.741	28.3	118.0
64.446	28.3	116.0
65.206	28.3	364.0
66.016	28.3	319.0
66.867	28.3	319.0
67.753	28.3	99.0
68.669	28.3	106.0
69.611	28.3	106.0
70.575	28.3	231.0
71.559	28.3	436.0
72.558	28.3	181.0
73.57	28.3	210.0
74.594	28.3	128.0
75.626	28.3	82.0
76.663	28.3	27.0
77.705	28.3	17.0
78.753	28.3	5.0
79.805	28.3	9.0
80.856	28.3	8.0
81.91	28.3	14.0
82.966	28.3	104.0
84.022	28.3	128.0
85.077	28.3	35.0
86.131	28.3	36.0
87.184	28.3	11.0
88.238	28.3	10.0
89.29	28.3	7.0
90.342	28.3	105.0
91.393	28.3	117.0
92.441	28.3	17.0
93.488	28.3	102.0
94.535	28.3	98.0
95.581	28.3	304.0
96.625	28.3	352.0
97.67	28.3	176.0
98.712	28.3	154.0
99.753	28.3	195.0
100.796	28.3	288.0
101.836	28.3	255.0
102.875	28.3	441.0
103.913	28.3	567.0
104.949	28.3	512.0
105.984	28.3	307.0
107.018	28.3	303.0
108.053	28.3	54.0
109.087	28.3	23.0
110.119	28.3	17.0
111.151	28.3	7.0
112.184	28.3	8.0
113.214	28.3	4.0
114.243	28.3	9.0
115.27	28.3	12.0
116.299	28.3	12.0
117.329	28.3	7.0
118.357	28.3	6.0
119.382	28.3	11.0
120.408	28.3	17.0
121.436	28.3	34.0
122.462	28.3	29.0
123.486	28.3	96.0
124.512	28.3	370.0
125.54	28.3	111.0
126.566	28.3	16.0
127.591	28.3	8.0
128.615	28.3	152.0
129.642	28.3	360.0
130.668	28.3	54.0
131.693	28.3	16.0
132.717	28.3	25.0
133.741	28.3	234.0
134.766	28.3	147.0
135.792	28.3	26.0
136.813	28.3	16.0
137.836	28.3	11.0
138.859	28.3	7.0
139.88	28.3	68.0
140.903	28.3	286.0
141.924	28.3	102.0
142.945	28.3	16.0
143.965	28.3	15.0
144.984	28.3	8.0
146.002	28.3	8.0
147.018	28.3	20.0
148.036	28.3	218.0
149.053	28.3	140.0
150.066	28.3	85.0
151.079	28.3	378.0
152.09	28.3	175.0
153.102	28.3	14.0
154.113	28.3	45.0
155.119	28.3	189.0
156.125	28.3	95.0
157.126	28.3	11.0
158.089	28.3	7.0
158.968	28.3	4.0
159.723	28.3	11.0
160.341	28.3	59.0
160.836	28.3	227.0
161.226	28.3	417.0
161.527	28.3	646.0
161.755	28.3	541.0
161.926	28.3	460.0
60.996	29.3	47.0
61.031	29.3	47.0
61.134	29.3	37.0
61.334	29.3	35.0
61.639	29.3	30.0
62.04	29.3	33.0
62.528	29.3	32.0
63.097	29.3	28.0
63.74	29.3	17.0
64.445	29.3	64.0
65.206	29.3	151.0
66.016	29.3	271.0
66.867	29.3	75.0
67.754	29.3	22.0
68.671	29.3	9.0
69.611	29.3	16.0
70.574	29.3	58.0
71.558	29.3	271.0
72.558	29.3	326.0
73.569	29.3	508.0
74.591	29.3	167.0
75.623	29.3	10.0
76.662	29.3	13.0
77.705	29.3	20.0
78.753	29.3	9.0
79.804	29.3	6.0
80.856	29.3	10.0
81.91	29.3	6.0
82.965	29.3	19.0
84.021	29.3	37.0
85.076	29.3	152.0
86.13	29.3	87.0
87.185	29.3	15.0
88.239	29.3	9.0
89.29	29.3	13.0
90.342	29.3	7.0
91.392	29.3	40.0
92.439	29.3	84.0
93.487	29.3	205.0
94.534	29.3	327.0
95.581	29.3	149.0
96.626	29.3	218.0
97.669	29.3	207.0
98.713	29.3	196.0
99.754	29.3	138.0
100.795	29.3	201.0
101.835	29.3	94.0
102.873	29.3	237.0
103.911	29.3	235.0
104.949	29.3	256.0
105.985	29.3	217.0
107.019	29.3	155.0
108.054	29.3	32.0
109.087	29.3	5.0
110.118	29.3	19.0
111.15	29.3	62.0
112.182	29.3	49.0
113.214	29.3	9.0
114.243	29.3	10.0
115.271	29.3	127.0
116.299	29.3	175.0
117.328	29.3	26.0
118.355	29.3	30.0
119.381	29.3	127.0
120.409	29.3	288.0
121.438	29.3	385.0
122.465	29.3	367.0
123.489	29.3	257.0
124.515	29.3	147.0
125.542	29.3	48.0
126.568	29.3	13.0
127.593	29.3	3.0
128.617	29.3	13.0
129.642	29.3	61.0
130.668	29.3	131.0
131.693	29.3	115.0
132.718	29.3	13.0
133.742	29.3	206.0
134.768	29.3	254.0
135.792	29.3	24.0
136.813	29.3	9.0
137.835	29.3	4.0
138.858	29.3	11.0
139.881	29.3	66.0
140.904	29.3	185.0
141.925	29.3	165.0
142.944	29.3	267.0
143.965	29.3	93.0
144.985	29.3	12.0
146.002	29.3	12.0
147.018	29.3	18.0
148.037	29.3	212.0
149.053	29.3	150.0
150.067	29.3	61.0
151.082	29.3	361.0
152.092	29.3	162.0
153.102	29.3	17.0
154.113	29.3	12.0
155.121	29.3	58.0
156.127	29.3	54.0
157.128	29.3	15.0
158.092	29.3	18.0
158.971	29.3	54.0
159.727	29.3	27.0
160.344	29.3	8.0
160.837	29.3	13.0
161.226	29.3	42.0
161.528	29.3	84.0
161.757	29.3	79.0
161.928	29.3	86.0
60.998	30.3	128.0
61.033	30.3	125.0
61.135	30.3	109.0
61.334	30.3	140.0
61.639	30.3	167.0
62.04	30.3	207.0
62.53	30.3	301.0
63.098	30.3	245.0
63.741	30.3	122.0
64.447	30.3	86.0
65.207	30.3	296.0
66.017	30.3	199.0
66.867	30.3	74.0
67.754	30.3	82.0
68.671	30.3	241.0
69.614	30.3	342.0
70.578	30.3	216.0
71.56	30.3	502.0
72.56	30.3	341.0
73.572	30.3	71.0
74.595	30.3	22.0
75.628	30.3	15.0
76.666	30.3	8.0
77.709	30.3	11.0
78.756	30.3	9.0
79.806	30.3	10.0
80.859	30.3	11.0
81.913	30.3	9.0
82.968	30.3	6.0
84.025	30.3	11.0
85.079	30.3	115.0
86.131	30.3	180.0
87.186	30.3	42.0
88.241	30.3	8.0
89.293	30.3	11.0
90.343	30.3	51.0
91.395	30.3	317.0
92.444	30.3	197.0
93.492	30.3	178.0
94.538	30.3	415.0
95.583	30.3	156.0
96.628	30.3	130.0
97.67	30.3	145.0
98.714	30.3	106.0
99.756	30.3	69.0
100.798	30.3	95.0
101.839	30.3	147.0
102.877	30.3	214.0
103.913	30.3	325.0
104.951	30.3	188.0
105.987	30.3	292.0
107.021	30.3	281.0
108.056	30.3	151.0
109.09	30.3	27.0
110.124	30.3	61.0
111.157	30.3	378.0
112.188	30.3	245.0
113.218	30.3	15.0
114.247	30.3	15.0
115.276	30.3	35.0
116.304	30.3	88.0
117.333	30.3	120.0
118.36	30.3	254.0
119.385	30.3	229.0
120.413	30.3	274.0
121.442	30.3	175.0
122.469	30.3	249.0
123.495	30.3	86.0
124.52	30.3	33.0
125.546	30.3	8.0
126.572	30.3	7.0
127.597	30.3	7.0
128.621	30.3	9.0
129.646	30.3	12.0
130.671	30.3	95.0
131.696	30.3	98.0
132.721	30.3	20.0
133.746	30.3	10.0
134.771	30.3	11.0
135.794	30.3	12.0
136.816	30.3	12.0
137.838	30.3	7.0
138.862	30.3	7.0
139.884	30.3	23.0
140.906	30.3	42.0
141.927	30.3	84.0
142.947	30.3	61.0
143.968	30.3	64.0
144.986	30.3	24.0
146.003	30.3	11.0
147.021	30.3	16.0
148.04	30.3	37.0
149.057	30.3	18.0
150.072	30.3	10.0
151.085	30.3	6.0
152.098	30.3	14.0
153.107	30.3	7.0
154.116	30.3	19.0
155.123	30.3	275.0
156.131	30.3	276.0
157.131	30.3	46.0
158.095	30.3	8.0
158.975	30.3	7.0
159.732	30.3	6.0
160.346	30.3	7.0
160.841	30.3	4.0
161.232	30.3	4.0
161.533	30.3	6.0
161.761	30.3	11.0
161.93	30.3	4.0
60.995	31.3	441.0
61.031	31.3	455.0
61.133	31.3	437.0
61.33	31.3	441.0
61.636	31.3	554.0
62.037	31.3	685.0
62.527	31.3	464.0
63.098	31.3	212.0
63.741	31.3	50.0
64.447	31.3	31.0
65.206	31.3	85.0
66.016	31.3	132.0
66.866	31.3	100.0
67.752	31.3	301.0
68.669	31.3	233.0
69.611	31.3	230.0
70.577	31.3	48.0
71.561	31.3	92.0
72.559	31.3	68.0
73.57	31.3	10.0
74.593	31.3	8.0
75.624	31.3	8.0
76.664	31.3	6.0
77.706	31.3	13.0
78.753	31.3	10.0
79.805	31.3	8.0
80.857	31.3	10.0
81.909	31.3	7.0
82.965	31.3	14.0
84.021	31.3	21.0
85.075	31.3	228.0
86.128	31.3	355.0
87.183	31.3	194.0
88.238	31.3	19.0
89.29	31.3	6.0
90.341	31.3	12.0
91.392	31.3	203.0
92.44	31.3	219.0
93.488	31.3	24.0
94.535	31.3	27.0
95.58	31.3	56.0
96.625	31.3	158.0
97.669	31.3	185.0
98.712	31.3	268.0
99.754	31.3	376.0
100.795	31.3	149.0
101.835	31.3	231.0
102.874	31.3	206.0
103.911	31.3	199.0
104.949	31.3	178.0
105.984	31.3	181.0
107.018	31.3	154.0
108.053	31.3	200.0
109.088	31.3	48.0
110.119	31.3	107.0
111.15	31.3	284.0
112.181	31.3	246.0
113.211	31.3	76.0
114.242	31.3	13.0
115.271	31.3	6.0
116.301	31.3	10.0
117.33	31.3	25.0
118.357	31.3	235.0
119.383	31.3	122.0
120.41	31.3	118.0
121.439	31.3	30.0
122.464	31.3	32.0
123.49	31.3	9.0
124.516	31.3	7.0
125.543	31.3	3.0
126.57	31.3	31.0
127.595	31.3	90.0
128.618	31.3	22.0
129.645	31.3	7.0
130.671	31.3	20.0
131.696	31.3	14.0
132.719	31.3	15.0
133.743	31.3	8.0
134.769	31.3	21.0
135.793	31.3	41.0
136.814	31.3	14.0
137.838	31.3	7.0
138.862	31.3	55.0
139.883	31.3	90.0
140.905	31.3	8.0
141.925	31.3	8.0
142.946	31.3	10.0
143.967	31.3	9.0
144.988	31.3	6.0
146.004	31.3	10.0
147.02	31.3	99.0
148.039	31.3	241.0
149.053	31.3	38.0
150.067	31.3	11.0
151.081	31.3	7.0
152.095	31.3	12.0
153.107	31.3	10.0
154.116	31.3	5.0
155.123	31.3	35.0
156.13	31.3	118.0
157.13	31.3	26.0
158.092	31.3	5.0
158.972	31.3	5.0
159.729	31.3	14.0
160.345	31.3	8.0
160.84	31.3	8.0
161.229	31.3	12.0
161.53	31.3	6.0
161.758	31.3	5.0
161.927	31.3	4.0
60.995	32.3	243.0
61.03	32.3	256.0
61.132	32.3	218.0
61.332	32.3	244.0
61.638	32.3	281.0
62.039	32.3	383.0
62.529	32.3	319.0
63.099	32.3	141.0
63.741	32.3	42.0
64.447	32.3	51.0
65.208	32.3	270.0
66.016	32.3	284.0
66.865	32.3	412.0
67.752	32.3	205.0
68.669	32.3	58.0
69.612	32.3	64.0
70.576	32.3	43.0
71.561	32.3	10.0
72.561	32.3	9.0
73.57	32.3	30.0
74.594	32.3	40.0
75.626	32.3	6.0
76.663	32.3	4.0
77.704	32.3	7.0
78.752	32.3	6.0
79.804	32.3	7.0
80.855	32.3	4.0
81.908	32.3	9.0
82.964	32.3	14.0
84.02	32.3	5.0
85.075	32.3	132.0
86.128	32.3	449.0
87.184	32.3	338.0
88.239	32.3	47.0
89.29	32.3	12.0
90.34	32.3	2.0
91.39	32.3	7.0
92.439	32.3	13.0
93.486	32.3	10.0
94.533	32.3	7.0
95.58	32.3	187.0
96.625	32.3	143.0
97.667	32.3	300.0
98.711	32.3	271.0
99.752	32.3	292.0
100.793	32.3	189.0
101.833	32.3	276.0
102.871	32.3	250.0
103.91	32.3	293.0
104.947	32.3	186.0
105.983	32.3	183.0
107.019	32.3	120.0
108.054	32.3	227.0
109.087	32.3	231.0
110.119	32.3	67.0
111.151	32.3	252.0
112.184	32.3	324.0
113.214	32.3	218.0
114.243	32.3	30.0
115.271	32.3	7.0
116.3	32.3	7.0
117.331	32.3	9.0
118.359	32.3	84.0
119.383	32.3	180.0
120.41	32.3	40.0
121.44	32.3	8.0
122.467	32.3	42.0
123.492	32.3	71.0
124.518	32.3	18.0
125.545	32.3	7.0
126.571	32.3	41.0
127.597	32.3	158.0
128.619	32.3	58.0
129.645	32.3	14.0
130.672	32.3	157.0
131.696	32.3	146.0
132.719	32.3	11.0
133.743	32.3	8.0
134.768	32.3	185.0
135.792	32.3	270.0
136.814	32.3	54.0
137.837	32.3	20.0
138.86	32.3	10.0
139.883	32.3	13.0
140.905	32.3	12.0
141.924	32.3	76.0
142.946	32.3	300.0
143.968	32.3	46.0
144.987	32.3	11.0
146.004	32.3	4.0
147.021	32.3	15.0
148.04	32.3	27.0
149.055	32.3	11.0
150.069	32.3	10.0
151.082	32.3	6.0
152.094	32.3	19.0
153.106	32.3	28.0
154.115	32.3	21.0
155.123	32.3	6.0
156.13	32.3	10.0
157.132	32.3	77.0
158.096	32.3	162.0
158.975	32.3	39.0
159.73	32.3	8.0
160.345	32.3	13.0
160.84	32.3	8.0
161.23	32.3	4.0
161.53	32.3	9.0
161.757	32.3	8.0
161.928	32.3	3.0
60.994	33.3	322.0
61.03	33.3	306.0
61.133	33.3	277.0
61.332	33.3	286.0
61.639	33.3	362.0
62.04	33.3	300.0
62.529	33.3	162.0
63.098	33.3	48.0
63.739	33.3	15.0
64.447	33.3	9.0
65.206	33.3	9.0
66.015	33.3	22.0
66.865	33.3	79.0
67.751	33.3	41.0
68.668	33.3	41.0
69.61	33.3	152.0
70.576	33.3	298.0
71.561	33.3	66.0
72.559	33.3	12.0
73.57	33.3	435.0
74.593	33.3	643.0
75.625	33.3	85.0
76.663	33.3	212.0
77.705	33.3	136.0
78.752	33.3	71.0
79.803	33.3	22.0
80.855	33.3	9.0
81.908	33.3	7.0
82.963	33.3	6.0
84.019	33.3	12.0
85.074	33.3	327.0
86.128	33.3	587.0
87.182	33.3	184.0
88.236	33.3	55.0
89.289	33.3	28.0
90.341	33.3	57.0
91.392	33.3	15.0
92.441	33.3	7.0
93.488	33.3	7.0
94.534	33.3	9.0
95.579	33.3	14.0
96.624	33.3	41.0
97.668	33.3	330.0
98.71	33.3	324.0
99.753	33.3	277.0
100.793	33.3	314.0
101.833	33.3	258.0
102.872	33.3	137.0
103.911	33.3	288.0
104.948	33.3	225.0
105.983	33.3	134.0
107.019	33.3	169.0
108.053	33.3	207.0
109.087	33.3	241.0
110.119	33.3	49.0
111.15	33.3	68.0
112.183	33.3	351.0
113.213	33.3	160.0
114.243	33.3	75.0
115.272	33.3	37.0
116.3	33.3	14.0
117.33	33.3	3.0
118.358	33.3	191.0
119.384	33.3	446.0
120.41	33.3	128.0
121.438	33.3	19.0
122.466	33.3	183.0
123.491	33.3	338.0
124.517	33.3	64.0
125.544	33.3	7.0
126.57	33.3	86.0
127.596	33.3	375.0
128.619	33.3	141.0
129.643	33.3	64.0
130.67	33.3	241.0
131.695	33.3	133.0
132.719	33.3	45.0
133.743	33.3	135.0
134.77	33.3	108.0
135.795	33.3	178.0
136.815	33.3	60.0
137.838	33.3	11.0
138.862	33.3	9.0
139.884	33.3	10.0
140.905	33.3	10.0
141.925	33.3	15.0
142.945	33.3	82.0
143.967	33.3	34.0
144.988	33.3	7.0
146.006	33.3	38.0
147.022	33.3	463.0
148.038	33.3	89.0
149.056	33.3	11.0
150.071	33.3	15.0
151.084	33.3	8.0
152.097	33.3	71.0
153.108	33.3	249.0
154.116	33.3	188.0
155.123	33.3	27.0
156.129	33.3	49.0
157.131	33.3	198.0
158.095	33.3	183.0
158.976	33.3	40.0
159.731	33.3	8.0
160.346	33.3	3.0
160.841	33.3	7.0
161.23	33.3	5.0
161.53	33.3	7.0
161.758	33.3	3.0
161.928	33.3	9.0
60.996	34.3	202.0
61.031	34.3	220.0
61.133	34.3	262.0
61.332	34.3	212.0
61.638	34.3	226.0
62.041	34.3	242.0
62.529	34.3	242.0
63.099	34.3	91.0
63.742	34.3	37.0
64.448	34.3	21.0
65.208	34.3	10.0
66.016	34.3	12.0
66.867	34.3	25.0
67.753	34.3	121.0
68.669	34.3	220.0
69.611	34.3	74.0
70.576	34.3	35.0
71.56	34.3	14.0
72.559	34.3	11.0
73.572	34.3	30.0
74.595	34.3	93.0
75.627	34.3	232.0
76.665	34.3	424.0
77.707	34.3	445.0
78.753	34.3	321.0
79.802	34.3	60.0
80.854	34.3	6.0
81.909	34.3	12.0
82.963	34.3	10.0
84.019	34.3	9.0
85.073	34.3	8.0
86.127	34.3	33.0
87.182	34.3	13.0
88.235	34.3	16.0
89.287	34.3	85.0
90.339	34.3	253.0
91.391	34.3	209.0
92.44	34.3	55.0
93.487	34.3	25.0
94.532	34.3	3.0
95.578	34.3	7.0
96.623	34.3	7.0
97.669	34.3	66.0
98.712	34.3	145.0
99.751	34.3	208.0
100.793	34.3	193.0
101.833	34.3	216.0
102.871	34.3	379.0
103.909	34.3	164.0
104.946	34.3	350.0
105.981	34.3	294.0
107.017	34.3	348.0
108.053	34.3	331.0
109.087	34.3	135.0
110.118	34.3	25.0
111.15	34.3	17.0
112.181	34.3	146.0
113.212	34.3	215.0
114.243	34.3	381.0
115.272	34.3	154.0
116.301	34.3	8.0
117.33	34.3	7.0
118.356	34.3	47.0
119.383	34.3	263.0
120.411	34.3	323.0
121.438	34.3	237.0
122.466	34.3	281.0
123.492	34.3	292.0
124.519	34.3	124.0
125.546	34.3	52.0
126.573	34.3	80.0
127.597	34.3	222.0
128.62	34.3	108.0
129.645	34.3	19.0
130.671	34.3	221.0
131.696	34.3	189.0
132.719	34.3	382.0
133.744	34.3	839.0
134.771	34.3	354.0
135.795	34.3	123.0
136.815	34.3	131.0
137.839	34.3	10.0
138.863	34.3	16.0
139.885	34.3	32.0
140.906	34.3	15.0
141.926	34.3	13.0
142.948	34.3	10.0
143.969	34.3	12.0
144.987	34.3	14.0
146.005	34.3	5.0
147.022	34.3	97.0
148.039	34.3	67.0
149.056	34.3	15.0
150.071	34.3	10.0
151.084	34.3	8.0
152.095	34.3	9.0
153.107	34.3	120.0
154.117	34.3	200.0
155.124	34.3	170.0
156.131	34.3	176.0
157.132	34.3	150.0
158.098	34.3	64.0
158.977	34.3	13.0
159.732	34.3	18.0
160.347	34.3	94.0
160.841	34.3	199.0
161.23	34.3	180.0
161.53	34.3	135.0
161.758	34.3	89.0
161.929	34.3	64.0
60.997	35.3	186.0
61.03	35.3	174.0
61.133	35.3	173.0
61.334	35.3	196.0
61.639	35.3	165.0
62.04	35.3	136.0
62.53	35.3	136.0
63.1	35.3	138.0
63.742	35.3	272.0
64.448	35.3	313.0
65.208	35.3	74.0
66.016	35.3	6.0
66.866	35.3	18.0
67.752	35.3	88.0
68.668	35.3	424.0
69.61	35.3	482.0
70.576	35.3	167.0
71.56	35.3	48.0
72.559	35.3	10.0
73.573	35.3	10.0
74.596	35.3	99.0
75.628	35.3	254.0
76.665	35.3	297.0
77.707	35.3	897.0
78.752	35.3	1709.0
79.804	35.3	439.0
80.857	35.3	110.0
81.908	35.3	28.0
82.963	35.3	8.0
84.019	35.3	9.0
85.072	35.3	21.0
86.127	35.3	38.0
87.182	35.3	10.0
88.236	35.3	24.0
89.288	35.3	113.0
90.34	35.3	87.0
91.391	35.3	102.0
92.439	35.3	427.0
93.486	35.3	302.0
94.532	35.3	150.0
95.578	35.3	106.0
96.622	35.3	137.0
97.667	35.3	274.0
98.709	35.3	167.0
99.751	35.3	196.0
100.793	35.3	152.0
101.831	35.3	68.0
102.869	35.3	122.0
103.909	35.3	72.0
104.948	35.3	76.0
105.983	35.3	172.0
107.017	35.3	196.0
108.052	35.3	249.0
109.087	35.3	67.0
110.12	35.3	14.0
111.152	35.3	52.0
112.184	35.3	188.0
113.213	35.3	198.0
114.242	35.3	67.0
115.271	35.3	17.0
116.3	35.3	70.0
117.33	35.3	182.0
118.359	35.3	47.0
119.386	35.3	263.0
120.412	35.3	640.0
121.441	35.3	593.0
122.469	35.3	172.0
123.493	35.3	160.0
124.519	35.3	165.0
125.546	35.3	167.0
126.573	35.3	133.0
127.598	35.3	18.0
128.621	35.3	41.0
129.646	35.3	10.0
130.673	35.3	22.0
131.697	35.3	155.0
132.722	35.3	249.0
133.746	35.3	272.0
134.77	35.3	131.0
135.794	35.3	60.0
136.816	35.3	82.0
137.839	35.3	12.0
138.863	35.3	85.0
139.886	35.3	295.0
140.908	35.3	62.0
141.927	35.3	9.0
142.947	35.3	9.0
143.968	35.3	6.0
144.987	35.3	9.0
146.005	35.3	8.0
147.021	35.3	57.0
148.038	35.3	168.0
149.056	35.3	111.0
150.072	35.3	14.0
151.085	35.3	98.0
152.095	35.3	65.0
153.107	35.3	116.0
154.119	35.3	198.0
155.127	35.3	48.0
156.133	35.3	198.0
157.133	35.3	206.0
158.096	35.3	67.0
158.976	35.3	12.0
159.732	35.3	93.0
160.348	35.3	213.0
160.841	35.3	187.0
161.231	35.3	135.0
161.531	35.3	102.0
161.761	35.3	91.0
161.929	35.3	74.0
60.996	36.3	290.0
61.03	36.3	251.0
61.133	36.3	247.0
61.331	36.3	229.0
61.638	36.3	241.0
62.04	36.3	286.0
62.528	36.3	139.0
63.098	36.3	60.0
63.741	36.3	12.0
64.447	36.3	33.0
65.205	36.3	14.0
66.014	36.3	11.0
66.864	36.3	20.0
67.751	36.3	25.0
68.667	36.3	20.0
69.609	36.3	35.0
70.576	36.3	15.0
71.559	36.3	8.0
72.557	36.3	5.0
73.569	36.3	7.0
74.594	36.3	13.0
75.627	36.3	86.0
76.665	36.3	95.0
77.706	36.3	466.0
78.754	36.3	864.0
79.804	36.3	353.0
80.855	36.3	135.0
81.907	36.3	279.0
82.962	36.3	117.0
84.018	36.3	97.0
85.073	36.3	345.0
86.127	36.3	292.0
87.182	36.3	59.0
88.236	36.3	173.0
89.289	36.3	363.0
90.339	36.3	88.0
91.389	36.3	19.0
92.439	36.3	154.0
93.488	36.3	185.0
94.535	36.3	72.0
95.579	36.3	58.0
96.624	36.3	281.0
97.669	36.3	253.0
98.712	36.3	298.0
99.752	36.3	233.0
100.792	36.3	262.0
101.831	36.3	86.0
102.87	36.3	8.0
103.91	36.3	80.0
104.946	36.3	237.0
105.981	36.3	189.0
107.016	36.3	263.0
108.053	36.3	259.0
109.086	36.3	175.0
110.118	36.3	48.0
111.151	36.3	26.0
112.183	36.3	114.0
113.214	36.3	101.0
114.243	36.3	11.0
115.273	36.3	36.0
116.301	36.3	206.0
117.33	36.3	244.0
118.357	36.3	88.0
119.383	36.3	39.0
120.41	36.3	154.0
121.439	36.3	180.0
122.467	36.3	56.0
123.493	36.3	149.0
124.519	36.3	227.0
125.547	36.3	116.0
126.574	36.3	63.0
127.599	36.3	11.0
128.622	36.3	7.0
129.647	36.3	10.0
130.673	36.3	14.0
131.697	36.3	12.0
132.72	36.3	12.0
133.744	36.3	16.0
134.77	36.3	36.0
135.794	36.3	171.0
136.817	36.3	91.0
137.841	36.3	15.0
138.864	36.3	43.0
139.886	36.3	228.0
140.907	36.3	61.0
141.927	36.3	9.0
142.948	36.3	8.0
143.969	36.3	7.0
144.989	36.3	13.0
146.007	36.3	26.0
147.023	36.3	45.0
148.041	36.3	80.0
149.058	36.3	49.0
150.072	36.3	222.0
151.084	36.3	108.0
152.097	36.3	17.0
153.108	36.3	5.0
154.117	36.3	20.0
155.126	36.3	14.0
156.133	36.3	24.0
157.135	36.3	32.0
158.098	36.3	9.0
158.978	36.3	7.0
159.734	36.3	9.0
160.35	36.3	8.0
160.844	36.3	21.0
161.231	36.3	8.0
161.531	36.3	12.0
161.758	36.3	16.0
161.928	36.3	21.0
60.994	37.3	100.0
61.031	37.3	102.0
61.133	37.3	83.0
61.332	37.3	96.0
61.639	37.3	76.0
62.04	37.3	78.0
62.528	37.3	111.0
63.096	37.3	140.0
63.74	37.3	53.0
64.447	37.3	43.0
65.207	37.3	29.0
66.014	37.3	147.0
66.864	37.3	339.0
67.753	37.3	291.0
68.67	37.3	87.0
69.611	37.3	26.0
70.576	37.3	10.0
71.56	37.3	8.0
72.559	37.3	11.0
73.57	37.3	19.0
74.595	37.3	216.0
75.628	37.3	468.0
76.665	37.3	83.0
77.706	37.3	31.0
78.754	37.3	45.0
79.805	37.3	32.0
80.855	37.3	112.0
81.907	37.3	258.0
82.963	37.3	478.0
84.019	37.3	275.0
85.073	37.3	420.0
86.127	37.3	506.0
87.181	37.3	94.0
88.236	37.3	60.0
89.287	37.3	293.0
90.337	37.3	106.0
91.388	37.3	14.0
92.438	37.3	53.0
93.486	37.3	169.0
94.532	37.3	262.0
95.578	37.3	193.0
96.622	37.3	210.0
97.667	37.3	286.0
98.71	37.3	112.0
99.751	37.3	54.0
100.793	37.3	27.0
101.833	37.3	24.0
102.871	37.3	26.0
103.909	37.3	253.0
104.946	37.3	133.0
105.982	37.3	111.0
107.016	37.3	348.0
108.051	37.3	204.0
109.085	37.3	359.0
110.118	37.3	289.0
111.15	37.3	39.0
112.182	37.3	21.0
113.213	37.3	28.0
114.243	37.3	13.0
115.272	37.3	93.0
116.301	37.3	318.0
117.329	37.3	223.0
118.358	37.3	49.0
119.384	37.3	11.0
120.411	37.3	23.0
121.441	37.3	30.0
122.469	37.3	20.0
123.493	37.3	48.0
124.519	37.3	65.0
125.547	37.3	11.0
126.574	37.3	7.0
127.599	37.3	14.0
128.622	37.3	7.0
129.647	37.3	9.0
130.673	37.3	13.0
131.696	37.3	9.0
132.72	37.3	5.0
133.744	37.3	16.0
134.769	37.3	80.0
135.794	37.3	261.0
136.817	37.3	118.0
137.839	37.3	14.0
138.863	37.3	30.0
139.885	37.3	128.0
140.907	37.3	56.0
141.928	37.3	6.0
142.949	37.3	43.0
143.969	37.3	58.0
144.988	37.3	116.0
146.006	37.3	225.0
147.023	37.3	46.0
148.04	37.3	7.0
149.058	37.3	38.0
150.073	37.3	285.0
151.085	37.3	119.0
152.097	37.3	62.0
153.109	37.3	27.0
154.118	37.3	10.0
155.126	37.3	9.0
156.133	37.3	9.0
157.134	37.3	5.0
158.099	37.3	32.0
158.979	37.3	98.0
159.735	37.3	97.0
160.35	37.3	19.0
160.845	37.3	6.0
161.235	37.3	9.0
161.533	37.3	5.0
161.759	37.3	9.0
161.928	37.3	13.0
60.998	38.3	16.0
61.032	38.3	20.0
61.134	38.3	15.0
61.334	38.3	19.0
61.64	38.3	19.0
62.041	38.3	16.0
62.529	38.3	50.0
63.098	38.3	95.0
63.742	38.3	376.0
64.447	38.3	413.0
65.206	38.3	192.0
66.014	38.3	476.0
66.866	38.3	352.0
67.753	38.3	114.0
68.669	38.3	165.0
69.611	38.3	92.0
70.575	38.3	8.0
71.559	38.3	17.0
72.559	38.3	28.0
73.572	38.3	30.0
74.596	38.3	270.0
75.63	38.3	152.0
76.669	38.3	24.0
77.712	38.3	11.0
78.759	38.3	8.0
79.809	38.3	9.0
80.86	38.3	9.0
81.911	38.3	44.0
82.967	38.3	278.0
84.024	38.3	305.0
85.078	38.3	196.0
86.133	38.3	247.0
87.188	38.3	86.0
88.24	38.3	11.0
89.29	38.3	12.0
90.342	38.3	16.0
91.393	38.3	11.0
92.442	38.3	153.0
93.491	38.3	494.0
94.537	38.3	211.0
95.582	38.3	105.0
96.626	38.3	106.0
97.67	38.3	197.0
98.714	38.3	41.0
99.755	38.3	12.0
100.797	38.3	5.0
101.836	38.3	6.0
102.874	38.3	5.0
103.912	38.3	32.0
104.949	38.3	18.0
105.985	38.3	111.0
107.02	38.3	239.0
108.057	38.3	286.0
109.09	38.3	281.0
110.121	38.3	432.0
111.154	38.3	246.0
112.185	38.3	125.0
113.215	38.3	74.0
114.245	38.3	63.0
115.275	38.3	32.0
116.304	38.3	163.0
117.334	38.3	127.0
118.362	38.3	44.0
119.389	38.3	31.0
120.415	38.3	192.0
121.443	38.3	301.0
122.471	38.3	412.0
123.496	38.3	177.0
124.523	38.3	40.0
125.55	38.3	10.0
126.576	38.3	15.0
127.602	38.3	8.0
128.625	38.3	4.0
129.65	38.3	45.0
130.677	38.3	50.0
131.7	38.3	8.0
132.723	38.3	20.0
133.748	38.3	120.0
134.774	38.3	428.0
135.798	38.3	323.0
136.819	38.3	36.0
137.842	38.3	9.0
138.866	38.3	7.0
139.889	38.3	8.0
140.911	38.3	11.0
141.931	38.3	19.0
142.951	38.3	67.0
143.972	38.3	122.0
144.991	38.3	22.0
146.009	38.3	28.0
147.026	38.3	18.0
148.045	38.3	12.0
149.062	38.3	7.0
150.075	38.3	11.0
151.087	38.3	13.0
152.1	38.3	11.0
153.113	38.3	5.0
154.122	38.3	7.0
155.13	38.3	6.0
156.138	38.3	8.0
157.139	38.3	12.0
158.103	38.3	98.0
158.982	38.3	148.0
159.736	38.3	88.0
160.353	38.3	49.0
160.846	38.3	40.0
161.235	38.3	17.0
161.535	38.3	10.0
161.761	38.3	8.0
161.93	38.3	7.0
60.996	39.3	423.0
61.031	39.3	393.0
61.133	39.3	326.0
61.331	39.3	233.0
61.639	39.3	142.0
62.039	39.3	182.0
62.528	39.3	439.0
63.097	39.3	579.0
63.74	39.3	325.0
64.445	39.3	203.0
65.204	39.3	52.0
66.014	39.3	159.0
66.864	39.3	135.0
67.753	39.3	33.0
68.668	39.3	17.0
69.611	39.3	8.0
70.577	39.3	53.0
71.56	39.3	330.0
72.561	39.3	255.0
73.573	39.3	120.0
74.597	39.3	24.0
75.63	39.3	162.0
76.669	39.3	93.0
77.712	39.3	27.0
78.758	39.3	8.0
79.808	39.3	9.0
80.86	39.3	5.0
81.912	39.3	40.0
82.967	39.3	429.0
84.022	39.3	178.0
85.076	39.3	128.0
86.13	39.3	430.0
87.184	39.3	151.0
88.238	39.3	17.0
89.291	39.3	6.0
90.342	39.3	9.0
91.393	39.3	14.0
92.441	39.3	10.0
93.488	39.3	114.0
94.535	39.3	295.0
95.582	39.3	78.0
96.628	39.3	44.0
97.672	39.3	76.0
98.713	39.3	22.0
99.755	39.3	17.0
100.795	39.3	10.0
101.835	39.3	11.0
102.873	39.3	6.0
103.911	39.3	3.0
104.95	39.3	12.0
105.987	39.3	146.0
107.021	39.3	92.0
108.056	39.3	120.0
109.09	39.3	248.0
110.122	39.3	378.0
111.155	39.3	306.0
112.186	39.3	230.0
113.217	39.3	195.0
114.247	39.3	139.0
115.275	39.3	45.0
116.305	39.3	102.0
117.334	39.3	44.0
118.362	39.3	164.0
119.387	39.3	144.0
120.416	39.3	332.0
121.445	39.3	736.0
122.472	39.3	483.0
123.497	39.3	405.0
124.523	39.3	108.0
125.552	39.3	15.0
126.577	39.3	13.0
127.601	39.3	7.0
128.626	39.3	16.0
129.651	39.3	197.0
130.677	39.3	297.0
131.702	39.3	41.0
132.727	39.3	44.0
133.749	39.3	277.0
134.775	39.3	200.0
135.801	39.3	243.0
136.82	39.3	193.0
137.841	39.3	78.0
138.866	39.3	9.0
139.889	39.3	8.0
140.91	39.3	11.0
141.93	39.3	74.0
142.951	39.3	65.0
143.973	39.3	93.0
144.992	39.3	61.0
146.01	39.3	157.0
147.027	39.3	36.0
148.044	39.3	98.0
149.061	39.3	153.0
150.075	39.3	18.0
151.087	39.3	10.0
152.099	39.3	3.0
153.111	39.3	10.0
154.123	39.3	14.0
155.132	39.3	6.0
156.138	39.3	5.0
157.139	39.3	21.0
158.104	39.3	13.0
158.984	39.3	16.0
159.738	39.3	14.0
160.353	39.3	145.0
160.848	39.3	204.0
161.235	39.3	179.0
161.534	39.3	109.0
161.762	39.3	50.0
161.93	39.3	37.0
60.993	40.3	114.0
61.028	40.3	108.0
61.131	40.3	93.0
61.331	40.3	82.0
61.637	40.3	57.0
62.038	40.3	55.0
62.527	40.3	157.0
63.097	40.3	249.0
63.74	40.3	266.0
64.446	40.3	169.0
65.205	40.3	53.0
66.014	40.3	15.0
66.865	40.3	11.0
67.75	40.3	6.0
68.665	40.3	3.0
69.606	40.3	6.0
70.57	40.3	12.0
71.556	40.3	69.0
72.555	40.3	52.0
73.565	40.3	32.0
[truncated: 9,000 more rows]
