# Supplementary material for: Multimodal dynamic and unclonable anti-counterfeiting using robust diamond microparticles on heterogeneous substrate
Source: Nat Commun. 2023 May 2;14:2507. doi: 10.1038/s41467-023-38178-1 (PMC10154296; doi:10.1038/s41467-023-38178-1)
Supplement: Supplementary file 3 — Source Data [file 41467_2023_38178_MOESM3_ESM.zip › Source Data/Fig 4/21_2.txt]

60.995	22.3	370.0
61.03	22.3	374.0
61.131	22.3	300.0
61.33	22.3	292.0
61.636	22.3	278.0
62.036	22.3	227.0
62.525	22.3	251.0
63.096	22.3	418.0
63.738	22.3	392.0
64.443	22.3	216.0
65.204	22.3	48.0
66.014	22.3	18.0
66.864	22.3	97.0
67.75	22.3	345.0
68.666	22.3	183.0
69.608	22.3	169.0
70.573	22.3	269.0
71.559	22.3	250.0
72.558	22.3	29.0
73.57	22.3	143.0
74.592	22.3	317.0
75.624	22.3	169.0
76.664	22.3	89.0
77.708	22.3	366.0
78.753	22.3	133.0
79.804	22.3	13.0
80.856	22.3	75.0
81.909	22.3	231.0
82.965	22.3	237.0
84.023	22.3	39.0
85.077	22.3	8.0
86.129	22.3	41.0
87.184	22.3	241.0
88.238	22.3	198.0
89.289	22.3	261.0
90.341	22.3	105.0
91.391	22.3	10.0
92.439	22.3	10.0
93.487	22.3	6.0
94.533	22.3	11.0
95.579	22.3	6.0
96.625	22.3	11.0
97.669	22.3	8.0
98.712	22.3	166.0
99.753	22.3	440.0
100.793	22.3	294.0
101.835	22.3	84.0
102.874	22.3	28.0
103.91	22.3	3.0
104.948	22.3	13.0
105.984	22.3	8.0
107.017	22.3	7.0
108.053	22.3	10.0
109.088	22.3	4.0
110.119	22.3	10.0
111.15	22.3	13.0
112.183	22.3	117.0
113.214	22.3	46.0
114.246	22.3	7.0
115.276	22.3	7.0
116.305	22.3	9.0
117.334	22.3	3.0
118.363	22.3	8.0
119.391	22.3	10.0
120.419	22.3	14.0
121.447	22.3	4.0
122.473	22.3	11.0
123.499	22.3	6.0
124.525	22.3	8.0
125.551	22.3	6.0
126.577	22.3	11.0
127.604	22.3	104.0
128.629	22.3	36.0
129.652	22.3	7.0
130.677	22.3	6.0
131.701	22.3	34.0
132.726	22.3	158.0
133.75	22.3	292.0
134.773	22.3	262.0
135.798	22.3	26.0
136.82	22.3	16.0
137.842	22.3	226.0
138.865	22.3	243.0
139.887	22.3	30.0
140.909	22.3	40.0
141.93	22.3	221.0
142.95	22.3	255.0
143.97	22.3	339.0
144.991	22.3	142.0
146.009	22.3	288.0
147.025	22.3	225.0
148.042	22.3	158.0
149.06	22.3	76.0
150.076	22.3	33.0
151.089	22.3	83.0
152.102	22.3	46.0
153.116	22.3	72.0
154.129	22.3	80.0
155.139	22.3	76.0
156.147	22.3	201.0
157.153	22.3	73.0
158.121	22.3	111.0
159.004	22.3	410.0
159.762	22.3	319.0
160.379	22.3	254.0
160.872	22.3	286.0
161.26	22.3	323.0
161.559	22.3	224.0
161.783	22.3	224.0
161.949	22.3	174.0
60.997	23.3	182.0
61.032	23.3	197.0
61.134	23.3	227.0
61.331	23.3	214.0
61.637	23.3	365.0
62.038	23.3	313.0
62.526	23.3	297.0
63.095	23.3	354.0
63.736	23.3	224.0
64.441	23.3	278.0
65.201	23.3	360.0
66.009	23.3	118.0
66.859	23.3	80.0
67.745	23.3	182.0
68.661	23.3	116.0
69.604	23.3	182.0
70.568	23.3	186.0
71.553	23.3	206.0
72.553	23.3	174.0
73.566	23.3	263.0
74.59	23.3	426.0
75.622	23.3	175.0
76.66	23.3	38.0
77.703	23.3	37.0
78.751	23.3	25.0
79.802	23.3	9.0
80.854	23.3	9.0
81.907	23.3	157.0
82.961	23.3	109.0
84.017	23.3	23.0
85.073	23.3	10.0
86.128	23.3	29.0
87.184	23.3	280.0
88.237	23.3	199.0
89.287	23.3	90.0
90.338	23.3	48.0
91.389	23.3	10.0
92.439	23.3	8.0
93.486	23.3	8.0
94.533	23.3	9.0
95.58	23.3	5.0
96.626	23.3	3.0
97.67	23.3	9.0
98.712	23.3	10.0
99.753	23.3	126.0
100.795	23.3	63.0
101.836	23.3	257.0
102.875	23.3	313.0
103.913	23.3	47.0
104.951	23.3	190.0
105.985	23.3	255.0
107.02	23.3	28.0
108.057	23.3	3.0
109.089	23.3	5.0
110.122	23.3	8.0
111.155	23.3	6.0
112.187	23.3	24.0
113.22	23.3	94.0
114.25	23.3	48.0
115.279	23.3	12.0
116.309	23.3	7.0
117.34	23.3	32.0
118.37	23.3	19.0
119.397	23.3	7.0
120.424	23.3	10.0
121.453	23.3	9.0
122.48	23.3	18.0
123.507	23.3	96.0
124.532	23.3	27.0
125.557	23.3	105.0
126.583	23.3	87.0
127.609	23.3	46.0
128.632	23.3	12.0
129.656	23.3	5.0
130.682	23.3	9.0
131.706	23.3	60.0
132.73	23.3	87.0
133.755	23.3	40.0
134.779	23.3	60.0
135.803	23.3	35.0
136.825	23.3	10.0
137.847	23.3	30.0
138.871	23.3	76.0
139.893	23.3	76.0
140.913	23.3	36.0
141.934	23.3	191.0
142.954	23.3	191.0
143.975	23.3	105.0
144.995	23.3	85.0
146.013	23.3	95.0
147.03	23.3	224.0
148.048	23.3	170.0
149.064	23.3	119.0
150.079	23.3	152.0
151.093	23.3	412.0
152.106	23.3	117.0
153.119	23.3	21.0
154.13	23.3	8.0
155.14	23.3	18.0
156.15	23.3	65.0
157.155	23.3	31.0
158.124	23.3	151.0
159.004	23.3	158.0
159.76	23.3	307.0
160.376	23.3	555.0
160.868	23.3	358.0
161.255	23.3	302.0
161.554	23.3	220.0
161.777	23.3	138.0
161.944	23.3	106.0
60.995	24.3	188.0
61.029	24.3	202.0
61.132	24.3	227.0
61.332	24.3	297.0
61.638	24.3	344.0
62.038	24.3	433.0
62.526	24.3	544.0
63.095	24.3	193.0
63.739	24.3	184.0
64.443	24.3	238.0
65.201	24.3	237.0
66.008	24.3	413.0
66.857	24.3	170.0
67.744	24.3	75.0
68.66	24.3	171.0
69.602	24.3	83.0
70.565	24.3	127.0
71.549	24.3	231.0
72.549	24.3	372.0
73.561	24.3	326.0
74.584	24.3	244.0
75.615	24.3	259.0
76.654	24.3	274.0
77.697	24.3	33.0
78.746	24.3	7.0
79.798	24.3	9.0
80.85	24.3	13.0
81.903	24.3	84.0
82.958	24.3	97.0
84.016	24.3	59.0
85.071	24.3	293.0
86.125	24.3	197.0
87.18	24.3	36.0
88.233	24.3	165.0
89.284	24.3	237.0
90.336	24.3	170.0
91.387	24.3	24.0
92.436	24.3	10.0
93.484	24.3	11.0
94.53	24.3	15.0
95.575	24.3	11.0
96.621	24.3	9.0
97.665	24.3	5.0
98.71	24.3	4.0
99.752	24.3	6.0
100.792	24.3	106.0
101.832	24.3	260.0
102.87	24.3	234.0
103.91	24.3	169.0
104.949	24.3	61.0
105.984	24.3	31.0
107.018	24.3	20.0
108.053	24.3	5.0
109.087	24.3	107.0
110.12	24.3	172.0
111.153	24.3	32.0
112.185	24.3	18.0
113.215	24.3	85.0
114.246	24.3	326.0
115.277	24.3	90.0
116.308	24.3	8.0
117.337	24.3	134.0
118.367	24.3	86.0
119.394	24.3	10.0
120.42	24.3	11.0
121.449	24.3	8.0
122.477	24.3	25.0
123.503	24.3	192.0
124.528	24.3	125.0
125.555	24.3	239.0
126.581	24.3	245.0
127.606	24.3	115.0
128.628	24.3	33.0
129.653	24.3	11.0
130.681	24.3	41.0
131.706	24.3	19.0
132.73	24.3	5.0
133.754	24.3	9.0
134.777	24.3	6.0
135.801	24.3	23.0
136.825	24.3	14.0
137.847	24.3	14.0
138.871	24.3	198.0
139.892	24.3	417.0
140.912	24.3	202.0
141.932	24.3	357.0
142.952	24.3	157.0
143.972	24.3	132.0
144.993	24.3	30.0
146.013	24.3	14.0
147.029	24.3	111.0
148.045	24.3	207.0
149.062	24.3	291.0
150.078	24.3	192.0
151.092	24.3	353.0
152.106	24.3	144.0
153.12	24.3	19.0
154.131	24.3	7.0
155.139	24.3	14.0
156.147	24.3	6.0
157.152	24.3	40.0
158.12	24.3	99.0
159.001	24.3	112.0
159.758	24.3	57.0
160.373	24.3	103.0
160.865	24.3	146.0
161.253	24.3	130.0
161.551	24.3	91.0
161.774	24.3	130.0
161.94	24.3	161.0
60.995	25.3	543.0
61.03	25.3	569.0
61.133	25.3	584.0
61.332	25.3	608.0
61.636	25.3	465.0
62.035	25.3	423.0
62.525	25.3	445.0
63.094	25.3	242.0
63.737	25.3	145.0
64.443	25.3	134.0
65.203	25.3	44.0
66.011	25.3	81.0
66.858	25.3	39.0
67.743	25.3	163.0
68.659	25.3	400.0
69.601	25.3	151.0
70.567	25.3	199.0
71.552	25.3	195.0
72.551	25.3	197.0
73.561	25.3	298.0
74.583	25.3	105.0
75.616	25.3	391.0
76.656	25.3	503.0
77.699	25.3	104.0
78.747	25.3	8.0
79.799	25.3	11.0
80.85	25.3	14.0
81.902	25.3	127.0
82.957	25.3	97.0
84.014	25.3	64.0
85.07	25.3	375.0
86.125	25.3	237.0
87.18	25.3	29.0
88.233	25.3	375.0
89.284	25.3	1350.0
90.334	25.3	270.0
91.384	25.3	22.0
92.433	25.3	100.0
93.483	25.3	222.0
94.53	25.3	189.0
95.576	25.3	275.0
96.621	25.3	96.0
97.664	25.3	65.0
98.709	25.3	10.0
99.751	25.3	27.0
100.792	25.3	126.0
101.833	25.3	203.0
102.872	25.3	161.0
103.909	25.3	263.0
104.947	25.3	390.0
105.984	25.3	82.0
107.02	25.3	179.0
108.055	25.3	169.0
109.088	25.3	482.0
110.121	25.3	555.0
111.152	25.3	137.0
112.183	25.3	14.0
113.217	25.3	22.0
114.249	25.3	110.0
115.278	25.3	184.0
116.306	25.3	70.0
117.336	25.3	17.0
118.366	25.3	11.0
119.393	25.3	9.0
120.42	25.3	9.0
121.448	25.3	9.0
122.475	25.3	7.0
123.502	25.3	13.0
124.53	25.3	6.0
125.557	25.3	28.0
126.584	25.3	59.0
127.608	25.3	27.0
128.632	25.3	16.0
129.657	25.3	4.0
130.682	25.3	17.0
131.708	25.3	23.0
132.731	25.3	11.0
133.753	25.3	10.0
134.778	25.3	8.0
135.804	25.3	6.0
136.826	25.3	6.0
137.847	25.3	11.0
138.871	25.3	23.0
139.891	25.3	58.0
140.912	25.3	358.0
141.932	25.3	208.0
142.954	25.3	72.0
143.974	25.3	260.0
144.994	25.3	196.0
146.013	25.3	25.0
147.028	25.3	98.0
148.046	25.3	123.0
149.065	25.3	215.0
150.081	25.3	68.0
151.093	25.3	82.0
152.104	25.3	84.0
153.117	25.3	84.0
154.128	25.3	205.0
155.137	25.3	98.0
156.148	25.3	29.0
157.153	25.3	186.0
158.118	25.3	295.0
158.999	25.3	138.0
159.758	25.3	27.0
160.373	25.3	42.0
160.865	25.3	291.0
161.252	25.3	412.0
161.55	25.3	475.0
161.775	25.3	519.0
161.941	25.3	473.0
60.997	26.3	126.0
61.032	26.3	132.0
61.134	26.3	176.0
61.332	26.3	252.0
61.637	26.3	342.0
62.038	26.3	407.0
62.526	26.3	321.0
63.096	26.3	209.0
63.739	26.3	235.0
64.443	26.3	423.0
65.201	26.3	152.0
66.009	26.3	28.0
66.86	26.3	65.0
67.746	26.3	65.0
68.661	26.3	76.0
69.601	26.3	48.0
70.565	26.3	132.0
71.548	26.3	239.0
72.547	26.3	105.0
73.56	26.3	54.0
74.583	26.3	141.0
75.616	26.3	229.0
76.654	26.3	216.0
77.697	26.3	62.0
78.744	26.3	12.0
79.795	26.3	2.0
80.848	26.3	3.0
81.903	26.3	12.0
82.959	26.3	13.0
84.015	26.3	12.0
85.07	26.3	36.0
86.123	26.3	106.0
87.178	26.3	98.0
88.233	26.3	77.0
89.284	26.3	103.0
90.334	26.3	38.0
91.385	26.3	9.0
92.434	26.3	42.0
93.481	26.3	125.0
94.528	26.3	136.0
95.575	26.3	123.0
96.621	26.3	134.0
97.665	26.3	170.0
98.707	26.3	234.0
99.749	26.3	239.0
100.791	26.3	180.0
101.832	26.3	227.0
102.872	26.3	293.0
103.911	26.3	362.0
104.949	26.3	296.0
105.984	26.3	138.0
107.018	26.3	188.0
108.054	26.3	238.0
109.089	26.3	207.0
110.121	26.3	132.0
111.153	26.3	26.0
112.186	26.3	9.0
113.218	26.3	21.0
114.248	26.3	168.0
115.277	26.3	477.0
116.306	26.3	244.0
117.336	26.3	23.0
118.366	26.3	10.0
119.393	26.3	9.0
120.421	26.3	11.0
121.451	26.3	7.0
122.477	26.3	7.0
123.502	26.3	10.0
124.529	26.3	6.0
125.557	26.3	5.0
126.584	26.3	5.0
127.607	26.3	8.0
128.631	26.3	8.0
129.656	26.3	7.0
130.682	26.3	4.0
131.706	26.3	13.0
132.73	26.3	28.0
133.754	26.3	8.0
134.779	26.3	11.0
135.803	26.3	9.0
136.825	26.3	13.0
137.847	26.3	11.0
138.87	26.3	4.0
139.893	26.3	8.0
140.916	26.3	20.0
141.934	26.3	23.0
142.953	26.3	9.0
143.974	26.3	123.0
144.994	26.3	47.0
146.012	26.3	11.0
147.029	26.3	2.0
148.047	26.3	7.0
149.064	26.3	66.0
150.079	26.3	63.0
151.091	26.3	20.0
152.105	26.3	12.0
153.12	26.3	59.0
154.132	26.3	216.0
155.141	26.3	235.0
156.15	26.3	256.0
157.154	26.3	215.0
158.12	26.3	314.0
159.002	26.3	247.0
159.758	26.3	42.0
160.374	26.3	11.0
160.867	26.3	12.0
161.253	26.3	16.0
161.55	26.3	22.0
161.772	26.3	42.0
161.939	26.3	43.0
60.998	27.3	238.0
61.035	27.3	208.0
61.136	27.3	258.0
61.334	27.3	386.0
61.639	27.3	600.0
62.038	27.3	561.0
62.525	27.3	559.0
63.095	27.3	497.0
63.738	27.3	260.0
64.443	27.3	161.0
65.202	27.3	264.0
66.01	27.3	325.0
66.861	27.3	328.0
67.748	27.3	350.0
68.664	27.3	456.0
69.604	27.3	320.0
70.567	27.3	155.0
71.551	27.3	259.0
72.551	27.3	198.0
73.563	27.3	176.0
74.588	27.3	309.0
75.62	27.3	346.0
76.658	27.3	183.0
77.699	27.3	51.0
78.746	27.3	14.0
79.799	27.3	3.0
80.85	27.3	14.0
81.903	27.3	10.0
82.958	27.3	9.0
84.015	27.3	8.0
85.071	27.3	110.0
86.125	27.3	193.0
87.181	27.3	117.0
88.236	27.3	33.0
89.287	27.3	18.0
90.337	27.3	49.0
91.388	27.3	90.0
92.439	27.3	19.0
93.487	27.3	140.0
94.533	27.3	251.0
95.579	27.3	174.0
96.624	27.3	202.0
97.668	27.3	180.0
98.711	27.3	242.0
99.754	27.3	218.0
100.798	27.3	203.0
101.838	27.3	207.0
102.875	27.3	813.0
103.913	27.3	1113.0
104.95	27.3	653.0
105.986	27.3	260.0
107.022	27.3	211.0
108.058	27.3	228.0
109.092	27.3	220.0
110.123	27.3	278.0
111.155	27.3	25.0
112.187	27.3	7.0
113.219	27.3	11.0
114.251	27.3	94.0
115.281	27.3	140.0
116.31	27.3	54.0
117.339	27.3	15.0
118.368	27.3	9.0
119.396	27.3	5.0
120.424	27.3	6.0
121.452	27.3	3.0
122.479	27.3	6.0
123.507	27.3	2.0
124.534	27.3	22.0
125.561	27.3	12.0
126.587	27.3	5.0
127.61	27.3	11.0
128.634	27.3	23.0
129.658	27.3	131.0
130.684	27.3	39.0
131.71	27.3	11.0
132.735	27.3	7.0
133.759	27.3	6.0
134.784	27.3	4.0
135.806	27.3	8.0
136.826	27.3	11.0
137.848	27.3	5.0
138.871	27.3	11.0
139.894	27.3	35.0
140.917	27.3	17.0
141.938	27.3	14.0
142.958	27.3	49.0
143.977	27.3	154.0
144.996	27.3	46.0
146.015	27.3	9.0
147.032	27.3	13.0
148.051	27.3	14.0
149.068	27.3	178.0
150.083	27.3	320.0
151.096	27.3	69.0
152.108	27.3	9.0
153.12	27.3	15.0
154.132	27.3	188.0
155.143	27.3	260.0
156.152	27.3	154.0
157.155	27.3	74.0
158.12	27.3	85.0
159.003	27.3	86.0
159.762	27.3	23.0
160.378	27.3	11.0
160.87	27.3	41.0
161.255	27.3	93.0
161.551	27.3	140.0
161.776	27.3	167.0
161.942	27.3	181.0
60.996	28.3	87.0
61.031	28.3	76.0
61.133	28.3	71.0
61.331	28.3	100.0
61.636	28.3	138.0
62.038	28.3	189.0
62.527	28.3	317.0
63.096	28.3	279.0
63.739	28.3	160.0
64.443	28.3	94.0
65.201	28.3	260.0
66.009	28.3	336.0
66.861	28.3	376.0
67.748	28.3	145.0
68.663	28.3	80.0
69.603	28.3	114.0
70.566	28.3	157.0
71.551	28.3	487.0
72.55	28.3	206.0
73.561	28.3	173.0
74.583	28.3	151.0
75.614	28.3	90.0
76.653	28.3	21.0
77.697	28.3	17.0
78.745	28.3	1.0
79.796	28.3	9.0
80.848	28.3	10.0
81.901	28.3	3.0
82.956	28.3	94.0
84.013	28.3	154.0
85.068	28.3	42.0
86.122	28.3	44.0
87.176	28.3	12.0
88.231	28.3	7.0
89.284	28.3	5.0
90.335	28.3	68.0
91.385	28.3	116.0
92.434	28.3	23.0
93.482	28.3	57.0
94.528	28.3	119.0
95.574	28.3	278.0
96.621	28.3	428.0
97.666	28.3	202.0
98.708	28.3	127.0
99.752	28.3	198.0
100.793	28.3	271.0
101.832	28.3	275.0
102.871	28.3	409.0
103.909	28.3	522.0
104.948	28.3	561.0
105.984	28.3	273.0
107.02	28.3	371.0
108.054	28.3	85.0
109.087	28.3	11.0
110.12	28.3	16.0
111.152	28.3	9.0
112.184	28.3	4.0
113.217	28.3	5.0
114.249	28.3	6.0
115.279	28.3	10.0
116.309	28.3	15.0
117.338	28.3	10.0
118.367	28.3	6.0
119.394	28.3	8.0
120.421	28.3	13.0
121.451	28.3	19.0
122.48	28.3	30.0
123.504	28.3	40.0
124.529	28.3	326.0
125.557	28.3	164.0
126.584	28.3	9.0
127.61	28.3	7.0
128.633	28.3	98.0
129.657	28.3	409.0
130.682	28.3	80.0
131.707	28.3	11.0
132.731	28.3	8.0
133.754	28.3	175.0
134.778	28.3	184.0
135.804	28.3	33.0
136.825	28.3	14.0
137.847	28.3	12.0
138.871	28.3	2.0
139.893	28.3	21.0
140.915	28.3	254.0
141.934	28.3	141.0
142.955	28.3	18.0
143.975	28.3	14.0
144.995	28.3	10.0
146.014	28.3	2.0
147.029	28.3	13.0
148.046	28.3	180.0
149.064	28.3	187.0
150.08	28.3	49.0
151.093	28.3	284.0
152.104	28.3	272.0
153.117	28.3	23.0
154.132	28.3	35.0
155.143	28.3	151.0
156.149	28.3	122.0
157.153	28.3	8.0
158.12	28.3	3.0
159.001	28.3	8.0
159.759	28.3	2.0
160.376	28.3	24.0
160.867	28.3	151.0
161.252	28.3	331.0
161.55	28.3	464.0
161.774	28.3	527.0
161.939	28.3	541.0
60.995	29.3	46.0
61.03	29.3	52.0
61.133	29.3	43.0
61.332	29.3	34.0
61.638	29.3	28.0
62.038	29.3	28.0
62.525	29.3	24.0
63.095	29.3	30.0
63.737	29.3	16.0
64.443	29.3	38.0
65.203	29.3	130.0
66.011	29.3	264.0
66.861	29.3	93.0
67.746	29.3	20.0
68.662	29.3	14.0
69.602	29.3	23.0
70.566	29.3	23.0
71.55	29.3	231.0
72.549	29.3	324.0
73.56	29.3	452.0
74.583	29.3	235.0
75.617	29.3	18.0
76.655	29.3	7.0
77.697	29.3	18.0
78.745	29.3	6.0
79.798	29.3	4.0
80.849	29.3	9.0
81.901	29.3	9.0
82.957	29.3	4.0
84.014	29.3	33.0
85.068	29.3	102.0
86.121	29.3	127.0
87.176	29.3	15.0
88.231	29.3	6.0
89.283	29.3	6.0
90.334	29.3	2.0
91.385	29.3	23.0
92.434	29.3	66.0
93.481	29.3	211.0
94.529	29.3	365.0
95.575	29.3	164.0
96.62	29.3	227.0
97.666	29.3	206.0
98.708	29.3	240.0
99.749	29.3	128.0
100.792	29.3	194.0
101.832	29.3	102.0
102.869	29.3	195.0
103.909	29.3	277.0
104.948	29.3	205.0
105.985	29.3	267.0
107.019	29.3	180.0
108.054	29.3	42.0
109.088	29.3	8.0
110.12	29.3	7.0
111.152	29.3	58.0
112.184	29.3	57.0
113.217	29.3	10.0
114.247	29.3	4.0
115.276	29.3	54.0
116.306	29.3	193.0
117.337	29.3	36.0
118.366	29.3	29.0
119.394	29.3	76.0
120.422	29.3	305.0
121.451	29.3	381.0
122.478	29.3	401.0
123.502	29.3	232.0
124.527	29.3	200.0
125.556	29.3	70.0
126.584	29.3	8.0
127.61	29.3	7.0
128.633	29.3	11.0
129.657	29.3	39.0
130.682	29.3	104.0
131.707	29.3	133.0
132.731	29.3	24.0
133.755	29.3	151.0
134.781	29.3	307.0
135.805	29.3	56.0
136.826	29.3	9.0
137.848	29.3	9.0
138.871	29.3	6.0
139.893	29.3	34.0
140.915	29.3	144.0
141.934	29.3	175.0
142.954	29.3	238.0
143.975	29.3	179.0
144.995	29.3	11.0
146.013	29.3	8.0
147.029	29.3	9.0
148.046	29.3	127.0
149.064	29.3	194.0
150.08	29.3	34.0
151.093	29.3	276.0
152.107	29.3	272.0
153.12	29.3	33.0
154.131	29.3	13.0
155.142	29.3	57.0
156.15	29.3	68.0
157.153	29.3	11.0
158.12	29.3	10.0
159.002	29.3	49.0
159.759	29.3	35.0
160.374	29.3	14.0
160.865	29.3	9.0
161.25	29.3	28.0
161.547	29.3	40.0
161.775	29.3	60.0
161.943	29.3	80.0
60.997	30.3	139.0
61.032	30.3	137.0
61.133	30.3	114.0
61.332	30.3	141.0
61.637	30.3	148.0
62.037	30.3	202.0
62.525	30.3	258.0
63.095	30.3	301.0
63.738	30.3	165.0
64.444	30.3	80.0
65.203	30.3	231.0
66.012	30.3	265.0
66.86	30.3	102.0
67.746	30.3	72.0
68.661	30.3	186.0
69.603	30.3	349.0
70.568	30.3	188.0
71.551	30.3	427.0
72.551	30.3	438.0
73.563	30.3	99.0
74.586	30.3	27.0
75.617	30.3	5.0
76.656	30.3	9.0
77.698	30.3	11.0
78.745	30.3	2.0
79.796	30.3	6.0
80.848	30.3	7.0
81.903	30.3	9.0
82.958	30.3	9.0
84.012	30.3	8.0
85.067	30.3	71.0
86.121	30.3	195.0
87.176	30.3	65.0
88.232	30.3	11.0
89.283	30.3	4.0
90.334	30.3	16.0
91.384	30.3	264.0
92.433	30.3	272.0
93.48	30.3	141.0
94.526	30.3	358.0
95.574	30.3	237.0
96.62	30.3	109.0
97.664	30.3	127.0
98.71	30.3	82.0
99.751	30.3	80.0
100.789	30.3	55.0
101.83	30.3	167.0
102.87	30.3	202.0
103.908	30.3	309.0
104.946	30.3	247.0
105.983	30.3	234.0
107.018	30.3	287.0
108.054	30.3	162.0
109.088	30.3	33.0
110.121	30.3	29.0
111.153	30.3	343.0
112.187	30.3	283.0
113.22	30.3	45.0
114.249	30.3	13.0
115.278	30.3	23.0
116.308	30.3	112.0
117.338	30.3	78.0
118.366	30.3	216.0
119.393	30.3	225.0
120.421	30.3	332.0
121.45	30.3	181.0
122.479	30.3	250.0
123.504	30.3	126.0
124.529	30.3	44.0
125.558	30.3	6.0
126.584	30.3	9.0
127.608	30.3	11.0
128.631	30.3	5.0
129.656	30.3	10.0
130.682	30.3	72.0
131.709	30.3	128.0
132.733	30.3	20.0
133.755	30.3	17.0
134.777	30.3	11.0
135.802	30.3	6.0
136.824	30.3	10.0
137.847	30.3	7.0
138.871	30.3	7.0
139.894	30.3	17.0
140.916	30.3	27.0
141.935	30.3	65.0
142.953	30.3	50.0
143.974	30.3	69.0
144.995	30.3	14.0
146.014	30.3	10.0
147.032	30.3	8.0
148.05	30.3	41.0
149.067	30.3	12.0
150.081	30.3	10.0
151.093	30.3	8.0
152.106	30.3	7.0
153.118	30.3	12.0
154.131	30.3	5.0
155.142	30.3	218.0
156.15	30.3	356.0
157.155	30.3	72.0
158.121	30.3	10.0
159.002	30.3	9.0
159.76	30.3	9.0
160.375	30.3	6.0
160.865	30.3	4.0
161.251	30.3	13.0
161.548	30.3	5.0
161.774	30.3	3.0
161.94	30.3	4.0
60.993	31.3	480.0
61.028	31.3	487.0
61.131	31.3	462.0
61.332	31.3	466.0
61.638	31.3	481.0
62.038	31.3	596.0
62.526	31.3	499.0
63.095	31.3	305.0
63.738	31.3	79.0
64.444	31.3	37.0
65.203	31.3	75.0
66.01	31.3	147.0
66.86	31.3	104.0
67.746	31.3	264.0
68.661	31.3	219.0
69.603	31.3	241.0
70.569	31.3	73.0
71.553	31.3	90.0
72.55	31.3	49.0
73.559	31.3	19.0
74.582	31.3	7.0
75.614	31.3	4.0
76.651	31.3	6.0
77.692	31.3	8.0
78.74	31.3	7.0
79.792	31.3	4.0
80.844	31.3	4.0
81.896	31.3	5.0
82.952	31.3	14.0
84.008	31.3	8.0
85.063	31.3	144.0
86.116	31.3	332.0
87.172	31.3	303.0
88.226	31.3	37.0
89.278	31.3	8.0
90.33	31.3	9.0
91.38	31.3	136.0
92.428	31.3	294.0
93.476	31.3	50.0
94.524	31.3	41.0
95.571	31.3	64.0
96.616	31.3	164.0
97.661	31.3	197.0
98.705	31.3	202.0
99.746	31.3	393.0
100.787	31.3	186.0
101.827	31.3	226.0
102.865	31.3	241.0
103.905	31.3	180.0
104.942	31.3	188.0
105.977	31.3	221.0
107.014	31.3	169.0
108.049	31.3	192.0
109.083	31.3	58.0
110.115	31.3	67.0
111.148	31.3	294.0
112.183	31.3	274.0
113.215	31.3	137.0
114.245	31.3	15.0
115.274	31.3	5.0
116.303	31.3	8.0
117.334	31.3	7.0
118.362	31.3	178.0
119.388	31.3	152.0
120.416	31.3	143.0
121.446	31.3	51.0
122.475	31.3	22.0
123.502	31.3	13.0
124.528	31.3	10.0
125.554	31.3	3.0
126.58	31.3	21.0
127.607	31.3	85.0
128.63	31.3	21.0
129.655	31.3	5.0
130.681	31.3	20.0
131.705	31.3	26.0
132.728	31.3	12.0
133.751	31.3	9.0
134.775	31.3	12.0
135.8	31.3	42.0
136.824	31.3	22.0
137.847	31.3	8.0
138.868	31.3	31.0
139.891	31.3	92.0
140.913	31.3	19.0
141.932	31.3	4.0
142.953	31.3	14.0
143.972	31.3	9.0
144.993	31.3	9.0
146.011	31.3	10.0
147.027	31.3	63.0
148.044	31.3	266.0
149.06	31.3	63.0
150.077	31.3	10.0
151.092	31.3	14.0
152.104	31.3	6.0
153.119	31.3	10.0
154.129	31.3	3.0
155.137	31.3	28.0
156.146	31.3	108.0
157.151	31.3	37.0
158.119	31.3	12.0
159.0	31.3	9.0
159.756	31.3	7.0
160.372	31.3	6.0
160.864	31.3	6.0
161.248	31.3	4.0
161.545	31.3	5.0
161.77	31.3	2.0
161.937	31.3	3.0
60.998	32.3	332.0
61.032	32.3	244.0
61.134	32.3	236.0
61.333	32.3	236.0
61.638	32.3	248.0
62.039	32.3	326.0
62.528	32.3	378.0
63.097	32.3	196.0
63.739	32.3	51.0
64.445	32.3	27.0
65.203	32.3	168.0
66.01	32.3	303.0
66.862	32.3	390.0
67.749	32.3	329.0
68.665	32.3	52.0
69.608	32.3	43.0
70.571	32.3	45.0
71.554	32.3	8.0
72.554	32.3	11.0
73.565	32.3	16.0
74.587	32.3	50.0
75.619	32.3	9.0
76.659	32.3	5.0
77.7	32.3	16.0
78.747	32.3	8.0
79.798	32.3	7.0
80.851	32.3	11.0
81.905	32.3	9.0
82.96	32.3	8.0
84.015	32.3	6.0
85.07	32.3	76.0
86.124	32.3	366.0
87.181	32.3	376.0
88.236	32.3	56.0
89.287	32.3	10.0
90.338	32.3	7.0
91.388	32.3	3.0
92.437	32.3	13.0
93.484	32.3	9.0
94.532	32.3	11.0
95.579	32.3	152.0
96.623	32.3	189.0
97.668	32.3	240.0
98.711	32.3	289.0
99.751	32.3	269.0
100.793	32.3	247.0
101.835	32.3	210.0
102.874	32.3	266.0
103.913	32.3	269.0
104.951	32.3	205.0
105.987	32.3	234.0
107.022	32.3	115.0
108.057	32.3	174.0
109.092	32.3	289.0
110.124	32.3	93.0
111.156	32.3	195.0
112.189	32.3	383.0
113.22	32.3	248.0
114.251	32.3	51.0
115.281	32.3	6.0
116.309	32.3	12.0
117.34	32.3	5.0
118.369	32.3	58.0
119.396	32.3	184.0
120.424	32.3	59.0
121.453	32.3	10.0
122.482	32.3	32.0
123.507	32.3	76.0
124.532	32.3	26.0
125.559	32.3	13.0
126.586	32.3	28.0
127.612	32.3	146.0
128.635	32.3	69.0
129.66	32.3	12.0
130.686	32.3	117.0
131.711	32.3	163.0
132.735	32.3	18.0
133.759	32.3	9.0
134.783	32.3	119.0
135.807	32.3	296.0
136.828	32.3	83.0
137.851	32.3	11.0
138.874	32.3	7.0
139.897	32.3	9.0
140.918	32.3	9.0
141.937	32.3	50.0
142.957	32.3	275.0
143.979	32.3	85.0
145.0	32.3	13.0
146.017	32.3	8.0
147.032	32.3	6.0
148.049	32.3	25.0
149.067	32.3	13.0
150.083	32.3	11.0
151.096	32.3	5.0
152.109	32.3	14.0
153.122	32.3	24.0
154.134	32.3	19.0
155.143	32.3	11.0
156.152	32.3	13.0
157.157	32.3	42.0
158.123	32.3	159.0
159.004	32.3	81.0
159.76	32.3	19.0
160.375	32.3	5.0
160.868	32.3	3.0
161.254	32.3	4.0
161.551	32.3	6.0
161.775	32.3	8.0
161.94	32.3	1.0
60.995	33.3	238.0
61.03	33.3	261.0
61.133	33.3	291.0
61.332	33.3	318.0
61.636	33.3	335.0
62.037	33.3	358.0
62.526	33.3	287.0
63.096	33.3	64.0
63.739	33.3	20.0
64.443	33.3	10.0
65.201	33.3	13.0
66.01	33.3	15.0
66.859	33.3	59.0
67.746	33.3	51.0
68.663	33.3	29.0
69.605	33.3	145.0
70.571	33.3	265.0
71.554	33.3	97.0
72.552	33.3	18.0
73.564	33.3	242.0
74.586	33.3	718.0
75.617	33.3	141.0
76.655	33.3	155.0
77.697	33.3	184.0
78.744	33.3	91.0
79.795	33.3	21.0
80.848	33.3	6.0
81.901	33.3	9.0
82.956	33.3	13.0
84.012	33.3	9.0
85.067	33.3	170.0
86.122	33.3	531.0
87.177	33.3	227.0
88.231	33.3	63.0
89.282	33.3	53.0
90.332	33.3	49.0
91.384	33.3	27.0
92.433	33.3	9.0
93.482	33.3	3.0
94.53	33.3	6.0
95.575	33.3	14.0
96.619	33.3	33.0
97.662	33.3	285.0
98.707	33.3	349.0
99.75	33.3	215.0
100.791	33.3	332.0
101.83	33.3	335.0
102.869	33.3	165.0
103.908	33.3	265.0
104.945	33.3	231.0
105.982	33.3	140.0
107.018	33.3	167.0
108.053	33.3	166.0
109.087	33.3	244.0
110.12	33.3	68.0
111.152	33.3	33.0
112.185	33.3	324.0
113.218	33.3	231.0
114.25	33.3	79.0
115.279	33.3	26.0
116.308	33.3	8.0
117.338	33.3	10.0
118.367	33.3	137.0
119.394	33.3	479.0
120.42	33.3	191.0
121.45	33.3	31.0
122.478	33.3	139.0
123.504	33.3	382.0
124.532	33.3	103.0
125.559	33.3	9.0
126.586	33.3	45.0
127.611	33.3	375.0
128.633	33.3	213.0
129.657	33.3	33.0
130.682	33.3	249.0
131.708	33.3	180.0
132.732	33.3	33.0
133.756	33.3	149.0
134.78	33.3	137.0
135.805	33.3	154.0
136.826	33.3	74.0
137.847	33.3	9.0
138.87	33.3	16.0
139.894	33.3	12.0
140.915	33.3	6.0
141.935	33.3	9.0
142.956	33.3	76.0
143.976	33.3	36.0
144.995	33.3	13.0
146.014	33.3	18.0
147.031	33.3	399.0
148.049	33.3	177.0
149.066	33.3	15.0
150.081	33.3	6.0
151.095	33.3	7.0
152.108	33.3	35.0
153.121	33.3	242.0
154.131	33.3	244.0
155.14	33.3	45.0
156.15	33.3	46.0
157.155	33.3	165.0
158.12	33.3	234.0
159.002	33.3	51.0
159.759	33.3	7.0
160.372	33.3	4.0
160.864	33.3	10.0
161.251	33.3	7.0
161.548	33.3	6.0
161.773	33.3	8.0
161.94	33.3	8.0
60.996	34.3	213.0
61.031	34.3	194.0
61.134	34.3	195.0
61.332	34.3	257.0
61.637	34.3	236.0
62.038	34.3	266.0
62.528	34.3	261.0
63.097	34.3	138.0
63.738	34.3	46.0
64.444	34.3	37.0
65.203	34.3	18.0
66.01	34.3	7.0
66.86	34.3	17.0
67.745	34.3	116.0
68.662	34.3	276.0
69.604	34.3	115.0
70.568	34.3	37.0
71.553	34.3	21.0
72.552	34.3	8.0
73.563	34.3	11.0
74.588	34.3	74.0
75.62	34.3	206.0
76.656	34.3	359.0
77.696	34.3	495.0
78.742	34.3	371.0
79.795	34.3	116.0
80.846	34.3	14.0
81.898	34.3	6.0
82.955	34.3	3.0
84.011	34.3	7.0
85.067	34.3	10.0
86.122	34.3	20.0
87.177	34.3	25.0
88.232	34.3	10.0
89.284	34.3	64.0
90.335	34.3	216.0
91.385	34.3	312.0
92.433	34.3	68.0
93.481	34.3	25.0
94.528	34.3	8.0
95.573	34.3	6.0
96.619	34.3	7.0
97.664	34.3	50.0
98.709	34.3	133.0
99.751	34.3	198.0
100.793	34.3	214.0
101.832	34.3	161.0
102.869	34.3	434.0
103.907	34.3	183.0
104.946	34.3	323.0
105.981	34.3	256.0
107.017	34.3	357.0
108.054	34.3	352.0
109.088	34.3	211.0
110.12	34.3	42.0
111.152	34.3	16.0
112.185	34.3	140.0
113.216	34.3	210.0
114.247	34.3	317.0
115.277	34.3	217.0
116.307	34.3	17.0
117.338	34.3	8.0
118.367	34.3	26.0
119.394	34.3	220.0
120.421	34.3	323.0
121.449	34.3	294.0
122.479	34.3	253.0
123.504	34.3	387.0
124.529	34.3	175.0
125.557	34.3	50.0
126.584	34.3	64.0
127.61	34.3	228.0
128.632	34.3	117.0
129.657	34.3	31.0
130.684	34.3	158.0
131.708	34.3	204.0
132.731	34.3	257.0
133.755	34.3	951.0
134.78	34.3	427.0
135.804	34.3	130.0
136.827	34.3	150.0
137.849	34.3	24.0
138.872	34.3	14.0
139.894	34.3	27.0
140.915	34.3	14.0
141.936	34.3	11.0
142.957	34.3	8.0
143.977	34.3	8.0
144.996	34.3	5.0
146.014	34.3	6.0
147.03	34.3	66.0
148.048	34.3	78.0
149.067	34.3	19.0
150.082	34.3	11.0
151.094	34.3	12.0
152.108	34.3	3.0
153.124	34.3	90.0
154.134	34.3	227.0
155.143	34.3	147.0
156.151	34.3	178.0
157.155	34.3	174.0
158.122	34.3	77.0
159.001	34.3	22.0
159.757	34.3	17.0
160.372	34.3	47.0
160.865	34.3	209.0
161.251	34.3	207.0
161.548	34.3	175.0
161.773	34.3	144.0
161.939	34.3	100.0
60.996	35.3	120.0
61.031	35.3	135.0
61.134	35.3	180.0
61.333	35.3	198.0
61.639	35.3	202.0
62.039	35.3	119.0
62.527	35.3	157.0
63.095	35.3	105.0
63.737	35.3	198.0
64.443	35.3	302.0
65.202	35.3	122.0
66.01	35.3	17.0
66.861	35.3	8.0
67.747	35.3	61.0
68.662	35.3	333.0
69.603	35.3	582.0
70.568	35.3	218.0
71.553	35.3	80.0
72.553	35.3	9.0
73.565	35.3	4.0
74.589	35.3	56.0
75.619	35.3	244.0
76.656	35.3	237.0
77.698	35.3	762.0
78.744	35.3	1886.0
79.795	35.3	603.0
80.847	35.3	192.0
81.9	35.3	27.0
82.956	35.3	8.0
84.012	35.3	10.0
85.067	35.3	14.0
86.12	35.3	38.0
87.174	35.3	17.0
88.229	35.3	17.0
89.283	35.3	104.0
90.334	35.3	68.0
91.384	35.3	82.0
92.434	35.3	341.0
93.483	35.3	319.0
94.529	35.3	172.0
95.573	35.3	68.0
96.618	35.3	80.0
97.663	35.3	300.0
98.707	35.3	167.0
99.748	35.3	187.0
100.79	35.3	212.0
101.831	35.3	62.0
102.87	35.3	124.0
103.908	35.3	83.0
104.946	35.3	52.0
105.982	35.3	173.0
107.018	35.3	201.0
108.053	35.3	272.0
109.087	35.3	109.0
110.119	35.3	15.0
111.153	35.3	40.0
112.187	35.3	166.0
113.219	35.3	209.0
114.249	35.3	77.0
115.277	35.3	29.0
116.306	35.3	41.0
117.337	35.3	177.0
118.366	35.3	76.0
119.394	35.3	180.0
120.423	35.3	557.0
121.452	35.3	669.0
122.48	35.3	298.0
123.505	35.3	145.0
124.531	35.3	185.0
125.558	35.3	143.0
126.584	35.3	155.0
127.609	35.3	35.0
128.632	35.3	25.0
129.657	35.3	13.0
130.684	35.3	6.0
131.708	35.3	114.0
132.732	35.3	256.0
133.756	35.3	275.0
134.781	35.3	174.0
135.804	35.3	55.0
136.824	35.3	101.0
137.848	35.3	19.0
138.871	35.3	39.0
139.894	35.3	297.0
140.917	35.3	95.0
141.935	35.3	11.0
142.956	35.3	5.0
143.978	35.3	9.0
144.996	35.3	9.0
146.014	35.3	4.0
147.03	35.3	33.0
148.048	35.3	189.0
149.067	35.3	134.0
150.083	35.3	29.0
151.096	35.3	83.0
152.108	35.3	70.0
153.121	35.3	76.0
154.132	35.3	216.0
155.141	35.3	58.0
156.148	35.3	158.0
157.152	35.3	242.0
158.12	35.3	74.0
159.002	35.3	18.0
159.759	35.3	51.0
160.374	35.3	204.0
160.865	35.3	233.0
161.251	35.3	155.0
161.548	35.3	142.0
161.771	35.3	106.0
161.937	35.3	96.0
60.996	36.3	316.0
61.031	36.3	317.0
61.134	36.3	288.0
61.333	36.3	289.0
61.639	36.3	256.0
62.039	36.3	283.0
62.529	36.3	176.0
63.097	36.3	71.0
63.738	36.3	27.0
64.443	36.3	20.0
65.202	36.3	14.0
66.011	36.3	17.0
66.86	36.3	23.0
67.746	36.3	31.0
68.663	36.3	16.0
69.604	36.3	32.0
70.569	36.3	15.0
71.555	36.3	14.0
72.555	36.3	10.0
73.566	36.3	6.0
74.59	36.3	11.0
75.624	36.3	88.0
76.662	36.3	63.0
77.703	36.3	349.0
78.748	36.3	835.0
79.8	36.3	427.0
80.852	36.3	162.0
81.903	36.3	260.0
82.959	36.3	167.0
84.016	36.3	69.0
85.071	36.3	274.0
86.125	36.3	305.0
87.178	36.3	97.0
88.232	36.3	93.0
89.284	36.3	342.0
90.334	36.3	146.0
91.386	36.3	22.0
92.436	36.3	119.0
93.484	36.3	156.0
94.53	36.3	113.0
95.576	36.3	52.0
96.621	36.3	243.0
97.666	36.3	272.0
98.711	36.3	251.0
99.752	36.3	262.0
100.793	36.3	247.0
101.834	36.3	130.0
102.874	36.3	17.0
103.91	36.3	43.0
104.948	36.3	215.0
105.986	36.3	172.0
107.02	36.3	303.0
108.056	36.3	273.0
109.09	36.3	203.0
110.123	36.3	76.0
111.156	36.3	13.0
112.19	36.3	131.0
113.222	36.3	102.0
114.251	36.3	24.0
115.281	36.3	13.0
116.31	36.3	170.0
117.34	36.3	260.0
118.369	36.3	131.0
119.397	36.3	24.0
120.425	36.3	131.0
121.456	36.3	197.0
122.483	36.3	86.0
123.507	36.3	91.0
124.533	36.3	277.0
125.562	36.3	85.0
126.591	36.3	94.0
127.615	36.3	20.0
128.637	36.3	11.0
129.66	36.3	14.0
130.684	36.3	11.0
131.71	36.3	8.0
132.734	36.3	9.0
133.758	36.3	10.0
134.782	36.3	19.0
135.807	36.3	130.0
136.829	36.3	146.0
137.852	36.3	22.0
138.876	36.3	21.0
139.898	36.3	209.0
140.919	36.3	106.0
141.94	36.3	15.0
142.958	36.3	8.0
143.978	36.3	7.0
144.998	36.3	8.0
146.018	36.3	24.0
147.033	36.3	14.0
148.051	36.3	88.0
149.069	36.3	49.0
150.085	36.3	188.0
151.098	36.3	145.0
152.109	36.3	19.0
153.122	36.3	8.0
154.135	36.3	9.0
155.146	36.3	8.0
156.154	36.3	25.0
157.157	36.3	20.0
158.123	36.3	7.0
159.005	36.3	4.0
159.761	36.3	8.0
160.377	36.3	11.0
160.868	36.3	18.0
161.254	36.3	9.0
161.551	36.3	16.0
161.776	36.3	12.0
161.941	36.3	13.0
60.997	37.3	114.0
61.033	37.3	82.0
61.135	37.3	95.0
61.334	37.3	89.0
61.639	37.3	95.0
62.039	37.3	78.0
62.527	37.3	85.0
63.095	37.3	146.0
63.738	37.3	65.0
64.443	37.3	62.0
65.202	37.3	26.0
66.01	37.3	83.0
66.86	37.3	327.0
67.747	37.3	335.0
68.664	37.3	99.0
69.607	37.3	45.0
70.571	37.3	7.0
71.554	37.3	6.0
72.555	37.3	12.0
73.567	37.3	11.0
74.59	37.3	134.0
75.623	37.3	502.0
76.662	37.3	159.0
77.703	37.3	19.0
78.748	37.3	32.0
79.799	37.3	29.0
80.852	37.3	66.0
81.905	37.3	264.0
82.959	37.3	452.0
84.017	37.3	315.0
85.073	37.3	354.0
86.126	37.3	603.0
87.18	37.3	156.0
88.234	37.3	52.0
89.285	37.3	288.0
90.335	37.3	144.0
91.386	37.3	11.0
92.435	37.3	30.0
93.483	37.3	165.0
94.531	37.3	224.0
95.576	37.3	249.0
96.622	37.3	194.0
97.667	37.3	268.0
98.709	37.3	139.0
99.751	37.3	67.0
100.794	37.3	28.0
101.835	37.3	27.0
102.874	37.3	19.0
103.913	37.3	178.0
104.949	37.3	215.0
105.984	37.3	86.0
107.02	37.3	339.0
108.055	37.3	197.0
109.088	37.3	317.0
110.121	37.3	360.0
111.155	37.3	72.0
112.188	37.3	25.0
113.22	37.3	37.0
114.252	37.3	5.0
115.282	37.3	47.0
116.312	37.3	244.0
117.342	37.3	286.0
118.371	37.3	64.0
119.398	37.3	14.0
120.426	37.3	26.0
121.456	37.3	43.0
122.483	37.3	25.0
123.509	37.3	35.0
124.535	37.3	49.0
125.562	37.3	20.0
126.589	37.3	11.0
127.614	37.3	6.0
128.638	37.3	5.0
129.662	37.3	3.0
130.687	37.3	2.0
131.711	37.3	5.0
132.734	37.3	5.0
133.757	37.3	12.0
134.782	37.3	63.0
135.806	37.3	205.0
136.828	37.3	180.0
137.851	37.3	36.0
138.874	37.3	15.0
139.898	37.3	109.0
140.92	37.3	71.0
141.939	37.3	19.0
142.959	37.3	35.0
143.98	37.3	82.0
144.999	37.3	98.0
146.017	37.3	238.0
147.033	37.3	90.0
148.05	37.3	7.0
149.068	37.3	26.0
150.084	37.3	224.0
151.098	37.3	146.0
152.11	37.3	24.0
153.123	37.3	14.0
154.135	37.3	7.0
155.144	37.3	7.0
156.153	37.3	3.0
157.157	37.3	6.0
158.123	37.3	15.0
159.005	37.3	82.0
159.763	37.3	92.0
160.377	37.3	29.0
160.867	37.3	11.0
161.252	37.3	10.0
161.55	37.3	12.0
161.774	37.3	11.0
161.939	37.3	11.0
60.995	38.3	13.0
61.029	38.3	16.0
61.132	38.3	18.0
61.332	38.3	24.0
61.638	38.3	14.0
62.037	38.3	13.0
62.526	38.3	41.0
63.096	38.3	85.0
63.738	38.3	249.0
64.443	38.3	418.0
65.202	38.3	196.0
66.011	38.3	405.0
66.861	38.3	450.0
67.746	38.3	145.0
68.661	38.3	147.0
69.603	38.3	112.0
70.568	38.3	13.0
71.551	38.3	20.0
72.549	38.3	40.0
73.561	38.3	23.0
74.586	38.3	195.0
75.62	38.3	245.0
76.66	38.3	40.0
77.702	38.3	12.0
78.749	38.3	9.0
79.8	38.3	15.0
80.852	38.3	13.0
81.904	38.3	17.0
82.958	38.3	214.0
84.013	38.3	353.0
85.068	38.3	214.0
86.122	38.3	264.0
87.175	38.3	138.0
88.228	38.3	13.0
89.281	38.3	17.0
90.333	38.3	17.0
91.385	38.3	12.0
92.434	38.3	66.0
93.481	38.3	540.0
94.527	38.3	234.0
95.572	38.3	136.0
96.618	38.3	98.0
97.663	38.3	197.0
98.707	38.3	70.0
99.749	38.3	16.0
100.79	38.3	7.0
101.831	38.3	10.0
102.87	38.3	5.0
103.908	38.3	18.0
104.947	38.3	26.0
105.982	38.3	66.0
107.017	38.3	228.0
108.053	38.3	291.0
109.087	38.3	293.0
110.119	38.3	458.0
111.152	38.3	310.0
112.184	38.3	161.0
113.216	38.3	85.0
114.248	38.3	71.0
115.278	38.3	28.0
116.308	38.3	114.0
117.338	38.3	142.0
118.367	38.3	39.0
119.394	38.3	20.0
120.422	38.3	135.0
121.451	38.3	296.0
122.479	38.3	417.0
123.505	38.3	254.0
124.53	38.3	38.0
125.558	38.3	13.0
126.585	38.3	5.0
127.61	38.3	10.0
128.634	38.3	11.0
129.658	38.3	22.0
130.684	38.3	48.0
131.707	38.3	9.0
132.731	38.3	8.0
133.756	38.3	88.0
134.781	38.3	302.0
135.807	38.3	464.0
136.828	38.3	55.0
137.849	38.3	7.0
138.871	38.3	8.0
139.895	38.3	6.0
140.917	38.3	15.0
141.935	38.3	19.0
142.956	38.3	41.0
143.977	38.3	158.0
144.998	38.3	29.0
146.016	38.3	27.0
147.031	38.3	9.0
148.049	38.3	7.0
149.066	38.3	11.0
150.081	38.3	7.0
151.094	38.3	13.0
152.106	38.3	13.0
153.12	38.3	13.0
154.133	38.3	9.0
155.142	38.3	7.0
156.151	38.3	9.0
157.155	38.3	12.0
158.122	38.3	62.0
159.003	38.3	148.0
159.759	38.3	118.0
160.375	38.3	59.0
160.866	38.3	27.0
161.251	38.3	29.0
161.549	38.3	19.0
161.772	38.3	16.0
161.938	38.3	7.0
60.996	39.3	415.0
61.031	39.3	455.0
61.133	39.3	380.0
61.332	39.3	342.0
61.638	39.3	188.0
62.038	39.3	141.0
62.526	39.3	329.0
63.096	39.3	504.0
63.738	39.3	396.0
64.442	39.3	220.0
65.201	39.3	68.0
66.01	39.3	115.0
66.86	39.3	159.0
67.746	39.3	46.0
68.663	39.3	13.0
69.603	39.3	18.0
70.567	39.3	29.0
71.553	39.3	325.0
72.551	39.3	283.0
73.563	39.3	158.0
74.586	39.3	23.0
75.618	39.3	131.0
76.658	39.3	128.0
77.702	39.3	40.0
78.749	39.3	14.0
79.799	39.3	7.0
80.85	39.3	3.0
81.903	39.3	29.0
82.958	39.3	377.0
84.013	39.3	306.0
85.067	39.3	118.0
86.12	39.3	400.0
87.174	39.3	251.0
88.228	39.3	24.0
89.282	39.3	7.0
90.334	39.3	5.0
91.384	39.3	2.0
92.434	39.3	8.0
93.482	39.3	96.0
94.529	39.3	278.0
95.573	39.3	104.0
96.617	39.3	50.0
97.662	39.3	62.0
98.705	39.3	42.0
99.746	39.3	8.0
100.788	39.3	12.0
101.83	39.3	7.0
102.869	39.3	10.0
103.906	39.3	7.0
104.944	39.3	9.0
105.98	39.3	145.0
107.017	39.3	95.0
108.052	39.3	121.0
109.085	39.3	220.0
110.118	39.3	350.0
111.152	39.3	312.0
112.183	39.3	208.0
113.216	39.3	231.0
114.247	39.3	158.0
115.277	39.3	60.0
116.307	39.3	109.0
117.337	39.3	49.0
118.366	39.3	124.0
119.394	39.3	156.0
120.422	39.3	300.0
121.451	39.3	683.0
122.48	39.3	558.0
123.506	39.3	456.0
124.532	39.3	166.0
125.56	39.3	24.0
126.587	39.3	6.0
127.612	39.3	6.0
128.634	39.3	12.0
129.658	39.3	157.0
130.683	39.3	363.0
131.708	39.3	98.0
132.732	39.3	25.0
133.754	39.3	258.0
134.778	39.3	271.0
135.805	39.3	219.0
136.826	39.3	236.0
137.848	39.3	110.0
138.873	39.3	6.0
139.897	39.3	11.0
140.917	39.3	9.0
141.937	39.3	55.0
142.958	39.3	60.0
143.978	39.3	90.0
144.999	39.3	67.0
146.018	39.3	159.0
147.032	39.3	56.0
148.05	39.3	49.0
149.066	39.3	160.0
150.08	39.3	28.0
151.094	39.3	9.0
152.107	39.3	10.0
153.121	39.3	8.0
154.132	39.3	8.0
155.141	39.3	4.0
156.151	39.3	4.0
157.155	39.3	11.0
158.122	39.3	16.0
159.003	39.3	19.0
159.758	39.3	7.0
160.373	39.3	72.0
160.865	39.3	170.0
161.249	39.3	220.0
161.545	39.3	164.0
161.769	39.3	91.0
161.936	39.3	49.0
60.994	40.3	102.0
61.028	40.3	84.0
61.131	40.3	118.0
61.33	40.3	100.0
61.636	40.3	69.0
62.037	40.3	47.0
62.526	40.3	85.0
63.095	40.3	205.0
63.74	40.3	240.0
64.445	40.3	223.0
65.203	40.3	53.0
66.011	40.3	18.0
66.86	40.3	10.0
67.745	40.3	8.0
68.66	40.3	4.0
69.601	40.3	7.0
70.565	40.3	11.0
71.548	40.3	64.0
72.547	40.3	54.0
73.56	40.3	36.0
[truncated: 9,000 more rows]
