# Supplementary material for: Multimodal dynamic and unclonable anti-counterfeiting using robust diamond microparticles on heterogeneous substrate
Source: Nat Commun. 2023 May 2;14:2507. doi: 10.1038/s41467-023-38178-1 (PMC10154296; doi:10.1038/s41467-023-38178-1)
Supplement: Supplementary file 3 — Source Data [file 41467_2023_38178_MOESM3_ESM.zip › Source Data/Fig 4/22_1.txt]

65.995	24.9	36.0
66.031	24.9	38.0
66.132	24.9	26.0
66.331	24.9	30.0
66.636	24.9	115.0
67.037	24.9	155.0
67.527	24.9	102.0
68.096	24.9	142.0
68.738	24.9	222.0
69.442	24.9	209.0
70.201	24.9	55.0
71.009	24.9	29.0
71.862	24.9	244.0
72.748	24.9	384.0
73.663	24.9	241.0
74.604	24.9	45.0
75.57	24.9	68.0
76.554	24.9	212.0
77.552	24.9	62.0
78.564	24.9	33.0
79.587	24.9	66.0
80.619	24.9	7.0
81.656	24.9	14.0
82.699	24.9	17.0
83.747	24.9	148.0
84.798	24.9	356.0
85.85	24.9	290.0
86.903	24.9	279.0
87.957	24.9	38.0
89.012	24.9	9.0
90.067	24.9	37.0
91.12	24.9	160.0
92.175	24.9	29.0
93.229	24.9	9.0
94.282	24.9	19.0
95.332	24.9	12.0
96.38	24.9	10.0
97.43	24.9	14.0
98.479	24.9	17.0
99.526	24.9	13.0
100.571	24.9	22.0
101.615	24.9	18.0
102.658	24.9	80.0
103.7	24.9	133.0
104.74	24.9	42.0
105.782	24.9	26.0
106.819	24.9	18.0
107.856	24.9	9.0
108.893	24.9	14.0
109.93	24.9	9.0
110.963	24.9	40.0
111.996	24.9	244.0
113.029	24.9	76.0
114.061	24.9	15.0
115.093	24.9	7.0
116.121	24.9	9.0
117.149	24.9	12.0
118.18	24.9	9.0
119.209	24.9	8.0
120.233	24.9	84.0
121.261	24.9	257.0
122.289	24.9	294.0
123.316	24.9	38.0
124.34	24.9	12.0
125.363	24.9	10.0
126.391	24.9	8.0
127.416	24.9	19.0
128.44	24.9	123.0
129.465	24.9	78.0
130.491	24.9	19.0
131.518	24.9	10.0
132.543	24.9	10.0
133.568	24.9	23.0
134.595	24.9	7.0
135.62	24.9	14.0
136.644	24.9	25.0
137.67	24.9	115.0
138.695	24.9	50.0
139.719	24.9	17.0
140.744	24.9	30.0
141.768	24.9	35.0
142.791	24.9	12.0
143.812	24.9	85.0
144.834	24.9	412.0
145.856	24.9	308.0
146.877	24.9	247.0
147.899	24.9	59.0
148.92	24.9	11.0
149.938	24.9	9.0
150.956	24.9	11.0
151.972	24.9	14.0
152.989	24.9	10.0
154.006	24.9	13.0
155.022	24.9	8.0
156.036	24.9	13.0
157.049	24.9	4.0
158.062	24.9	32.0
159.077	24.9	528.0
160.089	24.9	999.0
161.099	24.9	381.0
162.104	24.9	204.0
163.07	24.9	105.0
163.951	24.9	20.0
164.706	24.9	21.0
165.324	24.9	10.0
165.822	24.9	9.0
166.216	24.9	14.0
166.521	24.9	11.0
166.752	24.9	5.0
166.929	24.9	6.0
65.998	25.9	26.0
66.032	25.9	18.0
66.136	25.9	18.0
66.334	25.9	21.0
66.64	25.9	52.0
67.037	25.9	111.0
67.526	25.9	121.0
68.096	25.9	48.0
68.739	25.9	105.0
69.444	25.9	213.0
70.202	25.9	143.0
71.01	25.9	178.0
71.862	25.9	598.0
72.75	25.9	579.0
73.665	25.9	533.0
74.608	25.9	262.0
75.573	25.9	66.0
76.556	25.9	373.0
77.556	25.9	138.0
78.569	25.9	126.0
79.592	25.9	311.0
80.625	25.9	57.0
81.664	25.9	6.0
82.706	25.9	7.0
83.753	25.9	12.0
84.805	25.9	13.0
85.855	25.9	21.0
86.907	25.9	37.0
87.963	25.9	11.0
89.018	25.9	10.0
90.071	25.9	9.0
91.126	25.9	15.0
92.179	25.9	18.0
93.232	25.9	131.0
94.285	25.9	49.0
95.335	25.9	47.0
96.384	25.9	227.0
97.432	25.9	121.0
98.48	25.9	248.0
99.527	25.9	61.0
100.574	25.9	9.0
101.618	25.9	98.0
102.663	25.9	188.0
103.705	25.9	26.0
104.747	25.9	13.0
105.786	25.9	275.0
106.824	25.9	447.0
107.863	25.9	45.0
108.9	25.9	21.0
109.935	25.9	20.0
110.971	25.9	115.0
112.005	25.9	252.0
113.037	25.9	54.0
114.071	25.9	8.0
115.102	25.9	9.0
116.131	25.9	14.0
117.16	25.9	8.0
118.192	25.9	8.0
119.221	25.9	8.0
120.247	25.9	11.0
121.276	25.9	150.0
122.304	25.9	251.0
123.331	25.9	44.0
124.355	25.9	10.0
125.381	25.9	11.0
126.408	25.9	17.0
127.434	25.9	10.0
128.459	25.9	58.0
129.483	25.9	219.0
130.508	25.9	50.0
131.534	25.9	7.0
132.56	25.9	20.0
133.584	25.9	200.0
134.611	25.9	136.0
135.637	25.9	8.0
136.66	25.9	128.0
137.684	25.9	266.0
138.708	25.9	28.0
139.733	25.9	11.0
140.757	25.9	10.0
141.78	25.9	9.0
142.801	25.9	7.0
143.824	25.9	26.0
144.847	25.9	219.0
145.869	25.9	285.0
146.889	25.9	275.0
147.908	25.9	93.0
148.927	25.9	11.0
149.946	25.9	11.0
150.964	25.9	19.0
151.978	25.9	89.0
152.995	25.9	62.0
154.012	25.9	12.0
155.027	25.9	8.0
156.04	25.9	9.0
157.05	25.9	14.0
158.064	25.9	6.0
159.077	25.9	148.0
160.087	25.9	753.0
161.098	25.9	1726.0
162.105	25.9	472.0
163.073	25.9	37.0
163.955	25.9	16.0
164.711	25.9	23.0
165.329	25.9	28.0
165.826	25.9	16.0
166.216	25.9	5.0
166.518	25.9	10.0
166.748	25.9	6.0
166.92	25.9	7.0
65.996	26.9	13.0
66.032	26.9	26.0
66.135	26.9	10.0
66.333	26.9	12.0
66.638	26.9	25.0
67.039	26.9	36.0
67.527	26.9	57.0
68.097	26.9	34.0
68.737	26.9	14.0
69.441	26.9	37.0
70.202	26.9	38.0
71.01	26.9	83.0
71.861	26.9	625.0
72.748	26.9	753.0
73.664	26.9	208.0
74.608	26.9	145.0
75.572	26.9	23.0
76.554	26.9	16.0
77.555	26.9	17.0
78.567	26.9	17.0
79.591	26.9	44.0
80.622	26.9	37.0
81.66	26.9	16.0
82.704	26.9	11.0
83.75	26.9	12.0
84.801	26.9	11.0
85.855	26.9	17.0
86.908	26.9	193.0
87.96	26.9	107.0
89.015	26.9	13.0
90.07	26.9	11.0
91.124	26.9	10.0
92.177	26.9	11.0
93.23	26.9	82.0
94.282	26.9	26.0
95.332	26.9	9.0
96.381	26.9	38.0
97.43	26.9	21.0
98.48	26.9	29.0
99.525	26.9	22.0
100.571	26.9	10.0
101.616	26.9	20.0
102.659	26.9	91.0
103.701	26.9	47.0
104.744	26.9	16.0
105.784	26.9	102.0
106.822	26.9	127.0
107.859	26.9	19.0
108.896	26.9	54.0
109.933	26.9	18.0
110.968	26.9	44.0
112.002	26.9	64.0
113.035	26.9	44.0
114.069	26.9	54.0
115.101	26.9	32.0
116.132	26.9	2.0
117.161	26.9	4.0
118.191	26.9	2.0
119.221	26.9	3.0
120.248	26.9	0.0
121.275	26.9	25.0
122.304	26.9	48.0
123.332	26.9	10.0
124.358	26.9	16.0
125.383	26.9	8.0
126.41	26.9	9.0
127.436	26.9	3.0
128.461	26.9	7.0
129.485	26.9	30.0
130.51	26.9	17.0
131.537	26.9	11.0
132.562	26.9	6.0
133.587	26.9	13.0
134.614	26.9	25.0
135.638	26.9	23.0
136.662	26.9	36.0
137.685	26.9	22.0
138.709	26.9	15.0
139.735	26.9	39.0
140.761	26.9	36.0
141.783	26.9	22.0
142.804	26.9	169.0
143.827	26.9	199.0
144.848	26.9	214.0
145.871	26.9	338.0
146.89	26.9	38.0
147.909	26.9	15.0
148.93	26.9	13.0
149.949	26.9	12.0
150.967	26.9	42.0
151.982	26.9	365.0
152.997	26.9	218.0
154.013	26.9	18.0
155.029	26.9	21.0
156.041	26.9	156.0
157.054	26.9	90.0
158.068	26.9	9.0
159.082	26.9	11.0
160.093	26.9	74.0
161.103	26.9	522.0
162.111	26.9	251.0
163.077	26.9	25.0
163.958	26.9	16.0
164.715	26.9	81.0
165.332	26.9	81.0
165.828	26.9	44.0
166.217	26.9	19.0
166.519	26.9	9.0
166.747	26.9	10.0
166.919	26.9	15.0
65.997	27.9	336.0
66.032	27.9	294.0
66.135	27.9	284.0
66.332	27.9	255.0
66.638	27.9	175.0
67.038	27.9	65.0
67.525	27.9	21.0
68.096	27.9	8.0
68.739	27.9	6.0
69.443	27.9	20.0
70.202	27.9	156.0
71.011	27.9	195.0
71.86	27.9	303.0
72.745	27.9	645.0
73.661	27.9	741.0
74.605	27.9	637.0
75.57	27.9	126.0
76.552	27.9	20.0
77.552	27.9	14.0
78.566	27.9	179.0
79.588	27.9	382.0
80.619	27.9	518.0
81.659	27.9	136.0
82.702	27.9	24.0
83.75	27.9	11.0
84.8	27.9	11.0
85.852	27.9	12.0
86.907	27.9	76.0
87.96	27.9	99.0
89.013	27.9	12.0
90.068	27.9	13.0
91.123	27.9	9.0
92.177	27.9	22.0
93.229	27.9	8.0
94.282	27.9	10.0
95.331	27.9	7.0
96.381	27.9	9.0
97.431	27.9	3.0
98.48	27.9	7.0
99.526	27.9	10.0
100.572	27.9	12.0
101.617	27.9	67.0
102.66	27.9	457.0
103.702	27.9	254.0
104.742	27.9	18.0
105.783	27.9	36.0
106.821	27.9	68.0
107.859	27.9	19.0
108.897	27.9	10.0
109.932	27.9	23.0
110.967	27.9	114.0
112.001	27.9	27.0
113.035	27.9	14.0
114.07	27.9	62.0
115.101	27.9	61.0
116.13	27.9	10.0
117.161	27.9	5.0
118.193	27.9	7.0
119.221	27.9	4.0
120.247	27.9	11.0
121.277	27.9	6.0
122.307	27.9	5.0
123.332	27.9	9.0
124.358	27.9	12.0
125.384	27.9	9.0
126.411	27.9	8.0
127.437	27.9	11.0
128.462	27.9	4.0
129.487	27.9	15.0
130.511	27.9	9.0
131.538	27.9	8.0
132.564	27.9	26.0
133.59	27.9	72.0
134.615	27.9	15.0
135.641	27.9	83.0
136.666	27.9	214.0
137.689	27.9	37.0
138.713	27.9	23.0
139.739	27.9	346.0
140.761	27.9	278.0
141.783	27.9	187.0
142.805	27.9	667.0
143.828	27.9	267.0
144.85	27.9	77.0
145.873	27.9	89.0
146.893	27.9	19.0
147.911	27.9	12.0
148.931	27.9	5.0
149.949	27.9	8.0
150.966	27.9	29.0
151.982	27.9	17.0
152.999	27.9	38.0
154.015	27.9	27.0
155.029	27.9	6.0
156.043	27.9	15.0
157.055	27.9	20.0
158.071	27.9	10.0
159.086	27.9	8.0
160.098	27.9	6.0
161.107	27.9	118.0
162.112	27.9	205.0
163.082	27.9	43.0
163.964	27.9	9.0
164.719	27.9	11.0
165.338	27.9	5.0
165.834	27.9	10.0
166.223	27.9	4.0
166.524	27.9	3.0
166.751	27.9	6.0
166.923	27.9	6.0
65.995	28.9	226.0
66.032	28.9	223.0
66.134	28.9	190.0
66.331	28.9	195.0
66.636	28.9	141.0
67.036	28.9	68.0
67.526	28.9	28.0
68.096	28.9	12.0
68.74	28.9	9.0
69.444	28.9	11.0
70.202	28.9	19.0
71.011	28.9	19.0
71.861	28.9	120.0
72.746	28.9	391.0
73.662	28.9	1678.0
74.604	28.9	1147.0
75.569	28.9	104.0
76.55	28.9	23.0
77.549	28.9	14.0
78.563	28.9	152.0
79.586	28.9	344.0
80.618	28.9	316.0
81.657	28.9	78.0
82.698	28.9	14.0
83.745	28.9	14.0
84.794	28.9	15.0
85.848	28.9	18.0
86.901	28.9	9.0
87.954	28.9	8.0
89.01	28.9	14.0
90.065	28.9	14.0
91.118	28.9	13.0
92.17	28.9	141.0
93.225	28.9	89.0
94.277	28.9	19.0
95.327	28.9	40.0
96.376	28.9	11.0
97.426	28.9	15.0
98.475	28.9	9.0
99.521	28.9	8.0
100.568	28.9	7.0
101.613	28.9	87.0
102.655	28.9	173.0
103.697	28.9	92.0
104.737	28.9	39.0
105.779	28.9	111.0
106.817	28.9	309.0
107.854	28.9	63.0
108.892	28.9	10.0
109.928	28.9	110.0
110.963	28.9	246.0
111.998	28.9	69.0
113.032	28.9	8.0
114.067	28.9	6.0
115.1	28.9	7.0
116.128	28.9	4.0
117.159	28.9	8.0
118.191	28.9	6.0
119.218	28.9	10.0
120.245	28.9	9.0
121.276	28.9	10.0
122.305	28.9	5.0
123.331	28.9	33.0
124.357	28.9	33.0
125.383	28.9	6.0
126.411	28.9	7.0
127.437	28.9	10.0
128.461	28.9	8.0
129.485	28.9	6.0
130.512	28.9	6.0
131.539	28.9	12.0
132.562	28.9	71.0
133.587	28.9	266.0
134.613	28.9	77.0
135.64	28.9	173.0
136.664	28.9	337.0
137.688	28.9	100.0
138.712	28.9	13.0
139.736	28.9	66.0
140.759	28.9	264.0
141.783	28.9	68.0
142.805	28.9	247.0
143.827	28.9	175.0
144.848	28.9	30.0
145.87	28.9	10.0
146.89	28.9	7.0
147.909	28.9	7.0
148.929	28.9	3.0
149.947	28.9	4.0
150.964	28.9	2.0
151.981	28.9	25.0
152.999	28.9	481.0
154.013	28.9	459.0
155.027	28.9	33.0
156.042	28.9	11.0
157.056	28.9	6.0
158.07	28.9	8.0
159.084	28.9	15.0
160.097	28.9	6.0
161.107	28.9	50.0
162.112	28.9	249.0
163.082	28.9	58.0
163.963	28.9	14.0
164.719	28.9	3.0
165.336	28.9	6.0
165.834	28.9	6.0
166.224	28.9	5.0
166.524	28.9	1.0
166.752	28.9	4.0
166.924	28.9	6.0
65.996	29.9	333.0
66.031	29.9	390.0
66.135	29.9	523.0
66.333	29.9	579.0
66.636	29.9	448.0
67.038	29.9	158.0
67.528	29.9	51.0
68.098	29.9	88.0
68.74	29.9	74.0
69.445	29.9	13.0
70.204	29.9	12.0
71.013	29.9	19.0
71.863	29.9	141.0
72.747	29.9	724.0
73.662	29.9	1637.0
74.605	29.9	381.0
75.569	29.9	48.0
76.551	29.9	22.0
77.551	29.9	12.0
78.564	29.9	11.0
79.588	29.9	18.0
80.62	29.9	19.0
81.658	29.9	18.0
82.701	29.9	15.0
83.748	29.9	13.0
84.798	29.9	7.0
85.849	29.9	8.0
86.903	29.9	15.0
87.958	29.9	12.0
89.011	29.9	6.0
90.065	29.9	12.0
91.12	29.9	11.0
92.174	29.9	8.0
93.227	29.9	10.0
94.279	29.9	7.0
95.329	29.9	12.0
96.378	29.9	57.0
97.428	29.9	24.0
98.476	29.9	7.0
99.522	29.9	30.0
100.569	29.9	174.0
101.615	29.9	253.0
102.659	29.9	730.0
103.7	29.9	375.0
104.742	29.9	252.0
105.784	29.9	53.0
106.822	29.9	20.0
107.859	29.9	11.0
108.898	29.9	7.0
109.936	29.9	6.0
110.969	29.9	14.0
112.002	29.9	10.0
113.036	29.9	20.0
114.069	29.9	14.0
115.101	29.9	14.0
116.131	29.9	11.0
117.162	29.9	12.0
118.195	29.9	5.0
119.224	29.9	12.0
120.25	29.9	10.0
121.279	29.9	4.0
122.308	29.9	55.0
123.335	29.9	139.0
124.361	29.9	235.0
125.386	29.9	37.0
126.414	29.9	14.0
127.441	29.9	13.0
128.465	29.9	9.0
129.489	29.9	7.0
130.515	29.9	42.0
131.542	29.9	16.0
132.567	29.9	10.0
133.591	29.9	21.0
134.617	29.9	15.0
135.643	29.9	28.0
136.669	29.9	105.0
137.692	29.9	48.0
138.716	29.9	18.0
139.741	29.9	6.0
140.765	29.9	3.0
141.788	29.9	17.0
142.809	29.9	15.0
143.831	29.9	10.0
144.853	29.9	9.0
145.872	29.9	19.0
146.892	29.9	63.0
147.913	29.9	42.0
148.934	29.9	26.0
149.952	29.9	20.0
150.97	29.9	17.0
151.985	29.9	12.0
153.001	29.9	46.0
154.018	29.9	61.0
155.033	29.9	13.0
156.047	29.9	11.0
157.059	29.9	25.0
158.073	29.9	18.0
159.087	29.9	9.0
160.1	29.9	16.0
161.112	29.9	16.0
162.117	29.9	53.0
163.085	29.9	14.0
163.968	29.9	16.0
164.725	29.9	10.0
165.342	29.9	14.0
165.838	29.9	11.0
166.227	29.9	9.0
166.527	29.9	9.0
166.755	29.9	10.0
166.926	29.9	4.0
65.998	30.9	12.0
66.033	30.9	22.0
66.134	30.9	33.0
66.333	30.9	55.0
66.638	30.9	123.0
67.037	30.9	135.0
67.526	30.9	107.0
68.096	30.9	128.0
68.738	30.9	33.0
69.441	30.9	13.0
70.203	30.9	14.0
71.014	30.9	69.0
71.863	30.9	121.0
72.747	30.9	164.0
73.664	30.9	153.0
74.606	30.9	110.0
75.571	30.9	395.0
76.553	30.9	136.0
77.552	30.9	12.0
78.565	30.9	15.0
79.587	30.9	7.0
80.62	30.9	13.0
81.659	30.9	10.0
82.702	30.9	11.0
83.75	30.9	30.0
84.802	30.9	19.0
85.853	30.9	18.0
86.906	30.9	10.0
87.961	30.9	16.0
89.015	30.9	12.0
90.07	30.9	9.0
91.124	30.9	6.0
92.177	30.9	5.0
93.231	30.9	12.0
94.284	30.9	15.0
95.333	30.9	13.0
96.382	30.9	10.0
97.43	30.9	5.0
98.479	30.9	9.0
99.527	30.9	13.0
100.572	30.9	121.0
101.618	30.9	387.0
102.661	30.9	463.0
103.703	30.9	454.0
104.744	30.9	760.0
105.785	30.9	939.0
106.825	30.9	57.0
107.863	30.9	8.0
108.901	30.9	5.0
109.936	30.9	16.0
110.971	30.9	5.0
112.004	30.9	109.0
113.038	30.9	400.0
114.072	30.9	94.0
115.103	30.9	15.0
116.134	30.9	15.0
117.166	30.9	9.0
118.197	30.9	17.0
119.226	30.9	9.0
120.254	30.9	10.0
121.282	30.9	4.0
122.311	30.9	22.0
123.338	30.9	214.0
124.364	30.9	114.0
125.391	30.9	16.0
126.418	30.9	14.0
127.444	30.9	12.0
128.469	30.9	3.0
129.493	30.9	31.0
130.52	30.9	212.0
131.546	30.9	107.0
132.571	30.9	12.0
133.595	30.9	1.0
134.621	30.9	16.0
135.647	30.9	87.0
136.672	30.9	224.0
137.695	30.9	46.0
138.719	30.9	14.0
139.744	30.9	9.0
140.768	30.9	31.0
141.79	30.9	88.0
142.81	30.9	101.0
143.834	30.9	87.0
144.857	30.9	109.0
145.878	30.9	163.0
146.896	30.9	240.0
147.915	30.9	252.0
148.936	30.9	168.0
149.956	30.9	179.0
150.971	30.9	210.0
151.988	30.9	41.0
153.004	30.9	6.0
154.021	30.9	8.0
155.037	30.9	47.0
156.049	30.9	174.0
157.063	30.9	37.0
158.078	30.9	15.0
159.091	30.9	12.0
160.104	30.9	8.0
161.115	30.9	100.0
162.121	30.9	219.0
163.09	30.9	141.0
163.973	30.9	263.0
164.729	30.9	278.0
165.346	30.9	369.0
165.841	30.9	229.0
166.232	30.9	173.0
166.53	30.9	102.0
166.757	30.9	43.0
166.929	30.9	29.0
65.994	31.9	8.0
66.03	31.9	5.0
66.132	31.9	5.0
66.33	31.9	4.0
66.635	31.9	1.0
67.037	31.9	39.0
67.527	31.9	68.0
68.097	31.9	174.0
68.739	31.9	150.0
69.444	31.9	66.0
70.202	31.9	113.0
71.011	31.9	57.0
71.862	31.9	35.0
72.746	31.9	85.0
73.661	31.9	92.0
74.604	31.9	62.0
75.567	31.9	71.0
76.547	31.9	125.0
77.546	31.9	51.0
78.559	31.9	22.0
79.581	31.9	15.0
80.612	31.9	12.0
81.651	31.9	17.0
82.693	31.9	16.0
83.739	31.9	17.0
84.789	31.9	31.0
85.841	31.9	8.0
86.893	31.9	16.0
87.947	31.9	5.0
89.002	31.9	11.0
90.058	31.9	9.0
91.112	31.9	12.0
92.165	31.9	13.0
93.219	31.9	6.0
94.271	31.9	12.0
95.32	31.9	6.0
96.37	31.9	9.0
97.42	31.9	2.0
98.469	31.9	16.0
99.515	31.9	37.0
100.56	31.9	286.0
101.606	31.9	408.0
102.65	31.9	506.0
103.693	31.9	167.0
104.735	31.9	285.0
105.776	31.9	455.0
106.814	31.9	84.0
107.851	31.9	8.0
108.889	31.9	4.0
109.926	31.9	11.0
110.961	31.9	52.0
111.995	31.9	80.0
113.029	31.9	113.0
114.062	31.9	36.0
115.094	31.9	11.0
116.125	31.9	11.0
117.157	31.9	16.0
118.189	31.9	10.0
119.215	31.9	17.0
120.244	31.9	10.0
121.274	31.9	8.0
122.302	31.9	11.0
123.33	31.9	34.0
124.356	31.9	20.0
125.381	31.9	11.0
126.41	31.9	11.0
127.437	31.9	13.0
128.461	31.9	11.0
129.485	31.9	11.0
130.51	31.9	30.0
131.536	31.9	20.0
132.562	31.9	10.0
133.587	31.9	10.0
134.613	31.9	6.0
135.639	31.9	71.0
136.665	31.9	215.0
137.687	31.9	44.0
138.71	31.9	7.0
139.736	31.9	42.0
140.76	31.9	58.0
141.783	31.9	93.0
142.803	31.9	163.0
143.826	31.9	213.0
144.85	31.9	164.0
145.87	31.9	259.0
146.889	31.9	393.0
147.909	31.9	249.0
148.929	31.9	218.0
149.948	31.9	208.0
150.963	31.9	153.0
151.981	31.9	157.0
152.998	31.9	53.0
154.014	31.9	7.0
155.028	31.9	11.0
156.043	31.9	45.0
157.059	31.9	16.0
158.073	31.9	116.0
159.084	31.9	55.0
160.096	31.9	23.0
161.109	31.9	64.0
162.117	31.9	63.0
163.084	31.9	169.0
163.966	31.9	130.0
164.724	31.9	145.0
165.339	31.9	242.0
165.835	31.9	133.0
166.226	31.9	103.0
166.526	31.9	74.0
166.754	31.9	53.0
166.923	31.9	32.0
65.995	32.9	6.0
66.031	32.9	7.0
66.133	32.9	7.0
66.332	32.9	7.0
66.635	32.9	10.0
67.036	32.9	22.0
67.526	32.9	29.0
68.096	32.9	43.0
68.738	32.9	69.0
69.443	32.9	257.0
70.204	32.9	511.0
71.014	32.9	134.0
71.864	32.9	35.0
72.749	32.9	271.0
73.663	32.9	399.0
74.606	32.9	887.0
75.569	32.9	558.0
76.551	32.9	59.0
77.549	32.9	17.0
78.562	32.9	12.0
79.584	32.9	22.0
80.615	32.9	12.0
81.653	32.9	20.0
82.695	32.9	31.0
83.742	32.9	168.0
84.792	32.9	431.0
85.845	32.9	56.0
86.899	32.9	13.0
87.953	32.9	35.0
89.006	32.9	29.0
90.062	32.9	24.0
91.117	32.9	206.0
92.171	32.9	102.0
93.223	32.9	16.0
94.276	32.9	14.0
95.327	32.9	30.0
96.377	32.9	22.0
97.425	32.9	13.0
98.471	32.9	93.0
99.518	32.9	263.0
100.565	32.9	213.0
101.609	32.9	415.0
102.654	32.9	348.0
103.696	32.9	70.0
104.737	32.9	135.0
105.777	32.9	96.0
106.816	32.9	17.0
107.855	32.9	8.0
108.892	32.9	8.0
109.93	32.9	5.0
110.966	32.9	8.0
111.998	32.9	5.0
113.031	32.9	7.0
114.065	32.9	5.0
115.097	32.9	4.0
116.128	32.9	8.0
117.16	32.9	14.0
118.191	32.9	16.0
119.22	32.9	23.0
120.247	32.9	6.0
121.276	32.9	5.0
122.306	32.9	10.0
123.333	32.9	5.0
124.358	32.9	12.0
125.386	32.9	40.0
126.414	32.9	21.0
127.44	32.9	10.0
128.463	32.9	7.0
129.489	32.9	33.0
130.515	32.9	34.0
131.543	32.9	18.0
132.567	32.9	17.0
133.591	32.9	12.0
134.617	32.9	8.0
135.643	32.9	18.0
136.668	32.9	15.0
137.692	32.9	39.0
138.717	32.9	89.0
139.743	32.9	314.0
140.764	32.9	276.0
141.787	32.9	111.0
142.81	32.9	92.0
143.831	32.9	106.0
144.853	32.9	225.0
145.875	32.9	213.0
146.894	32.9	131.0
147.912	32.9	231.0
148.934	32.9	249.0
149.952	32.9	224.0
150.968	32.9	338.0
151.985	32.9	175.0
153.001	32.9	52.0
154.019	32.9	14.0
155.035	32.9	6.0
156.047	32.9	36.0
157.059	32.9	158.0
158.073	32.9	47.0
159.088	32.9	13.0
160.1	32.9	70.0
161.111	32.9	314.0
162.12	32.9	207.0
163.089	32.9	300.0
163.97	32.9	95.0
164.726	32.9	307.0
165.344	32.9	195.0
165.84	32.9	125.0
166.228	32.9	18.0
166.527	32.9	15.0
166.753	32.9	12.0
166.924	32.9	9.0
65.995	33.9	7.0
66.031	33.9	7.0
66.135	33.9	6.0
66.332	33.9	9.0
66.637	33.9	35.0
67.037	33.9	225.0
67.527	33.9	523.0
68.097	33.9	615.0
68.74	33.9	256.0
69.445	33.9	55.0
70.204	33.9	58.0
71.013	33.9	22.0
71.863	33.9	15.0
72.749	33.9	29.0
73.665	33.9	200.0
74.607	33.9	1160.0
75.569	33.9	641.0
76.55	33.9	93.0
77.549	33.9	29.0
78.562	33.9	15.0
79.584	33.9	36.0
80.615	33.9	265.0
81.652	33.9	174.0
82.695	33.9	15.0
83.744	33.9	18.0
84.793	33.9	32.0
85.843	33.9	13.0
86.897	33.9	10.0
87.951	33.9	140.0
89.006	33.9	191.0
90.06	33.9	20.0
91.116	33.9	15.0
92.17	33.9	24.0
93.222	33.9	153.0
94.274	33.9	72.0
95.324	33.9	295.0
96.374	33.9	281.0
97.424	33.9	21.0
98.472	33.9	10.0
99.518	33.9	53.0
100.565	33.9	43.0
101.61	33.9	178.0
102.653	33.9	187.0
103.695	33.9	81.0
104.738	33.9	22.0
105.778	33.9	13.0
106.816	33.9	14.0
107.855	33.9	13.0
108.893	33.9	9.0
109.93	33.9	10.0
110.964	33.9	5.0
111.997	33.9	3.0
113.032	33.9	4.0
114.067	33.9	3.0
115.099	33.9	13.0
116.128	33.9	10.0
117.16	33.9	9.0
118.191	33.9	6.0
119.221	33.9	22.0
120.246	33.9	25.0
121.275	33.9	17.0
122.305	33.9	9.0
123.334	33.9	15.0
124.361	33.9	60.0
125.387	33.9	213.0
126.414	33.9	252.0
127.441	33.9	207.0
128.466	33.9	110.0
129.489	33.9	133.0
130.516	33.9	127.0
131.543	33.9	77.0
132.568	33.9	41.0
133.591	33.9	23.0
134.618	33.9	8.0
135.646	33.9	42.0
136.669	33.9	25.0
137.692	33.9	25.0
138.717	33.9	267.0
139.74	33.9	298.0
140.764	33.9	349.0
141.787	33.9	76.0
142.811	33.9	32.0
143.834	33.9	67.0
144.856	33.9	330.0
145.877	33.9	132.0
146.894	33.9	146.0
147.913	33.9	198.0
148.932	33.9	459.0
149.952	33.9	363.0
150.969	33.9	203.0
151.985	33.9	108.0
153.001	33.9	204.0
154.017	33.9	163.0
155.034	33.9	15.0
156.047	33.9	108.0
157.06	33.9	343.0
158.074	33.9	91.0
159.089	33.9	12.0
160.102	33.9	10.0
161.112	33.9	108.0
162.119	33.9	221.0
163.088	33.9	106.0
163.969	33.9	122.0
164.725	33.9	35.0
165.343	33.9	35.0
165.838	33.9	33.0
166.226	33.9	30.0
166.526	33.9	24.0
166.753	33.9	16.0
166.924	33.9	9.0
65.997	34.9	6.0
66.032	34.9	7.0
66.133	34.9	11.0
66.333	34.9	11.0
66.636	34.9	5.0
67.038	34.9	38.0
67.528	34.9	119.0
68.097	34.9	173.0
68.739	34.9	80.0
69.443	34.9	22.0
70.203	34.9	14.0
71.013	34.9	11.0
71.863	34.9	15.0
72.748	34.9	6.0
73.666	34.9	10.0
74.609	34.9	39.0
75.573	34.9	34.0
76.553	34.9	91.0
77.551	34.9	43.0
78.563	34.9	14.0
79.587	34.9	59.0
80.617	34.9	601.0
81.655	34.9	318.0
82.698	34.9	31.0
83.746	34.9	18.0
84.796	34.9	18.0
85.847	34.9	11.0
86.902	34.9	8.0
87.956	34.9	10.0
89.01	34.9	14.0
90.065	34.9	16.0
91.12	34.9	47.0
92.173	34.9	78.0
93.225	34.9	13.0
94.277	34.9	15.0
95.329	34.9	14.0
96.378	34.9	37.0
97.429	34.9	11.0
98.477	34.9	42.0
99.522	34.9	241.0
100.567	34.9	86.0
101.612	34.9	414.0
102.655	34.9	307.0
103.698	34.9	112.0
104.74	34.9	145.0
105.781	34.9	17.0
106.819	34.9	9.0
107.857	34.9	8.0
108.895	34.9	8.0
109.931	34.9	10.0
110.967	34.9	13.0
112.001	34.9	7.0
113.035	34.9	6.0
114.069	34.9	4.0
115.102	34.9	9.0
116.132	34.9	7.0
117.164	34.9	11.0
118.195	34.9	12.0
119.224	34.9	70.0
120.25	34.9	298.0
121.279	34.9	235.0
122.309	34.9	20.0
123.337	34.9	78.0
124.363	34.9	122.0
125.389	34.9	192.0
126.418	34.9	233.0
127.445	34.9	292.0
128.469	34.9	234.0
129.492	34.9	202.0
130.519	34.9	264.0
131.547	34.9	263.0
132.573	34.9	180.0
133.596	34.9	75.0
134.62	34.9	26.0
135.647	34.9	9.0
136.671	34.9	10.0
137.696	34.9	19.0
138.72	34.9	87.0
139.743	34.9	297.0
140.768	34.9	127.0
141.792	34.9	50.0
142.814	34.9	58.0
143.837	34.9	33.0
144.859	34.9	30.0
145.879	34.9	151.0
146.898	34.9	384.0
147.916	34.9	236.0
148.937	34.9	181.0
149.956	34.9	140.0
150.972	34.9	60.0
151.99	34.9	144.0
153.004	34.9	51.0
154.02	34.9	122.0
155.036	34.9	116.0
156.05	34.9	64.0
157.064	34.9	31.0
158.078	34.9	122.0
159.092	34.9	38.0
160.105	34.9	86.0
161.116	34.9	281.0
162.123	34.9	157.0
163.092	34.9	53.0
163.972	34.9	15.0
164.729	34.9	47.0
165.348	34.9	241.0
165.843	34.9	572.0
166.23	34.9	652.0
166.529	34.9	504.0
166.755	34.9	266.0
166.926	34.9	241.0
65.998	35.9	61.0
66.03	35.9	48.0
66.134	35.9	47.0
66.333	35.9	38.0
66.636	35.9	39.0
67.039	35.9	47.0
67.528	35.9	41.0
68.098	35.9	140.0
68.739	35.9	264.0
69.445	35.9	88.0
70.205	35.9	13.0
71.011	35.9	15.0
71.863	35.9	5.0
72.748	35.9	7.0
73.665	35.9	13.0
74.609	35.9	113.0
75.573	35.9	236.0
76.555	35.9	43.0
77.552	35.9	16.0
78.564	35.9	10.0
79.585	35.9	12.0
80.615	35.9	88.0
81.655	35.9	44.0
82.698	35.9	12.0
83.746	35.9	82.0
84.796	35.9	318.0
85.846	35.9	263.0
86.9	35.9	140.0
87.955	35.9	20.0
89.009	35.9	23.0
90.063	35.9	207.0
91.118	35.9	296.0
92.172	35.9	424.0
93.226	35.9	53.0
94.276	35.9	16.0
95.327	35.9	9.0
96.377	35.9	16.0
97.427	35.9	10.0
98.476	35.9	7.0
99.52	35.9	34.0
100.566	35.9	30.0
101.612	35.9	834.0
102.655	35.9	527.0
103.697	35.9	50.0
104.739	35.9	177.0
105.78	35.9	22.0
106.821	35.9	12.0
107.858	35.9	8.0
108.895	35.9	9.0
109.932	35.9	3.0
110.967	35.9	12.0
112.003	35.9	5.0
113.036	35.9	7.0
114.069	35.9	0.0
115.102	35.9	8.0
116.133	35.9	23.0
117.165	35.9	11.0
118.195	35.9	20.0
119.224	35.9	15.0
120.25	35.9	119.0
121.28	35.9	73.0
122.309	35.9	33.0
123.337	35.9	161.0
124.364	35.9	185.0
125.391	35.9	193.0
126.419	35.9	169.0
127.446	35.9	163.0
128.472	35.9	234.0
129.495	35.9	214.0
130.52	35.9	293.0
131.547	35.9	294.0
132.571	35.9	263.0
133.597	35.9	103.0
134.623	35.9	43.0
135.65	35.9	11.0
136.674	35.9	20.0
137.697	35.9	6.0
138.721	35.9	6.0
139.746	35.9	20.0
140.77	35.9	19.0
141.791	35.9	10.0
142.813	35.9	7.0
143.835	35.9	12.0
144.857	35.9	146.0
145.878	35.9	182.0
146.896	35.9	93.0
147.916	35.9	130.0
148.936	35.9	177.0
149.956	35.9	222.0
150.973	35.9	54.0
151.987	35.9	11.0
153.005	35.9	100.0
154.022	35.9	219.0
155.038	35.9	301.0
156.053	35.9	414.0
157.064	35.9	494.0
158.079	35.9	331.0
159.094	35.9	51.0
160.106	35.9	15.0
161.118	35.9	47.0
162.124	35.9	325.0
163.093	35.9	458.0
163.975	35.9	133.0
164.732	35.9	22.0
165.35	35.9	32.0
165.844	35.9	70.0
166.232	35.9	84.0
166.53	35.9	90.0
166.758	35.9	87.0
166.928	35.9	73.0
65.998	36.9	140.0
66.032	36.9	154.0
66.135	36.9	129.0
66.334	36.9	104.0
66.638	36.9	164.0
67.038	36.9	169.0
67.527	36.9	57.0
68.097	36.9	39.0
68.739	36.9	79.0
69.443	36.9	67.0
70.203	36.9	129.0
71.012	36.9	266.0
71.864	36.9	53.0
72.749	36.9	19.0
73.666	36.9	9.0
74.609	36.9	251.0
75.574	36.9	645.0
76.557	36.9	159.0
77.555	36.9	17.0
78.566	36.9	14.0
79.59	36.9	11.0
80.622	36.9	7.0
81.659	36.9	10.0
82.701	36.9	160.0
83.746	36.9	802.0
84.797	36.9	535.0
85.849	36.9	972.0
86.903	36.9	842.0
87.958	36.9	113.0
89.012	36.9	16.0
90.067	36.9	115.0
91.121	36.9	239.0
92.174	36.9	67.0
93.228	36.9	13.0
94.281	36.9	12.0
95.33	36.9	12.0
96.38	36.9	67.0
97.429	36.9	92.0
98.477	36.9	41.0
99.526	36.9	83.0
100.57	36.9	17.0
101.614	36.9	13.0
102.657	36.9	28.0
103.7	36.9	13.0
104.743	36.9	6.0
105.784	36.9	7.0
106.824	36.9	7.0
107.86	36.9	6.0
108.899	36.9	10.0
109.936	36.9	16.0
110.97	36.9	8.0
112.003	36.9	9.0
113.04	36.9	4.0
114.073	36.9	10.0
115.103	36.9	79.0
116.135	36.9	41.0
117.167	36.9	20.0
118.2	36.9	66.0
119.227	36.9	47.0
120.255	36.9	168.0
121.284	36.9	165.0
122.314	36.9	41.0
123.342	36.9	112.0
124.368	36.9	197.0
125.396	36.9	271.0
126.421	36.9	187.0
127.448	36.9	149.0
128.474	36.9	188.0
129.498	36.9	183.0
130.524	36.9	202.0
131.551	36.9	196.0
132.576	36.9	150.0
133.598	36.9	79.0
134.624	36.9	43.0
135.65	36.9	157.0
136.677	36.9	144.0
137.7	36.9	26.0
138.723	36.9	5.0
139.749	36.9	13.0
140.772	36.9	10.0
141.795	36.9	10.0
142.817	36.9	9.0
143.839	36.9	5.0
144.861	36.9	10.0
145.883	36.9	40.0
146.902	36.9	19.0
147.922	36.9	48.0
148.94	36.9	257.0
149.958	36.9	198.0
150.977	36.9	412.0
151.993	36.9	167.0
153.009	36.9	280.0
154.023	36.9	248.0
155.039	36.9	104.0
156.054	36.9	141.0
157.067	36.9	605.0
158.082	36.9	286.0
159.097	36.9	17.0
160.109	36.9	8.0
161.12	36.9	10.0
162.128	36.9	251.0
163.096	36.9	351.0
163.979	36.9	81.0
164.735	36.9	12.0
165.352	36.9	9.0
165.846	36.9	16.0
166.233	36.9	20.0
166.534	36.9	54.0
166.759	36.9	71.0
166.929	36.9	67.0
65.997	37.9	22.0
66.03	37.9	19.0
66.134	37.9	21.0
66.331	37.9	27.0
66.635	37.9	15.0
67.038	37.9	18.0
67.526	37.9	18.0
68.097	37.9	14.0
68.74	37.9	17.0
69.444	37.9	13.0
70.204	37.9	23.0
71.012	37.9	54.0
71.863	37.9	22.0
72.749	37.9	9.0
73.666	37.9	11.0
74.608	37.9	15.0
75.571	37.9	33.0
76.554	37.9	34.0
77.553	37.9	15.0
78.565	37.9	17.0
79.586	37.9	47.0
80.618	37.9	35.0
81.655	37.9	133.0
82.698	37.9	439.0
83.746	37.9	665.0
84.794	37.9	434.0
85.847	37.9	373.0
86.899	37.9	242.0
87.953	37.9	138.0
89.009	37.9	90.0
90.063	37.9	9.0
91.115	37.9	127.0
92.17	37.9	332.0
93.224	37.9	85.0
94.275	37.9	11.0
95.326	37.9	9.0
96.377	37.9	18.0
97.427	37.9	15.0
98.475	37.9	71.0
99.522	37.9	64.0
100.569	37.9	14.0
101.615	37.9	10.0
102.657	37.9	13.0
103.698	37.9	38.0
104.739	37.9	21.0
105.78	37.9	17.0
106.821	37.9	76.0
107.857	37.9	21.0
108.895	37.9	9.0
109.931	37.9	10.0
110.966	37.9	10.0
112.0	37.9	9.0
113.034	37.9	7.0
114.068	37.9	1.0
115.102	37.9	5.0
116.132	37.9	4.0
117.163	37.9	11.0
118.195	37.9	6.0
119.223	37.9	153.0
120.251	37.9	354.0
121.28	37.9	97.0
122.31	37.9	71.0
123.337	37.9	123.0
124.366	37.9	173.0
125.392	37.9	280.0
126.42	37.9	296.0
127.445	37.9	235.0
128.47	37.9	177.0
129.497	37.9	270.0
130.522	37.9	281.0
131.549	37.9	263.0
132.573	37.9	234.0
133.597	37.9	247.0
134.624	37.9	163.0
135.651	37.9	325.0
136.675	37.9	249.0
137.697	37.9	38.0
138.722	37.9	8.0
139.747	37.9	9.0
140.771	37.9	12.0
141.793	37.9	14.0
142.816	37.9	5.0
143.838	37.9	3.0
144.859	37.9	14.0
145.88	37.9	198.0
146.901	37.9	193.0
147.92	37.9	148.0
148.937	37.9	347.0
149.956	37.9	228.0
150.975	37.9	456.0
151.991	37.9	246.0
153.007	37.9	400.0
154.023	37.9	331.0
155.04	37.9	122.0
156.053	37.9	79.0
157.066	37.9	139.0
158.081	37.9	33.0
159.094	37.9	13.0
160.107	37.9	9.0
161.118	37.9	12.0
162.125	37.9	88.0
163.094	37.9	243.0
163.978	37.9	144.0
164.734	37.9	257.0
165.35	37.9	250.0
165.845	37.9	125.0
166.232	37.9	82.0
166.531	37.9	51.0
166.757	37.9	78.0
166.929	37.9	108.0
65.996	38.9	8.0
66.031	38.9	10.0
66.134	38.9	6.0
66.331	38.9	19.0
66.637	38.9	35.0
67.038	38.9	84.0
67.528	38.9	205.0
68.097	38.9	213.0
68.74	38.9	107.0
69.445	38.9	33.0
70.204	38.9	22.0
71.014	38.9	11.0
71.862	38.9	18.0
72.748	38.9	9.0
73.663	38.9	11.0
74.606	38.9	24.0
75.57	38.9	260.0
76.551	38.9	619.0
77.551	38.9	113.0
78.563	38.9	58.0
79.585	38.9	125.0
80.615	38.9	129.0
81.653	38.9	139.0
82.695	38.9	401.0
83.742	38.9	448.0
84.79	38.9	184.0
85.842	38.9	121.0
86.896	38.9	35.0
87.948	38.9	10.0
89.004	38.9	11.0
90.059	38.9	17.0
91.114	38.9	180.0
92.169	38.9	643.0
93.221	38.9	311.0
94.273	38.9	45.0
95.323	38.9	152.0
96.373	38.9	69.0
97.423	38.9	27.0
98.472	38.9	231.0
99.518	38.9	121.0
100.564	38.9	12.0
101.609	38.9	8.0
102.652	38.9	103.0
103.695	38.9	364.0
104.735	38.9	179.0
105.776	38.9	185.0
106.816	38.9	376.0
107.854	38.9	118.0
108.891	38.9	11.0
109.928	38.9	10.0
110.963	38.9	14.0
111.999	38.9	15.0
113.031	38.9	10.0
114.066	38.9	4.0
115.098	38.9	4.0
116.128	38.9	4.0
117.161	38.9	10.0
118.192	38.9	11.0
119.222	38.9	154.0
120.251	38.9	176.0
121.281	38.9	79.0
122.308	38.9	103.0
123.336	38.9	97.0
124.364	38.9	240.0
125.391	38.9	427.0
126.418	38.9	325.0
127.445	38.9	254.0
128.47	38.9	276.0
129.493	38.9	302.0
130.52	38.9	276.0
131.547	38.9	275.0
132.573	38.9	281.0
133.597	38.9	145.0
134.622	38.9	80.0
135.648	38.9	192.0
136.672	38.9	131.0
137.696	38.9	28.0
138.72	38.9	54.0
139.745	38.9	77.0
140.768	38.9	13.0
141.791	38.9	11.0
142.813	38.9	88.0
143.836	38.9	30.0
144.857	38.9	6.0
145.877	38.9	84.0
146.897	38.9	210.0
147.917	38.9	98.0
148.936	38.9	78.0
149.955	38.9	76.0
150.972	38.9	36.0
151.988	38.9	69.0
153.006	38.9	224.0
154.022	38.9	236.0
155.037	38.9	121.0
156.05	38.9	174.0
157.065	38.9	99.0
158.078	38.9	56.0
159.091	38.9	104.0
160.106	38.9	27.0
161.118	38.9	59.0
162.125	38.9	463.0
163.091	38.9	474.0
163.974	38.9	234.0
164.732	38.9	327.0
165.349	38.9	217.0
165.844	38.9	142.0
166.231	38.9	58.0
166.531	38.9	36.0
166.758	38.9	38.0
166.928	38.9	31.0
65.999	39.9	106.0
66.032	39.9	96.0
66.136	39.9	68.0
66.332	39.9	49.0
66.638	39.9	30.0
67.039	39.9	77.0
67.526	39.9	224.0
68.097	39.9	398.0
68.738	39.9	168.0
69.443	39.9	209.0
70.203	39.9	191.0
71.013	39.9	46.0
71.864	39.9	15.0
72.749	39.9	22.0
73.664	39.9	68.0
74.607	39.9	24.0
75.573	39.9	107.0
76.556	39.9	302.0
77.556	39.9	245.0
78.568	39.9	204.0
79.591	39.9	262.0
80.622	39.9	185.0
81.659	39.9	125.0
82.7	39.9	99.0
83.747	39.9	33.0
84.797	39.9	32.0
85.85	39.9	16.0
86.903	39.9	10.0
87.956	39.9	10.0
89.011	39.9	73.0
90.067	39.9	293.0
91.12	39.9	140.0
92.174	39.9	232.0
93.226	39.9	122.0
94.279	39.9	52.0
95.33	39.9	117.0
96.38	39.9	41.0
97.432	39.9	14.0
98.477	39.9	14.0
99.522	39.9	25.0
100.568	39.9	8.0
101.614	39.9	14.0
102.658	39.9	23.0
103.701	39.9	36.0
104.741	39.9	170.0
105.781	39.9	190.0
106.82	39.9	71.0
107.861	39.9	39.0
108.898	39.9	14.0
109.935	39.9	11.0
110.971	39.9	9.0
112.004	39.9	7.0
113.038	39.9	14.0
114.071	39.9	29.0
115.104	39.9	14.0
116.136	39.9	5.0
117.167	39.9	9.0
118.198	39.9	7.0
119.228	39.9	12.0
120.257	39.9	18.0
121.285	39.9	16.0
122.315	39.9	27.0
123.343	39.9	57.0
124.369	39.9	127.0
125.396	39.9	295.0
126.424	39.9	276.0
127.452	39.9	274.0
128.476	39.9	292.0
129.501	39.9	268.0
130.525	39.9	247.0
131.553	39.9	230.0
132.579	39.9	238.0
133.601	39.9	140.0
134.629	39.9	69.0
135.654	39.9	189.0
136.679	39.9	103.0
137.701	39.9	13.0
138.725	39.9	89.0
139.751	39.9	188.0
140.774	39.9	113.0
141.795	39.9	14.0
142.818	39.9	66.0
143.841	39.9	37.0
144.863	39.9	43.0
145.886	39.9	249.0
146.903	39.9	371.0
147.922	39.9	378.0
148.942	39.9	211.0
149.961	39.9	49.0
150.979	39.9	9.0
151.992	39.9	6.0
153.011	39.9	67.0
154.029	39.9	146.0
155.043	39.9	43.0
156.057	39.9	132.0
157.069	39.9	461.0
158.084	39.9	591.0
159.098	39.9	669.0
160.111	39.9	167.0
161.123	39.9	29.0
162.128	39.9	169.0
163.095	39.9	203.0
163.978	39.9	64.0
164.735	39.9	95.0
165.351	39.9	65.0
165.847	39.9	47.0
166.235	39.9	24.0
166.535	39.9	31.0
166.76	39.9	26.0
166.928	39.9	10.0
65.998	40.9	462.0
66.034	40.9	470.0
66.134	40.9	494.0
66.333	40.9	431.0
66.637	40.9	220.0
67.038	40.9	80.0
67.526	40.9	31.0
68.095	40.9	19.0
68.739	40.9	20.0
69.443	40.9	10.0
70.202	40.9	27.0
71.01	40.9	16.0
71.862	40.9	14.0
72.748	40.9	15.0
73.664	40.9	89.0
74.606	40.9	87.0
75.571	40.9	215.0
76.556	40.9	103.0
77.555	40.9	212.0
78.567	40.9	226.0
79.589	40.9	249.0
80.62	40.9	220.0
81.66	40.9	129.0
82.703	40.9	63.0
83.749	40.9	17.0
84.799	40.9	15.0
85.849	40.9	5.0
86.903	40.9	7.0
87.957	40.9	10.0
89.011	40.9	40.0
90.065	40.9	190.0
91.119	40.9	242.0
92.174	40.9	473.0
93.226	40.9	499.0
94.28	40.9	48.0
95.331	40.9	26.0
96.379	40.9	94.0
97.43	40.9	223.0
98.478	40.9	184.0
99.524	40.9	11.0
100.57	40.9	4.0
101.613	40.9	12.0
102.659	40.9	11.0
103.702	40.9	7.0
104.742	40.9	6.0
105.783	40.9	61.0
106.821	40.9	290.0
107.86	40.9	146.0
108.898	40.9	17.0
109.934	40.9	10.0
110.97	40.9	12.0
112.004	40.9	22.0
113.039	40.9	285.0
114.071	40.9	285.0
115.104	40.9	56.0
116.136	40.9	6.0
117.168	40.9	11.0
118.198	40.9	8.0
119.227	40.9	145.0
120.255	40.9	107.0
121.285	40.9	17.0
122.315	40.9	81.0
123.342	40.9	169.0
124.368	40.9	162.0
125.396	40.9	327.0
126.424	40.9	238.0
127.452	40.9	284.0
128.476	40.9	267.0
129.499	40.9	247.0
130.525	40.9	248.0
131.553	40.9	260.0
132.577	40.9	211.0
133.602	40.9	88.0
134.628	40.9	63.0
135.653	40.9	140.0
136.678	40.9	86.0
137.701	40.9	19.0
138.725	40.9	11.0
139.751	40.9	76.0
140.775	40.9	27.0
141.797	40.9	16.0
142.818	40.9	6.0
143.841	40.9	41.0
144.862	40.9	137.0
145.882	40.9	192.0
146.903	40.9	179.0
147.922	40.9	124.0
148.942	40.9	47.0
149.961	40.9	92.0
150.979	40.9	43.0
151.995	40.9	11.0
153.01	40.9	61.0
154.028	40.9	215.0
155.043	40.9	38.0
156.057	40.9	68.0
157.07	40.9	377.0
158.084	40.9	1108.0
159.1	40.9	384.0
160.112	40.9	461.0
161.124	40.9	184.0
162.131	40.9	17.0
163.098	40.9	8.0
163.981	40.9	15.0
164.738	40.9	8.0
165.356	40.9	11.0
165.85	40.9	11.0
166.237	40.9	10.0
166.536	40.9	11.0
166.763	40.9	6.0
166.934	40.9	4.0
65.996	41.9	423.0
66.032	41.9	392.0
66.134	41.9	386.0
66.331	41.9	327.0
66.636	41.9	136.0
67.038	41.9	71.0
67.527	41.9	17.0
68.097	41.9	17.0
68.738	41.9	11.0
69.443	41.9	15.0
70.201	41.9	11.0
71.01	41.9	17.0
71.86	41.9	118.0
72.745	41.9	184.0
73.661	41.9	33.0
74.605	41.9	157.0
75.57	41.9	401.0
76.551	41.9	120.0
77.551	41.9	68.0
78.563	41.9	144.0
79.584	41.9	180.0
80.619	41.9	286.0
81.657	41.9	154.0
82.698	41.9	42.0
83.744	41.9	21.0
84.792	41.9	62.0
85.843	41.9	260.0
86.895	41.9	67.0
87.949	41.9	15.0
89.004	41.9	9.0
90.059	41.9	60.0
91.112	41.9	245.0
92.167	41.9	375.0
93.221	41.9	322.0
94.273	41.9	48.0
95.323	41.9	109.0
96.372	41.9	71.0
97.424	41.9	198.0
98.472	41.9	160.0
99.517	41.9	139.0
100.562	41.9	26.0
101.606	41.9	6.0
102.652	41.9	15.0
103.695	41.9	27.0
104.736	41.9	138.0
105.776	41.9	41.0
106.815	41.9	83.0
107.852	41.9	177.0
108.891	41.9	52.0
109.928	41.9	11.0
110.963	41.9	14.0
111.997	41.9	7.0
113.031	41.9	46.0
114.066	41.9	53.0
115.097	41.9	13.0
116.128	41.9	17.0
117.161	41.9	149.0
118.191	41.9	282.0
119.222	41.9	92.0
120.249	41.9	270.0
121.278	41.9	345.0
122.311	41.9	89.0
123.338	41.9	111.0
124.363	41.9	288.0
125.39	41.9	276.0
126.42	41.9	275.0
127.448	41.9	289.0
128.472	41.9	279.0
129.495	41.9	290.0
130.523	41.9	266.0
131.549	41.9	297.0
132.574	41.9	197.0
133.598	41.9	218.0
134.624	41.9	174.0
135.65	41.9	252.0
136.673	41.9	263.0
137.697	41.9	52.0
138.721	41.9	38.0
139.747	41.9	262.0
140.771	41.9	60.0
141.792	41.9	17.0
142.813	41.9	41.0
143.835	41.9	234.0
144.859	41.9	35.0
145.881	41.9	13.0
146.901	41.9	45.0
147.919	41.9	393.0
148.94	41.9	217.0
149.959	41.9	115.0
150.974	41.9	119.0
151.991	41.9	19.0
153.007	41.9	11.0
154.023	41.9	13.0
155.038	41.9	7.0
156.051	41.9	7.0
157.066	41.9	29.0
158.08	41.9	21.0
159.094	41.9	30.0
160.106	41.9	83.0
161.118	41.9	67.0
162.125	41.9	34.0
163.093	41.9	12.0
163.976	41.9	8.0
164.731	41.9	11.0
165.348	41.9	12.0
165.843	41.9	9.0
166.232	41.9	5.0
166.533	41.9	5.0
166.758	41.9	5.0
166.928	41.9	11.0
65.998	42.9	150.0
66.032	42.9	159.0
66.133	42.9	142.0
66.332	42.9	102.0
66.637	42.9	59.0
67.036	42.9	19.0
67.525	42.9	15.0
68.096	42.9	15.0
68.739	42.9	13.0
69.442	42.9	22.0
70.203	42.9	16.0
71.012	42.9	11.0
71.861	42.9	40.0
72.746	42.9	223.0
73.661	42.9	58.0
74.605	42.9	17.0
75.57	42.9	45.0
76.552	42.9	48.0
77.552	42.9	69.0
78.564	42.9	227.0
[truncated: 9,000 more rows]
