# Supplementary material for: Multimodal dynamic and unclonable anti-counterfeiting using robust diamond microparticles on heterogeneous substrate
Source: Nat Commun. 2023 May 2;14:2507. doi: 10.1038/s41467-023-38178-1 (PMC10154296; doi:10.1038/s41467-023-38178-1)
Supplement: Supplementary file 3 — Source Data [file 41467_2023_38178_MOESM3_ESM.zip › Source Data/Fig 4/22_2.txt]

65.995	24.9	72.0
66.03	24.9	72.0
66.133	24.9	49.0
66.333	24.9	20.0
66.635	24.9	34.0
67.034	24.9	87.0
67.522	24.9	69.0
68.089	24.9	86.0
68.73	24.9	203.0
69.433	24.9	237.0
70.19	24.9	76.0
70.995	24.9	26.0
71.842	24.9	143.0
72.725	24.9	360.0
73.637	24.9	282.0
74.576	24.9	71.0
75.54	24.9	31.0
76.523	24.9	173.0
77.521	24.9	84.0
78.534	24.9	13.0
79.555	24.9	59.0
80.585	24.9	31.0
81.623	24.9	4.0
82.667	24.9	8.0
83.714	24.9	86.0
84.762	24.9	331.0
85.816	24.9	264.0
86.871	24.9	334.0
87.926	24.9	54.0
88.981	24.9	8.0
90.037	24.9	12.0
91.092	24.9	148.0
92.145	24.9	37.0
93.198	24.9	9.0
94.251	24.9	20.0
95.302	24.9	21.0
96.352	24.9	22.0
97.403	24.9	7.0
98.453	24.9	12.0
99.501	24.9	10.0
100.547	24.9	27.0
101.592	24.9	19.0
102.636	24.9	55.0
103.68	24.9	137.0
104.721	24.9	59.0
105.762	24.9	38.0
106.8	24.9	21.0
107.838	24.9	12.0
108.875	24.9	9.0
109.911	24.9	11.0
110.944	24.9	25.0
111.978	24.9	246.0
113.011	24.9	103.0
114.043	24.9	18.0
115.071	24.9	6.0
116.098	24.9	4.0
117.126	24.9	10.0
118.154	24.9	13.0
119.182	24.9	8.0
120.207	24.9	42.0
121.235	24.9	236.0
122.263	24.9	339.0
123.291	24.9	80.0
124.318	24.9	10.0
125.347	24.9	6.0
126.379	24.9	14.0
127.411	24.9	12.0
128.441	24.9	107.0
129.47	24.9	99.0
130.5	24.9	23.0
131.531	24.9	8.0
132.559	24.9	9.0
133.586	24.9	29.0
134.616	24.9	15.0
135.646	24.9	7.0
136.673	24.9	18.0
137.7	24.9	109.0
138.725	24.9	67.0
139.752	24.9	18.0
140.778	24.9	18.0
141.802	24.9	29.0
142.826	24.9	10.0
143.851	24.9	65.0
144.875	24.9	390.0
145.897	24.9	380.0
146.917	24.9	239.0
147.939	24.9	75.0
148.959	24.9	11.0
149.978	24.9	13.0
150.996	24.9	13.0
152.013	24.9	19.0
153.031	24.9	13.0
154.048	24.9	11.0
155.064	24.9	7.0
156.08	24.9	9.0
157.095	24.9	7.0
158.11	24.9	30.0
159.125	24.9	388.0
160.14	24.9	853.0
161.154	24.9	394.0
162.163	24.9	239.0
163.133	24.9	127.0
164.018	24.9	24.0
164.776	24.9	11.0
165.392	24.9	13.0
165.884	24.9	9.0
166.272	24.9	8.0
166.57	24.9	2.0
166.792	24.9	1.0
166.958	24.9	4.0
65.993	25.9	23.0
66.028	25.9	36.0
66.132	25.9	22.0
66.33	25.9	26.0
66.635	25.9	29.0
67.034	25.9	85.0
67.523	25.9	106.0
68.092	25.9	77.0
68.735	25.9	85.0
69.439	25.9	209.0
70.197	25.9	178.0
71.005	25.9	115.0
71.855	25.9	448.0
72.739	25.9	573.0
73.653	25.9	536.0
74.594	25.9	322.0
75.557	25.9	56.0
76.539	25.9	364.0
77.536	25.9	238.0
78.549	25.9	71.0
79.572	25.9	310.0
80.603	25.9	116.0
81.641	25.9	9.0
82.683	25.9	5.0
83.73	25.9	6.0
84.78	25.9	24.0
85.832	25.9	26.0
86.885	25.9	37.0
87.939	25.9	22.0
88.993	25.9	10.0
90.048	25.9	11.0
91.102	25.9	10.0
92.156	25.9	6.0
93.209	25.9	92.0
94.261	25.9	62.0
95.313	25.9	28.0
96.362	25.9	219.0
97.41	25.9	94.0
98.46	25.9	239.0
99.506	25.9	101.0
100.552	25.9	2.0
101.598	25.9	51.0
102.643	25.9	236.0
103.686	25.9	35.0
104.729	25.9	13.0
105.769	25.9	175.0
106.808	25.9	541.0
107.847	25.9	89.0
108.885	25.9	14.0
109.92	25.9	11.0
110.954	25.9	85.0
111.989	25.9	253.0
113.023	25.9	74.0
114.056	25.9	13.0
115.087	25.9	4.0
116.117	25.9	8.0
117.148	25.9	14.0
118.177	25.9	2.0
119.205	25.9	3.0
120.232	25.9	9.0
121.261	25.9	122.0
122.29	25.9	275.0
123.317	25.9	57.0
124.344	25.9	11.0
125.374	25.9	7.0
126.403	25.9	8.0
127.432	25.9	9.0
128.458	25.9	36.0
129.483	25.9	216.0
130.51	25.9	87.0
131.539	25.9	11.0
132.565	25.9	13.0
133.592	25.9	161.0
134.617	25.9	180.0
135.644	25.9	21.0
136.673	25.9	82.0
137.696	25.9	235.0
138.72	25.9	47.0
139.747	25.9	14.0
140.771	25.9	6.0
141.792	25.9	5.0
142.816	25.9	10.0
143.839	25.9	22.0
144.861	25.9	169.0
145.883	25.9	262.0
146.903	25.9	314.0
147.922	25.9	113.0
148.942	25.9	16.0
149.961	25.9	14.0
150.977	25.9	10.0
151.995	25.9	74.0
153.014	25.9	95.0
154.03	25.9	19.0
155.046	25.9	7.0
156.063	25.9	19.0
157.075	25.9	11.0
158.091	25.9	13.0
159.106	25.9	68.0
160.117	25.9	574.0
161.13	25.9	1435.0
162.138	25.9	523.0
163.109	25.9	48.0
163.993	25.9	12.0
164.752	25.9	16.0
165.368	25.9	21.0
165.861	25.9	12.0
166.248	25.9	11.0
166.544	25.9	7.0
166.768	25.9	6.0
166.935	25.9	14.0
65.995	26.9	24.0
66.03	26.9	16.0
66.133	26.9	20.0
66.331	26.9	12.0
66.636	26.9	13.0
67.037	26.9	25.0
67.525	26.9	55.0
68.094	26.9	48.0
68.736	26.9	14.0
69.438	26.9	30.0
70.196	26.9	48.0
71.005	26.9	49.0
71.855	26.9	356.0
72.738	26.9	741.0
73.654	26.9	268.0
74.597	26.9	189.0
75.561	26.9	26.0
76.543	26.9	12.0
77.543	26.9	17.0
78.555	26.9	16.0
79.577	26.9	44.0
80.609	26.9	47.0
81.646	26.9	14.0
82.689	26.9	8.0
83.736	26.9	12.0
84.784	26.9	4.0
85.837	26.9	9.0
86.89	26.9	122.0
87.942	26.9	155.0
88.997	26.9	23.0
90.054	26.9	8.0
91.109	26.9	10.0
92.161	26.9	14.0
93.214	26.9	65.0
94.267	26.9	36.0
95.317	26.9	8.0
96.367	26.9	41.0
97.416	26.9	26.0
98.465	26.9	37.0
99.513	26.9	21.0
100.558	26.9	11.0
101.604	26.9	4.0
102.649	26.9	75.0
103.692	26.9	77.0
104.732	26.9	14.0
105.773	26.9	93.0
106.813	26.9	164.0
107.853	26.9	34.0
108.892	26.9	44.0
109.928	26.9	19.0
110.964	26.9	27.0
111.997	26.9	64.0
113.03	26.9	43.0
114.064	26.9	46.0
115.096	26.9	45.0
116.125	26.9	11.0
117.154	26.9	10.0
118.184	26.9	4.0
119.214	26.9	8.0
120.241	26.9	8.0
121.269	26.9	16.0
122.298	26.9	52.0
123.326	26.9	18.0
124.354	26.9	5.0
125.382	26.9	19.0
126.412	26.9	5.0
127.44	26.9	7.0
128.466	26.9	12.0
129.494	26.9	30.0
130.522	26.9	13.0
131.549	26.9	12.0
132.575	26.9	6.0
133.602	26.9	6.0
134.628	26.9	23.0
135.655	26.9	22.0
136.682	26.9	40.0
137.706	26.9	24.0
138.73	26.9	20.0
139.756	26.9	30.0
140.779	26.9	43.0
141.801	26.9	17.0
142.825	26.9	121.0
143.849	26.9	230.0
144.871	26.9	149.0
145.892	26.9	362.0
146.91	26.9	52.0
147.93	26.9	11.0
148.951	26.9	10.0
149.97	26.9	12.0
150.987	26.9	19.0
152.003	26.9	319.0
153.02	26.9	246.0
154.036	26.9	23.0
155.051	26.9	12.0
156.066	26.9	127.0
157.079	26.9	94.0
158.093	26.9	11.0
159.108	26.9	9.0
160.122	26.9	48.0
161.134	26.9	403.0
162.143	26.9	314.0
163.113	26.9	21.0
163.998	26.9	13.0
164.755	26.9	63.0
165.371	26.9	64.0
165.865	26.9	33.0
166.251	26.9	10.0
166.549	26.9	8.0
166.774	26.9	2.0
166.94	26.9	6.0
65.998	27.9	382.0
66.033	27.9	374.0
66.135	27.9	322.0
66.334	27.9	249.0
66.638	27.9	234.0
67.037	27.9	98.0
67.526	27.9	36.0
68.096	27.9	13.0
68.737	27.9	7.0
69.439	27.9	9.0
70.198	27.9	98.0
71.006	27.9	213.0
71.854	27.9	206.0
72.738	27.9	496.0
73.654	27.9	623.0
74.596	27.9	656.0
75.56	27.9	155.0
76.543	27.9	28.0
77.541	27.9	15.0
78.553	27.9	79.0
79.574	27.9	364.0
80.606	27.9	526.0
81.644	27.9	224.0
82.686	27.9	20.0
83.732	27.9	13.0
84.783	27.9	11.0
85.834	27.9	9.0
86.888	27.9	67.0
87.943	27.9	112.0
88.999	27.9	26.0
90.052	27.9	12.0
91.107	27.9	12.0
92.162	27.9	16.0
93.216	27.9	15.0
94.268	27.9	5.0
95.319	27.9	8.0
96.368	27.9	7.0
97.418	27.9	4.0
98.468	27.9	8.0
99.514	27.9	8.0
100.56	27.9	8.0
101.605	27.9	22.0
102.65	27.9	345.0
103.694	27.9	369.0
104.735	27.9	35.0
105.775	27.9	12.0
106.813	27.9	81.0
107.852	27.9	28.0
108.891	27.9	10.0
109.927	27.9	32.0
110.963	27.9	119.0
111.998	27.9	47.0
113.032	27.9	8.0
114.066	27.9	49.0
115.098	27.9	88.0
116.128	27.9	12.0
117.158	27.9	6.0
118.188	27.9	6.0
119.218	27.9	3.0
120.244	27.9	6.0
121.272	27.9	7.0
122.303	27.9	9.0
123.331	27.9	10.0
124.358	27.9	6.0
125.385	27.9	9.0
126.415	27.9	8.0
127.444	27.9	12.0
128.47	27.9	11.0
129.495	27.9	12.0
130.524	27.9	12.0
131.553	27.9	9.0
132.578	27.9	12.0
133.604	27.9	75.0
134.631	27.9	24.0
135.656	27.9	61.0
136.68	27.9	220.0
137.707	27.9	53.0
138.732	27.9	10.0
139.755	27.9	236.0
140.781	27.9	364.0
141.805	27.9	140.0
142.826	27.9	519.0
143.847	27.9	338.0
144.87	27.9	89.0
145.892	27.9	85.0
146.912	27.9	25.0
147.932	27.9	11.0
148.953	27.9	10.0
149.972	27.9	7.0
150.989	27.9	31.0
152.005	27.9	21.0
153.02	27.9	29.0
154.036	27.9	23.0
155.054	27.9	9.0
156.067	27.9	16.0
157.079	27.9	10.0
158.096	27.9	15.0
159.111	27.9	8.0
160.123	27.9	4.0
161.136	27.9	109.0
162.145	27.9	220.0
163.113	27.9	41.0
163.998	27.9	13.0
164.756	27.9	9.0
165.373	27.9	1.0
165.864	27.9	7.0
166.251	27.9	12.0
166.548	27.9	5.0
166.771	27.9	2.0
166.938	27.9	8.0
65.999	28.9	172.0
66.034	28.9	175.0
66.137	28.9	225.0
66.334	28.9	194.0
66.636	28.9	178.0
67.036	28.9	73.0
67.524	28.9	27.0
68.094	28.9	16.0
68.735	28.9	8.0
69.438	28.9	5.0
70.196	28.9	3.0
71.002	28.9	20.0
71.851	28.9	76.0
72.736	28.9	358.0
73.651	28.9	1064.0
74.594	28.9	1476.0
75.558	28.9	162.0
76.54	28.9	23.0
77.539	28.9	15.0
78.552	28.9	99.0
79.575	28.9	310.0
80.606	28.9	325.0
81.645	28.9	117.0
82.689	28.9	8.0
83.736	28.9	11.0
84.787	28.9	16.0
85.84	28.9	15.0
86.891	28.9	13.0
87.946	28.9	8.0
89.001	28.9	11.0
90.055	28.9	6.0
91.109	28.9	8.0
92.163	28.9	118.0
93.216	28.9	93.0
94.27	28.9	14.0
95.32	28.9	23.0
96.369	28.9	18.0
97.418	28.9	10.0
98.467	28.9	10.0
99.515	28.9	7.0
100.56	28.9	13.0
101.605	28.9	45.0
102.649	28.9	164.0
103.693	28.9	92.0
104.735	28.9	46.0
105.775	28.9	71.0
106.814	28.9	282.0
107.852	28.9	96.0
108.889	28.9	5.0
109.926	28.9	55.0
110.961	28.9	231.0
111.997	28.9	114.0
113.032	28.9	17.0
114.065	28.9	7.0
115.097	28.9	8.0
116.127	28.9	12.0
117.157	28.9	8.0
118.188	28.9	5.0
119.218	28.9	8.0
120.245	28.9	5.0
121.274	28.9	4.0
122.304	28.9	8.0
123.332	28.9	31.0
124.36	28.9	36.0
125.388	28.9	11.0
126.418	28.9	7.0
127.445	28.9	7.0
128.471	28.9	17.0
129.498	28.9	8.0
130.524	28.9	10.0
131.554	28.9	10.0
132.581	28.9	44.0
133.605	28.9	276.0
134.631	28.9	121.0
135.658	28.9	115.0
136.684	28.9	313.0
137.708	28.9	140.0
138.731	28.9	21.0
139.757	28.9	29.0
140.782	28.9	227.0
141.804	28.9	73.0
142.827	28.9	204.0
143.85	28.9	230.0
144.873	28.9	45.0
145.896	28.9	7.0
146.914	28.9	12.0
147.932	28.9	9.0
148.952	28.9	6.0
149.972	28.9	6.0
150.989	28.9	8.0
152.005	28.9	10.0
153.021	28.9	326.0
154.037	28.9	576.0
155.052	28.9	47.0
156.068	28.9	12.0
157.082	28.9	4.0
158.096	28.9	12.0
159.11	28.9	7.0
160.124	28.9	9.0
161.135	28.9	35.0
162.144	28.9	207.0
163.114	28.9	92.0
163.995	28.9	4.0
164.753	28.9	8.0
165.37	28.9	7.0
165.863	28.9	3.0
166.247	28.9	8.0
166.544	28.9	6.0
166.767	28.9	3.0
166.935	28.9	7.0
65.996	29.9	163.0
66.03	29.9	197.0
66.132	29.9	289.0
66.332	29.9	453.0
66.638	29.9	507.0
67.037	29.9	242.0
67.526	29.9	67.0
68.096	29.9	54.0
68.738	29.9	94.0
69.441	29.9	22.0
70.197	29.9	12.0
71.006	29.9	13.0
71.855	29.9	73.0
72.737	29.9	463.0
73.652	29.9	1305.0
74.593	29.9	521.0
75.557	29.9	57.0
76.539	29.9	15.0
77.537	29.9	11.0
78.548	29.9	9.0
79.569	29.9	22.0
80.599	29.9	18.0
81.639	29.9	9.0
82.681	29.9	14.0
83.727	29.9	13.0
84.776	29.9	5.0
85.827	29.9	6.0
86.881	29.9	9.0
87.935	29.9	10.0
88.989	29.9	18.0
90.045	29.9	7.0
91.099	29.9	10.0
92.153	29.9	11.0
93.207	29.9	17.0
94.26	29.9	17.0
95.31	29.9	9.0
96.36	29.9	40.0
97.41	29.9	24.0
98.458	29.9	12.0
99.504	29.9	15.0
100.551	29.9	152.0
101.598	29.9	234.0
102.642	29.9	639.0
103.685	29.9	423.0
104.726	29.9	268.0
105.767	29.9	64.0
106.807	29.9	17.0
107.846	29.9	10.0
108.886	29.9	3.0
109.922	29.9	11.0
110.958	29.9	9.0
111.992	29.9	15.0
113.025	29.9	17.0
114.06	29.9	17.0
115.092	29.9	18.0
116.122	29.9	9.0
117.153	29.9	10.0
118.184	29.9	12.0
119.213	29.9	10.0
120.241	29.9	11.0
121.269	29.9	6.0
122.298	29.9	45.0
123.327	29.9	112.0
124.355	29.9	190.0
125.383	29.9	67.0
126.411	29.9	3.0
127.438	29.9	8.0
128.467	29.9	13.0
129.494	29.9	7.0
130.519	29.9	44.0
131.546	29.9	25.0
132.573	29.9	6.0
133.599	29.9	14.0
134.625	29.9	7.0
135.652	29.9	13.0
136.678	29.9	104.0
137.701	29.9	62.0
138.725	29.9	18.0
139.751	29.9	8.0
140.775	29.9	13.0
141.796	29.9	14.0
142.817	29.9	10.0
143.84	29.9	18.0
144.863	29.9	7.0
145.885	29.9	27.0
146.906	29.9	50.0
147.926	29.9	58.0
148.947	29.9	32.0
149.966	29.9	24.0
150.983	29.9	15.0
151.999	29.9	8.0
153.016	29.9	26.0
154.033	29.9	68.0
155.05	29.9	28.0
156.064	29.9	13.0
157.077	29.9	18.0
158.093	29.9	20.0
159.108	29.9	8.0
160.12	29.9	14.0
161.132	29.9	10.0
162.14	29.9	57.0
163.11	29.9	31.0
163.993	29.9	11.0
164.752	29.9	12.0
165.369	29.9	14.0
165.861	29.9	12.0
166.245	29.9	6.0
166.541	29.9	8.0
166.767	29.9	3.0
166.935	29.9	8.0
65.996	30.9	6.0
66.032	30.9	8.0
66.135	30.9	11.0
66.332	30.9	25.0
66.636	30.9	62.0
67.037	30.9	131.0
67.525	30.9	103.0
68.093	30.9	117.0
68.736	30.9	63.0
69.439	30.9	17.0
70.197	30.9	13.0
71.004	30.9	48.0
71.853	30.9	105.0
72.737	30.9	124.0
73.65	30.9	136.0
74.593	30.9	76.0
75.556	30.9	316.0
76.536	30.9	205.0
77.535	30.9	23.0
78.547	30.9	17.0
79.568	30.9	6.0
80.599	30.9	6.0
81.638	30.9	5.0
82.68	30.9	8.0
83.725	30.9	17.0
84.775	30.9	16.0
85.829	30.9	11.0
86.883	30.9	22.0
87.937	30.9	11.0
88.992	30.9	8.0
90.046	30.9	10.0
91.1	30.9	6.0
92.155	30.9	9.0
93.208	30.9	12.0
94.261	30.9	7.0
95.312	30.9	9.0
96.361	30.9	12.0
97.412	30.9	8.0
98.46	30.9	9.0
99.507	30.9	6.0
100.554	30.9	56.0
101.599	30.9	415.0
102.642	30.9	355.0
103.686	30.9	476.0
104.727	30.9	463.0
105.766	30.9	993.0
106.806	30.9	98.0
107.844	30.9	13.0
108.883	30.9	6.0
109.92	30.9	11.0
110.956	30.9	7.0
111.99	30.9	63.0
113.024	30.9	382.0
114.057	30.9	139.0
115.09	30.9	13.0
116.121	30.9	14.0
117.151	30.9	11.0
118.182	30.9	11.0
119.212	30.9	14.0
120.239	30.9	9.0
121.268	30.9	9.0
122.3	30.9	13.0
123.328	30.9	185.0
124.354	30.9	159.0
125.381	30.9	25.0
126.41	30.9	12.0
127.439	30.9	8.0
128.465	30.9	9.0
129.49	30.9	14.0
130.517	30.9	211.0
131.545	30.9	140.0
132.573	30.9	5.0
133.599	30.9	6.0
134.625	30.9	8.0
135.652	30.9	65.0
136.678	30.9	252.0
137.703	30.9	62.0
138.726	30.9	24.0
139.751	30.9	8.0
140.777	30.9	17.0
141.799	30.9	72.0
142.821	30.9	70.0
143.844	30.9	87.0
144.866	30.9	97.0
145.886	30.9	146.0
146.905	30.9	201.0
147.925	30.9	216.0
148.946	30.9	154.0
149.966	30.9	174.0
150.982	30.9	209.0
151.999	30.9	54.0
153.016	30.9	9.0
154.033	30.9	18.0
155.049	30.9	28.0
156.063	30.9	175.0
157.076	30.9	39.0
158.092	30.9	12.0
159.107	30.9	8.0
160.12	30.9	6.0
161.133	30.9	63.0
162.14	30.9	209.0
163.109	30.9	170.0
163.991	30.9	223.0
164.749	30.9	232.0
165.366	30.9	321.0
165.856	30.9	342.0
166.241	30.9	200.0
166.54	30.9	163.0
166.764	30.9	83.0
166.932	30.9	57.0
65.995	31.9	4.0
66.031	31.9	6.0
66.135	31.9	6.0
66.334	31.9	4.0
66.638	31.9	9.0
67.037	31.9	13.0
67.525	31.9	74.0
68.095	31.9	128.0
68.736	31.9	156.0
69.441	31.9	74.0
70.2	31.9	100.0
71.007	31.9	50.0
71.857	31.9	28.0
72.741	31.9	58.0
73.656	31.9	100.0
74.597	31.9	43.0
75.561	31.9	92.0
76.543	31.9	65.0
77.542	31.9	61.0
78.554	31.9	20.0
79.576	31.9	9.0
80.609	31.9	13.0
81.647	31.9	6.0
82.686	31.9	30.0
83.733	31.9	15.0
84.784	31.9	30.0
85.836	31.9	12.0
86.889	31.9	7.0
87.944	31.9	13.0
88.999	31.9	11.0
90.052	31.9	8.0
91.107	31.9	15.0
92.163	31.9	16.0
93.217	31.9	13.0
94.269	31.9	16.0
95.319	31.9	13.0
96.369	31.9	9.0
97.42	31.9	5.0
98.467	31.9	13.0
99.511	31.9	42.0
100.558	31.9	201.0
101.605	31.9	372.0
102.65	31.9	519.0
103.692	31.9	215.0
104.734	31.9	174.0
105.775	31.9	443.0
106.813	31.9	98.0
107.852	31.9	13.0
108.891	31.9	12.0
109.927	31.9	6.0
110.963	31.9	70.0
111.998	31.9	38.0
113.031	31.9	122.0
114.065	31.9	32.0
115.098	31.9	7.0
116.128	31.9	13.0
117.158	31.9	10.0
118.189	31.9	7.0
119.219	31.9	9.0
120.247	31.9	11.0
121.275	31.9	6.0
122.306	31.9	6.0
123.334	31.9	36.0
124.361	31.9	39.0
125.388	31.9	14.0
126.417	31.9	10.0
127.446	31.9	11.0
128.472	31.9	10.0
129.498	31.9	9.0
130.526	31.9	18.0
131.556	31.9	17.0
132.581	31.9	7.0
133.607	31.9	8.0
134.635	31.9	9.0
135.661	31.9	24.0
136.687	31.9	220.0
137.711	31.9	78.0
138.734	31.9	13.0
139.759	31.9	45.0
140.783	31.9	53.0
141.804	31.9	85.0
142.826	31.9	128.0
143.849	31.9	225.0
144.87	31.9	159.0
145.891	31.9	213.0
146.911	31.9	379.0
147.93	31.9	250.0
148.951	31.9	217.0
149.97	31.9	210.0
150.987	31.9	142.0
152.003	31.9	126.0
153.02	31.9	83.0
154.038	31.9	11.0
155.055	31.9	14.0
156.071	31.9	22.0
157.083	31.9	17.0
158.098	31.9	100.0
159.112	31.9	91.0
160.125	31.9	24.0
161.137	31.9	52.0
162.145	31.9	58.0
163.113	31.9	158.0
163.998	31.9	140.0
164.755	31.9	92.0
165.37	31.9	213.0
165.862	31.9	168.0
166.248	31.9	122.0
166.545	31.9	101.0
166.769	31.9	71.0
166.934	31.9	42.0
65.997	32.9	2.0
66.033	32.9	6.0
66.135	32.9	7.0
66.335	32.9	7.0
66.639	32.9	4.0
67.038	32.9	6.0
67.526	32.9	24.0
68.095	32.9	42.0
68.736	32.9	67.0
69.44	32.9	220.0
70.198	32.9	504.0
71.006	32.9	222.0
71.857	32.9	54.0
72.741	32.9	176.0
73.656	32.9	344.0
74.598	32.9	704.0
75.561	32.9	667.0
76.543	32.9	72.0
77.542	32.9	14.0
78.553	32.9	13.0
79.575	32.9	13.0
80.605	32.9	12.0
81.642	32.9	11.0
82.684	32.9	27.0
83.731	32.9	94.0
84.782	32.9	488.0
85.834	32.9	92.0
86.887	32.9	17.0
87.941	32.9	28.0
88.996	32.9	36.0
90.05	32.9	16.0
91.104	32.9	182.0
92.157	32.9	141.0
93.211	32.9	15.0
94.264	32.9	11.0
95.316	32.9	31.0
96.365	32.9	28.0
97.416	32.9	10.0
98.465	32.9	57.0
99.51	32.9	245.0
100.557	32.9	214.0
101.603	32.9	424.0
102.647	32.9	399.0
103.69	32.9	109.0
104.731	32.9	129.0
105.772	32.9	109.0
106.813	32.9	21.0
107.852	32.9	6.0
108.89	32.9	12.0
109.928	32.9	13.0
110.964	32.9	13.0
111.997	32.9	4.0
113.03	32.9	6.0
114.065	32.9	6.0
115.098	32.9	6.0
116.129	32.9	10.0
117.157	32.9	10.0
118.186	32.9	13.0
119.216	32.9	34.0
120.244	32.9	10.0
121.273	32.9	5.0
122.304	32.9	11.0
123.331	32.9	10.0
124.358	32.9	16.0
125.388	32.9	46.0
126.418	32.9	39.0
127.448	32.9	17.0
128.474	32.9	18.0
129.498	32.9	23.0
130.525	32.9	26.0
131.554	32.9	26.0
132.58	32.9	18.0
133.607	32.9	15.0
134.632	32.9	8.0
135.658	32.9	13.0
136.684	32.9	15.0
137.708	32.9	27.0
138.733	32.9	49.0
139.757	32.9	272.0
140.78	32.9	322.0
141.803	32.9	114.0
142.826	32.9	88.0
143.848	32.9	73.0
144.871	32.9	213.0
145.894	32.9	231.0
146.912	32.9	130.0
147.93	32.9	209.0
148.951	32.9	265.0
149.97	32.9	206.0
150.988	32.9	317.0
152.003	32.9	177.0
153.019	32.9	65.0
154.035	32.9	15.0
155.05	32.9	10.0
156.065	32.9	28.0
157.08	32.9	163.0
158.094	32.9	72.0
159.109	32.9	25.0
160.123	32.9	51.0
161.135	32.9	316.0
162.143	32.9	223.0
163.114	32.9	286.0
163.996	32.9	123.0
164.753	32.9	219.0
165.369	32.9	301.0
165.859	32.9	144.0
166.245	32.9	48.0
166.543	32.9	16.0
166.766	32.9	12.0
166.933	32.9	10.0
65.996	33.9	7.0
66.031	33.9	3.0
66.134	33.9	4.0
66.333	33.9	8.0
66.634	33.9	10.0
67.036	33.9	169.0
67.526	33.9	398.0
68.095	33.9	618.0
68.738	33.9	369.0
69.442	33.9	67.0
70.201	33.9	58.0
71.008	33.9	35.0
71.858	33.9	17.0
72.743	33.9	19.0
73.658	33.9	131.0
74.599	33.9	779.0
75.561	33.9	674.0
76.542	33.9	105.0
77.538	33.9	21.0
78.55	33.9	15.0
79.573	33.9	19.0
80.605	33.9	210.0
81.643	33.9	241.0
82.686	33.9	24.0
83.733	33.9	9.0
84.782	33.9	25.0
85.835	33.9	18.0
86.887	33.9	16.0
87.941	33.9	99.0
88.995	33.9	208.0
90.05	33.9	32.0
91.104	33.9	10.0
92.158	33.9	24.0
93.212	33.9	170.0
94.264	33.9	76.0
95.315	33.9	270.0
96.365	33.9	335.0
97.416	33.9	46.0
98.465	33.9	7.0
99.512	33.9	49.0
100.559	33.9	21.0
101.604	33.9	160.0
102.646	33.9	195.0
103.69	33.9	124.0
104.732	33.9	35.0
105.772	33.9	12.0
106.812	33.9	8.0
107.852	33.9	7.0
108.89	33.9	9.0
109.927	33.9	9.0
110.964	33.9	4.0
111.998	33.9	2.0
113.031	33.9	5.0
114.066	33.9	3.0
115.099	33.9	12.0
116.128	33.9	3.0
117.157	33.9	7.0
118.188	33.9	10.0
119.215	33.9	17.0
120.243	33.9	30.0
121.275	33.9	22.0
122.304	33.9	3.0
123.332	33.9	14.0
124.361	33.9	44.0
125.389	33.9	172.0
126.417	33.9	202.0
127.446	33.9	228.0
128.473	33.9	98.0
129.498	33.9	112.0
130.526	33.9	102.0
131.556	33.9	85.0
132.58	33.9	43.0
133.605	33.9	21.0
134.634	33.9	14.0
135.66	33.9	22.0
136.684	33.9	34.0
137.71	33.9	16.0
138.733	33.9	143.0
139.755	33.9	221.0
140.78	33.9	339.0
141.804	33.9	72.0
142.825	33.9	37.0
143.849	33.9	39.0
144.871	33.9	301.0
145.889	33.9	154.0
146.908	33.9	131.0
147.93	33.9	168.0
148.949	33.9	389.0
149.968	33.9	353.0
150.987	33.9	276.0
152.002	33.9	128.0
153.018	33.9	200.0
154.035	33.9	179.0
155.051	33.9	18.0
156.067	33.9	76.0
157.08	33.9	373.0
158.093	33.9	120.0
159.107	33.9	8.0
160.121	33.9	13.0
161.133	33.9	77.0
162.141	33.9	233.0
163.111	33.9	130.0
163.995	33.9	113.0
164.752	33.9	52.0
165.368	33.9	34.0
165.86	33.9	35.0
166.244	33.9	27.0
166.54	33.9	41.0
166.765	33.9	22.0
166.934	33.9	19.0
65.994	34.9	11.0
66.029	34.9	12.0
66.132	34.9	9.0
66.332	34.9	7.0
66.636	34.9	6.0
67.035	34.9	17.0
67.525	34.9	97.0
68.095	34.9	182.0
68.738	34.9	118.0
69.442	34.9	37.0
70.199	34.9	10.0
71.008	34.9	14.0
71.857	34.9	13.0
72.741	34.9	6.0
73.655	34.9	9.0
74.596	34.9	26.0
75.559	34.9	59.0
76.54	34.9	35.0
77.537	34.9	42.0
78.549	34.9	17.0
79.57	34.9	32.0
80.601	34.9	444.0
81.641	34.9	508.0
82.683	34.9	56.0
83.728	34.9	13.0
84.777	34.9	10.0
85.829	34.9	4.0
86.884	34.9	3.0
87.938	34.9	8.0
88.991	34.9	12.0
90.046	34.9	17.0
91.099	34.9	44.0
92.153	34.9	88.0
93.206	34.9	14.0
94.256	34.9	14.0
95.308	34.9	17.0
96.359	34.9	43.0
97.409	34.9	23.0
98.457	34.9	30.0
99.504	34.9	206.0
100.552	34.9	132.0
101.598	34.9	262.0
102.643	34.9	407.0
103.685	34.9	113.0
104.726	34.9	164.0
105.768	34.9	28.0
106.809	34.9	10.0
107.847	34.9	13.0
108.886	34.9	12.0
109.922	34.9	10.0
110.957	34.9	10.0
111.991	34.9	9.0
113.025	34.9	7.0
114.058	34.9	0.0
115.09	34.9	6.0
116.122	34.9	10.0
117.154	34.9	10.0
118.185	34.9	8.0
119.215	34.9	29.0
120.242	34.9	293.0
121.271	34.9	315.0
122.302	34.9	36.0
123.331	34.9	46.0
124.36	34.9	96.0
125.388	34.9	148.0
126.416	34.9	189.0
127.444	34.9	263.0
128.471	34.9	181.0
129.497	34.9	177.0
130.523	34.9	180.0
131.55	34.9	214.0
132.576	34.9	144.0
133.602	34.9	85.0
134.628	34.9	24.0
135.653	34.9	14.0
136.679	34.9	13.0
137.704	34.9	7.0
138.728	34.9	44.0
139.752	34.9	211.0
140.777	34.9	102.0
141.8	34.9	35.0
142.823	34.9	30.0
143.844	34.9	38.0
144.867	34.9	26.0
145.89	34.9	92.0
146.908	34.9	395.0
147.928	34.9	249.0
148.947	34.9	194.0
149.965	34.9	144.0
150.982	34.9	69.0
151.998	34.9	135.0
153.015	34.9	72.0
154.032	34.9	98.0
155.048	34.9	112.0
156.062	34.9	62.0
157.075	34.9	26.0
158.09	34.9	120.0
159.106	34.9	84.0
160.119	34.9	62.0
161.132	34.9	271.0
162.141	34.9	206.0
163.111	34.9	71.0
163.995	34.9	12.0
164.751	34.9	27.0
165.366	34.9	158.0
165.858	34.9	419.0
166.242	34.9	655.0
166.538	34.9	604.0
166.762	34.9	437.0
166.928	34.9	278.0
65.995	35.9	69.0
66.029	35.9	72.0
66.131	35.9	74.0
66.331	35.9	41.0
66.635	35.9	58.0
67.035	35.9	54.0
67.525	35.9	41.0
68.094	35.9	94.0
68.736	35.9	251.0
69.44	35.9	145.0
70.199	35.9	23.0
71.009	35.9	11.0
71.858	35.9	18.0
72.741	35.9	9.0
73.656	35.9	6.0
74.598	35.9	77.0
75.56	35.9	209.0
76.543	35.9	43.0
77.54	35.9	16.0
78.55	35.9	16.0
79.572	35.9	5.0
80.603	35.9	57.0
81.639	35.9	60.0
82.681	35.9	11.0
83.728	35.9	51.0
84.777	35.9	261.0
85.828	35.9	254.0
86.882	35.9	203.0
87.935	35.9	34.0
88.99	35.9	12.0
90.044	35.9	182.0
91.098	35.9	302.0
92.152	35.9	414.0
93.205	35.9	80.0
94.257	35.9	5.0
95.308	35.9	11.0
96.359	35.9	16.0
97.41	35.9	9.0
98.458	35.9	10.0
99.506	35.9	25.0
100.552	35.9	33.0
101.598	35.9	477.0
102.642	35.9	609.0
103.684	35.9	53.0
104.727	35.9	175.0
105.769	35.9	37.0
106.809	35.9	9.0
107.847	35.9	12.0
108.885	35.9	3.0
109.919	35.9	6.0
110.954	35.9	12.0
111.99	35.9	6.0
113.025	35.9	6.0
114.06	35.9	5.0
115.092	35.9	8.0
116.123	35.9	21.0
117.153	35.9	5.0
118.184	35.9	16.0
119.214	35.9	10.0
120.242	35.9	73.0
121.272	35.9	123.0
122.302	35.9	35.0
123.331	35.9	93.0
124.36	35.9	141.0
125.387	35.9	138.0
126.416	35.9	151.0
127.443	35.9	108.0
128.468	35.9	169.0
129.494	35.9	162.0
130.521	35.9	225.0
131.55	35.9	258.0
132.577	35.9	242.0
133.601	35.9	98.0
134.627	35.9	32.0
135.655	35.9	18.0
136.681	35.9	24.0
137.703	35.9	9.0
138.726	35.9	5.0
139.751	35.9	8.0
140.775	35.9	17.0
141.799	35.9	9.0
142.821	35.9	8.0
143.843	35.9	12.0
144.867	35.9	103.0
145.888	35.9	201.0
146.907	35.9	96.0
147.929	35.9	151.0
148.949	35.9	170.0
149.968	35.9	227.0
150.985	35.9	76.0
152.002	35.9	13.0
153.019	35.9	91.0
154.034	35.9	185.0
155.049	35.9	256.0
156.064	35.9	499.0
157.077	35.9	320.0
158.093	35.9	320.0
159.108	35.9	69.0
160.12	35.9	12.0
161.132	35.9	40.0
162.14	35.9	251.0
163.11	35.9	492.0
163.994	35.9	186.0
164.75	35.9	28.0
165.367	35.9	17.0
165.859	35.9	43.0
166.242	35.9	74.0
166.538	35.9	103.0
166.761	35.9	105.0
166.928	35.9	92.0
65.995	36.9	180.0
66.03	36.9	182.0
66.134	36.9	144.0
66.333	36.9	116.0
66.638	36.9	142.0
67.038	36.9	177.0
67.526	36.9	85.0
68.095	36.9	46.0
68.736	36.9	61.0
69.44	36.9	90.0
70.198	36.9	127.0
71.007	36.9	292.0
71.857	36.9	73.0
72.74	36.9	19.0
73.654	36.9	19.0
74.597	36.9	114.0
75.561	36.9	552.0
76.544	36.9	166.0
77.542	36.9	16.0
78.552	36.9	9.0
79.573	36.9	6.0
80.604	36.9	3.0
81.642	36.9	11.0
82.684	36.9	116.0
83.731	36.9	746.0
84.782	36.9	565.0
85.834	36.9	827.0
86.886	36.9	1066.0
87.94	36.9	207.0
88.996	36.9	29.0
90.051	36.9	85.0
91.103	36.9	246.0
92.156	36.9	93.0
93.209	36.9	25.0
94.261	36.9	13.0
95.313	36.9	8.0
96.363	36.9	39.0
97.414	36.9	83.0
98.463	36.9	34.0
99.51	36.9	104.0
100.557	36.9	20.0
101.602	36.9	19.0
102.646	36.9	22.0
103.689	36.9	14.0
104.731	36.9	10.0
105.774	36.9	8.0
106.813	36.9	6.0
107.851	36.9	6.0
108.889	36.9	8.0
109.925	36.9	10.0
110.961	36.9	13.0
111.995	36.9	8.0
113.028	36.9	3.0
114.062	36.9	9.0
115.095	36.9	70.0
116.126	36.9	42.0
117.157	36.9	21.0
118.187	36.9	65.0
119.217	36.9	56.0
120.246	36.9	121.0
121.277	36.9	201.0
122.308	36.9	42.0
123.336	36.9	74.0
124.363	36.9	138.0
125.39	36.9	225.0
126.419	36.9	170.0
127.448	36.9	120.0
128.473	36.9	129.0
129.497	36.9	148.0
130.525	36.9	175.0
131.554	36.9	162.0
132.581	36.9	135.0
133.606	36.9	85.0
134.632	36.9	44.0
135.659	36.9	153.0
136.685	36.9	171.0
137.708	36.9	30.0
138.732	36.9	8.0
139.757	36.9	13.0
140.782	36.9	9.0
141.804	36.9	14.0
142.825	36.9	8.0
143.847	36.9	8.0
144.869	36.9	9.0
145.888	36.9	36.0
146.908	36.9	28.0
147.928	36.9	36.0
148.949	36.9	244.0
149.968	36.9	203.0
150.986	36.9	432.0
152.003	36.9	200.0
153.019	36.9	258.0
154.035	36.9	282.0
155.052	36.9	102.0
156.067	36.9	102.0
157.081	36.9	474.0
158.097	36.9	286.0
159.112	36.9	25.0
160.125	36.9	8.0
161.136	36.9	9.0
162.143	36.9	177.0
163.111	36.9	342.0
163.995	36.9	130.0
164.753	36.9	25.0
165.368	36.9	14.0
165.86	36.9	10.0
166.245	36.9	12.0
166.541	36.9	33.0
166.764	36.9	49.0
166.929	36.9	49.0
65.994	37.9	27.0
66.029	37.9	24.0
66.132	37.9	14.0
66.332	37.9	28.0
66.636	37.9	12.0
67.035	37.9	18.0
67.523	37.9	22.0
68.094	37.9	14.0
68.737	37.9	13.0
69.441	37.9	12.0
70.2	37.9	17.0
71.008	37.9	60.0
71.857	37.9	28.0
72.741	37.9	13.0
73.655	37.9	19.0
74.598	37.9	11.0
75.562	37.9	29.0
76.543	37.9	59.0
77.54	37.9	14.0
78.553	37.9	17.0
79.576	37.9	39.0
80.606	37.9	43.0
81.644	37.9	99.0
82.686	37.9	377.0
83.733	37.9	701.0
84.782	37.9	448.0
85.832	37.9	393.0
86.885	37.9	248.0
87.94	37.9	134.0
88.996	37.9	109.0
90.049	37.9	12.0
91.103	37.9	84.0
92.158	37.9	346.0
93.212	37.9	125.0
94.263	37.9	22.0
95.314	37.9	11.0
96.365	37.9	9.0
97.414	37.9	17.0
98.463	37.9	59.0
99.51	37.9	62.0
100.556	37.9	17.0
101.6	37.9	6.0
102.644	37.9	11.0
103.687	37.9	41.0
104.729	37.9	17.0
105.77	37.9	22.0
106.81	37.9	67.0
107.849	37.9	34.0
108.887	37.9	8.0
109.924	37.9	9.0
110.959	37.9	7.0
111.995	37.9	15.0
113.031	37.9	3.0
114.066	37.9	6.0
115.098	37.9	6.0
116.129	37.9	2.0
117.159	37.9	8.0
118.189	37.9	7.0
119.218	37.9	78.0
120.245	37.9	349.0
121.276	37.9	130.0
122.306	37.9	70.0
123.333	37.9	91.0
124.362	37.9	173.0
125.391	37.9	243.0
126.421	37.9	254.0
127.451	37.9	172.0
128.475	37.9	166.0
129.5	37.9	197.0
130.526	37.9	233.0
131.555	37.9	240.0
132.58	37.9	217.0
133.605	37.9	196.0
134.631	37.9	172.0
135.658	37.9	308.0
136.684	37.9	301.0
137.707	37.9	32.0
138.732	37.9	13.0
139.757	37.9	6.0
140.781	37.9	12.0
141.803	37.9	6.0
142.826	37.9	5.0
143.848	37.9	9.0
144.871	37.9	10.0
145.893	37.9	169.0
146.911	37.9	197.0
147.931	37.9	125.0
148.951	37.9	358.0
149.97	37.9	236.0
150.988	37.9	448.0
152.005	37.9	343.0
153.02	37.9	341.0
154.036	37.9	354.0
155.053	37.9	151.0
156.067	37.9	82.0
157.081	37.9	164.0
158.096	37.9	31.0
159.109	37.9	7.0
160.122	37.9	5.0
161.135	37.9	4.0
162.141	37.9	49.0
163.11	37.9	234.0
163.996	37.9	152.0
164.751	37.9	214.0
165.368	37.9	245.0
165.861	37.9	182.0
166.245	37.9	75.0
166.542	37.9	57.0
166.765	37.9	47.0
166.932	37.9	46.0
65.996	38.9	11.0
66.032	38.9	6.0
66.135	38.9	8.0
66.333	38.9	5.0
66.638	38.9	26.0
67.039	38.9	45.0
67.527	38.9	174.0
68.097	38.9	262.0
68.738	38.9	169.0
69.44	38.9	39.0
70.199	38.9	17.0
71.008	38.9	26.0
71.857	38.9	14.0
72.742	38.9	11.0
73.657	38.9	8.0
74.599	38.9	9.0
75.563	38.9	175.0
76.543	38.9	637.0
77.542	38.9	200.0
78.555	38.9	59.0
79.577	38.9	91.0
80.61	38.9	113.0
81.647	38.9	106.0
82.69	38.9	282.0
83.738	38.9	502.0
84.787	38.9	195.0
85.839	38.9	140.0
86.892	38.9	77.0
87.945	38.9	18.0
89.0	38.9	17.0
90.055	38.9	23.0
91.108	38.9	112.0
92.162	38.9	661.0
93.213	38.9	373.0
94.265	38.9	64.0
95.316	38.9	148.0
96.365	38.9	89.0
97.416	38.9	11.0
98.465	38.9	192.0
99.512	38.9	187.0
100.558	38.9	15.0
101.603	38.9	6.0
102.648	38.9	72.0
103.691	38.9	377.0
104.733	38.9	160.0
105.775	38.9	190.0
106.817	38.9	341.0
107.855	38.9	160.0
108.892	38.9	17.0
109.929	38.9	11.0
110.965	38.9	10.0
111.999	38.9	7.0
113.033	38.9	5.0
114.067	38.9	3.0
115.099	38.9	3.0
116.129	38.9	7.0
117.161	38.9	3.0
118.194	38.9	15.0
119.223	38.9	129.0
120.25	38.9	194.0
121.281	38.9	85.0
122.312	38.9	89.0
123.34	38.9	68.0
124.369	38.9	140.0
125.397	38.9	296.0
126.424	38.9	277.0
127.452	38.9	198.0
128.478	38.9	217.0
129.504	38.9	258.0
130.531	38.9	214.0
131.557	38.9	213.0
132.583	38.9	215.0
133.608	38.9	119.0
134.634	38.9	81.0
135.661	38.9	181.0
136.686	38.9	162.0
137.711	38.9	36.0
138.734	38.9	39.0
139.759	38.9	96.0
140.784	38.9	10.0
141.805	38.9	7.0
142.826	38.9	90.0
143.848	38.9	50.0
144.87	38.9	11.0
145.892	38.9	58.0
146.912	38.9	213.0
147.933	38.9	116.0
148.953	38.9	61.0
149.972	38.9	77.0
150.99	38.9	36.0
152.005	38.9	36.0
153.021	38.9	166.0
154.038	38.9	207.0
155.053	38.9	136.0
156.068	38.9	160.0
157.083	38.9	109.0
158.1	38.9	51.0
159.114	38.9	85.0
160.127	38.9	21.0
161.139	38.9	31.0
162.146	38.9	355.0
163.114	38.9	551.0
163.996	38.9	209.0
164.753	38.9	326.0
165.368	38.9	247.0
165.861	38.9	158.0
166.246	38.9	74.0
166.542	38.9	36.0
166.765	38.9	33.0
166.933	38.9	20.0
65.996	39.9	143.0
66.029	39.9	127.0
66.133	39.9	96.0
66.331	39.9	65.0
66.633	39.9	43.0
67.036	39.9	47.0
67.525	39.9	175.0
68.092	39.9	438.0
68.735	39.9	215.0
69.44	39.9	165.0
70.198	39.9	256.0
71.006	39.9	59.0
71.859	39.9	8.0
72.744	39.9	23.0
73.657	39.9	68.0
74.6	39.9	22.0
75.566	39.9	62.0
76.545	39.9	273.0
77.544	39.9	257.0
78.559	39.9	182.0
79.579	39.9	200.0
80.611	39.9	172.0
81.65	39.9	106.0
82.69	39.9	89.0
83.737	39.9	37.0
84.789	39.9	30.0
85.84	39.9	29.0
86.89	39.9	4.0
87.944	39.9	12.0
88.998	39.9	62.0
90.052	39.9	302.0
91.108	39.9	185.0
92.161	39.9	206.0
93.213	39.9	123.0
94.267	39.9	26.0
95.318	39.9	110.0
96.368	39.9	50.0
97.419	39.9	11.0
98.468	39.9	13.0
99.513	39.9	19.0
100.559	39.9	12.0
101.607	39.9	8.0
102.65	39.9	17.0
103.691	39.9	48.0
104.734	39.9	95.0
105.775	39.9	209.0
106.814	39.9	75.0
107.852	39.9	53.0
108.89	39.9	11.0
109.925	39.9	5.0
110.962	39.9	10.0
111.998	39.9	5.0
113.033	39.9	14.0
114.069	39.9	24.0
115.1	39.9	13.0
116.13	39.9	5.0
117.163	39.9	12.0
118.194	39.9	10.0
119.223	39.9	7.0
120.25	39.9	19.0
121.281	39.9	9.0
122.31	39.9	16.0
123.338	39.9	57.0
124.365	39.9	97.0
125.392	39.9	233.0
126.422	39.9	211.0
127.451	39.9	224.0
128.476	39.9	231.0
129.501	39.9	222.0
130.528	39.9	190.0
131.556	39.9	173.0
132.583	39.9	205.0
133.609	39.9	122.0
134.636	39.9	69.0
135.662	39.9	158.0
136.685	39.9	121.0
137.709	39.9	23.0
138.734	39.9	64.0
139.76	39.9	204.0
140.784	39.9	113.0
141.806	39.9	22.0
142.827	39.9	71.0
143.849	39.9	53.0
144.872	39.9	27.0
145.893	39.9	216.0
146.912	39.9	376.0
147.932	39.9	460.0
148.953	39.9	238.0
149.971	39.9	82.0
150.989	39.9	10.0
152.006	39.9	5.0
153.024	39.9	38.0
154.041	39.9	132.0
155.055	39.9	67.0
156.07	39.9	127.0
157.084	39.9	427.0
158.099	39.9	540.0
159.114	39.9	770.0
160.127	39.9	226.0
161.138	39.9	41.0
162.145	39.9	122.0
163.115	39.9	247.0
163.999	39.9	65.0
164.754	39.9	54.0
165.368	39.9	58.0
165.861	39.9	29.0
166.246	39.9	32.0
166.541	39.9	33.0
166.764	39.9	21.0
166.931	39.9	18.0
65.996	40.9	417.0
66.031	40.9	426.0
66.134	40.9	457.0
66.331	40.9	460.0
66.634	40.9	342.0
67.035	40.9	128.0
67.524	40.9	34.0
68.092	40.9	13.0
68.733	40.9	12.0
69.438	40.9	10.0
70.197	40.9	30.0
71.005	40.9	27.0
71.855	40.9	14.0
72.739	40.9	21.0
73.655	40.9	69.0
74.598	40.9	98.0
75.562	40.9	167.0
76.545	40.9	137.0
77.545	40.9	198.0
78.558	40.9	226.0
79.581	40.9	219.0
80.613	40.9	205.0
81.651	40.9	139.0
82.691	40.9	86.0
83.738	40.9	36.0
84.787	40.9	15.0
85.838	40.9	8.0
86.89	40.9	11.0
87.945	40.9	3.0
88.999	40.9	31.0
90.053	40.9	154.0
91.107	40.9	240.0
92.16	40.9	433.0
93.213	40.9	571.0
94.268	40.9	95.0
95.32	40.9	26.0
96.37	40.9	85.0
97.42	40.9	196.0
98.469	40.9	222.0
99.515	40.9	30.0
100.561	40.9	12.0
101.607	40.9	12.0
102.651	40.9	11.0
103.692	40.9	10.0
104.732	40.9	8.0
105.774	40.9	48.0
106.813	40.9	278.0
107.851	40.9	196.0
108.889	40.9	34.0
109.925	40.9	8.0
110.962	40.9	12.0
111.997	40.9	11.0
113.032	40.9	275.0
114.067	40.9	289.0
115.1	40.9	77.0
116.132	40.9	9.0
117.163	40.9	7.0
118.195	40.9	12.0
119.224	40.9	105.0
120.251	40.9	170.0
121.28	40.9	28.0
122.31	40.9	73.0
123.338	40.9	171.0
124.365	40.9	140.0
125.393	40.9	287.0
126.424	40.9	227.0
127.454	40.9	222.0
128.48	40.9	262.0
129.505	40.9	214.0
130.534	40.9	210.0
131.562	40.9	207.0
132.586	40.9	151.0
133.613	40.9	84.0
134.639	40.9	64.0
135.664	40.9	98.0
136.69	40.9	114.0
137.712	40.9	25.0
138.733	40.9	13.0
139.758	40.9	54.0
140.783	40.9	30.0
141.804	40.9	16.0
142.826	40.9	7.0
143.85	40.9	43.0
144.873	40.9	113.0
145.894	40.9	187.0
146.915	40.9	182.0
147.933	40.9	140.0
148.952	40.9	42.0
149.972	40.9	79.0
150.988	40.9	57.0
152.005	40.9	6.0
153.023	40.9	46.0
154.039	40.9	196.0
155.054	40.9	45.0
156.069	40.9	43.0
157.084	40.9	321.0
158.098	40.9	818.0
159.114	40.9	445.0
160.128	40.9	445.0
161.139	40.9	220.0
162.147	40.9	24.0
163.117	40.9	12.0
163.999	40.9	7.0
164.755	40.9	8.0
165.371	40.9	9.0
165.86	40.9	6.0
166.246	40.9	6.0
166.545	40.9	4.0
166.767	40.9	5.0
166.934	40.9	5.0
65.994	41.9	453.0
66.03	41.9	461.0
66.133	41.9	415.0
66.332	41.9	356.0
66.636	41.9	247.0
67.036	41.9	109.0
67.526	41.9	31.0
68.097	41.9	9.0
68.738	41.9	15.0
69.44	41.9	22.0
70.198	41.9	20.0
71.006	41.9	14.0
71.855	41.9	96.0
72.739	41.9	201.0
73.653	41.9	45.0
74.594	41.9	89.0
75.558	41.9	353.0
76.541	41.9	189.0
77.539	41.9	52.0
78.55	41.9	120.0
79.574	41.9	154.0
80.607	41.9	234.0
81.645	41.9	168.0
82.686	41.9	61.0
83.733	41.9	17.0
84.783	41.9	50.0
85.833	41.9	280.0
86.884	41.9	93.0
87.937	41.9	8.0
88.992	41.9	7.0
90.046	41.9	26.0
91.1	41.9	222.0
92.154	41.9	339.0
93.208	41.9	332.0
94.261	41.9	80.0
95.311	41.9	80.0
96.362	41.9	97.0
97.412	41.9	142.0
98.46	41.9	225.0
99.507	41.9	102.0
100.553	41.9	43.0
101.598	41.9	11.0
102.64	41.9	14.0
103.683	41.9	20.0
104.723	41.9	133.0
105.764	41.9	55.0
106.805	41.9	58.0
107.846	41.9	174.0
108.886	41.9	80.0
109.924	41.9	14.0
110.958	41.9	11.0
111.992	41.9	2.0
113.026	41.9	34.0
114.061	41.9	74.0
115.094	41.9	17.0
116.124	41.9	12.0
117.154	41.9	132.0
118.187	41.9	263.0
119.216	41.9	109.0
120.245	41.9	217.0
121.276	41.9	439.0
122.305	41.9	72.0
123.334	41.9	131.0
124.363	41.9	230.0
125.39	41.9	236.0
126.419	41.9	234.0
127.447	41.9	238.0
128.472	41.9	238.0
129.496	41.9	213.0
130.524	41.9	220.0
131.552	41.9	242.0
132.579	41.9	190.0
133.605	41.9	191.0
134.629	41.9	210.0
135.655	41.9	263.0
136.681	41.9	248.0
137.705	41.9	89.0
138.73	41.9	23.0
139.754	41.9	281.0
140.779	41.9	106.0
141.801	41.9	29.0
142.824	41.9	29.0
143.846	41.9	201.0
144.868	41.9	82.0
145.89	41.9	12.0
146.909	41.9	27.0
147.928	41.9	340.0
148.948	41.9	265.0
149.967	41.9	106.0
150.985	41.9	156.0
152.001	41.9	19.0
153.017	41.9	9.0
154.033	41.9	16.0
155.048	41.9	13.0
156.063	41.9	6.0
157.077	41.9	17.0
158.092	41.9	35.0
159.105	41.9	24.0
160.118	41.9	59.0
161.132	41.9	83.0
162.139	41.9	45.0
163.108	41.9	10.0
163.992	41.9	6.0
164.749	41.9	9.0
165.367	41.9	9.0
165.859	41.9	5.0
166.242	41.9	3.0
166.538	41.9	3.0
166.762	41.9	5.0
166.929	41.9	6.0
65.992	42.9	180.0
66.028	42.9	161.0
66.131	42.9	169.0
66.33	42.9	131.0
66.636	42.9	81.0
67.036	42.9	38.0
67.526	42.9	20.0
68.095	42.9	14.0
68.737	42.9	14.0
69.441	42.9	17.0
70.197	42.9	9.0
71.006	42.9	12.0
71.855	42.9	24.0
72.739	42.9	178.0
73.655	42.9	109.0
74.598	42.9	11.0
75.561	42.9	27.0
76.543	42.9	39.0
77.541	42.9	60.0
78.553	42.9	157.0
[truncated: 9,000 more rows]
