# Supplementary material for: Multimodal dynamic and unclonable anti-counterfeiting using robust diamond microparticles on heterogeneous substrate
Source: Nat Commun. 2023 May 2;14:2507. doi: 10.1038/s41467-023-38178-1 (PMC10154296; doi:10.1038/s41467-023-38178-1)
Supplement: Supplementary file 3 — Source Data [file 41467_2023_38178_MOESM3_ESM.zip › Source Data/Fig 4/23_1.txt]

66.997	22.9	65.0
67.032	22.9	75.0
67.135	22.9	74.0
67.333	22.9	56.0
67.638	22.9	48.0
68.036	22.9	30.0
68.524	22.9	15.0
69.094	22.9	17.0
69.736	22.9	14.0
70.442	22.9	17.0
71.201	22.9	13.0
72.011	22.9	15.0
72.86	22.9	13.0
73.746	22.9	16.0
74.662	22.9	24.0
75.606	22.9	10.0
76.569	22.9	14.0
77.553	22.9	15.0
78.554	22.9	13.0
79.565	22.9	61.0
80.588	22.9	24.0
81.618	22.9	10.0
82.656	22.9	12.0
83.698	22.9	10.0
84.746	22.9	6.0
85.797	22.9	9.0
86.849	22.9	31.0
87.902	22.9	233.0
88.957	22.9	66.0
90.012	22.9	77.0
91.066	22.9	48.0
92.12	22.9	9.0
93.172	22.9	16.0
94.226	22.9	29.0
95.278	22.9	212.0
96.328	22.9	318.0
97.378	22.9	104.0
98.429	22.9	13.0
99.476	22.9	10.0
100.523	22.9	23.0
101.569	22.9	164.0
102.612	22.9	257.0
103.655	22.9	49.0
104.697	22.9	6.0
105.739	22.9	13.0
106.778	22.9	160.0
107.817	22.9	118.0
108.854	22.9	19.0
109.892	22.9	8.0
110.928	22.9	163.0
111.961	22.9	188.0
112.996	22.9	14.0
114.031	22.9	7.0
115.065	22.9	88.0
116.095	22.9	307.0
117.124	22.9	277.0
118.155	22.9	49.0
119.186	22.9	15.0
120.214	22.9	12.0
121.241	22.9	36.0
122.27	22.9	117.0
123.298	22.9	78.0
124.324	22.9	47.0
125.349	22.9	154.0
126.377	22.9	278.0
127.403	22.9	320.0
128.428	22.9	96.0
129.451	22.9	52.0
130.474	22.9	16.0
131.5	22.9	7.0
132.525	22.9	47.0
133.548	22.9	163.0
134.573	22.9	173.0
135.601	22.9	256.0
136.624	22.9	181.0
137.647	22.9	78.0
138.67	22.9	35.0
139.695	22.9	239.0
140.72	22.9	228.0
141.745	22.9	196.0
142.767	22.9	124.0
143.789	22.9	137.0
144.815	22.9	121.0
145.838	22.9	22.0
146.857	22.9	11.0
147.878	22.9	13.0
148.899	22.9	7.0
149.918	22.9	15.0
150.939	22.9	16.0
151.958	22.9	79.0
152.978	22.9	73.0
153.996	22.9	430.0
155.013	22.9	306.0
156.029	22.9	277.0
157.046	22.9	14.0
158.063	22.9	101.0
159.08	22.9	151.0
160.095	22.9	34.0
161.111	22.9	43.0
162.127	22.9	602.0
163.136	22.9	2820.0
164.108	22.9	1718.0
164.992	22.9	2069.0
165.753	22.9	1322.0
166.371	22.9	484.0
166.864	22.9	208.0
167.25	22.9	155.0
167.546	22.9	167.0
167.771	22.9	169.0
167.941	22.9	203.0
66.997	23.9	5.0
67.032	23.9	17.0
67.135	23.9	13.0
67.335	23.9	17.0
67.639	23.9	20.0
68.038	23.9	18.0
68.526	23.9	24.0
69.096	23.9	21.0
69.737	23.9	16.0
70.441	23.9	18.0
71.2	23.9	154.0
72.008	23.9	173.0
72.858	23.9	22.0
73.745	23.9	13.0
74.661	23.9	14.0
75.601	23.9	15.0
76.565	23.9	24.0
77.548	23.9	8.0
78.549	23.9	17.0
79.563	23.9	10.0
80.585	23.9	7.0
81.618	23.9	11.0
82.655	23.9	182.0
83.697	23.9	215.0
84.743	23.9	35.0
85.793	23.9	33.0
86.846	23.9	45.0
87.899	23.9	89.0
88.953	23.9	57.0
90.009	23.9	7.0
91.062	23.9	7.0
92.116	23.9	6.0
93.17	23.9	86.0
94.223	23.9	292.0
95.274	23.9	163.0
96.324	23.9	227.0
97.376	23.9	70.0
98.426	23.9	6.0
99.473	23.9	14.0
100.519	23.9	20.0
101.566	23.9	275.0
102.61	23.9	261.0
103.654	23.9	68.0
104.696	23.9	16.0
105.737	23.9	7.0
106.777	23.9	55.0
107.816	23.9	37.0
108.854	23.9	10.0
109.892	23.9	12.0
110.929	23.9	50.0
111.964	23.9	117.0
112.999	23.9	30.0
114.033	23.9	15.0
115.065	23.9	12.0
116.096	23.9	477.0
117.127	23.9	1266.0
118.16	23.9	140.0
119.19	23.9	17.0
120.219	23.9	5.0
121.247	23.9	11.0
122.276	23.9	14.0
123.305	23.9	9.0
124.331	23.9	12.0
125.358	23.9	26.0
126.385	23.9	133.0
127.41	23.9	283.0
128.434	23.9	243.0
129.459	23.9	183.0
130.485	23.9	27.0
131.51	23.9	6.0
132.534	23.9	26.0
133.559	23.9	102.0
134.584	23.9	157.0
135.61	23.9	498.0
136.634	23.9	726.0
137.658	23.9	596.0
138.683	23.9	262.0
139.708	23.9	39.0
140.732	23.9	110.0
141.754	23.9	152.0
142.777	23.9	79.0
143.799	23.9	266.0
144.82	23.9	439.0
145.842	23.9	197.0
146.863	23.9	17.0
147.883	23.9	5.0
148.905	23.9	7.0
149.926	23.9	12.0
150.945	23.9	6.0
151.962	23.9	20.0
152.98	23.9	1001.0
153.996	23.9	1200.0
155.014	23.9	398.0
156.031	23.9	114.0
157.046	23.9	20.0
158.062	23.9	48.0
159.078	23.9	189.0
160.094	23.9	179.0
161.108	23.9	139.0
162.121	23.9	788.0
163.132	23.9	3024.0
164.103	23.9	1070.0
164.987	23.9	1418.0
165.744	23.9	1580.0
166.359	23.9	739.0
166.853	23.9	396.0
167.238	23.9	285.0
167.536	23.9	263.0
167.76	23.9	221.0
167.928	23.9	225.0
66.994	24.9	18.0
67.03	24.9	15.0
67.134	24.9	12.0
67.332	24.9	15.0
67.638	24.9	23.0
68.037	24.9	17.0
68.524	24.9	25.0
69.093	24.9	26.0
69.735	24.9	28.0
70.439	24.9	151.0
71.199	24.9	431.0
72.007	24.9	401.0
72.857	24.9	68.0
73.742	24.9	18.0
74.657	24.9	31.0
75.598	24.9	179.0
76.562	24.9	122.0
77.546	24.9	59.0
78.546	24.9	281.0
79.558	24.9	97.0
80.58	24.9	9.0
81.612	24.9	16.0
82.65	24.9	176.0
83.693	24.9	333.0
84.74	24.9	45.0
85.79	24.9	249.0
86.841	24.9	289.0
87.894	24.9	25.0
88.949	24.9	12.0
90.003	24.9	8.0
91.057	24.9	28.0
92.111	24.9	18.0
93.165	24.9	39.0
94.22	24.9	109.0
95.271	24.9	24.0
96.321	24.9	16.0
97.372	24.9	12.0
98.422	24.9	10.0
99.47	24.9	7.0
100.516	24.9	8.0
101.562	24.9	9.0
102.608	24.9	32.0
103.649	24.9	57.0
104.691	24.9	25.0
105.734	24.9	17.0
106.774	24.9	8.0
107.813	24.9	9.0
108.851	24.9	12.0
109.888	24.9	204.0
110.925	24.9	206.0
111.96	24.9	618.0
112.994	24.9	380.0
114.028	24.9	362.0
115.061	24.9	289.0
116.094	24.9	36.0
117.125	24.9	36.0
118.156	24.9	27.0
119.185	24.9	21.0
120.214	24.9	11.0
121.244	24.9	58.0
122.276	24.9	92.0
123.305	24.9	13.0
124.33	24.9	8.0
125.356	24.9	7.0
126.382	24.9	73.0
127.41	24.9	208.0
128.435	24.9	630.0
129.458	24.9	437.0
130.484	24.9	50.0
131.512	24.9	10.0
132.538	24.9	7.0
133.561	24.9	35.0
134.585	24.9	118.0
135.61	24.9	282.0
136.635	24.9	387.0
137.658	24.9	389.0
138.683	24.9	193.0
139.708	24.9	19.0
140.731	24.9	12.0
141.754	24.9	105.0
142.777	24.9	127.0
143.8	24.9	140.0
144.821	24.9	996.0
145.843	24.9	640.0
146.865	24.9	56.0
147.884	24.9	10.0
148.904	24.9	12.0
149.923	24.9	10.0
150.942	24.9	6.0
151.96	24.9	67.0
152.976	24.9	457.0
153.995	24.9	1118.0
155.014	24.9	473.0
156.03	24.9	148.0
157.046	24.9	39.0
158.062	24.9	81.0
159.079	24.9	138.0
160.094	24.9	280.0
161.107	24.9	212.0
162.122	24.9	103.0
163.131	24.9	1671.0
164.1	24.9	2715.0
164.983	24.9	2025.0
165.739	24.9	1356.0
166.357	24.9	1007.0
166.851	24.9	505.0
167.237	24.9	362.0
167.534	24.9	225.0
167.757	24.9	168.0
167.924	24.9	109.0
66.999	25.9	31.0
67.033	25.9	23.0
67.136	25.9	21.0
67.336	25.9	16.0
67.638	25.9	19.0
68.036	25.9	13.0
68.525	25.9	28.0
69.094	25.9	18.0
69.735	25.9	18.0
70.438	25.9	19.0
71.199	25.9	113.0
72.007	25.9	121.0
72.856	25.9	31.0
73.741	25.9	22.0
74.655	25.9	19.0
75.599	25.9	19.0
76.563	25.9	19.0
77.547	25.9	17.0
78.547	25.9	24.0
79.559	25.9	20.0
80.584	25.9	12.0
81.615	25.9	6.0
82.654	25.9	13.0
83.698	25.9	20.0
84.745	25.9	6.0
85.795	25.9	9.0
86.847	25.9	13.0
87.899	25.9	7.0
88.954	25.9	31.0
90.009	25.9	205.0
91.063	25.9	124.0
92.118	25.9	196.0
93.173	25.9	182.0
94.226	25.9	374.0
95.278	25.9	261.0
96.328	25.9	45.0
97.379	25.9	3.0
98.429	25.9	9.0
99.476	25.9	5.0
100.522	25.9	7.0
101.568	25.9	5.0
102.614	25.9	29.0
103.656	25.9	224.0
104.698	25.9	339.0
105.741	25.9	298.0
106.78	25.9	39.0
107.819	25.9	9.0
108.857	25.9	64.0
109.894	25.9	287.0
110.931	25.9	192.0
111.966	25.9	111.0
113.0	25.9	84.0
114.035	25.9	65.0
115.068	25.9	90.0
116.099	25.9	222.0
117.131	25.9	62.0
118.163	25.9	8.0
119.194	25.9	15.0
120.223	25.9	31.0
121.252	25.9	97.0
122.281	25.9	219.0
123.31	25.9	57.0
124.337	25.9	14.0
125.362	25.9	12.0
126.388	25.9	119.0
127.415	25.9	353.0
128.441	25.9	226.0
129.466	25.9	98.0
130.492	25.9	26.0
131.518	25.9	14.0
132.543	25.9	60.0
133.567	25.9	46.0
134.591	25.9	27.0
135.617	25.9	122.0
136.644	25.9	392.0
137.666	25.9	281.0
138.69	25.9	125.0
139.715	25.9	24.0
140.74	25.9	12.0
141.762	25.9	41.0
142.783	25.9	85.0
143.805	25.9	27.0
144.829	25.9	140.0
145.852	25.9	107.0
146.872	25.9	18.0
147.892	25.9	12.0
148.914	25.9	11.0
149.933	25.9	5.0
150.951	25.9	9.0
151.969	25.9	13.0
152.987	25.9	13.0
154.004	25.9	25.0
155.019	25.9	43.0
156.035	25.9	22.0
157.052	25.9	69.0
158.068	25.9	28.0
159.084	25.9	29.0
160.1	25.9	117.0
161.112	25.9	173.0
162.124	25.9	337.0
163.134	25.9	702.0
164.104	25.9	3215.0
164.988	25.9	4061.0
165.745	25.9	3635.0
166.36	25.9	2292.0
166.853	25.9	912.0
167.238	25.9	413.0
167.535	25.9	184.0
167.757	25.9	98.0
167.926	25.9	77.0
66.996	26.9	49.0
67.031	26.9	43.0
67.135	26.9	36.0
67.334	26.9	38.0
67.637	26.9	22.0
68.037	26.9	14.0
68.526	26.9	17.0
69.095	26.9	17.0
69.736	26.9	18.0
70.441	26.9	58.0
71.2	26.9	292.0
72.006	26.9	307.0
72.856	26.9	64.0
73.742	26.9	23.0
74.658	26.9	16.0
75.598	26.9	9.0
76.563	26.9	11.0
77.545	26.9	15.0
78.545	26.9	11.0
79.559	26.9	20.0
80.582	26.9	15.0
81.614	26.9	4.0
82.651	26.9	152.0
83.695	26.9	216.0
84.742	26.9	157.0
85.791	26.9	42.0
86.844	26.9	10.0
87.897	26.9	5.0
88.95	26.9	34.0
90.005	26.9	180.0
91.06	26.9	43.0
92.114	26.9	111.0
93.168	26.9	60.0
94.222	26.9	32.0
95.272	26.9	192.0
96.323	26.9	228.0
97.375	26.9	33.0
98.424	26.9	9.0
99.471	26.9	2.0
100.518	26.9	5.0
101.564	26.9	8.0
102.611	26.9	3.0
103.654	26.9	13.0
104.695	26.9	107.0
105.737	26.9	213.0
106.777	26.9	111.0
107.815	26.9	177.0
108.854	26.9	29.0
109.892	26.9	22.0
110.928	26.9	30.0
111.962	26.9	17.0
112.999	26.9	14.0
114.033	26.9	20.0
115.066	26.9	12.0
116.099	26.9	42.0
117.13	26.9	20.0
118.16	26.9	141.0
119.19	26.9	189.0
120.22	26.9	17.0
121.249	26.9	72.0
122.279	26.9	163.0
123.308	26.9	127.0
124.334	26.9	25.0
125.36	26.9	301.0
126.388	26.9	174.0
127.416	26.9	361.0
128.441	26.9	270.0
129.465	26.9	117.0
130.49	26.9	188.0
131.518	26.9	124.0
132.543	26.9	253.0
133.565	26.9	188.0
134.591	26.9	201.0
135.617	26.9	328.0
136.642	26.9	129.0
137.667	26.9	179.0
138.69	26.9	89.0
139.714	26.9	86.0
140.739	26.9	151.0
141.762	26.9	74.0
142.783	26.9	33.0
143.806	26.9	18.0
144.829	26.9	41.0
145.851	26.9	56.0
146.872	26.9	10.0
147.891	26.9	3.0
148.911	26.9	6.0
149.931	26.9	20.0
150.949	26.9	36.0
151.965	26.9	18.0
152.984	26.9	22.0
154.001	26.9	12.0
155.017	26.9	14.0
156.036	26.9	7.0
157.052	26.9	14.0
158.065	26.9	11.0
159.081	26.9	15.0
160.096	26.9	51.0
161.111	26.9	370.0
162.124	26.9	459.0
163.131	26.9	235.0
164.102	26.9	202.0
164.987	26.9	702.0
165.744	26.9	540.0
166.36	26.9	245.0
166.852	26.9	133.0
167.236	26.9	111.0
167.533	26.9	111.0
167.758	26.9	230.0
167.926	26.9	258.0
66.997	27.9	336.0
67.032	27.9	293.0
67.136	27.9	285.0
67.335	27.9	228.0
67.639	27.9	98.0
68.037	27.9	43.0
68.526	27.9	20.0
69.094	27.9	22.0
69.736	27.9	14.0
70.44	27.9	14.0
71.198	27.9	29.0
72.006	27.9	44.0
72.854	27.9	15.0
73.739	27.9	11.0
74.656	27.9	7.0
75.597	27.9	9.0
76.561	27.9	13.0
77.544	27.9	15.0
78.543	27.9	10.0
79.557	27.9	7.0
80.58	27.9	34.0
81.612	27.9	14.0
82.65	27.9	11.0
83.693	27.9	42.0
84.741	27.9	127.0
85.791	27.9	42.0
86.844	27.9	4.0
87.897	27.9	12.0
88.95	27.9	13.0
90.005	27.9	12.0
91.061	27.9	18.0
92.114	27.9	37.0
93.168	27.9	166.0
94.22	27.9	51.0
95.272	27.9	152.0
96.323	27.9	392.0
97.374	27.9	52.0
98.425	27.9	9.0
99.472	27.9	2.0
100.518	27.9	9.0
101.565	27.9	11.0
102.609	27.9	7.0
103.653	27.9	10.0
104.695	27.9	89.0
105.737	27.9	212.0
106.777	27.9	578.0
107.817	27.9	499.0
108.855	27.9	156.0
109.892	27.9	20.0
110.929	27.9	12.0
111.964	27.9	6.0
112.998	27.9	10.0
114.034	27.9	33.0
115.066	27.9	19.0
116.097	27.9	16.0
117.13	27.9	129.0
118.161	27.9	97.0
119.192	27.9	26.0
120.222	27.9	17.0
121.25	27.9	106.0
122.28	27.9	349.0
123.308	27.9	129.0
124.334	27.9	47.0
125.36	27.9	214.0
126.388	27.9	408.0
127.416	27.9	295.0
128.441	27.9	328.0
129.465	27.9	380.0
130.491	27.9	260.0
131.519	27.9	182.0
132.545	27.9	182.0
133.567	27.9	328.0
134.592	27.9	170.0
135.619	27.9	202.0
136.644	27.9	179.0
137.667	27.9	262.0
138.691	27.9	267.0
139.715	27.9	249.0
140.74	27.9	213.0
141.763	27.9	205.0
142.785	27.9	417.0
143.807	27.9	143.0
144.83	27.9	42.0
145.851	27.9	67.0
146.871	27.9	59.0
147.891	27.9	19.0
148.912	27.9	7.0
149.932	27.9	94.0
150.951	27.9	216.0
151.969	27.9	56.0
152.987	27.9	32.0
154.005	27.9	13.0
155.02	27.9	17.0
156.036	27.9	161.0
157.052	27.9	277.0
158.068	27.9	47.0
159.083	27.9	15.0
160.098	27.9	617.0
161.11	27.9	900.0
162.125	27.9	246.0
163.134	27.9	108.0
164.103	27.9	43.0
164.986	27.9	21.0
165.744	27.9	27.0
166.36	27.9	25.0
166.852	27.9	30.0
167.238	27.9	16.0
167.533	27.9	21.0
167.755	27.9	28.0
167.925	27.9	22.0
66.994	28.9	79.0
67.029	28.9	91.0
67.131	28.9	79.0
67.332	28.9	73.0
67.636	28.9	55.0
68.035	28.9	36.0
68.525	28.9	23.0
69.094	28.9	27.0
69.735	28.9	16.0
70.438	28.9	18.0
71.198	28.9	28.0
72.008	28.9	18.0
72.855	28.9	33.0
73.739	28.9	215.0
74.655	28.9	447.0
75.596	28.9	219.0
76.559	28.9	59.0
77.541	28.9	204.0
78.54	28.9	58.0
79.553	28.9	41.0
80.575	28.9	231.0
81.607	28.9	45.0
82.645	28.9	24.0
83.687	28.9	42.0
84.735	28.9	27.0
85.785	28.9	32.0
86.834	28.9	33.0
87.886	28.9	50.0
88.942	28.9	51.0
89.996	28.9	108.0
91.051	28.9	22.0
92.104	28.9	12.0
93.158	28.9	23.0
94.212	28.9	14.0
95.263	28.9	4.0
96.314	28.9	26.0
97.365	28.9	120.0
98.414	28.9	163.0
99.464	28.9	20.0
100.511	28.9	8.0
101.557	28.9	11.0
102.602	28.9	6.0
103.644	28.9	7.0
104.687	28.9	8.0
105.73	28.9	86.0
106.769	28.9	305.0
107.808	28.9	189.0
108.847	28.9	101.0
109.885	28.9	39.0
110.923	28.9	237.0
111.957	28.9	172.0
112.991	28.9	11.0
114.027	28.9	5.0
115.061	28.9	38.0
116.092	28.9	147.0
117.123	28.9	311.0
118.155	28.9	297.0
119.187	28.9	63.0
120.215	28.9	16.0
121.244	28.9	46.0
122.273	28.9	57.0
123.301	28.9	74.0
124.328	28.9	330.0
125.356	28.9	464.0
126.384	28.9	190.0
127.412	28.9	27.0
128.437	28.9	170.0
129.46	28.9	286.0
130.485	28.9	215.0
131.512	28.9	263.0
132.539	28.9	308.0
133.564	28.9	226.0
134.588	28.9	203.0
135.613	28.9	228.0
136.639	28.9	188.0
137.661	28.9	119.0
138.685	28.9	146.0
139.712	28.9	175.0
140.736	28.9	139.0
141.758	28.9	276.0
142.78	28.9	193.0
143.802	28.9	198.0
144.825	28.9	87.0
145.847	28.9	196.0
146.866	28.9	271.0
147.885	28.9	500.0
148.906	28.9	90.0
149.928	28.9	29.0
150.947	28.9	24.0
151.963	28.9	12.0
152.981	28.9	7.0
154.0	28.9	40.0
155.016	28.9	22.0
156.033	28.9	179.0
157.049	28.9	348.0
158.064	28.9	51.0
159.08	28.9	12.0
160.095	28.9	14.0
161.107	28.9	81.0
162.12	28.9	62.0
163.13	28.9	39.0
164.099	28.9	18.0
164.982	28.9	16.0
165.739	28.9	12.0
166.356	28.9	11.0
166.846	28.9	7.0
167.232	28.9	5.0
167.529	28.9	12.0
167.752	28.9	16.0
167.921	28.9	13.0
66.997	29.9	220.0
67.032	29.9	210.0
67.135	29.9	211.0
67.335	29.9	199.0
67.638	29.9	182.0
68.037	29.9	307.0
68.525	29.9	327.0
69.096	29.9	82.0
69.737	29.9	22.0
70.441	29.9	28.0
71.2	29.9	13.0
72.008	29.9	15.0
72.857	29.9	36.0
73.742	29.9	320.0
74.658	29.9	531.0
75.597	29.9	288.0
76.56	29.9	202.0
77.543	29.9	167.0
78.542	29.9	44.0
79.554	29.9	19.0
80.576	29.9	16.0
81.61	29.9	12.0
82.647	29.9	252.0
83.689	29.9	587.0
84.736	29.9	239.0
85.785	29.9	246.0
86.837	29.9	367.0
87.891	29.9	220.0
88.945	29.9	90.0
90.0	29.9	145.0
91.054	29.9	21.0
92.108	29.9	4.0
93.162	29.9	4.0
94.215	29.9	18.0
95.267	29.9	61.0
96.319	29.9	72.0
97.37	29.9	42.0
98.42	29.9	109.0
99.467	29.9	35.0
100.514	29.9	168.0
101.56	29.9	307.0
102.605	29.9	64.0
103.649	29.9	9.0
104.692	29.9	10.0
105.733	29.9	7.0
106.773	29.9	41.0
107.812	29.9	38.0
108.852	29.9	68.0
109.888	29.9	48.0
110.925	29.9	151.0
111.961	29.9	76.0
112.995	29.9	11.0
114.032	29.9	10.0
115.066	29.9	75.0
116.096	29.9	144.0
117.126	29.9	103.0
118.158	29.9	727.0
119.189	29.9	488.0
120.218	29.9	27.0
121.248	29.9	216.0
122.279	29.9	211.0
123.309	29.9	38.0
124.335	29.9	213.0
125.36	29.9	127.0
126.387	29.9	26.0
127.415	29.9	69.0
128.441	29.9	319.0
129.465	29.9	150.0
130.49	29.9	212.0
131.516	29.9	157.0
132.542	29.9	252.0
133.566	29.9	262.0
134.591	29.9	257.0
135.616	29.9	371.0
136.64	29.9	292.0
137.664	29.9	153.0
138.69	29.9	148.0
139.716	29.9	149.0
140.739	29.9	182.0
141.762	29.9	225.0
142.784	29.9	393.0
143.805	29.9	368.0
144.828	29.9	191.0
145.85	29.9	188.0
146.868	29.9	275.0
147.889	29.9	155.0
148.911	29.9	261.0
149.932	29.9	494.0
150.95	29.9	165.0
151.966	29.9	19.0
152.983	29.9	14.0
154.0	29.9	51.0
155.018	29.9	28.0
156.034	29.9	12.0
157.05	29.9	58.0
158.067	29.9	171.0
159.084	29.9	49.0
160.097	29.9	13.0
161.112	29.9	103.0
162.124	29.9	562.0
163.133	29.9	264.0
164.103	29.9	58.0
164.986	29.9	53.0
165.742	29.9	23.0
166.357	29.9	14.0
166.849	29.9	22.0
167.233	29.9	12.0
167.53	29.9	22.0
167.754	29.9	12.0
167.923	29.9	13.0
66.997	30.9	312.0
67.031	30.9	288.0
67.134	30.9	414.0
67.335	30.9	385.0
67.638	30.9	257.0
68.038	30.9	121.0
68.526	30.9	50.0
69.094	30.9	27.0
69.736	30.9	16.0
70.442	30.9	18.0
71.202	30.9	27.0
72.01	30.9	30.0
72.859	30.9	52.0
73.742	30.9	64.0
74.656	30.9	82.0
75.598	30.9	93.0
76.563	30.9	182.0
77.546	30.9	154.0
78.545	30.9	69.0
79.556	30.9	213.0
80.579	30.9	78.0
81.612	30.9	9.0
82.649	30.9	24.0
83.692	30.9	105.0
84.739	30.9	60.0
85.79	30.9	42.0
86.843	30.9	16.0
87.894	30.9	39.0
88.948	30.9	234.0
90.004	30.9	62.0
91.058	30.9	9.0
92.112	30.9	9.0
93.166	30.9	9.0
94.219	30.9	6.0
95.27	30.9	88.0
96.322	30.9	58.0
97.373	30.9	67.0
98.422	30.9	126.0
99.47	30.9	184.0
100.518	30.9	561.0
101.565	30.9	277.0
102.609	30.9	64.0
103.653	30.9	10.0
104.695	30.9	29.0
105.737	30.9	12.0
106.778	30.9	7.0
107.816	30.9	23.0
108.854	30.9	199.0
109.891	30.9	87.0
110.929	30.9	7.0
111.963	30.9	18.0
112.996	30.9	8.0
114.032	30.9	10.0
115.067	30.9	7.0
116.099	30.9	13.0
117.131	30.9	61.0
118.162	30.9	309.0
119.192	30.9	135.0
120.221	30.9	81.0
121.25	30.9	207.0
122.279	30.9	100.0
123.309	30.9	57.0
124.336	30.9	262.0
125.363	30.9	137.0
126.391	30.9	26.0
127.418	30.9	122.0
128.444	30.9	170.0
129.47	30.9	171.0
130.495	30.9	311.0
131.521	30.9	246.0
132.547	30.9	173.0
133.569	30.9	268.0
134.595	30.9	191.0
135.62	30.9	131.0
136.645	30.9	83.0
137.669	30.9	156.0
138.693	30.9	190.0
139.719	30.9	126.0
140.743	30.9	107.0
141.767	30.9	104.0
142.788	30.9	182.0
143.808	30.9	274.0
144.833	30.9	486.0
145.855	30.9	198.0
146.874	30.9	134.0
147.894	30.9	53.0
148.914	30.9	327.0
149.934	30.9	332.0
150.953	30.9	148.0
151.97	30.9	346.0
152.987	30.9	117.0
154.004	30.9	9.0
155.022	30.9	44.0
156.039	30.9	72.0
157.054	30.9	47.0
158.069	30.9	146.0
159.085	30.9	117.0
160.102	30.9	28.0
161.114	30.9	99.0
162.125	30.9	319.0
163.134	30.9	230.0
164.105	30.9	208.0
164.989	30.9	299.0
165.744	30.9	203.0
166.359	30.9	197.0
166.853	30.9	205.0
167.237	30.9	302.0
167.532	30.9	407.0
167.756	30.9	498.0
167.924	30.9	480.0
66.995	31.9	22.0
67.032	31.9	33.0
67.134	31.9	25.0
67.333	31.9	21.0
67.638	31.9	30.0
68.038	31.9	53.0
68.527	31.9	126.0
69.095	31.9	367.0
69.738	31.9	277.0
70.442	31.9	106.0
71.202	31.9	37.0
72.01	31.9	16.0
72.858	31.9	47.0
73.743	31.9	104.0
74.657	31.9	29.0
75.599	31.9	19.0
76.563	31.9	164.0
77.545	31.9	309.0
78.544	31.9	299.0
79.556	31.9	144.0
80.578	31.9	33.0
81.609	31.9	10.0
82.646	31.9	11.0
83.687	31.9	9.0
84.735	31.9	7.0
85.785	31.9	31.0
86.838	31.9	34.0
87.891	31.9	12.0
88.945	31.9	110.0
90.0	31.9	52.0
91.053	31.9	5.0
92.106	31.9	10.0
93.161	31.9	8.0
94.214	31.9	15.0
95.267	31.9	136.0
96.319	31.9	88.0
97.368	31.9	15.0
98.418	31.9	4.0
99.467	31.9	41.0
100.516	31.9	148.0
101.561	31.9	209.0
102.605	31.9	54.0
103.649	31.9	52.0
104.691	31.9	274.0
105.734	31.9	117.0
106.774	31.9	13.0
107.813	31.9	11.0
108.851	31.9	10.0
109.889	31.9	10.0
110.926	31.9	57.0
111.96	31.9	427.0
112.995	31.9	169.0
114.032	31.9	18.0
115.064	31.9	13.0
116.095	31.9	3.0
117.126	31.9	7.0
118.157	31.9	19.0
119.19	31.9	89.0
120.219	31.9	247.0
121.246	31.9	350.0
122.277	31.9	337.0
123.308	31.9	331.0
124.334	31.9	218.0
125.361	31.9	248.0
126.39	31.9	330.0
127.417	31.9	203.0
128.442	31.9	167.0
129.466	31.9	173.0
130.494	31.9	198.0
131.521	31.9	285.0
132.545	31.9	284.0
133.57	31.9	171.0
134.594	31.9	306.0
135.619	31.9	80.0
136.645	31.9	20.0
137.667	31.9	33.0
138.691	31.9	84.0
139.718	31.9	203.0
140.743	31.9	220.0
141.765	31.9	199.0
142.785	31.9	301.0
143.807	31.9	329.0
144.831	31.9	156.0
145.851	31.9	43.0
146.872	31.9	12.0
147.892	31.9	14.0
148.912	31.9	16.0
149.932	31.9	22.0
150.95	31.9	18.0
151.968	31.9	61.0
152.985	31.9	28.0
154.003	31.9	103.0
155.022	31.9	248.0
156.037	31.9	318.0
157.051	31.9	98.0
158.067	31.9	13.0
159.084	31.9	14.0
160.099	31.9	9.0
161.111	31.9	13.0
162.123	31.9	47.0
163.132	31.9	157.0
164.103	31.9	334.0
164.986	31.9	566.0
165.743	31.9	474.0
166.357	31.9	558.0
166.849	31.9	321.0
167.234	31.9	282.0
167.531	31.9	390.0
167.754	31.9	461.0
167.921	31.9	550.0
66.997	32.9	32.0
67.031	32.9	25.0
67.133	32.9	29.0
67.333	32.9	29.0
67.639	32.9	45.0
68.036	32.9	209.0
68.525	32.9	513.0
69.096	32.9	481.0
69.738	32.9	419.0
70.442	32.9	439.0
71.202	32.9	54.0
72.011	32.9	24.0
72.86	32.9	36.0
73.744	32.9	17.0
74.66	32.9	20.0
75.601	32.9	20.0
76.563	32.9	90.0
77.547	32.9	397.0
78.546	32.9	420.0
79.557	32.9	155.0
80.58	32.9	14.0
81.613	32.9	22.0
82.649	32.9	6.0
83.692	32.9	4.0
84.74	32.9	20.0
85.789	32.9	128.0
86.841	32.9	104.0
87.892	32.9	13.0
88.947	32.9	9.0
90.004	32.9	15.0
91.058	32.9	12.0
92.112	32.9	7.0
93.166	32.9	13.0
94.219	32.9	5.0
95.27	32.9	11.0
96.32	32.9	11.0
97.371	32.9	20.0
98.421	32.9	24.0
99.47	32.9	28.0
100.516	32.9	46.0
101.563	32.9	219.0
102.609	32.9	224.0
103.652	32.9	12.0
104.694	32.9	23.0
105.735	32.9	19.0
106.775	32.9	14.0
107.816	32.9	14.0
108.854	32.9	10.0
109.891	32.9	7.0
110.928	32.9	61.0
111.963	32.9	186.0
112.999	32.9	90.0
114.034	32.9	13.0
115.068	32.9	12.0
116.098	32.9	7.0
117.131	32.9	7.0
118.164	32.9	4.0
119.193	32.9	44.0
120.222	32.9	349.0
121.251	32.9	160.0
122.282	32.9	31.0
123.311	32.9	81.0
124.338	32.9	320.0
125.365	32.9	139.0
126.392	32.9	73.0
127.419	32.9	135.0
128.445	32.9	112.0
129.471	32.9	80.0
130.495	32.9	15.0
131.523	32.9	86.0
132.549	32.9	282.0
133.573	32.9	148.0
134.597	32.9	29.0
135.622	32.9	35.0
136.649	32.9	80.0
137.672	32.9	136.0
138.694	32.9	196.0
139.719	32.9	289.0
140.744	32.9	205.0
141.766	32.9	166.0
142.788	32.9	324.0
143.809	32.9	235.0
144.831	32.9	234.0
145.854	32.9	42.0
146.875	32.9	7.0
147.894	32.9	9.0
148.915	32.9	7.0
149.934	32.9	8.0
150.954	32.9	8.0
151.972	32.9	8.0
152.988	32.9	11.0
154.006	32.9	36.0
155.023	32.9	69.0
156.039	32.9	66.0
157.054	32.9	27.0
158.07	32.9	14.0
159.086	32.9	10.0
160.103	32.9	20.0
161.115	32.9	186.0
162.128	32.9	187.0
163.136	32.9	160.0
164.104	32.9	234.0
164.988	32.9	290.0
165.745	32.9	291.0
166.36	32.9	276.0
166.852	32.9	331.0
167.237	32.9	254.0
167.533	32.9	203.0
167.756	32.9	171.0
167.923	32.9	145.0
66.995	33.9	28.0
67.031	33.9	31.0
67.134	33.9	30.0
67.333	33.9	34.0
67.638	33.9	29.0
68.037	33.9	36.0
68.526	33.9	34.0
69.095	33.9	57.0
69.738	33.9	105.0
70.443	33.9	49.0
71.201	33.9	20.0
72.01	33.9	78.0
72.86	33.9	275.0
73.743	33.9	231.0
74.659	33.9	247.0
75.601	33.9	91.0
76.564	33.9	53.0
77.545	33.9	388.0
78.542	33.9	320.0
79.554	33.9	41.0
80.577	33.9	85.0
81.608	33.9	196.0
82.644	33.9	39.0
83.687	33.9	191.0
84.734	33.9	139.0
85.784	33.9	78.0
86.836	33.9	7.0
87.89	33.9	11.0
88.944	33.9	12.0
89.998	33.9	9.0
91.054	33.9	10.0
92.107	33.9	17.0
93.162	33.9	5.0
94.214	33.9	10.0
95.265	33.9	6.0
96.317	33.9	45.0
97.367	33.9	490.0
98.416	33.9	285.0
99.465	33.9	44.0
100.513	33.9	54.0
101.559	33.9	312.0
102.605	33.9	98.0
103.647	33.9	15.0
104.69	33.9	8.0
105.732	33.9	16.0
106.772	33.9	199.0
107.812	33.9	232.0
108.85	33.9	14.0
109.887	33.9	36.0
110.925	33.9	274.0
111.959	33.9	115.0
112.993	33.9	27.0
114.03	33.9	19.0
115.065	33.9	6.0
116.094	33.9	10.0
117.126	33.9	8.0
118.159	33.9	6.0
119.19	33.9	12.0
120.218	33.9	16.0
121.248	33.9	28.0
122.279	33.9	2.0
123.307	33.9	13.0
124.335	33.9	80.0
125.362	33.9	127.0
126.388	33.9	312.0
127.417	33.9	348.0
128.444	33.9	293.0
129.468	33.9	91.0
130.494	33.9	88.0
131.521	33.9	59.0
132.546	33.9	193.0
133.569	33.9	124.0
134.594	33.9	137.0
135.62	33.9	81.0
136.647	33.9	202.0
137.669	33.9	382.0
138.694	33.9	202.0
139.72	33.9	207.0
140.743	33.9	171.0
141.765	33.9	170.0
142.787	33.9	137.0
143.809	33.9	242.0
144.832	33.9	195.0
145.854	33.9	135.0
146.874	33.9	36.0
147.893	33.9	13.0
148.914	33.9	13.0
149.934	33.9	12.0
150.951	33.9	8.0
151.969	33.9	8.0
152.988	33.9	48.0
154.004	33.9	150.0
155.02	33.9	60.0
156.038	33.9	19.0
157.053	33.9	47.0
158.068	33.9	12.0
159.085	33.9	39.0
160.098	33.9	59.0
161.111	33.9	79.0
162.125	33.9	47.0
163.134	33.9	13.0
164.103	33.9	15.0
164.988	33.9	40.0
165.743	33.9	79.0
166.358	33.9	37.0
166.85	33.9	36.0
167.234	33.9	70.0
167.53	33.9	79.0
167.753	33.9	154.0
167.922	33.9	196.0
66.996	34.9	40.0
67.029	34.9	38.0
67.134	34.9	44.0
67.334	34.9	56.0
67.637	34.9	50.0
68.038	34.9	46.0
68.526	34.9	69.0
69.094	34.9	147.0
69.738	34.9	84.0
70.443	34.9	24.0
71.201	34.9	27.0
72.009	34.9	37.0
72.857	34.9	118.0
73.742	34.9	514.0
74.659	34.9	994.0
75.601	34.9	311.0
76.561	34.9	25.0
77.541	34.9	26.0
78.539	34.9	30.0
79.55	34.9	15.0
80.574	34.9	66.0
81.607	34.9	112.0
82.642	34.9	47.0
83.683	34.9	188.0
84.732	34.9	226.0
85.781	34.9	386.0
86.833	34.9	91.0
87.886	34.9	9.0
88.94	34.9	15.0
89.994	34.9	48.0
91.047	34.9	133.0
92.101	34.9	124.0
93.156	34.9	8.0
94.21	34.9	9.0
95.261	34.9	8.0
96.312	34.9	76.0
97.363	34.9	221.0
98.413	34.9	146.0
99.463	34.9	34.0
100.509	34.9	14.0
101.555	34.9	31.0
102.6	34.9	26.0
103.643	34.9	5.0
104.686	34.9	10.0
105.729	34.9	6.0
106.77	34.9	25.0
107.808	34.9	103.0
108.847	34.9	39.0
109.885	34.9	19.0
110.92	34.9	194.0
111.954	34.9	107.0
112.991	34.9	10.0
114.027	34.9	14.0
115.061	34.9	13.0
116.092	34.9	9.0
117.122	34.9	3.0
118.155	34.9	30.0
119.187	34.9	138.0
120.214	34.9	165.0
121.242	34.9	274.0
122.275	34.9	205.0
123.304	34.9	161.0
124.331	34.9	232.0
125.359	34.9	197.0
126.389	34.9	249.0
127.416	34.9	289.0
128.441	34.9	180.0
129.465	34.9	175.0
130.49	34.9	114.0
131.516	34.9	207.0
132.541	34.9	109.0
133.566	34.9	124.0
134.592	34.9	171.0
135.617	34.9	140.0
136.641	34.9	113.0
137.665	34.9	134.0
138.69	34.9	351.0
139.716	34.9	247.0
140.741	34.9	168.0
141.762	34.9	152.0
142.784	34.9	72.0
143.805	34.9	114.0
144.829	34.9	170.0
145.852	34.9	190.0
146.872	34.9	203.0
147.892	34.9	37.0
148.913	34.9	12.0
149.931	34.9	6.0
150.949	34.9	9.0
151.967	34.9	14.0
152.985	34.9	96.0
154.002	34.9	534.0
155.019	34.9	386.0
156.035	34.9	62.0
157.051	34.9	53.0
158.068	34.9	31.0
159.082	34.9	191.0
160.098	34.9	230.0
161.111	34.9	324.0
162.122	34.9	75.0
163.133	34.9	15.0
164.103	34.9	16.0
164.985	34.9	258.0
165.741	34.9	1358.0
166.355	34.9	2200.0
166.846	34.9	898.0
167.231	34.9	414.0
167.527	34.9	232.0
167.75	34.9	309.0
167.918	34.9	287.0
66.993	35.9	48.0
67.03	35.9	44.0
67.133	35.9	42.0
67.332	35.9	57.0
67.637	35.9	47.0
68.037	35.9	56.0
68.526	35.9	202.0
69.096	35.9	314.0
69.738	35.9	172.0
70.442	35.9	40.0
71.201	35.9	30.0
72.01	35.9	38.0
72.858	35.9	111.0
73.744	35.9	226.0
74.661	35.9	181.0
75.601	35.9	204.0
76.563	35.9	207.0
77.544	35.9	127.0
78.542	35.9	55.0
79.553	35.9	33.0
80.574	35.9	15.0
81.604	35.9	20.0
82.641	35.9	15.0
83.683	35.9	13.0
84.73	35.9	32.0
85.781	35.9	100.0
86.834	35.9	117.0
87.885	35.9	369.0
88.94	35.9	167.0
89.994	35.9	300.0
91.048	35.9	185.0
92.103	35.9	24.0
93.157	35.9	6.0
94.21	35.9	14.0
95.261	35.9	5.0
96.312	35.9	116.0
97.362	35.9	117.0
98.412	35.9	211.0
99.461	35.9	67.0
100.509	35.9	28.0
101.554	35.9	145.0
102.598	35.9	35.0
103.642	35.9	11.0
104.685	35.9	4.0
105.727	35.9	5.0
106.768	35.9	11.0
107.809	35.9	40.0
108.847	35.9	97.0
109.884	35.9	15.0
110.921	35.9	12.0
111.955	35.9	17.0
112.989	35.9	50.0
114.025	35.9	165.0
115.06	35.9	39.0
116.092	35.9	13.0
117.123	35.9	48.0
118.155	35.9	117.0
119.187	35.9	213.0
120.216	35.9	170.0
121.246	35.9	253.0
122.276	35.9	235.0
123.304	35.9	236.0
124.331	35.9	199.0
125.359	35.9	63.0
126.388	35.9	41.0
127.415	35.9	203.0
128.442	35.9	331.0
129.466	35.9	120.0
130.491	35.9	189.0
131.517	35.9	190.0
132.543	35.9	456.0
133.568	35.9	135.0
134.592	35.9	352.0
135.617	35.9	183.0
136.643	35.9	364.0
137.666	35.9	189.0
138.688	35.9	172.0
139.714	35.9	297.0
140.739	35.9	174.0
141.763	35.9	173.0
142.784	35.9	255.0
143.806	35.9	201.0
144.829	35.9	143.0
145.851	35.9	409.0
146.871	35.9	318.0
147.89	35.9	53.0
148.911	35.9	20.0
149.931	35.9	9.0
150.949	35.9	8.0
151.967	35.9	11.0
152.985	35.9	88.0
154.002	35.9	446.0
155.02	35.9	413.0
156.037	35.9	100.0
157.052	35.9	17.0
158.068	35.9	18.0
159.083	35.9	38.0
160.097	35.9	219.0
161.111	35.9	93.0
162.125	35.9	48.0
163.134	35.9	179.0
164.101	35.9	244.0
164.983	35.9	1779.0
165.739	35.9	2886.0
166.355	35.9	1888.0
166.847	35.9	1028.0
167.231	35.9	530.0
167.526	35.9	399.0
167.751	35.9	383.0
167.919	35.9	325.0
66.996	36.9	49.0
67.03	36.9	44.0
67.134	36.9	36.0
67.334	36.9	46.0
67.638	36.9	40.0
68.037	36.9	36.0
68.526	36.9	37.0
69.095	36.9	110.0
69.737	36.9	249.0
70.443	36.9	113.0
71.202	36.9	33.0
72.011	36.9	34.0
72.859	36.9	12.0
73.744	36.9	20.0
74.661	36.9	21.0
75.602	36.9	159.0
76.565	36.9	157.0
77.548	36.9	92.0
78.546	36.9	201.0
79.556	36.9	462.0
80.578	36.9	231.0
81.607	36.9	27.0
82.644	36.9	21.0
83.687	36.9	12.0
84.734	36.9	26.0
85.784	36.9	28.0
86.836	36.9	92.0
87.889	36.9	376.0
88.944	36.9	227.0
89.999	36.9	332.0
91.052	36.9	201.0
92.107	36.9	25.0
93.16	36.9	187.0
94.215	36.9	176.0
95.268	36.9	15.0
96.317	36.9	17.0
97.366	36.9	54.0
98.416	36.9	203.0
99.466	36.9	103.0
100.513	36.9	20.0
101.559	36.9	117.0
102.603	36.9	24.0
103.646	36.9	10.0
104.689	36.9	16.0
105.731	36.9	64.0
106.772	36.9	162.0
107.813	36.9	23.0
108.851	36.9	14.0
109.889	36.9	18.0
110.926	36.9	5.0
111.959	36.9	11.0
112.994	36.9	173.0
114.028	36.9	360.0
115.061	36.9	79.0
116.093	36.9	33.0
117.125	36.9	272.0
118.157	36.9	309.0
119.189	36.9	38.0
120.22	36.9	137.0
121.248	36.9	413.0
122.28	36.9	222.0
123.31	36.9	258.0
124.336	36.9	283.0
125.364	36.9	109.0
126.391	36.9	156.0
127.42	36.9	447.0
128.445	36.9	153.0
129.469	36.9	184.0
130.493	36.9	50.0
131.52	36.9	86.0
132.546	36.9	174.0
133.571	36.9	97.0
134.595	36.9	177.0
135.621	36.9	142.0
136.647	36.9	488.0
137.67	36.9	126.0
138.694	36.9	24.0
139.719	36.9	20.0
140.744	36.9	95.0
141.768	36.9	308.0
142.79	36.9	634.0
143.812	36.9	617.0
144.834	36.9	101.0
145.856	36.9	49.0
146.875	36.9	61.0
147.895	36.9	19.0
148.914	36.9	70.0
149.933	36.9	62.0
150.951	36.9	12.0
151.97	36.9	21.0
152.986	36.9	92.0
154.005	36.9	131.0
155.023	36.9	218.0
156.039	36.9	188.0
157.054	36.9	26.0
158.071	36.9	9.0
159.085	36.9	8.0
160.101	36.9	10.0
161.116	36.9	21.0
162.126	36.9	191.0
163.135	36.9	168.0
164.106	36.9	90.0
164.989	36.9	1174.0
165.743	36.9	3338.0
166.359	36.9	3033.0
166.85	36.9	1393.0
167.233	36.9	580.0
167.53	36.9	282.0
167.754	36.9	156.0
167.919	36.9	133.0
66.996	37.9	31.0
67.03	37.9	37.0
67.134	37.9	35.0
67.333	37.9	46.0
67.638	37.9	42.0
68.039	37.9	52.0
68.526	37.9	40.0
69.095	37.9	74.0
69.737	37.9	235.0
70.443	37.9	161.0
71.201	37.9	47.0
72.01	37.9	30.0
72.858	37.9	28.0
73.742	37.9	26.0
74.659	37.9	10.0
75.601	37.9	17.0
76.563	37.9	20.0
77.547	37.9	31.0
78.546	37.9	154.0
79.556	37.9	326.0
80.578	37.9	203.0
81.609	37.9	66.0
82.645	37.9	34.0
83.688	37.9	71.0
84.735	37.9	119.0
85.785	37.9	78.0
86.837	37.9	22.0
87.889	37.9	139.0
88.944	37.9	46.0
89.997	37.9	38.0
91.052	37.9	46.0
92.106	37.9	14.0
93.16	37.9	29.0
94.215	37.9	18.0
95.266	37.9	19.0
96.317	37.9	62.0
97.367	37.9	25.0
98.417	37.9	15.0
99.466	37.9	4.0
100.511	37.9	7.0
101.557	37.9	8.0
102.604	37.9	17.0
103.647	37.9	80.0
104.689	37.9	289.0
105.732	37.9	150.0
106.772	37.9	288.0
107.811	37.9	52.0
108.85	37.9	9.0
109.886	37.9	23.0
110.923	37.9	9.0
111.96	37.9	20.0
112.994	37.9	5.0
114.028	37.9	11.0
115.063	37.9	10.0
116.096	37.9	91.0
117.126	37.9	238.0
118.158	37.9	70.0
119.19	37.9	16.0
120.219	37.9	112.0
121.249	37.9	242.0
122.28	37.9	523.0
123.307	37.9	253.0
124.335	37.9	317.0
125.363	37.9	115.0
126.391	37.9	170.0
127.421	37.9	204.0
128.447	37.9	146.0
129.47	37.9	135.0
130.494	37.9	259.0
131.521	37.9	263.0
132.547	37.9	468.0
133.572	37.9	309.0
134.597	37.9	22.0
135.623	37.9	9.0
136.648	37.9	23.0
137.672	37.9	10.0
138.694	37.9	5.0
139.719	37.9	3.0
140.745	37.9	17.0
141.768	37.9	294.0
142.789	37.9	393.0
143.811	37.9	379.0
144.833	37.9	88.0
145.856	37.9	13.0
146.876	37.9	12.0
147.895	37.9	14.0
148.915	37.9	174.0
149.935	37.9	247.0
150.952	37.9	36.0
151.969	37.9	58.0
152.987	37.9	341.0
154.004	37.9	521.0
155.022	37.9	112.0
156.037	37.9	25.0
157.053	37.9	17.0
158.07	37.9	5.0
159.085	37.9	14.0
160.1	37.9	10.0
161.114	37.9	88.0
162.127	37.9	344.0
163.136	37.9	300.0
164.106	37.9	96.0
164.987	37.9	240.0
165.744	37.9	919.0
166.359	37.9	802.0
166.851	37.9	581.0
167.236	37.9	448.0
167.532	37.9	261.0
167.753	37.9	176.0
167.92	37.9	146.0
66.996	38.9	208.0
67.032	38.9	187.0
67.134	38.9	163.0
67.334	38.9	108.0
67.638	38.9	47.0
68.036	38.9	50.0
68.526	38.9	35.0
69.095	38.9	34.0
69.736	38.9	75.0
70.441	38.9	291.0
71.201	38.9	237.0
72.009	38.9	39.0
72.859	38.9	37.0
73.743	38.9	34.0
74.659	38.9	21.0
75.6	38.9	98.0
76.563	38.9	60.0
77.546	38.9	13.0
78.544	38.9	19.0
79.556	38.9	16.0
80.579	38.9	194.0
81.61	38.9	411.0
82.646	38.9	481.0
83.689	38.9	621.0
84.735	38.9	370.0
85.784	38.9	93.0
86.836	38.9	19.0
87.889	38.9	39.0
88.943	38.9	50.0
89.998	38.9	30.0
91.052	38.9	10.0
92.106	38.9	6.0
93.16	38.9	17.0
94.212	38.9	8.0
95.265	38.9	122.0
96.315	38.9	471.0
97.366	38.9	175.0
98.417	38.9	17.0
99.466	38.9	12.0
100.512	38.9	7.0
101.558	38.9	8.0
102.603	38.9	15.0
103.646	38.9	74.0
104.689	38.9	67.0
105.732	38.9	147.0
106.773	38.9	111.0
107.813	38.9	25.0
108.851	38.9	89.0
109.888	38.9	422.0
110.926	38.9	129.0
111.96	38.9	38.0
112.994	38.9	79.0
114.029	38.9	83.0
115.063	38.9	25.0
116.095	38.9	15.0
117.126	38.9	41.0
118.159	38.9	12.0
119.191	38.9	47.0
120.218	38.9	282.0
121.248	38.9	248.0
122.28	38.9	166.0
123.308	38.9	241.0
124.334	38.9	248.0
125.361	38.9	299.0
126.39	38.9	270.0
127.419	38.9	247.0
128.444	38.9	150.0
129.468	38.9	89.0
130.493	38.9	159.0
131.52	38.9	212.0
132.547	38.9	253.0
133.571	38.9	165.0
134.597	38.9	133.0
135.623	38.9	22.0
136.648	38.9	3.0
137.671	38.9	7.0
138.694	38.9	23.0
139.72	38.9	157.0
140.746	38.9	74.0
141.769	38.9	131.0
142.789	38.9	184.0
143.81	38.9	155.0
144.834	38.9	349.0
145.855	38.9	53.0
146.874	38.9	16.0
147.895	38.9	105.0
148.916	38.9	221.0
149.937	38.9	94.0
150.956	38.9	17.0
151.971	38.9	22.0
152.988	38.9	329.0
154.006	38.9	305.0
155.023	38.9	72.0
156.04	38.9	54.0
157.056	38.9	64.0
158.071	38.9	9.0
159.085	38.9	3.0
160.101	38.9	7.0
161.116	38.9	164.0
162.128	38.9	1891.0
163.136	38.9	959.0
164.105	38.9	340.0
164.988	38.9	121.0
165.745	38.9	319.0
166.359	38.9	460.0
166.85	38.9	360.0
167.234	38.9	260.0
167.53	38.9	172.0
167.753	38.9	142.0
167.922	38.9	117.0
66.996	39.9	144.0
67.032	39.9	123.0
67.134	39.9	93.0
67.333	39.9	64.0
67.638	39.9	40.0
68.037	39.9	43.0
68.526	39.9	42.0
69.095	39.9	37.0
69.737	39.9	42.0
70.441	39.9	78.0
71.2	39.9	47.0
72.009	39.9	37.0
72.858	39.9	22.0
73.743	39.9	24.0
74.658	39.9	37.0
75.599	39.9	146.0
76.564	39.9	81.0
77.548	39.9	39.0
78.546	39.9	20.0
79.559	39.9	12.0
80.581	39.9	96.0
81.612	39.9	126.0
82.648	39.9	93.0
83.689	39.9	168.0
84.737	39.9	130.0
85.785	39.9	262.0
86.837	39.9	84.0
87.89	39.9	53.0
88.945	39.9	47.0
89.998	39.9	54.0
91.051	39.9	17.0
92.106	39.9	12.0
93.16	39.9	50.0
94.215	39.9	77.0
95.266	39.9	17.0
96.317	39.9	23.0
97.367	39.9	20.0
98.417	39.9	14.0
99.464	39.9	11.0
100.512	39.9	13.0
101.558	39.9	8.0
102.603	39.9	12.0
103.646	39.9	21.0
104.689	39.9	181.0
105.732	39.9	310.0
106.77	39.9	572.0
107.808	39.9	118.0
108.848	39.9	14.0
109.885	39.9	40.0
110.923	39.9	73.0
111.959	39.9	261.0
112.994	39.9	306.0
114.03	39.9	272.0
115.064	39.9	66.0
116.094	39.9	8.0
117.125	39.9	10.0
118.159	39.9	8.0
119.19	39.9	15.0
120.217	39.9	85.0
121.248	39.9	286.0
122.279	39.9	196.0
123.308	39.9	199.0
124.337	39.9	283.0
125.364	39.9	723.0
126.391	39.9	475.0
127.42	39.9	272.0
128.447	39.9	210.0
129.472	39.9	105.0
130.494	39.9	152.0
131.521	39.9	325.0
132.549	39.9	178.0
133.572	39.9	42.0
134.597	39.9	17.0
135.624	39.9	8.0
136.649	39.9	9.0
137.672	39.9	11.0
138.696	39.9	6.0
139.722	39.9	79.0
140.745	39.9	212.0
141.767	39.9	96.0
142.789	39.9	138.0
143.811	39.9	160.0
144.834	39.9	189.0
145.857	39.9	65.0
146.876	39.9	219.0
147.897	39.9	402.0
148.917	39.9	346.0
149.936	39.9	145.0
150.954	39.9	64.0
151.972	39.9	19.0
152.99	39.9	17.0
154.007	39.9	12.0
155.024	39.9	13.0
156.04	39.9	11.0
157.055	39.9	12.0
158.07	39.9	35.0
159.085	39.9	81.0
160.1	39.9	23.0
161.113	39.9	15.0
162.126	39.9	128.0
163.134	39.9	536.0
164.105	39.9	240.0
164.986	39.9	301.0
165.742	39.9	224.0
166.358	39.9	155.0
166.849	39.9	108.0
167.233	39.9	56.0
167.528	39.9	43.0
167.752	39.9	28.0
167.922	39.9	26.0
66.997	40.9	47.0
67.031	40.9	61.0
67.135	40.9	58.0
67.334	40.9	89.0
67.638	40.9	124.0
68.036	40.9	86.0
68.525	40.9	48.0
69.095	40.9	28.0
69.737	40.9	21.0
70.442	40.9	29.0
71.201	40.9	38.0
72.01	40.9	30.0
72.857	40.9	36.0
73.742	40.9	62.0
74.659	40.9	87.0
75.6	40.9	172.0
76.564	40.9	406.0
77.547	40.9	676.0
78.545	40.9	349.0
79.557	40.9	191.0
[truncated: 9,000 more rows]
