# Supplementary material for: Multimodal dynamic and unclonable anti-counterfeiting using robust diamond microparticles on heterogeneous substrate
Source: Nat Commun. 2023 May 2;14:2507. doi: 10.1038/s41467-023-38178-1 (PMC10154296; doi:10.1038/s41467-023-38178-1)
Supplement: Supplementary file 3 — Source Data [file 41467_2023_38178_MOESM3_ESM.zip › Source Data/Fig 4/23_2.txt]

66.997	22.9	55.0
67.032	22.9	62.0
67.136	22.9	51.0
67.335	22.9	72.0
67.639	22.9	54.0
68.037	22.9	24.0
68.524	22.9	24.0
69.095	22.9	15.0
69.736	22.9	13.0
70.441	22.9	13.0
71.2	22.9	16.0
72.008	22.9	10.0
72.858	22.9	7.0
73.744	22.9	13.0
74.659	22.9	15.0
75.602	22.9	14.0
76.567	22.9	16.0
77.55	22.9	7.0
78.55	22.9	17.0
79.562	22.9	64.0
80.584	22.9	24.0
81.615	22.9	10.0
82.654	22.9	7.0
83.696	22.9	7.0
84.742	22.9	6.0
85.793	22.9	8.0
86.845	22.9	10.0
87.898	22.9	224.0
88.953	22.9	102.0
90.008	22.9	60.0
91.061	22.9	69.0
92.115	22.9	17.0
93.17	22.9	22.0
94.224	22.9	17.0
95.275	22.9	202.0
96.324	22.9	351.0
97.376	22.9	165.0
98.424	22.9	14.0
99.472	22.9	11.0
100.519	22.9	21.0
101.564	22.9	136.0
102.609	22.9	318.0
103.655	22.9	74.0
104.697	22.9	13.0
105.739	22.9	16.0
106.78	22.9	133.0
107.818	22.9	177.0
108.857	22.9	16.0
109.893	22.9	8.0
110.93	22.9	104.0
111.965	22.9	234.0
112.999	22.9	24.0
114.034	22.9	8.0
115.069	22.9	57.0
116.099	22.9	225.0
117.131	22.9	292.0
118.164	22.9	65.0
119.196	22.9	12.0
120.226	22.9	16.0
121.255	22.9	20.0
122.287	22.9	102.0
123.315	22.9	105.0
124.344	22.9	44.0
125.372	22.9	164.0
126.399	22.9	232.0
127.429	22.9	358.0
128.455	22.9	125.0
129.48	22.9	58.0
130.504	22.9	15.0
131.532	22.9	10.0
132.558	22.9	26.0
133.583	22.9	130.0
134.607	22.9	175.0
135.633	22.9	225.0
136.659	22.9	181.0
137.683	22.9	105.0
138.706	22.9	33.0
139.729	22.9	204.0
140.753	22.9	296.0
141.777	22.9	184.0
142.798	22.9	125.0
143.818	22.9	147.0
144.842	22.9	151.0
145.863	22.9	33.0
146.882	22.9	9.0
147.902	22.9	9.0
148.925	22.9	10.0
149.944	22.9	17.0
150.962	22.9	11.0
151.979	22.9	68.0
152.994	22.9	71.0
154.012	22.9	345.0
155.029	22.9	353.0
156.046	22.9	341.0
157.063	22.9	51.0
158.079	22.9	66.0
159.094	22.9	174.0
160.109	22.9	31.0
161.123	22.9	38.0
162.136	22.9	281.0
163.146	22.9	2132.0
164.116	22.9	1415.0
164.999	22.9	1388.0
165.755	22.9	1173.0
166.373	22.9	480.0
166.864	22.9	191.0
167.25	22.9	174.0
167.546	22.9	115.0
167.768	22.9	163.0
167.935	22.9	187.0
66.995	23.9	21.0
67.029	23.9	15.0
67.133	23.9	18.0
67.334	23.9	11.0
67.638	23.9	8.0
68.036	23.9	16.0
68.523	23.9	20.0
69.09	23.9	18.0
69.731	23.9	18.0
70.436	23.9	19.0
71.195	23.9	97.0
72.002	23.9	199.0
72.851	23.9	47.0
73.736	23.9	14.0
74.651	23.9	7.0
75.593	23.9	19.0
76.557	23.9	21.0
77.54	23.9	11.0
78.538	23.9	14.0
79.55	23.9	18.0
80.574	23.9	9.0
81.606	23.9	16.0
82.643	23.9	191.0
83.687	23.9	283.0
84.735	23.9	48.0
85.785	23.9	27.0
86.835	23.9	47.0
87.887	23.9	76.0
88.942	23.9	85.0
89.997	23.9	13.0
91.052	23.9	13.0
92.107	23.9	7.0
93.162	23.9	59.0
94.216	23.9	305.0
95.267	23.9	180.0
96.318	23.9	288.0
97.369	23.9	88.0
98.418	23.9	23.0
99.467	23.9	7.0
100.514	23.9	12.0
101.559	23.9	192.0
102.604	23.9	280.0
103.648	23.9	65.0
104.692	23.9	9.0
105.733	23.9	2.0
106.774	23.9	34.0
107.813	23.9	43.0
108.852	23.9	6.0
109.89	23.9	8.0
110.926	23.9	35.0
111.961	23.9	90.0
112.997	23.9	32.0
114.033	23.9	21.0
115.066	23.9	10.0
116.098	23.9	237.0
117.131	23.9	1011.0
118.163	23.9	146.0
119.194	23.9	15.0
120.224	23.9	12.0
121.253	23.9	8.0
122.284	23.9	11.0
123.314	23.9	10.0
124.342	23.9	10.0
125.368	23.9	19.0
126.397	23.9	85.0
127.427	23.9	303.0
128.453	23.9	269.0
129.477	23.9	195.0
130.503	23.9	32.0
131.531	23.9	7.0
132.556	23.9	20.0
133.581	23.9	86.0
134.607	23.9	140.0
135.632	23.9	394.0
136.657	23.9	689.0
137.681	23.9	691.0
138.704	23.9	308.0
139.727	23.9	51.0
140.753	23.9	82.0
141.777	23.9	193.0
142.799	23.9	84.0
143.82	23.9	223.0
144.843	23.9	479.0
145.864	23.9	231.0
146.883	23.9	20.0
147.903	23.9	11.0
148.921	23.9	4.0
149.941	23.9	8.0
150.96	23.9	7.0
151.979	23.9	15.0
152.997	23.9	628.0
154.013	23.9	1187.0
155.03	23.9	370.0
156.046	23.9	156.0
157.061	23.9	20.0
158.076	23.9	62.0
159.092	23.9	163.0
160.108	23.9	223.0
161.121	23.9	148.0
162.133	23.9	347.0
163.142	23.9	2310.0
164.111	23.9	922.0
164.996	23.9	932.0
165.752	23.9	1211.0
166.366	23.9	723.0
166.859	23.9	394.0
167.244	23.9	279.0
167.538	23.9	254.0
167.761	23.9	210.0
167.929	23.9	215.0
66.996	24.9	16.0
67.031	24.9	19.0
67.134	24.9	12.0
67.333	24.9	25.0
67.636	24.9	33.0
68.035	24.9	21.0
68.522	24.9	17.0
69.091	24.9	20.0
69.733	24.9	19.0
70.436	24.9	102.0
71.194	24.9	377.0
72.003	24.9	434.0
72.851	24.9	133.0
73.735	24.9	17.0
74.65	24.9	17.0
75.593	24.9	185.0
76.555	24.9	143.0
77.537	24.9	33.0
78.537	24.9	285.0
79.551	24.9	120.0
80.574	24.9	24.0
81.606	24.9	13.0
82.644	24.9	137.0
83.686	24.9	347.0
84.733	24.9	76.0
85.783	24.9	176.0
86.834	24.9	340.0
87.888	24.9	28.0
88.944	24.9	14.0
89.998	24.9	14.0
91.052	24.9	23.0
92.106	24.9	36.0
93.16	24.9	14.0
94.214	24.9	105.0
95.266	24.9	46.0
96.317	24.9	18.0
97.366	24.9	16.0
98.417	24.9	6.0
99.466	24.9	5.0
100.511	24.9	6.0
101.558	24.9	8.0
102.604	24.9	33.0
103.648	24.9	80.0
104.691	24.9	34.0
105.734	24.9	17.0
106.775	24.9	9.0
107.812	24.9	6.0
108.851	24.9	21.0
109.889	24.9	165.0
110.926	24.9	199.0
111.961	24.9	457.0
112.997	24.9	439.0
114.033	24.9	361.0
115.066	24.9	317.0
116.098	24.9	35.0
117.13	24.9	39.0
118.163	24.9	23.0
119.194	24.9	8.0
120.223	24.9	11.0
121.254	24.9	27.0
122.284	24.9	111.0
123.313	24.9	22.0
124.343	24.9	6.0
125.369	24.9	6.0
126.396	24.9	36.0
127.425	24.9	193.0
128.453	24.9	530.0
129.478	24.9	563.0
130.505	24.9	57.0
131.532	24.9	10.0
132.557	24.9	5.0
133.582	24.9	41.0
134.607	24.9	101.0
135.633	24.9	278.0
136.658	24.9	398.0
137.682	24.9	433.0
138.704	24.9	255.0
139.73	24.9	42.0
140.754	24.9	11.0
141.777	24.9	107.0
142.799	24.9	103.0
143.819	24.9	100.0
144.843	24.9	877.0
145.865	24.9	698.0
146.884	24.9	77.0
147.904	24.9	14.0
148.925	24.9	4.0
149.944	24.9	7.0
150.961	24.9	6.0
151.977	24.9	40.0
152.995	24.9	268.0
154.013	24.9	974.0
155.031	24.9	562.0
156.046	24.9	184.0
157.061	24.9	35.0
158.077	24.9	29.0
159.093	24.9	102.0
160.107	24.9	224.0
161.121	24.9	279.0
162.134	24.9	66.0
163.142	24.9	875.0
164.111	24.9	2080.0
164.995	24.9	1697.0
165.751	24.9	1031.0
166.367	24.9	849.0
166.859	24.9	495.0
167.243	24.9	314.0
167.537	24.9	229.0
167.76	24.9	185.0
167.926	24.9	119.0
66.996	25.9	51.0
67.032	25.9	31.0
67.135	25.9	31.0
67.335	25.9	16.0
67.639	25.9	14.0
68.037	25.9	17.0
68.524	25.9	22.0
69.092	25.9	20.0
69.734	25.9	30.0
70.437	25.9	22.0
71.194	25.9	102.0
72.002	25.9	147.0
72.85	25.9	35.0
73.734	25.9	18.0
74.65	25.9	19.0
75.593	25.9	18.0
76.556	25.9	17.0
77.54	25.9	11.0
78.54	25.9	18.0
79.553	25.9	19.0
80.575	25.9	14.0
81.608	25.9	10.0
82.646	25.9	12.0
83.688	25.9	19.0
84.737	25.9	16.0
85.787	25.9	5.0
86.839	25.9	14.0
87.892	25.9	14.0
88.946	25.9	29.0
90.0	25.9	181.0
91.053	25.9	107.0
92.108	25.9	163.0
93.163	25.9	169.0
94.216	25.9	329.0
95.269	25.9	290.0
96.32	25.9	65.0
97.37	25.9	13.0
98.42	25.9	9.0
99.468	25.9	8.0
100.514	25.9	11.0
101.561	25.9	9.0
102.608	25.9	23.0
103.652	25.9	239.0
104.694	25.9	287.0
105.737	25.9	372.0
106.777	25.9	59.0
107.816	25.9	12.0
108.856	25.9	47.0
109.893	25.9	285.0
110.929	25.9	221.0
111.964	25.9	113.0
113.0	25.9	76.0
114.034	25.9	47.0
115.069	25.9	78.0
116.101	25.9	223.0
117.133	25.9	89.0
118.166	25.9	9.0
119.199	25.9	14.0
120.229	25.9	12.0
121.257	25.9	81.0
122.288	25.9	232.0
123.317	25.9	76.0
124.345	25.9	10.0
125.373	25.9	14.0
126.401	25.9	91.0
127.428	25.9	334.0
128.455	25.9	224.0
129.482	25.9	96.0
130.508	25.9	35.0
131.534	25.9	10.0
132.56	25.9	67.0
133.584	25.9	70.0
134.609	25.9	22.0
135.635	25.9	103.0
136.662	25.9	335.0
137.686	25.9	317.0
138.708	25.9	186.0
139.734	25.9	17.0
140.759	25.9	12.0
141.78	25.9	22.0
142.802	25.9	75.0
143.824	25.9	25.0
144.847	25.9	132.0
145.867	25.9	132.0
146.886	25.9	23.0
147.906	25.9	14.0
148.925	25.9	11.0
149.946	25.9	3.0
150.965	25.9	6.0
151.982	25.9	4.0
152.999	25.9	9.0
154.017	25.9	29.0
155.035	25.9	31.0
156.05	25.9	24.0
157.065	25.9	52.0
158.08	25.9	34.0
159.095	25.9	32.0
160.11	25.9	64.0
161.124	25.9	171.0
162.136	25.9	396.0
163.144	25.9	490.0
164.113	25.9	2114.0
164.997	25.9	2997.0
165.754	25.9	2877.0
166.37	25.9	1886.0
166.86	25.9	919.0
167.244	25.9	414.0
167.54	25.9	208.0
167.762	25.9	130.0
167.928	25.9	92.0
66.996	26.9	86.0
67.028	26.9	66.0
67.13	26.9	58.0
67.33	26.9	34.0
67.635	26.9	24.0
68.035	26.9	16.0
68.522	26.9	13.0
69.091	26.9	19.0
69.732	26.9	15.0
70.436	26.9	35.0
71.194	26.9	234.0
72.002	26.9	358.0
72.851	26.9	86.0
73.735	26.9	15.0
74.649	26.9	19.0
75.59	26.9	13.0
76.554	26.9	15.0
77.535	26.9	7.0
78.533	26.9	12.0
79.545	26.9	8.0
80.568	26.9	14.0
81.6	26.9	10.0
82.638	26.9	94.0
83.682	26.9	214.0
84.728	26.9	180.0
85.778	26.9	79.0
86.831	26.9	16.0
87.883	26.9	8.0
88.937	26.9	18.0
89.991	26.9	203.0
91.047	26.9	79.0
92.101	26.9	111.0
93.155	26.9	66.0
94.21	26.9	37.0
95.261	26.9	175.0
96.311	26.9	244.0
97.361	26.9	54.0
98.413	26.9	7.0
99.461	26.9	4.0
100.508	26.9	10.0
101.555	26.9	9.0
102.6	26.9	6.0
103.644	26.9	15.0
104.687	26.9	78.0
105.729	26.9	306.0
106.769	26.9	115.0
107.81	26.9	183.0
108.849	26.9	70.0
109.886	26.9	23.0
110.923	26.9	23.0
111.958	26.9	18.0
112.991	26.9	9.0
114.027	26.9	21.0
115.062	26.9	6.0
116.094	26.9	26.0
117.126	26.9	23.0
118.159	26.9	122.0
119.192	26.9	213.0
120.222	26.9	28.0
121.251	26.9	54.0
122.283	26.9	146.0
123.312	26.9	185.0
124.34	26.9	32.0
125.368	26.9	270.0
126.396	26.9	226.0
127.423	26.9	312.0
128.45	26.9	343.0
129.476	26.9	143.0
130.502	26.9	192.0
131.528	26.9	165.0
132.555	26.9	227.0
133.579	26.9	183.0
134.604	26.9	197.0
135.629	26.9	359.0
136.654	26.9	163.0
137.68	26.9	146.0
138.703	26.9	91.0
139.728	26.9	79.0
140.752	26.9	178.0
141.776	26.9	67.0
142.798	26.9	37.0
143.818	26.9	27.0
144.841	26.9	32.0
145.863	26.9	59.0
146.882	26.9	9.0
147.9	26.9	10.0
148.922	26.9	8.0
149.943	26.9	14.0
150.961	26.9	45.0
151.978	26.9	22.0
152.996	26.9	16.0
154.012	26.9	11.0
155.03	26.9	13.0
156.047	26.9	6.0
157.061	26.9	8.0
158.075	26.9	15.0
159.089	26.9	10.0
160.106	26.9	34.0
161.12	26.9	290.0
162.131	26.9	471.0
163.139	26.9	260.0
164.109	26.9	146.0
164.993	26.9	446.0
165.749	26.9	511.0
166.363	26.9	214.0
166.853	26.9	110.0
167.237	26.9	76.0
167.531	26.9	97.0
167.753	26.9	116.0
167.922	26.9	196.0
66.994	27.9	357.0
67.029	27.9	348.0
67.132	27.9	287.0
67.333	27.9	274.0
67.637	27.9	134.0
68.036	27.9	77.0
68.524	27.9	21.0
69.093	27.9	22.0
69.734	27.9	11.0
70.437	27.9	19.0
71.195	27.9	23.0
72.002	27.9	34.0
72.851	27.9	19.0
73.735	27.9	13.0
74.65	27.9	12.0
75.591	27.9	13.0
76.555	27.9	10.0
77.538	27.9	13.0
78.537	27.9	14.0
79.55	27.9	15.0
80.574	27.9	21.0
81.605	27.9	20.0
82.641	27.9	9.0
83.684	27.9	36.0
84.732	27.9	143.0
85.782	27.9	74.0
86.833	27.9	14.0
87.885	27.9	17.0
88.939	27.9	4.0
89.996	27.9	8.0
91.051	27.9	11.0
92.106	27.9	24.0
93.161	27.9	183.0
94.215	27.9	52.0
95.265	27.9	103.0
96.315	27.9	440.0
97.365	27.9	104.0
98.416	27.9	14.0
99.464	27.9	12.0
100.51	27.9	9.0
101.558	27.9	4.0
102.604	27.9	7.0
103.647	27.9	5.0
104.69	27.9	72.0
105.733	27.9	187.0
106.773	27.9	518.0
107.812	27.9	584.0
108.852	27.9	263.0
109.89	27.9	13.0
110.927	27.9	7.0
111.962	27.9	15.0
112.998	27.9	11.0
114.034	27.9	35.0
115.068	27.9	13.0
116.1	27.9	13.0
117.131	27.9	124.0
118.164	27.9	107.0
119.194	27.9	24.0
120.224	27.9	9.0
121.255	27.9	84.0
122.286	27.9	351.0
123.316	27.9	152.0
124.343	27.9	51.0
125.371	27.9	148.0
126.4	27.9	399.0
127.427	27.9	311.0
128.453	27.9	327.0
129.48	27.9	434.0
130.504	27.9	245.0
131.532	27.9	199.0
132.559	27.9	204.0
133.583	27.9	313.0
134.608	27.9	199.0
135.636	27.9	220.0
136.661	27.9	134.0
137.683	27.9	276.0
138.707	27.9	277.0
139.731	27.9	243.0
140.755	27.9	244.0
141.779	27.9	215.0
142.801	27.9	351.0
143.821	27.9	233.0
144.844	27.9	38.0
145.866	27.9	57.0
146.886	27.9	66.0
147.906	27.9	36.0
148.925	27.9	4.0
149.944	27.9	60.0
150.962	27.9	245.0
151.977	27.9	65.0
152.994	27.9	59.0
154.014	27.9	14.0
155.031	27.9	10.0
156.047	27.9	131.0
157.062	27.9	263.0
158.077	27.9	66.0
159.093	27.9	16.0
160.108	27.9	241.0
161.122	27.9	801.0
162.135	27.9	252.0
163.143	27.9	133.0
164.111	27.9	61.0
164.995	27.9	18.0
165.752	27.9	22.0
166.367	27.9	19.0
166.858	27.9	22.0
167.242	27.9	11.0
167.536	27.9	13.0
167.758	27.9	19.0
167.925	27.9	20.0
66.997	28.9	87.0
67.032	28.9	79.0
67.134	28.9	74.0
67.333	28.9	93.0
67.637	28.9	54.0
68.038	28.9	34.0
68.525	28.9	21.0
69.094	28.9	19.0
69.736	28.9	21.0
70.439	28.9	31.0
71.196	28.9	18.0
72.002	28.9	18.0
72.851	28.9	19.0
73.736	28.9	150.0
74.652	28.9	428.0
75.594	28.9	320.0
76.557	28.9	70.0
77.539	28.9	158.0
78.538	28.9	107.0
79.551	28.9	27.0
80.572	28.9	216.0
81.606	28.9	80.0
82.645	28.9	23.0
83.687	28.9	45.0
84.735	28.9	23.0
85.785	28.9	29.0
86.837	28.9	38.0
87.89	28.9	47.0
88.944	28.9	43.0
89.999	28.9	102.0
91.055	28.9	20.0
92.109	28.9	10.0
93.162	28.9	17.0
94.215	28.9	16.0
95.268	28.9	5.0
96.319	28.9	22.0
97.367	28.9	52.0
98.418	28.9	124.0
99.467	28.9	20.0
100.514	28.9	7.0
101.561	28.9	14.0
102.607	28.9	8.0
103.651	28.9	10.0
104.694	28.9	10.0
105.735	28.9	64.0
106.776	28.9	276.0
107.816	28.9	204.0
108.855	28.9	142.0
109.892	28.9	27.0
110.929	28.9	181.0
111.966	28.9	241.0
113.001	28.9	19.0
114.036	28.9	14.0
115.071	28.9	37.0
116.103	28.9	97.0
117.134	28.9	277.0
118.166	28.9	358.0
119.198	28.9	79.0
120.227	28.9	10.0
121.256	28.9	34.0
122.288	28.9	71.0
123.318	28.9	66.0
124.345	28.9	337.0
125.373	28.9	424.0
126.404	28.9	289.0
127.432	28.9	36.0
128.459	28.9	130.0
129.484	28.9	277.0
130.509	28.9	224.0
131.536	28.9	270.0
132.562	28.9	289.0
133.586	28.9	215.0
134.611	28.9	232.0
135.637	28.9	224.0
136.663	28.9	215.0
137.687	28.9	111.0
138.71	28.9	152.0
139.736	28.9	181.0
140.758	28.9	166.0
141.78	28.9	292.0
142.803	28.9	212.0
143.824	28.9	202.0
144.848	28.9	95.0
145.868	28.9	190.0
146.887	28.9	263.0
147.908	28.9	425.0
148.928	28.9	97.0
149.948	28.9	34.0
150.966	28.9	21.0
151.982	28.9	11.0
152.999	28.9	15.0
154.018	28.9	35.0
155.036	28.9	18.0
156.052	28.9	139.0
157.066	28.9	351.0
158.08	28.9	89.0
159.095	28.9	16.0
160.11	28.9	12.0
161.125	28.9	70.0
162.137	28.9	83.0
163.145	28.9	48.0
164.114	28.9	16.0
164.997	28.9	4.0
165.754	28.9	13.0
166.368	28.9	13.0
166.858	28.9	15.0
167.241	28.9	8.0
167.538	28.9	6.0
167.762	28.9	13.0
167.927	28.9	9.0
66.996	29.9	174.0
67.033	29.9	222.0
67.136	29.9	224.0
67.335	29.9	222.0
67.64	29.9	202.0
68.038	29.9	253.0
68.525	29.9	383.0
69.093	29.9	153.0
69.735	29.9	29.0
70.439	29.9	25.0
71.196	29.9	28.0
72.004	29.9	21.0
72.853	29.9	26.0
73.737	29.9	280.0
74.653	29.9	602.0
75.594	29.9	306.0
76.556	29.9	219.0
77.538	29.9	138.0
78.538	29.9	59.0
79.55	29.9	14.0
80.572	29.9	7.0
81.605	29.9	13.0
82.643	29.9	172.0
83.686	29.9	636.0
84.734	29.9	296.0
85.785	29.9	299.0
86.839	29.9	377.0
87.89	29.9	285.0
88.945	29.9	70.0
90.001	29.9	131.0
91.054	29.9	37.0
92.108	29.9	9.0
93.162	29.9	8.0
94.215	29.9	13.0
95.267	29.9	67.0
96.317	29.9	72.0
97.369	29.9	37.0
98.419	29.9	98.0
99.468	29.9	54.0
100.516	29.9	122.0
101.562	29.9	329.0
102.607	29.9	82.0
103.65	29.9	10.0
104.692	29.9	6.0
105.734	29.9	7.0
106.776	29.9	38.0
107.816	29.9	37.0
108.856	29.9	87.0
109.894	29.9	59.0
110.931	29.9	120.0
111.966	29.9	135.0
112.999	29.9	13.0
114.035	29.9	8.0
115.071	29.9	68.0
116.102	29.9	154.0
117.134	29.9	115.0
118.169	29.9	471.0
119.201	29.9	619.0
120.229	29.9	38.0
121.258	29.9	171.0
122.289	29.9	240.0
123.317	29.9	47.0
124.344	29.9	159.0
125.372	29.9	141.0
126.402	29.9	26.0
127.431	29.9	40.0
128.456	29.9	301.0
129.481	29.9	173.0
130.508	29.9	194.0
131.534	29.9	183.0
132.561	29.9	257.0
133.586	29.9	283.0
134.611	29.9	226.0
135.637	29.9	376.0
136.663	29.9	392.0
137.687	29.9	149.0
138.71	29.9	160.0
139.736	29.9	157.0
140.761	29.9	162.0
141.782	29.9	223.0
142.804	29.9	404.0
143.827	29.9	403.0
144.85	29.9	167.0
145.87	29.9	185.0
146.889	29.9	248.0
147.909	29.9	160.0
148.929	29.9	231.0
149.947	29.9	536.0
150.965	29.9	212.0
151.983	29.9	32.0
153.0	29.9	12.0
154.017	29.9	34.0
155.034	29.9	28.0
156.051	29.9	9.0
157.066	29.9	34.0
158.082	29.9	154.0
159.099	29.9	67.0
160.113	29.9	22.0
161.125	29.9	104.0
162.139	29.9	503.0
163.146	29.9	366.0
164.115	29.9	78.0
164.999	29.9	49.0
165.756	29.9	35.0
166.369	29.9	10.0
166.858	29.9	16.0
167.243	29.9	17.0
167.537	29.9	17.0
167.759	29.9	14.0
167.926	29.9	12.0
66.996	30.9	249.0
67.032	30.9	232.0
67.134	30.9	278.0
67.332	30.9	405.0
67.638	30.9	302.0
68.037	30.9	146.0
68.524	30.9	72.0
69.093	30.9	39.0
69.735	30.9	19.0
70.439	30.9	18.0
71.197	30.9	22.0
72.005	30.9	30.0
72.854	30.9	37.0
73.737	30.9	69.0
74.652	30.9	82.0
75.592	30.9	78.0
76.555	30.9	189.0
77.537	30.9	200.0
78.536	30.9	75.0
79.548	30.9	197.0
80.572	30.9	128.0
81.604	30.9	19.0
82.64	30.9	15.0
83.683	30.9	77.0
84.731	30.9	68.0
85.781	30.9	57.0
86.832	30.9	21.0
87.886	30.9	25.0
88.941	30.9	213.0
89.995	30.9	85.0
91.049	30.9	16.0
92.103	30.9	6.0
93.156	30.9	5.0
94.211	30.9	15.0
95.264	30.9	84.0
96.314	30.9	100.0
97.364	30.9	46.0
98.415	30.9	125.0
99.464	30.9	165.0
100.512	30.9	635.0
101.559	30.9	328.0
102.604	30.9	81.0
103.646	30.9	15.0
104.689	30.9	34.0
105.733	30.9	23.0
106.772	30.9	10.0
107.811	30.9	21.0
108.85	30.9	176.0
109.888	30.9	106.0
110.926	30.9	9.0
111.963	30.9	20.0
112.998	30.9	17.0
114.032	30.9	7.0
115.066	30.9	3.0
116.1	30.9	11.0
117.131	30.9	44.0
118.163	30.9	283.0
119.194	30.9	178.0
120.224	30.9	69.0
121.255	30.9	215.0
122.286	30.9	123.0
123.316	30.9	54.0
124.344	30.9	236.0
125.371	30.9	172.0
126.399	30.9	39.0
127.428	30.9	72.0
128.455	30.9	212.0
129.48	30.9	206.0
130.505	30.9	253.0
131.53	30.9	291.0
132.557	30.9	142.0
133.583	30.9	268.0
134.609	30.9	257.0
135.635	30.9	166.0
136.659	30.9	97.0
137.684	30.9	113.0
138.708	30.9	199.0
139.733	30.9	154.0
140.757	30.9	126.0
141.78	30.9	104.0
142.801	30.9	198.0
143.823	30.9	235.0
144.846	30.9	473.0
145.868	30.9	250.0
146.887	30.9	133.0
147.907	30.9	47.0
148.927	30.9	233.0
149.945	30.9	330.0
150.964	30.9	166.0
151.982	30.9	315.0
152.999	30.9	128.0
154.016	30.9	11.0
155.034	30.9	35.0
156.049	30.9	86.0
157.062	30.9	42.0
158.078	30.9	117.0
159.094	30.9	154.0
160.108	30.9	29.0
161.12	30.9	92.0
162.133	30.9	207.0
163.143	30.9	213.0
164.111	30.9	223.0
164.995	30.9	282.0
165.75	30.9	218.0
166.365	30.9	149.0
166.857	30.9	211.0
167.24	30.9	252.0
167.536	30.9	374.0
167.758	30.9	427.0
167.925	30.9	527.0
66.996	31.9	21.0
67.031	31.9	16.0
67.134	31.9	25.0
67.333	31.9	27.0
67.637	31.9	32.0
68.035	31.9	31.0
68.523	31.9	112.0
69.093	31.9	307.0
69.736	31.9	312.0
70.439	31.9	158.0
71.199	31.9	42.0
72.006	31.9	28.0
72.855	31.9	39.0
73.739	31.9	126.0
74.654	31.9	40.0
75.594	31.9	23.0
76.556	31.9	124.0
77.539	31.9	291.0
78.536	31.9	310.0
79.548	31.9	160.0
80.572	31.9	61.0
81.604	31.9	9.0
82.64	31.9	8.0
83.683	31.9	5.0
84.73	31.9	10.0
85.782	31.9	29.0
86.833	31.9	53.0
87.886	31.9	12.0
88.941	31.9	102.0
89.995	31.9	61.0
91.051	31.9	10.0
92.105	31.9	9.0
93.157	31.9	6.0
94.211	31.9	10.0
95.264	31.9	128.0
96.314	31.9	110.0
97.365	31.9	17.0
98.415	31.9	14.0
99.463	31.9	24.0
100.51	31.9	112.0
101.557	31.9	186.0
102.604	31.9	75.0
103.647	31.9	37.0
104.689	31.9	260.0
105.732	31.9	148.0
106.773	31.9	15.0
107.811	31.9	6.0
108.851	31.9	6.0
109.89	31.9	10.0
110.927	31.9	64.0
111.962	31.9	369.0
112.999	31.9	211.0
114.033	31.9	20.0
115.066	31.9	5.0
116.099	31.9	8.0
117.128	31.9	10.0
118.16	31.9	17.0
119.194	31.9	75.0
120.225	31.9	236.0
121.255	31.9	328.0
122.285	31.9	300.0
123.316	31.9	287.0
124.343	31.9	218.0
125.369	31.9	236.0
126.4	31.9	305.0
127.43	31.9	253.0
128.455	31.9	199.0
129.481	31.9	180.0
130.505	31.9	188.0
131.533	31.9	297.0
132.56	31.9	304.0
133.585	31.9	159.0
134.609	31.9	302.0
135.634	31.9	96.0
136.661	31.9	17.0
137.685	31.9	42.0
138.708	31.9	69.0
139.732	31.9	180.0
140.757	31.9	234.0
141.78	31.9	190.0
142.803	31.9	319.0
143.825	31.9	344.0
144.847	31.9	183.0
145.868	31.9	57.0
146.888	31.9	17.0
147.907	31.9	11.0
148.927	31.9	15.0
149.947	31.9	20.0
150.964	31.9	29.0
151.98	31.9	71.0
152.999	31.9	44.0
154.018	31.9	95.0
155.033	31.9	261.0
156.048	31.9	318.0
157.064	31.9	119.0
158.079	31.9	15.0
159.094	31.9	13.0
160.11	31.9	10.0
161.124	31.9	18.0
162.135	31.9	26.0
163.143	31.9	131.0
164.113	31.9	278.0
164.995	31.9	503.0
165.75	31.9	404.0
166.364	31.9	471.0
166.856	31.9	386.0
167.24	31.9	215.0
167.535	31.9	283.0
167.757	31.9	315.0
167.924	31.9	396.0
66.996	32.9	20.0
67.031	32.9	32.0
67.134	32.9	22.0
67.332	32.9	28.0
67.637	32.9	36.0
68.037	32.9	118.0
68.526	32.9	461.0
69.095	32.9	480.0
69.736	32.9	400.0
70.44	32.9	463.0
71.2	32.9	98.0
72.006	32.9	23.0
72.855	32.9	40.0
73.741	32.9	25.0
74.655	32.9	16.0
75.594	32.9	11.0
76.558	32.9	72.0
77.54	32.9	334.0
78.536	32.9	501.0
79.547	32.9	161.0
80.571	32.9	36.0
81.603	32.9	11.0
82.641	32.9	15.0
83.684	32.9	6.0
84.731	32.9	13.0
85.78	32.9	85.0
86.831	32.9	122.0
87.885	32.9	15.0
88.941	32.9	10.0
89.995	32.9	7.0
91.049	32.9	11.0
92.103	32.9	7.0
93.157	32.9	10.0
94.21	32.9	8.0
95.263	32.9	4.0
96.314	32.9	16.0
97.364	32.9	18.0
98.414	32.9	24.0
99.463	32.9	32.0
100.51	32.9	42.0
101.556	32.9	179.0
102.603	32.9	241.0
103.647	32.9	23.0
104.69	32.9	9.0
105.731	32.9	10.0
106.772	32.9	13.0
107.813	32.9	13.0
108.851	32.9	7.0
109.89	32.9	7.0
110.928	32.9	56.0
111.96	32.9	154.0
112.995	32.9	97.0
114.032	32.9	25.0
115.066	32.9	8.0
116.098	32.9	9.0
117.13	32.9	9.0
118.164	32.9	4.0
119.193	32.9	29.0
120.224	32.9	304.0
121.256	32.9	230.0
122.287	32.9	39.0
123.316	32.9	50.0
124.344	32.9	322.0
125.372	32.9	182.0
126.4	32.9	79.0
127.429	32.9	122.0
128.456	32.9	124.0
129.481	32.9	82.0
130.506	32.9	12.0
131.534	32.9	84.0
132.56	32.9	300.0
133.584	32.9	198.0
134.609	32.9	39.0
135.637	32.9	34.0
136.661	32.9	77.0
137.683	32.9	151.0
138.708	32.9	169.0
139.732	32.9	257.0
140.755	32.9	212.0
141.778	32.9	169.0
142.8	32.9	327.0
143.824	32.9	250.0
144.847	32.9	318.0
145.867	32.9	63.0
146.887	32.9	8.0
147.907	32.9	8.0
148.926	32.9	12.0
149.945	32.9	4.0
150.964	32.9	9.0
151.98	32.9	11.0
152.998	32.9	3.0
154.016	32.9	25.0
155.034	32.9	51.0
156.049	32.9	59.0
157.064	32.9	34.0
158.08	32.9	9.0
159.096	32.9	8.0
160.111	32.9	17.0
161.124	32.9	216.0
162.136	32.9	158.0
163.144	32.9	148.0
164.114	32.9	223.0
164.996	32.9	297.0
165.749	32.9	295.0
166.363	32.9	202.0
166.855	32.9	346.0
167.239	32.9	301.0
167.533	32.9	189.0
167.758	32.9	163.0
167.925	32.9	140.0
66.995	33.9	36.0
67.03	33.9	30.0
67.132	33.9	28.0
67.332	33.9	27.0
67.639	33.9	40.0
68.038	33.9	29.0
68.526	33.9	29.0
69.094	33.9	57.0
69.735	33.9	100.0
70.438	33.9	56.0
71.197	33.9	20.0
72.005	33.9	61.0
72.855	33.9	262.0
73.74	33.9	207.0
74.655	33.9	249.0
75.595	33.9	111.0
76.557	33.9	41.0
77.54	33.9	352.0
78.538	33.9	312.0
79.549	33.9	38.0
80.571	33.9	62.0
81.603	33.9	221.0
82.64	33.9	49.0
83.684	33.9	172.0
84.731	33.9	183.0
85.782	33.9	86.0
86.834	33.9	15.0
87.886	33.9	11.0
88.94	33.9	19.0
89.994	33.9	5.0
91.048	33.9	10.0
92.104	33.9	6.0
93.158	33.9	9.0
94.212	33.9	7.0
95.264	33.9	5.0
96.313	33.9	44.0
97.364	33.9	433.0
98.414	33.9	364.0
99.463	33.9	50.0
100.51	33.9	49.0
101.556	33.9	300.0
102.601	33.9	132.0
103.645	33.9	21.0
104.688	33.9	7.0
105.731	33.9	8.0
106.772	33.9	151.0
107.812	33.9	262.0
108.85	33.9	37.0
109.887	33.9	22.0
110.926	33.9	269.0
111.961	33.9	126.0
112.995	33.9	27.0
114.032	33.9	21.0
115.066	33.9	10.0
116.098	33.9	6.0
117.13	33.9	12.0
118.164	33.9	4.0
119.196	33.9	4.0
120.224	33.9	8.0
121.254	33.9	18.0
122.285	33.9	19.0
123.316	33.9	14.0
124.345	33.9	69.0
125.374	33.9	94.0
126.402	33.9	309.0
127.43	33.9	329.0
128.454	33.9	320.0
129.48	33.9	98.0
130.506	33.9	80.0
131.533	33.9	58.0
132.561	33.9	207.0
133.587	33.9	137.0
134.61	33.9	141.0
135.634	33.9	100.0
136.66	33.9	212.0
137.685	33.9	370.0
138.709	33.9	211.0
139.734	33.9	229.0
140.758	33.9	165.0
141.779	33.9	212.0
142.801	33.9	165.0
143.823	33.9	180.0
144.845	33.9	229.0
145.867	33.9	194.0
146.887	33.9	42.0
147.908	33.9	11.0
148.929	33.9	5.0
149.947	33.9	11.0
150.965	33.9	9.0
151.983	33.9	13.0
152.999	33.9	43.0
154.015	33.9	154.0
155.031	33.9	92.0
156.048	33.9	15.0
157.064	33.9	48.0
158.08	33.9	20.0
159.097	33.9	34.0
160.111	33.9	56.0
161.122	33.9	93.0
162.134	33.9	51.0
163.143	33.9	19.0
164.113	33.9	9.0
164.995	33.9	49.0
165.751	33.9	71.0
166.366	33.9	51.0
166.857	33.9	45.0
167.241	33.9	37.0
167.534	33.9	57.0
167.755	33.9	95.0
167.922	33.9	152.0
66.996	34.9	32.0
67.032	34.9	36.0
67.135	34.9	29.0
67.332	34.9	45.0
67.638	34.9	34.0
68.039	34.9	43.0
68.526	34.9	65.0
69.094	34.9	127.0
69.736	34.9	110.0
70.44	34.9	46.0
71.199	34.9	20.0
72.006	34.9	40.0
72.855	34.9	98.0
73.739	34.9	431.0
74.654	34.9	1066.0
75.595	34.9	465.0
76.557	34.9	46.0
77.54	34.9	24.0
78.538	34.9	21.0
79.549	34.9	15.0
80.571	34.9	59.0
81.601	34.9	125.0
82.639	34.9	43.0
83.681	34.9	158.0
84.729	34.9	221.0
85.781	34.9	414.0
86.832	34.9	107.0
87.885	34.9	16.0
88.94	34.9	12.0
89.996	34.9	45.0
91.048	34.9	117.0
92.102	34.9	128.0
93.157	34.9	9.0
94.21	34.9	6.0
95.261	34.9	5.0
96.312	34.9	63.0
97.364	34.9	220.0
98.415	34.9	169.0
99.462	34.9	51.0
100.511	34.9	20.0
101.556	34.9	30.0
102.6	34.9	36.0
103.644	34.9	11.0
104.687	34.9	16.0
105.731	34.9	8.0
106.772	34.9	20.0
107.812	34.9	81.0
108.851	34.9	37.0
109.889	34.9	19.0
110.927	34.9	213.0
111.961	34.9	120.0
112.996	34.9	23.0
114.032	34.9	8.0
115.068	34.9	11.0
116.099	34.9	7.0
117.131	34.9	9.0
118.164	34.9	18.0
119.195	34.9	129.0
120.225	34.9	134.0
121.256	34.9	278.0
122.287	34.9	254.0
123.316	34.9	132.0
124.343	34.9	224.0
125.372	34.9	252.0
126.401	34.9	268.0
127.429	34.9	338.0
128.455	34.9	161.0
129.48	34.9	166.0
130.505	34.9	126.0
131.532	34.9	178.0
132.56	34.9	140.0
133.584	34.9	109.0
134.609	34.9	196.0
135.636	34.9	157.0
136.661	34.9	139.0
137.685	34.9	134.0
138.709	34.9	358.0
139.733	34.9	274.0
140.756	34.9	146.0
141.779	34.9	132.0
142.803	34.9	90.0
143.824	34.9	119.0
144.846	34.9	180.0
145.867	34.9	221.0
146.886	34.9	251.0
147.907	34.9	66.0
148.927	34.9	11.0
149.946	34.9	9.0
150.965	34.9	5.0
151.981	34.9	7.0
152.999	34.9	91.0
154.016	34.9	520.0
155.034	34.9	456.0
156.05	34.9	72.0
157.063	34.9	46.0
158.079	34.9	29.0
159.096	34.9	179.0
160.111	34.9	218.0
161.125	34.9	393.0
162.137	34.9	129.0
163.143	34.9	16.0
164.112	34.9	6.0
164.996	34.9	94.0
165.75	34.9	641.0
166.364	34.9	1307.0
166.856	34.9	796.0
167.241	34.9	410.0
167.534	34.9	264.0
167.756	34.9	202.0
167.924	34.9	228.0
66.995	35.9	38.0
67.03	35.9	34.0
67.134	35.9	34.0
67.332	35.9	49.0
67.637	35.9	51.0
68.037	35.9	43.0
68.525	35.9	132.0
69.092	35.9	327.0
69.734	35.9	234.0
70.439	35.9	46.0
71.197	35.9	27.0
72.006	35.9	21.0
72.856	35.9	101.0
73.74	35.9	239.0
74.655	35.9	178.0
75.597	35.9	207.0
76.561	35.9	219.0
77.542	35.9	160.0
78.538	35.9	64.0
79.55	35.9	35.0
80.573	35.9	22.0
81.604	35.9	15.0
82.641	35.9	15.0
83.684	35.9	21.0
84.732	35.9	42.0
85.781	35.9	103.0
86.835	35.9	86.0
87.887	35.9	394.0
88.94	35.9	149.0
89.994	35.9	283.0
91.048	35.9	260.0
92.104	35.9	27.0
93.157	35.9	16.0
94.211	35.9	8.0
95.263	35.9	3.0
96.312	35.9	80.0
97.363	35.9	148.0
98.415	35.9	201.0
99.463	35.9	95.0
100.509	35.9	28.0
101.556	35.9	108.0
102.602	35.9	32.0
103.645	35.9	8.0
104.688	35.9	5.0
105.731	35.9	7.0
106.771	35.9	7.0
107.81	35.9	21.0
108.85	35.9	106.0
109.889	35.9	20.0
110.927	35.9	5.0
111.962	35.9	17.0
112.995	35.9	40.0
114.032	35.9	171.0
115.066	35.9	65.0
116.096	35.9	13.0
117.128	35.9	53.0
118.162	35.9	101.0
119.194	35.9	211.0
120.225	35.9	174.0
121.256	35.9	246.0
122.286	35.9	246.0
123.315	35.9	303.0
124.342	35.9	237.0
125.37	35.9	46.0
126.399	35.9	52.0
127.428	35.9	191.0
128.454	35.9	352.0
129.481	35.9	153.0
130.507	35.9	172.0
131.533	35.9	173.0
132.56	35.9	484.0
133.586	35.9	157.0
134.612	35.9	356.0
135.638	35.9	184.0
136.662	35.9	361.0
137.684	35.9	223.0
138.708	35.9	155.0
139.733	35.9	244.0
140.757	35.9	197.0
141.781	35.9	177.0
142.803	35.9	252.0
143.824	35.9	225.0
144.846	35.9	144.0
145.868	35.9	430.0
146.889	35.9	395.0
147.907	35.9	74.0
148.925	35.9	11.0
149.947	35.9	19.0
150.966	35.9	14.0
151.983	35.9	8.0
153.001	35.9	51.0
154.018	35.9	406.0
155.035	35.9	431.0
156.05	35.9	108.0
157.065	35.9	12.0
158.08	35.9	10.0
159.096	35.9	19.0
160.112	35.9	172.0
161.123	35.9	67.0
162.136	35.9	32.0
163.145	35.9	141.0
164.114	35.9	264.0
164.996	35.9	873.0
165.751	35.9	2061.0
166.365	35.9	1397.0
166.856	35.9	897.0
167.24	35.9	504.0
167.534	35.9	380.0
167.757	35.9	325.0
167.923	35.9	331.0
66.997	36.9	32.0
67.032	36.9	42.0
67.134	36.9	41.0
67.334	36.9	45.0
67.638	36.9	45.0
68.037	36.9	51.0
68.524	36.9	40.0
69.093	36.9	89.0
69.734	36.9	245.0
70.438	36.9	171.0
71.196	36.9	29.0
72.004	36.9	32.0
72.854	36.9	19.0
73.739	36.9	22.0
74.655	36.9	24.0
75.599	36.9	170.0
76.563	36.9	195.0
77.544	36.9	104.0
78.542	36.9	192.0
79.552	36.9	477.0
80.575	36.9	308.0
81.606	36.9	45.0
82.644	36.9	13.0
83.687	36.9	16.0
84.734	36.9	17.0
85.785	36.9	45.0
86.837	36.9	74.0
87.889	36.9	343.0
88.944	36.9	212.0
89.998	36.9	362.0
91.052	36.9	271.0
92.106	36.9	31.0
93.161	36.9	161.0
94.214	36.9	208.0
95.265	36.9	19.0
96.315	36.9	15.0
97.368	36.9	39.0
98.418	36.9	188.0
99.465	36.9	108.0
100.513	36.9	20.0
101.559	36.9	113.0
102.604	36.9	64.0
103.649	36.9	9.0
104.692	36.9	14.0
105.735	36.9	63.0
106.775	36.9	178.0
107.813	36.9	46.0
108.853	36.9	9.0
109.891	36.9	13.0
110.928	36.9	11.0
111.963	36.9	9.0
112.999	36.9	95.0
114.037	36.9	352.0
115.07	36.9	101.0
116.101	36.9	23.0
117.133	36.9	254.0
118.165	36.9	356.0
119.196	36.9	80.0
120.227	36.9	88.0
121.259	36.9	393.0
122.289	36.9	233.0
123.317	36.9	238.0
124.345	36.9	358.0
125.373	36.9	156.0
126.403	36.9	134.0
127.432	36.9	477.0
128.458	36.9	212.0
129.484	36.9	183.0
130.509	36.9	57.0
131.535	36.9	86.0
132.563	36.9	156.0
133.588	36.9	107.0
134.614	36.9	169.0
135.641	36.9	153.0
136.665	36.9	442.0
137.689	36.9	145.0
138.712	36.9	29.0
139.735	36.9	26.0
140.76	36.9	61.0
141.784	36.9	298.0
142.805	36.9	608.0
143.827	36.9	763.0
144.849	36.9	122.0
145.872	36.9	65.0
146.89	36.9	75.0
147.908	36.9	21.0
148.929	36.9	62.0
149.949	36.9	69.0
150.967	36.9	15.0
151.984	36.9	28.0
153.001	36.9	90.0
154.02	36.9	111.0
155.036	36.9	191.0
156.051	36.9	233.0
157.068	36.9	41.0
158.082	36.9	9.0
159.097	36.9	5.0
160.113	36.9	8.0
161.127	36.9	20.0
162.139	36.9	99.0
163.146	36.9	152.0
164.115	36.9	65.0
164.998	36.9	518.0
165.753	36.9	1908.0
166.367	36.9	2120.0
166.858	36.9	1142.0
167.242	36.9	508.0
167.536	36.9	265.0
167.759	36.9	186.0
167.926	36.9	140.0
66.995	37.9	26.0
67.031	37.9	35.0
67.133	37.9	42.0
67.333	37.9	33.0
67.638	37.9	50.0
68.036	37.9	39.0
68.523	37.9	44.0
69.092	37.9	54.0
69.734	37.9	190.0
70.439	37.9	158.0
71.199	37.9	62.0
72.006	37.9	30.0
72.853	37.9	36.0
73.738	37.9	29.0
74.655	37.9	20.0
75.596	37.9	18.0
76.56	37.9	18.0
77.543	37.9	27.0
78.541	37.9	144.0
79.552	37.9	311.0
80.575	37.9	231.0
81.605	37.9	93.0
82.64	37.9	34.0
83.682	37.9	54.0
84.729	37.9	122.0
85.779	37.9	64.0
86.831	37.9	19.0
87.885	37.9	137.0
88.94	37.9	62.0
89.995	37.9	34.0
91.05	37.9	37.0
92.104	37.9	18.0
93.157	37.9	14.0
94.21	37.9	41.0
95.263	37.9	21.0
96.314	37.9	79.0
97.364	37.9	30.0
98.414	37.9	6.0
99.463	37.9	16.0
100.51	37.9	12.0
101.556	37.9	12.0
102.603	37.9	12.0
103.646	37.9	71.0
104.688	37.9	303.0
105.73	37.9	197.0
106.772	37.9	285.0
107.812	37.9	61.0
108.85	37.9	10.0
109.888	37.9	13.0
110.926	37.9	12.0
111.96	37.9	21.0
112.996	37.9	8.0
114.032	37.9	9.0
115.066	37.9	14.0
116.098	37.9	80.0
117.129	37.9	243.0
118.162	37.9	72.0
119.194	37.9	13.0
120.224	37.9	94.0
121.255	37.9	280.0
122.285	37.9	517.0
123.314	37.9	301.0
124.343	37.9	253.0
125.372	37.9	124.0
126.401	37.9	147.0
127.43	37.9	272.0
128.456	37.9	172.0
129.481	37.9	172.0
130.506	37.9	214.0
131.534	37.9	275.0
132.56	37.9	472.0
133.584	37.9	365.0
134.61	37.9	48.0
135.638	37.9	12.0
136.662	37.9	29.0
137.683	37.9	16.0
138.708	37.9	9.0
139.734	37.9	7.0
140.758	37.9	18.0
141.78	37.9	239.0
142.803	37.9	389.0
143.825	37.9	459.0
144.847	37.9	130.0
145.87	37.9	26.0
146.889	37.9	6.0
147.908	37.9	15.0
148.928	37.9	144.0
149.947	37.9	301.0
150.963	37.9	45.0
151.981	37.9	27.0
153.0	37.9	313.0
154.018	37.9	503.0
155.035	37.9	132.0
156.05	37.9	31.0
157.065	37.9	25.0
158.08	37.9	12.0
159.095	37.9	10.0
160.111	37.9	6.0
161.124	37.9	50.0
162.136	37.9	298.0
163.144	37.9	348.0
164.114	37.9	105.0
164.998	37.9	92.0
165.751	37.9	587.0
166.365	37.9	629.0
166.857	37.9	481.0
167.239	37.9	397.0
167.534	37.9	312.0
167.756	37.9	207.0
167.923	37.9	125.0
66.997	38.9	282.0
67.032	38.9	248.0
67.134	38.9	182.0
67.334	38.9	134.0
67.639	38.9	61.0
68.038	38.9	44.0
68.527	38.9	48.0
69.095	38.9	44.0
69.736	38.9	44.0
70.44	38.9	239.0
71.199	38.9	237.0
72.006	38.9	67.0
72.854	38.9	32.0
73.739	38.9	31.0
74.655	38.9	23.0
75.595	38.9	83.0
76.56	38.9	58.0
77.545	38.9	23.0
78.543	38.9	14.0
79.554	38.9	14.0
80.576	38.9	173.0
81.607	38.9	421.0
82.644	38.9	442.0
83.688	38.9	617.0
84.735	38.9	479.0
85.784	38.9	118.0
86.835	38.9	34.0
87.889	38.9	40.0
88.944	38.9	47.0
89.998	38.9	33.0
91.051	38.9	6.0
92.105	38.9	9.0
93.159	38.9	9.0
94.214	38.9	8.0
95.266	38.9	83.0
96.316	38.9	476.0
97.368	38.9	235.0
98.419	38.9	29.0
99.465	38.9	12.0
100.512	38.9	8.0
101.559	38.9	8.0
102.604	38.9	8.0
103.647	38.9	74.0
104.692	38.9	74.0
105.735	38.9	157.0
106.775	38.9	137.0
107.814	38.9	44.0
108.853	38.9	55.0
109.891	38.9	427.0
110.927	38.9	139.0
111.965	38.9	20.0
113.001	38.9	96.0
114.036	38.9	100.0
115.07	38.9	20.0
116.101	38.9	11.0
117.133	38.9	34.0
118.166	38.9	17.0
119.198	38.9	43.0
120.228	38.9	260.0
121.258	38.9	262.0
122.288	38.9	195.0
123.318	38.9	265.0
124.346	38.9	253.0
125.375	38.9	313.0
126.404	38.9	276.0
127.432	38.9	254.0
128.458	38.9	188.0
129.484	38.9	98.0
130.51	38.9	127.0
131.537	38.9	209.0
132.563	38.9	289.0
133.588	38.9	155.0
134.613	38.9	149.0
135.639	38.9	35.0
136.665	38.9	8.0
137.689	38.9	5.0
138.712	38.9	13.0
139.735	38.9	182.0
140.76	38.9	76.0
141.782	38.9	119.0
142.803	38.9	237.0
143.826	38.9	158.0
144.848	38.9	382.0
145.87	38.9	72.0
146.89	38.9	24.0
147.909	38.9	94.0
148.929	38.9	231.0
149.947	38.9	120.0
150.965	38.9	17.0
151.983	38.9	20.0
153.001	38.9	306.0
154.019	38.9	309.0
155.038	38.9	74.0
156.054	38.9	55.0
157.068	38.9	76.0
158.083	38.9	13.0
159.099	38.9	10.0
160.114	38.9	5.0
161.127	38.9	84.0
162.14	38.9	1244.0
163.147	38.9	917.0
164.117	38.9	370.0
164.999	38.9	104.0
165.755	38.9	241.0
166.37	38.9	447.0
166.86	38.9	354.0
167.242	38.9	297.0
167.537	38.9	177.0
167.759	38.9	136.0
167.926	38.9	139.0
66.996	39.9	186.0
67.033	39.9	164.0
67.134	39.9	128.0
67.333	39.9	91.0
67.638	39.9	60.0
68.038	39.9	42.0
68.526	39.9	32.0
69.095	39.9	45.0
69.737	39.9	44.0
70.44	39.9	49.0
71.198	39.9	62.0
72.006	39.9	23.0
72.856	39.9	21.0
73.742	39.9	25.0
74.657	39.9	33.0
75.597	39.9	127.0
76.561	39.9	135.0
77.544	39.9	41.0
78.543	39.9	28.0
79.554	39.9	21.0
80.576	39.9	77.0
81.607	39.9	134.0
82.645	39.9	110.0
83.687	39.9	154.0
84.734	39.9	156.0
85.784	39.9	299.0
86.836	39.9	106.0
87.888	39.9	53.0
88.941	39.9	48.0
89.997	39.9	53.0
91.052	39.9	21.0
92.106	39.9	11.0
93.161	39.9	40.0
94.216	39.9	74.0
95.265	39.9	12.0
96.315	39.9	15.0
97.369	39.9	28.0
98.419	39.9	15.0
99.466	39.9	14.0
100.512	39.9	7.0
101.559	39.9	5.0
102.606	39.9	8.0
103.649	39.9	26.0
104.692	39.9	138.0
105.735	39.9	236.0
106.776	39.9	515.0
107.813	39.9	167.0
108.852	39.9	12.0
109.891	39.9	37.0
110.929	39.9	66.0
111.964	39.9	231.0
113.0	39.9	319.0
114.034	39.9	263.0
115.068	39.9	93.0
116.1	39.9	5.0
117.132	39.9	4.0
118.166	39.9	9.0
119.197	39.9	5.0
120.227	39.9	95.0
121.258	39.9	300.0
122.289	39.9	189.0
123.319	39.9	208.0
124.346	39.9	267.0
125.374	39.9	625.0
126.404	39.9	564.0
127.432	39.9	238.0
128.457	39.9	195.0
129.483	39.9	103.0
130.511	39.9	141.0
131.539	39.9	296.0
132.564	39.9	202.0
133.588	39.9	53.0
134.614	39.9	12.0
135.64	39.9	9.0
136.664	39.9	6.0
137.688	39.9	8.0
138.712	39.9	2.0
139.737	39.9	59.0
140.76	39.9	230.0
141.783	39.9	98.0
142.806	39.9	165.0
143.826	39.9	138.0
144.848	39.9	208.0
145.871	39.9	62.0
146.891	39.9	214.0
147.911	39.9	467.0
148.93	39.9	370.0
149.948	39.9	190.0
150.968	39.9	106.0
151.986	39.9	13.0
153.002	39.9	17.0
154.018	39.9	19.0
155.037	39.9	20.0
156.054	39.9	12.0
157.068	39.9	10.0
158.083	39.9	24.0
159.097	39.9	84.0
160.111	39.9	21.0
161.125	39.9	11.0
162.138	39.9	74.0
163.148	39.9	380.0
164.116	39.9	221.0
164.998	39.9	318.0
165.755	39.9	262.0
166.369	39.9	140.0
166.858	39.9	120.0
167.242	39.9	78.0
167.538	39.9	58.0
167.76	39.9	31.0
167.924	39.9	31.0
66.996	40.9	48.0
67.031	40.9	36.0
67.135	40.9	46.0
67.333	40.9	74.0
67.637	40.9	91.0
68.035	40.9	116.0
68.524	40.9	70.0
69.093	40.9	39.0
69.735	40.9	22.0
70.439	40.9	34.0
71.199	40.9	27.0
72.006	40.9	21.0
72.853	40.9	26.0
73.738	40.9	83.0
74.654	40.9	53.0
75.596	40.9	188.0
76.559	40.9	321.0
77.542	40.9	790.0
78.541	40.9	374.0
79.554	40.9	264.0
[truncated: 9,000 more rows]
