# Supplementary material for: Multimodal dynamic and unclonable anti-counterfeiting using robust diamond microparticles on heterogeneous substrate
Source: Nat Commun. 2023 May 2;14:2507. doi: 10.1038/s41467-023-38178-1 (PMC10154296; doi:10.1038/s41467-023-38178-1)
Supplement: Supplementary file 3 — Source Data [file 41467_2023_38178_MOESM3_ESM.zip › Source Data/Fig 4/24_1.txt]

69.995	23.9	1.0
70.031	23.9	2.0
70.134	23.9	11.0
70.332	23.9	6.0
70.637	23.9	5.0
71.036	23.9	4.0
71.524	23.9	43.0
72.094	23.9	134.0
72.736	23.9	186.0
73.441	23.9	70.0
74.198	23.9	251.0
75.004	23.9	183.0
75.855	23.9	30.0
76.742	23.9	37.0
77.656	23.9	67.0
78.597	23.9	164.0
79.562	23.9	238.0
80.547	23.9	109.0
81.546	23.9	17.0
82.557	23.9	10.0
83.58	23.9	56.0
84.612	23.9	19.0
85.649	23.9	8.0
86.692	23.9	7.0
87.738	23.9	10.0
88.789	23.9	7.0
89.841	23.9	140.0
90.895	23.9	301.0
91.949	23.9	37.0
93.003	23.9	14.0
94.059	23.9	12.0
95.114	23.9	10.0
96.166	23.9	11.0
97.219	23.9	35.0
98.272	23.9	50.0
99.322	23.9	121.0
100.373	23.9	89.0
101.424	23.9	204.0
102.472	23.9	336.0
103.517	23.9	140.0
104.562	23.9	178.0
105.607	23.9	231.0
106.649	23.9	171.0
107.691	23.9	280.0
108.732	23.9	231.0
109.771	23.9	160.0
110.809	23.9	215.0
111.848	23.9	182.0
112.885	23.9	267.0
113.922	23.9	116.0
114.956	23.9	27.0
115.988	23.9	82.0
117.019	23.9	138.0
118.052	23.9	38.0
119.085	23.9	121.0
120.115	23.9	113.0
121.144	23.9	30.0
122.173	23.9	17.0
123.204	23.9	12.0
124.232	23.9	10.0
125.257	23.9	137.0
126.284	23.9	226.0
127.312	23.9	37.0
128.34	23.9	7.0
129.366	23.9	9.0
130.39	23.9	13.0
131.413	23.9	13.0
132.438	23.9	90.0
133.464	23.9	118.0
134.49	23.9	6.0
135.516	23.9	5.0
136.541	23.9	6.0
137.568	23.9	61.0
138.592	23.9	222.0
139.617	23.9	266.0
140.644	23.9	199.0
141.669	23.9	255.0
142.693	23.9	253.0
143.715	23.9	263.0
144.739	23.9	186.0
145.765	23.9	118.0
146.788	23.9	284.0
147.809	23.9	327.0
148.83	23.9	195.0
149.851	23.9	376.0
150.872	23.9	192.0
151.892	23.9	215.0
152.911	23.9	161.0
153.93	23.9	20.0
154.949	23.9	13.0
155.968	23.9	11.0
156.986	23.9	10.0
158.003	23.9	19.0
159.021	23.9	81.0
160.038	23.9	85.0
161.055	23.9	83.0
162.071	23.9	106.0
163.086	23.9	195.0
164.099	23.9	152.0
165.111	23.9	86.0
166.116	23.9	135.0
167.082	23.9	217.0
167.962	23.9	186.0
168.715	23.9	230.0
169.327	23.9	185.0
169.818	23.9	142.0
170.206	23.9	127.0
170.504	23.9	144.0
170.733	23.9	143.0
170.905	23.9	120.0
69.996	24.9	28.0
70.031	24.9	25.0
70.133	24.9	22.0
70.332	24.9	20.0
70.638	24.9	11.0
71.037	24.9	9.0
71.524	24.9	10.0
72.092	24.9	7.0
72.735	24.9	7.0
73.44	24.9	7.0
74.198	24.9	17.0
75.005	24.9	22.0
75.856	24.9	73.0
76.743	24.9	611.0
77.656	24.9	330.0
78.596	24.9	574.0
79.561	24.9	387.0
80.544	24.9	189.0
81.544	24.9	46.0
82.555	24.9	39.0
83.577	24.9	129.0
84.609	24.9	236.0
85.647	24.9	221.0
86.689	24.9	25.0
87.735	24.9	6.0
88.784	24.9	8.0
89.836	24.9	10.0
90.891	24.9	17.0
91.945	24.9	8.0
92.999	24.9	7.0
94.055	24.9	10.0
95.108	24.9	10.0
96.159	24.9	78.0
97.212	24.9	415.0
98.265	24.9	133.0
99.317	24.9	230.0
100.368	24.9	180.0
101.418	24.9	27.0
102.464	24.9	149.0
103.51	24.9	113.0
104.555	24.9	90.0
105.6	24.9	77.0
106.644	24.9	80.0
107.688	24.9	353.0
108.728	24.9	233.0
109.766	24.9	59.0
110.806	24.9	13.0
111.845	24.9	18.0
112.882	24.9	199.0
113.917	24.9	258.0
114.954	24.9	96.0
115.989	24.9	70.0
117.021	24.9	190.0
118.054	24.9	81.0
119.088	24.9	152.0
120.118	24.9	206.0
121.147	24.9	276.0
122.178	24.9	202.0
123.208	24.9	93.0
124.238	24.9	75.0
125.265	24.9	26.0
126.292	24.9	16.0
127.321	24.9	11.0
128.348	24.9	11.0
129.375	24.9	5.0
130.398	24.9	6.0
131.422	24.9	7.0
132.451	24.9	13.0
133.476	24.9	7.0
134.5	24.9	71.0
135.526	24.9	87.0
136.552	24.9	84.0
137.577	24.9	182.0
138.602	24.9	211.0
139.626	24.9	185.0
140.649	24.9	181.0
141.675	24.9	183.0
142.7	24.9	180.0
143.722	24.9	256.0
144.745	24.9	206.0
145.769	24.9	224.0
146.791	24.9	219.0
147.811	24.9	173.0
148.832	24.9	290.0
149.852	24.9	272.0
150.873	24.9	271.0
151.893	24.9	127.0
152.911	24.9	33.0
153.93	24.9	13.0
154.949	24.9	8.0
155.968	24.9	6.0
156.984	24.9	10.0
158.001	24.9	59.0
159.019	24.9	364.0
160.036	24.9	196.0
161.05	24.9	219.0
162.065	24.9	160.0
163.081	24.9	227.0
164.092	24.9	203.0
165.104	24.9	172.0
166.108	24.9	207.0
167.073	24.9	254.0
167.954	24.9	176.0
168.706	24.9	190.0
169.318	24.9	338.0
169.809	24.9	265.0
170.195	24.9	213.0
170.495	24.9	195.0
170.725	24.9	133.0
170.896	24.9	81.0
69.995	25.9	15.0
70.031	25.9	21.0
70.134	25.9	14.0
70.334	25.9	14.0
70.638	25.9	6.0
71.036	25.9	9.0
71.523	25.9	6.0
72.092	25.9	3.0
72.734	25.9	8.0
73.438	25.9	9.0
74.196	25.9	10.0
75.004	25.9	56.0
75.854	25.9	99.0
76.74	25.9	269.0
77.655	25.9	150.0
78.597	25.9	40.0
79.561	25.9	37.0
80.543	25.9	87.0
81.542	25.9	372.0
82.554	25.9	373.0
83.578	25.9	60.0
84.609	25.9	365.0
85.645	25.9	344.0
86.688	25.9	55.0
87.734	25.9	17.0
88.784	25.9	13.0
89.836	25.9	16.0
90.889	25.9	106.0
91.943	25.9	52.0
92.997	25.9	8.0
94.054	25.9	8.0
95.108	25.9	28.0
96.159	25.9	200.0
97.212	25.9	1071.0
98.266	25.9	282.0
99.316	25.9	107.0
100.365	25.9	53.0
101.414	25.9	21.0
102.464	25.9	99.0
103.511	25.9	55.0
104.558	25.9	91.0
105.603	25.9	133.0
106.646	25.9	160.0
107.688	25.9	221.0
108.73	25.9	224.0
109.769	25.9	40.0
110.806	25.9	11.0
111.844	25.9	9.0
112.882	25.9	12.0
113.918	25.9	36.0
114.954	25.9	34.0
115.989	25.9	144.0
117.023	25.9	76.0
118.056	25.9	36.0
119.089	25.9	299.0
120.12	25.9	617.0
121.15	25.9	999.0
122.18	25.9	397.0
123.209	25.9	180.0
124.238	25.9	540.0
125.266	25.9	653.0
126.295	25.9	278.0
127.323	25.9	64.0
128.351	25.9	14.0
129.376	25.9	8.0
130.4	25.9	2.0
131.425	25.9	6.0
132.452	25.9	6.0
133.478	25.9	4.0
134.503	25.9	19.0
135.529	25.9	30.0
136.554	25.9	48.0
137.581	25.9	60.0
138.606	25.9	45.0
139.631	25.9	130.0
140.656	25.9	223.0
141.679	25.9	455.0
142.702	25.9	191.0
143.724	25.9	25.0
144.748	25.9	26.0
145.772	25.9	120.0
146.794	25.9	251.0
147.814	25.9	323.0
148.835	25.9	208.0
149.857	25.9	176.0
150.876	25.9	165.0
151.895	25.9	47.0
152.914	25.9	10.0
153.932	25.9	5.0
154.951	25.9	105.0
155.968	25.9	77.0
156.986	25.9	67.0
158.003	25.9	33.0
159.02	25.9	118.0
160.036	25.9	64.0
161.052	25.9	123.0
162.066	25.9	253.0
163.08	25.9	132.0
164.093	25.9	198.0
165.105	25.9	243.0
166.109	25.9	204.0
167.075	25.9	246.0
167.954	25.9	403.0
168.706	25.9	228.0
169.318	25.9	129.0
169.809	25.9	161.0
170.195	25.9	248.0
170.493	25.9	274.0
170.721	25.9	268.0
170.892	25.9	213.0
69.995	26.9	20.0
70.032	26.9	21.0
70.134	26.9	26.0
70.331	26.9	49.0
70.637	26.9	70.0
71.036	26.9	57.0
71.523	26.9	43.0
72.091	26.9	25.0
72.734	26.9	12.0
73.438	26.9	7.0
74.196	26.9	57.0
75.004	26.9	313.0
75.853	26.9	456.0
76.738	26.9	151.0
77.653	26.9	21.0
78.593	26.9	7.0
79.559	26.9	11.0
80.542	26.9	12.0
81.541	26.9	36.0
82.553	26.9	93.0
83.577	26.9	252.0
84.608	26.9	201.0
85.646	26.9	28.0
86.688	26.9	68.0
87.734	26.9	222.0
88.784	26.9	36.0
89.836	26.9	21.0
90.889	26.9	211.0
91.943	26.9	125.0
92.997	26.9	16.0
94.052	26.9	54.0
95.106	26.9	29.0
96.159	26.9	12.0
97.213	26.9	161.0
98.266	26.9	365.0
99.316	26.9	132.0
100.365	26.9	58.0
101.415	26.9	43.0
102.464	26.9	107.0
103.51	26.9	42.0
104.555	26.9	212.0
105.601	26.9	404.0
106.645	26.9	523.0
107.687	26.9	656.0
108.727	26.9	333.0
109.767	26.9	167.0
110.806	26.9	232.0
111.844	26.9	80.0
112.881	26.9	14.0
113.919	26.9	25.0
114.954	26.9	21.0
115.988	26.9	135.0
117.022	26.9	192.0
118.056	26.9	75.0
119.089	26.9	155.0
120.12	26.9	284.0
121.15	26.9	131.0
122.18	26.9	139.0
123.209	26.9	318.0
124.24	26.9	1399.0
125.267	26.9	2011.0
126.295	26.9	408.0
127.323	26.9	47.0
128.35	26.9	12.0
129.376	26.9	15.0
130.4	26.9	6.0
131.427	26.9	5.0
132.456	26.9	8.0
133.482	26.9	7.0
134.507	26.9	11.0
135.531	26.9	2.0
136.557	26.9	10.0
137.584	26.9	71.0
138.608	26.9	159.0
139.631	26.9	317.0
140.657	26.9	295.0
141.683	26.9	392.0
142.705	26.9	278.0
143.727	26.9	115.0
144.75	26.9	102.0
145.774	26.9	192.0
146.796	26.9	265.0
147.818	26.9	276.0
148.838	26.9	206.0
149.859	26.9	274.0
150.881	26.9	374.0
151.899	26.9	152.0
152.917	26.9	102.0
153.936	26.9	80.0
154.956	26.9	74.0
155.974	26.9	68.0
156.99	26.9	117.0
158.006	26.9	15.0
159.023	26.9	10.0
160.039	26.9	9.0
161.055	26.9	11.0
162.069	26.9	45.0
163.083	26.9	433.0
164.096	26.9	208.0
165.109	26.9	17.0
166.114	26.9	34.0
167.078	26.9	77.0
167.957	26.9	106.0
168.71	26.9	114.0
169.322	26.9	281.0
169.812	26.9	399.0
170.199	26.9	202.0
170.498	26.9	202.0
170.723	26.9	167.0
170.893	26.9	162.0
69.996	27.9	41.0
70.033	27.9	58.0
70.136	27.9	74.0
70.332	27.9	88.0
70.636	27.9	163.0
71.037	27.9	317.0
71.524	27.9	390.0
72.09	27.9	156.0
72.731	27.9	26.0
73.438	27.9	8.0
74.196	27.9	17.0
75.003	27.9	72.0
75.853	27.9	110.0
76.739	27.9	58.0
77.653	27.9	29.0
78.595	27.9	10.0
79.559	27.9	8.0
80.543	27.9	5.0
81.543	27.9	10.0
82.554	27.9	5.0
83.579	27.9	50.0
84.61	27.9	61.0
85.647	27.9	8.0
86.69	27.9	14.0
87.737	27.9	32.0
88.787	27.9	12.0
89.839	27.9	10.0
90.892	27.9	16.0
91.946	27.9	24.0
92.999	27.9	24.0
94.054	27.9	228.0
95.11	27.9	118.0
96.163	27.9	18.0
97.215	27.9	20.0
98.268	27.9	79.0
99.319	27.9	88.0
100.371	27.9	37.0
101.421	27.9	254.0
102.467	27.9	217.0
103.513	27.9	122.0
104.558	27.9	75.0
105.604	27.9	293.0
106.648	27.9	833.0
107.69	27.9	343.0
108.732	27.9	180.0
109.772	27.9	181.0
110.811	27.9	386.0
111.849	27.9	200.0
112.885	27.9	72.0
113.921	27.9	116.0
114.957	27.9	75.0
115.992	27.9	119.0
117.026	27.9	184.0
118.058	27.9	336.0
119.092	27.9	163.0
120.123	27.9	77.0
121.154	27.9	65.0
122.184	27.9	100.0
123.213	27.9	29.0
124.242	27.9	25.0
125.271	27.9	36.0
126.298	27.9	34.0
127.326	27.9	17.0
128.355	27.9	10.0
129.381	27.9	12.0
130.406	27.9	8.0
131.432	27.9	8.0
132.459	27.9	6.0
133.485	27.9	7.0
134.511	27.9	5.0
135.536	27.9	9.0
136.56	27.9	52.0
137.587	27.9	123.0
138.611	27.9	214.0
139.636	27.9	450.0
140.66	27.9	424.0
141.685	27.9	133.0
142.709	27.9	253.0
143.731	27.9	251.0
144.754	27.9	200.0
145.777	27.9	165.0
146.801	27.9	167.0
147.821	27.9	323.0
148.841	27.9	262.0
149.863	27.9	177.0
150.884	27.9	282.0
151.903	27.9	153.0
152.921	27.9	202.0
153.94	27.9	133.0
154.959	27.9	107.0
155.976	27.9	65.0
156.992	27.9	17.0
158.009	27.9	6.0
159.025	27.9	4.0
160.043	27.9	5.0
161.058	27.9	5.0
162.072	27.9	3.0
163.086	27.9	11.0
164.099	27.9	10.0
165.111	27.9	41.0
166.115	27.9	364.0
167.08	27.9	308.0
167.959	27.9	176.0
168.712	27.9	224.0
169.325	27.9	81.0
169.816	27.9	63.0
170.202	27.9	87.0
170.5	27.9	65.0
170.727	27.9	32.0
170.896	27.9	25.0
69.997	28.9	35.0
70.033	28.9	24.0
70.135	28.9	14.0
70.334	28.9	18.0
70.639	28.9	27.0
71.038	28.9	49.0
71.524	28.9	67.0
72.092	28.9	43.0
72.734	28.9	19.0
73.439	28.9	13.0
74.196	28.9	2.0
75.003	28.9	8.0
75.853	28.9	11.0
76.739	28.9	69.0
77.654	28.9	28.0
78.595	28.9	6.0
79.56	28.9	7.0
80.544	28.9	11.0
81.542	28.9	92.0
82.553	28.9	188.0
83.578	28.9	54.0
84.61	28.9	23.0
85.647	28.9	5.0
86.689	28.9	8.0
87.734	28.9	5.0
88.785	28.9	11.0
89.837	28.9	9.0
90.89	28.9	149.0
91.943	28.9	122.0
92.999	28.9	38.0
94.055	28.9	22.0
95.109	28.9	12.0
96.161	28.9	12.0
97.215	28.9	5.0
98.268	28.9	22.0
99.318	28.9	171.0
100.367	28.9	153.0
101.418	28.9	124.0
102.466	28.9	138.0
103.512	28.9	93.0
104.558	28.9	15.0
105.604	28.9	133.0
106.648	28.9	633.0
107.691	28.9	264.0
108.732	28.9	336.0
109.771	28.9	327.0
110.811	28.9	97.0
111.848	28.9	202.0
112.884	28.9	214.0
113.921	28.9	215.0
114.956	28.9	134.0
115.992	28.9	90.0
117.025	28.9	166.0
118.058	28.9	190.0
119.091	28.9	38.0
120.123	28.9	13.0
121.153	28.9	326.0
122.184	28.9	532.0
123.214	28.9	53.0
124.243	28.9	12.0
125.271	28.9	11.0
126.3	28.9	12.0
127.33	28.9	8.0
128.357	28.9	9.0
129.381	28.9	8.0
130.406	28.9	4.0
131.434	28.9	32.0
132.462	28.9	132.0
133.487	28.9	32.0
134.512	28.9	6.0
135.538	28.9	22.0
136.564	28.9	130.0
137.591	28.9	233.0
138.614	28.9	275.0
139.638	28.9	307.0
140.663	28.9	173.0
141.688	28.9	164.0
142.712	28.9	262.0
143.733	28.9	293.0
144.756	28.9	227.0
145.781	28.9	176.0
146.802	28.9	171.0
147.823	28.9	325.0
148.843	28.9	249.0
149.864	28.9	209.0
150.884	28.9	199.0
151.903	28.9	231.0
152.922	28.9	168.0
153.941	28.9	337.0
154.96	28.9	136.0
155.978	28.9	19.0
156.994	28.9	10.0
158.011	28.9	7.0
159.029	28.9	8.0
160.045	28.9	11.0
161.06	28.9	8.0
162.075	28.9	9.0
163.089	28.9	12.0
164.101	28.9	4.0
165.113	28.9	117.0
166.118	28.9	412.0
167.083	28.9	338.0
167.96	28.9	107.0
168.713	28.9	37.0
169.326	28.9	21.0
169.815	28.9	15.0
170.201	28.9	27.0
170.5	28.9	39.0
170.727	28.9	88.0
170.897	28.9	78.0
69.997	29.9	8.0
70.032	29.9	5.0
70.136	29.9	10.0
70.334	29.9	12.0
70.638	29.9	22.0
71.037	29.9	126.0
71.525	29.9	198.0
72.093	29.9	119.0
72.735	29.9	18.0
73.44	29.9	5.0
74.198	29.9	10.0
75.004	29.9	8.0
75.853	29.9	9.0
76.739	29.9	18.0
77.653	29.9	45.0
78.594	29.9	20.0
79.559	29.9	13.0
80.542	29.9	7.0
81.54	29.9	27.0
82.551	29.9	153.0
83.573	29.9	266.0
84.605	29.9	240.0
85.645	29.9	24.0
86.686	29.9	10.0
87.73	29.9	12.0
88.782	29.9	7.0
89.835	29.9	4.0
90.888	29.9	26.0
91.94	29.9	415.0
92.993	29.9	233.0
94.05	29.9	222.0
95.104	29.9	132.0
96.155	29.9	12.0
97.208	29.9	18.0
98.262	29.9	50.0
99.315	29.9	231.0
100.366	29.9	245.0
101.415	29.9	184.0
102.464	29.9	190.0
103.51	29.9	131.0
104.556	29.9	66.0
105.6	29.9	157.0
106.644	29.9	214.0
107.686	29.9	195.0
108.728	29.9	151.0
109.77	29.9	258.0
110.808	29.9	221.0
111.844	29.9	67.0
112.882	29.9	75.0
113.919	29.9	114.0
114.955	29.9	45.0
115.99	29.9	24.0
117.022	29.9	159.0
118.055	29.9	136.0
119.089	29.9	22.0
120.119	29.9	8.0
121.151	29.9	11.0
122.181	29.9	98.0
123.21	29.9	327.0
124.241	29.9	41.0
125.27	29.9	23.0
126.296	29.9	9.0
127.324	29.9	7.0
128.352	29.9	7.0
129.379	29.9	6.0
130.404	29.9	1.0
131.429	29.9	7.0
132.457	29.9	94.0
133.482	29.9	306.0
134.508	29.9	51.0
135.533	29.9	126.0
136.559	29.9	191.0
137.585	29.9	229.0
138.609	29.9	172.0
139.634	29.9	179.0
140.659	29.9	130.0
141.684	29.9	165.0
142.709	29.9	241.0
143.73	29.9	160.0
144.753	29.9	145.0
145.778	29.9	123.0
146.8	29.9	230.0
147.82	29.9	323.0
148.841	29.9	275.0
149.862	29.9	258.0
150.882	29.9	333.0
151.902	29.9	263.0
152.919	29.9	219.0
153.939	29.9	297.0
154.958	29.9	72.0
155.975	29.9	11.0
156.992	29.9	17.0
158.008	29.9	10.0
159.026	29.9	8.0
160.043	29.9	11.0
161.059	29.9	6.0
162.073	29.9	10.0
163.086	29.9	13.0
164.1	29.9	7.0
165.113	29.9	22.0
166.117	29.9	95.0
167.081	29.9	69.0
167.959	29.9	17.0
168.713	29.9	13.0
169.325	29.9	22.0
169.816	29.9	65.0
170.202	29.9	81.0
170.501	29.9	194.0
170.728	29.9	284.0
170.896	29.9	310.0
69.998	30.9	7.0
70.034	30.9	11.0
70.137	30.9	6.0
70.335	30.9	11.0
70.639	30.9	15.0
71.038	30.9	11.0
71.525	30.9	16.0
72.095	30.9	15.0
72.737	30.9	6.0
73.44	30.9	7.0
74.198	30.9	8.0
75.005	30.9	9.0
75.855	30.9	8.0
76.741	30.9	149.0
77.656	30.9	340.0
78.597	30.9	149.0
79.561	30.9	44.0
80.544	30.9	8.0
81.542	30.9	8.0
82.553	30.9	9.0
83.577	30.9	11.0
84.608	30.9	8.0
85.647	30.9	20.0
86.69	30.9	201.0
87.735	30.9	274.0
88.784	30.9	47.0
89.837	30.9	6.0
90.89	30.9	5.0
91.943	30.9	84.0
92.996	30.9	109.0
94.053	30.9	203.0
95.108	30.9	133.0
96.16	30.9	67.0
97.214	30.9	316.0
98.266	30.9	154.0
99.318	30.9	180.0
100.37	30.9	308.0
101.418	30.9	228.0
102.466	30.9	402.0
103.513	30.9	322.0
104.559	30.9	91.0
105.605	30.9	203.0
106.647	30.9	153.0
107.687	30.9	201.0
108.731	30.9	65.0
109.772	30.9	231.0
110.812	30.9	595.0
111.849	30.9	105.0
112.885	30.9	65.0
113.922	30.9	204.0
114.957	30.9	79.0
115.991	30.9	47.0
117.024	30.9	315.0
118.058	30.9	199.0
119.092	30.9	26.0
120.122	30.9	8.0
121.153	30.9	12.0
122.185	30.9	13.0
123.215	30.9	48.0
124.244	30.9	49.0
125.272	30.9	16.0
126.301	30.9	9.0
127.329	30.9	2.0
128.357	30.9	12.0
129.383	30.9	7.0
130.406	30.9	6.0
131.433	30.9	4.0
132.461	30.9	9.0
133.486	30.9	13.0
134.512	30.9	8.0
135.538	30.9	104.0
136.564	30.9	291.0
137.59	30.9	216.0
138.614	30.9	214.0
139.638	30.9	221.0
140.664	30.9	325.0
141.69	30.9	335.0
142.713	30.9	545.0
143.735	30.9	216.0
144.759	30.9	251.0
145.782	30.9	383.0
146.803	30.9	378.0
147.823	30.9	611.0
148.845	30.9	346.0
149.866	30.9	320.0
150.887	30.9	172.0
151.905	30.9	296.0
152.923	30.9	82.0
153.943	30.9	15.0
154.962	30.9	22.0
155.979	30.9	20.0
156.995	30.9	155.0
158.012	30.9	37.0
159.029	30.9	12.0
160.047	30.9	2.0
161.061	30.9	10.0
162.075	30.9	5.0
163.089	30.9	14.0
164.102	30.9	3.0
165.114	30.9	7.0
166.118	30.9	8.0
167.084	30.9	1.0
167.963	30.9	10.0
168.716	30.9	114.0
169.328	30.9	327.0
169.817	30.9	563.0
170.202	30.9	296.0
170.5	30.9	145.0
170.728	30.9	110.0
170.899	30.9	90.0
69.996	31.9	9.0
70.032	31.9	5.0
70.134	31.9	7.0
70.332	31.9	12.0
70.637	31.9	4.0
71.036	31.9	4.0
71.525	31.9	4.0
72.094	31.9	7.0
72.736	31.9	10.0
73.442	31.9	10.0
74.199	31.9	4.0
75.005	31.9	6.0
75.854	31.9	11.0
76.74	31.9	138.0
77.653	31.9	504.0
78.594	31.9	325.0
79.557	31.9	36.0
80.54	31.9	9.0
81.54	31.9	8.0
82.55	31.9	6.0
83.574	31.9	5.0
84.606	31.9	5.0
85.643	31.9	10.0
86.686	31.9	48.0
87.732	31.9	95.0
88.782	31.9	20.0
89.833	31.9	16.0
90.886	31.9	9.0
91.94	31.9	3.0
92.994	31.9	7.0
94.05	31.9	3.0
95.104	31.9	9.0
96.155	31.9	7.0
97.209	31.9	19.0
98.262	31.9	65.0
99.314	31.9	163.0
100.364	31.9	121.0
101.413	31.9	340.0
102.462	31.9	607.0
103.508	31.9	429.0
104.554	31.9	72.0
105.6	31.9	62.0
106.644	31.9	145.0
107.686	31.9	51.0
108.726	31.9	198.0
109.765	31.9	67.0
110.805	31.9	19.0
111.843	31.9	12.0
112.881	31.9	23.0
113.918	31.9	37.0
114.954	31.9	19.0
115.989	31.9	10.0
117.022	31.9	20.0
118.056	31.9	29.0
119.089	31.9	15.0
120.12	31.9	9.0
121.151	31.9	10.0
122.181	31.9	6.0
123.212	31.9	118.0
124.242	31.9	334.0
125.271	31.9	209.0
126.3	31.9	347.0
127.328	31.9	113.0
128.355	31.9	16.0
129.381	31.9	7.0
130.406	31.9	8.0
131.431	31.9	2.0
132.459	31.9	7.0
133.485	31.9	2.0
134.511	31.9	7.0
135.535	31.9	19.0
136.561	31.9	122.0
137.588	31.9	190.0
138.613	31.9	147.0
139.639	31.9	218.0
140.663	31.9	195.0
141.687	31.9	97.0
142.711	31.9	47.0
143.733	31.9	156.0
144.756	31.9	231.0
145.779	31.9	209.0
146.801	31.9	201.0
147.82	31.9	305.0
148.84	31.9	236.0
149.862	31.9	184.0
150.883	31.9	198.0
151.902	31.9	229.0
152.92	31.9	59.0
153.94	31.9	14.0
154.96	31.9	18.0
155.977	31.9	25.0
156.993	31.9	15.0
158.01	31.9	12.0
159.029	31.9	51.0
160.045	31.9	42.0
161.058	31.9	5.0
162.073	31.9	10.0
163.087	31.9	8.0
164.1	31.9	7.0
165.112	31.9	5.0
166.117	31.9	7.0
167.082	31.9	10.0
167.961	31.9	78.0
168.715	31.9	132.0
169.327	31.9	50.0
169.816	31.9	32.0
170.2	31.9	15.0
170.5	31.9	19.0
170.728	31.9	16.0
170.896	31.9	13.0
69.997	32.9	5.0
70.033	32.9	2.0
70.135	32.9	8.0
70.332	32.9	4.0
70.638	32.9	8.0
71.039	32.9	8.0
71.526	32.9	6.0
72.094	32.9	6.0
72.736	32.9	10.0
73.441	32.9	9.0
74.2	32.9	22.0
75.007	32.9	16.0
75.857	32.9	6.0
76.742	32.9	90.0
77.656	32.9	211.0
78.597	32.9	168.0
79.56	32.9	21.0
80.544	32.9	10.0
81.541	32.9	3.0
82.552	32.9	3.0
83.575	32.9	7.0
84.608	32.9	11.0
85.646	32.9	9.0
86.687	32.9	11.0
87.733	32.9	10.0
88.784	32.9	8.0
89.836	32.9	9.0
90.888	32.9	5.0
91.942	32.9	27.0
92.998	32.9	52.0
94.054	32.9	12.0
95.107	32.9	7.0
96.159	32.9	8.0
97.214	32.9	5.0
98.267	32.9	8.0
99.316	32.9	12.0
100.367	32.9	58.0
101.417	32.9	182.0
102.465	32.9	358.0
103.512	32.9	161.0
104.559	32.9	36.0
105.604	32.9	11.0
106.646	32.9	6.0
107.689	32.9	5.0
108.731	32.9	16.0
109.772	32.9	9.0
110.813	32.9	8.0
111.85	32.9	63.0
112.885	32.9	175.0
113.921	32.9	29.0
114.957	32.9	12.0
115.992	32.9	8.0
117.024	32.9	6.0
118.058	32.9	22.0
119.093	32.9	50.0
120.122	32.9	44.0
121.152	32.9	17.0
122.184	32.9	10.0
123.216	32.9	101.0
124.247	32.9	258.0
125.274	32.9	400.0
126.302	32.9	602.0
127.332	32.9	325.0
128.36	32.9	30.0
129.386	32.9	13.0
130.41	32.9	10.0
131.435	32.9	6.0
132.463	32.9	4.0
133.488	32.9	5.0
134.513	32.9	4.0
135.54	32.9	6.0
136.565	32.9	116.0
137.591	32.9	196.0
138.615	32.9	318.0
139.641	32.9	291.0
140.666	32.9	304.0
141.69	32.9	265.0
142.714	32.9	124.0
143.737	32.9	41.0
144.76	32.9	180.0
145.783	32.9	242.0
146.803	32.9	156.0
147.824	32.9	225.0
148.845	32.9	305.0
149.867	32.9	269.0
150.888	32.9	132.0
151.906	32.9	117.0
152.924	32.9	38.0
153.943	32.9	20.0
154.963	32.9	44.0
155.98	32.9	221.0
156.995	32.9	39.0
158.012	32.9	52.0
159.029	32.9	287.0
160.045	32.9	308.0
161.061	32.9	59.0
162.076	32.9	9.0
163.09	32.9	7.0
164.101	32.9	7.0
165.113	32.9	11.0
166.118	32.9	13.0
167.084	32.9	15.0
167.964	32.9	78.0
168.718	32.9	171.0
169.328	32.9	276.0
169.817	32.9	223.0
170.203	32.9	86.0
170.502	32.9	41.0
170.73	32.9	15.0
170.899	32.9	20.0
69.998	33.9	36.0
70.033	33.9	49.0
70.135	33.9	103.0
70.334	33.9	146.0
70.638	33.9	397.0
71.037	33.9	260.0
71.524	33.9	66.0
72.094	33.9	7.0
72.737	33.9	10.0
73.441	33.9	73.0
74.199	33.9	330.0
75.006	33.9	283.0
75.857	33.9	30.0
76.741	33.9	17.0
77.655	33.9	17.0
78.596	33.9	86.0
79.56	33.9	212.0
80.544	33.9	51.0
81.539	33.9	13.0
82.552	33.9	7.0
83.574	33.9	67.0
84.606	33.9	216.0
85.645	33.9	212.0
86.688	33.9	301.0
87.735	33.9	47.0
88.785	33.9	49.0
89.836	33.9	15.0
90.888	33.9	13.0
91.942	33.9	109.0
92.995	33.9	254.0
94.051	33.9	43.0
95.106	33.9	180.0
96.158	33.9	135.0
97.212	33.9	195.0
98.264	33.9	224.0
99.317	33.9	15.0
100.367	33.9	3.0
101.416	33.9	10.0
102.465	33.9	52.0
103.51	33.9	53.0
104.558	33.9	16.0
105.603	33.9	7.0
106.646	33.9	10.0
107.688	33.9	1.0
108.73	33.9	16.0
109.77	33.9	16.0
110.809	33.9	23.0
111.848	33.9	34.0
112.885	33.9	135.0
113.922	33.9	64.0
114.959	33.9	16.0
115.994	33.9	4.0
117.026	33.9	28.0
118.058	33.9	151.0
119.092	33.9	272.0
120.124	33.9	82.0
121.154	33.9	111.0
122.186	33.9	10.0
123.217	33.9	8.0
124.248	33.9	11.0
125.275	33.9	23.0
126.302	33.9	21.0
127.331	33.9	25.0
128.359	33.9	16.0
129.385	33.9	12.0
130.411	33.9	1.0
131.438	33.9	7.0
132.466	33.9	5.0
133.49	33.9	4.0
134.515	33.9	7.0
135.54	33.9	68.0
136.567	33.9	55.0
137.593	33.9	93.0
138.616	33.9	187.0
139.64	33.9	347.0
140.665	33.9	264.0
141.69	33.9	280.0
142.713	33.9	215.0
143.735	33.9	171.0
144.76	33.9	116.0
145.785	33.9	265.0
146.806	33.9	309.0
147.825	33.9	176.0
148.845	33.9	247.0
149.867	33.9	152.0
150.889	33.9	21.0
151.906	33.9	110.0
152.923	33.9	329.0
153.942	33.9	132.0
154.962	33.9	29.0
155.98	33.9	7.0
156.996	33.9	29.0
158.014	33.9	174.0
159.031	33.9	208.0
160.047	33.9	62.0
161.061	33.9	24.0
162.075	33.9	12.0
163.09	33.9	12.0
164.102	33.9	76.0
165.113	33.9	241.0
166.118	33.9	75.0
167.084	33.9	13.0
167.962	33.9	14.0
168.716	33.9	18.0
169.328	33.9	28.0
169.818	33.9	20.0
170.204	33.9	12.0
170.501	33.9	8.0
170.728	33.9	7.0
170.898	33.9	9.0
69.996	34.9	4.0
70.03	34.9	4.0
70.132	34.9	9.0
70.331	34.9	7.0
70.636	34.9	22.0
71.036	34.9	17.0
71.524	34.9	12.0
72.093	34.9	6.0
72.737	34.9	8.0
73.443	34.9	12.0
74.2	34.9	51.0
75.007	34.9	43.0
75.857	34.9	36.0
76.741	34.9	117.0
77.654	34.9	44.0
78.595	34.9	133.0
79.559	34.9	200.0
80.542	34.9	56.0
81.54	34.9	8.0
82.551	34.9	22.0
83.573	34.9	177.0
84.605	34.9	495.0
85.644	34.9	657.0
86.685	34.9	509.0
87.731	34.9	223.0
88.781	34.9	242.0
89.831	34.9	56.0
90.885	34.9	7.0
91.939	34.9	107.0
92.993	34.9	115.0
94.05	34.9	25.0
95.106	34.9	20.0
96.156	34.9	30.0
97.209	34.9	75.0
98.262	34.9	171.0
99.314	34.9	114.0
100.364	34.9	32.0
101.413	34.9	6.0
102.462	34.9	6.0
103.51	34.9	14.0
104.556	34.9	5.0
105.601	34.9	21.0
106.644	34.9	185.0
107.686	34.9	68.0
108.726	34.9	7.0
109.766	34.9	41.0
110.807	34.9	223.0
111.845	34.9	159.0
112.883	34.9	299.0
113.921	34.9	445.0
114.956	34.9	119.0
115.989	34.9	36.0
117.022	34.9	230.0
118.056	34.9	162.0
119.088	34.9	60.0
120.119	34.9	12.0
121.152	34.9	13.0
122.183	34.9	12.0
123.212	34.9	11.0
124.243	34.9	115.0
125.271	34.9	96.0
126.298	34.9	8.0
127.325	34.9	10.0
128.354	34.9	7.0
129.382	34.9	8.0
130.407	34.9	2.0
131.433	34.9	8.0
132.46	34.9	13.0
133.486	34.9	49.0
134.512	34.9	147.0
135.538	34.9	180.0
136.564	34.9	148.0
137.59	34.9	190.0
138.613	34.9	245.0
139.638	34.9	722.0
140.664	34.9	380.0
141.689	34.9	314.0
142.711	34.9	207.0
143.734	34.9	282.0
144.758	34.9	346.0
145.781	34.9	383.0
146.804	34.9	157.0
147.826	34.9	171.0
148.845	34.9	146.0
149.865	34.9	53.0
150.886	34.9	72.0
151.903	34.9	245.0
152.921	34.9	102.0
153.94	34.9	304.0
154.96	34.9	96.0
155.978	34.9	31.0
156.995	34.9	102.0
158.011	34.9	283.0
159.028	34.9	229.0
160.046	34.9	402.0
161.061	34.9	117.0
162.075	34.9	15.0
163.089	34.9	15.0
164.101	34.9	48.0
165.113	34.9	254.0
166.119	34.9	165.0
167.084	34.9	100.0
167.962	34.9	32.0
168.715	34.9	11.0
169.328	34.9	8.0
169.818	34.9	10.0
170.203	34.9	9.0
170.501	34.9	10.0
170.728	34.9	5.0
170.897	34.9	6.0
69.998	35.9	4.0
70.032	35.9	2.0
70.135	35.9	3.0
70.334	35.9	8.0
70.639	35.9	4.0
71.038	35.9	11.0
71.525	35.9	8.0
72.093	35.9	13.0
72.735	35.9	6.0
73.441	35.9	6.0
74.2	35.9	8.0
75.007	35.9	9.0
75.857	35.9	8.0
76.742	35.9	9.0
77.656	35.9	5.0
78.597	35.9	6.0
79.56	35.9	13.0
80.543	35.9	14.0
81.541	35.9	55.0
82.551	35.9	102.0
83.573	35.9	120.0
84.604	35.9	57.0
85.644	35.9	130.0
86.688	35.9	764.0
87.734	35.9	969.0
88.784	35.9	255.0
89.834	35.9	27.0
90.888	35.9	14.0
91.942	35.9	18.0
92.995	35.9	8.0
94.05	35.9	6.0
95.106	35.9	5.0
96.159	35.9	11.0
97.211	35.9	1.0
98.266	35.9	94.0
99.317	35.9	325.0
100.367	35.9	297.0
101.417	35.9	41.0
102.464	35.9	5.0
103.512	35.9	4.0
104.559	35.9	10.0
105.604	35.9	10.0
106.646	35.9	42.0
107.689	35.9	191.0
108.731	35.9	68.0
109.771	35.9	226.0
110.811	35.9	359.0
111.848	35.9	241.0
112.883	35.9	291.0
113.921	35.9	224.0
114.959	35.9	47.0
115.993	35.9	45.0
117.026	35.9	78.0
118.059	35.9	42.0
119.094	35.9	86.0
120.125	35.9	47.0
121.155	35.9	66.0
122.185	35.9	220.0
123.215	35.9	125.0
124.246	35.9	13.0
125.276	35.9	15.0
126.303	35.9	14.0
127.33	35.9	16.0
128.36	35.9	91.0
129.387	35.9	35.0
130.411	35.9	8.0
131.438	35.9	32.0
132.466	35.9	103.0
133.491	35.9	245.0
134.516	35.9	437.0
135.542	35.9	383.0
136.569	35.9	395.0
137.596	35.9	246.0
138.621	35.9	207.0
139.645	35.9	653.0
140.669	35.9	336.0
141.694	35.9	240.0
142.717	35.9	244.0
143.737	35.9	308.0
144.761	35.9	181.0
145.786	35.9	201.0
146.808	35.9	97.0
147.827	35.9	116.0
148.847	35.9	310.0
149.868	35.9	88.0
150.889	35.9	87.0
151.908	35.9	110.0
152.925	35.9	58.0
153.944	35.9	84.0
154.964	35.9	124.0
155.982	35.9	53.0
156.997	35.9	32.0
158.013	35.9	242.0
159.03	35.9	159.0
160.047	35.9	68.0
161.062	35.9	22.0
162.076	35.9	35.0
163.091	35.9	180.0
164.106	35.9	118.0
165.118	35.9	136.0
166.121	35.9	239.0
167.085	35.9	121.0
167.965	35.9	24.0
168.717	35.9	16.0
169.329	35.9	17.0
169.818	35.9	17.0
170.204	35.9	20.0
170.505	35.9	18.0
170.731	35.9	10.0
170.899	35.9	15.0
69.994	36.9	6.0
70.03	36.9	9.0
70.132	36.9	6.0
70.331	36.9	8.0
70.637	36.9	13.0
71.037	36.9	95.0
71.525	36.9	199.0
72.094	36.9	156.0
72.737	36.9	53.0
73.441	36.9	12.0
74.2	36.9	5.0
75.008	36.9	8.0
75.857	36.9	2.0
76.743	36.9	4.0
77.656	36.9	4.0
78.596	36.9	10.0
79.56	36.9	10.0
80.541	36.9	7.0
81.537	36.9	49.0
82.547	36.9	361.0
83.568	36.9	555.0
84.6	36.9	105.0
85.637	36.9	198.0
86.68	36.9	127.0
87.725	36.9	101.0
88.774	36.9	97.0
89.827	36.9	46.0
90.881	36.9	87.0
91.934	36.9	328.0
92.986	36.9	103.0
94.042	36.9	12.0
95.098	36.9	9.0
96.151	36.9	14.0
97.204	36.9	2.0
98.256	36.9	12.0
99.307	36.9	109.0
100.356	36.9	107.0
101.405	36.9	19.0
102.455	36.9	13.0
103.501	36.9	7.0
104.548	36.9	8.0
105.596	36.9	23.0
106.64	36.9	29.0
107.681	36.9	43.0
108.722	36.9	37.0
109.763	36.9	64.0
110.802	36.9	178.0
111.84	36.9	170.0
112.878	36.9	173.0
113.914	36.9	20.0
114.948	36.9	13.0
115.984	36.9	11.0
117.02	36.9	8.0
118.053	36.9	169.0
119.085	36.9	341.0
120.116	36.9	222.0
121.148	36.9	61.0
122.18	36.9	241.0
123.209	36.9	187.0
124.238	36.9	34.0
125.267	36.9	6.0
126.296	36.9	6.0
127.325	36.9	27.0
128.352	36.9	445.0
129.379	36.9	162.0
130.406	36.9	23.0
131.433	36.9	106.0
132.46	36.9	217.0
133.485	36.9	251.0
134.511	36.9	507.0
135.536	36.9	419.0
136.561	36.9	319.0
137.588	36.9	340.0
138.612	36.9	294.0
139.635	36.9	266.0
140.661	36.9	184.0
141.688	36.9	178.0
142.711	36.9	470.0
143.733	36.9	305.0
144.755	36.9	289.0
145.779	36.9	346.0
146.801	36.9	364.0
147.821	36.9	163.0
148.842	36.9	150.0
149.865	36.9	66.0
150.885	36.9	10.0
151.903	36.9	4.0
152.921	36.9	16.0
153.939	36.9	12.0
154.959	36.9	16.0
155.977	36.9	19.0
156.993	36.9	31.0
158.01	36.9	230.0
159.028	36.9	213.0
160.044	36.9	78.0
161.059	36.9	22.0
162.075	36.9	15.0
163.088	36.9	42.0
164.1	36.9	12.0
165.112	36.9	11.0
166.117	36.9	17.0
167.083	36.9	10.0
167.962	36.9	10.0
168.715	36.9	10.0
169.325	36.9	13.0
169.814	36.9	12.0
170.199	36.9	11.0
170.498	36.9	6.0
170.726	36.9	11.0
170.895	36.9	7.0
69.998	37.9	2.0
70.034	37.9	2.0
70.135	37.9	4.0
70.334	37.9	4.0
70.639	37.9	5.0
71.036	37.9	29.0
71.526	37.9	46.0
72.095	37.9	42.0
72.737	37.9	8.0
73.442	37.9	2.0
74.199	37.9	5.0
75.007	37.9	5.0
75.857	37.9	6.0
76.744	37.9	9.0
77.657	37.9	6.0
78.597	37.9	5.0
79.561	37.9	7.0
80.544	37.9	6.0
81.542	37.9	3.0
82.551	37.9	54.0
83.575	37.9	343.0
84.606	37.9	335.0
85.644	37.9	83.0
86.686	37.9	31.0
87.732	37.9	13.0
88.783	37.9	180.0
89.836	37.9	309.0
90.888	37.9	63.0
91.941	37.9	242.0
92.995	37.9	79.0
94.051	37.9	10.0
95.106	37.9	15.0
96.158	37.9	8.0
97.21	37.9	8.0
98.264	37.9	7.0
99.314	37.9	9.0
100.365	37.9	7.0
101.415	37.9	4.0
102.464	37.9	5.0
103.51	37.9	7.0
104.557	37.9	3.0
105.603	37.9	107.0
106.646	37.9	76.0
107.688	37.9	56.0
108.729	37.9	15.0
109.769	37.9	75.0
110.809	37.9	144.0
111.849	37.9	184.0
112.884	37.9	26.0
113.921	37.9	13.0
114.958	37.9	42.0
115.992	37.9	34.0
117.026	37.9	8.0
118.059	37.9	136.0
119.093	37.9	253.0
120.125	37.9	209.0
121.155	37.9	162.0
122.186	37.9	234.0
123.217	37.9	143.0
124.249	37.9	163.0
125.276	37.9	187.0
126.302	37.9	51.0
127.332	37.9	148.0
128.36	37.9	114.0
129.387	37.9	305.0
130.411	37.9	321.0
131.438	37.9	465.0
132.466	37.9	302.0
133.492	37.9	281.0
134.518	37.9	222.0
135.543	37.9	216.0
136.569	37.9	293.0
137.596	37.9	253.0
138.62	37.9	350.0
139.644	37.9	266.0
140.667	37.9	225.0
141.692	37.9	186.0
142.717	37.9	382.0
143.739	37.9	366.0
144.762	37.9	223.0
145.787	37.9	204.0
146.808	37.9	338.0
147.828	37.9	243.0
148.85	37.9	181.0
149.87	37.9	167.0
150.892	37.9	61.0
151.911	37.9	31.0
152.929	37.9	8.0
153.947	37.9	14.0
154.965	37.9	12.0
155.984	37.9	8.0
156.999	37.9	12.0
158.014	37.9	253.0
159.032	37.9	408.0
160.049	37.9	153.0
161.065	37.9	119.0
162.079	37.9	183.0
163.092	37.9	55.0
164.104	37.9	209.0
165.116	37.9	98.0
166.121	37.9	17.0
167.086	37.9	11.0
167.966	37.9	10.0
168.72	37.9	12.0
169.331	37.9	15.0
169.821	37.9	49.0
170.206	37.9	118.0
170.504	37.9	213.0
170.731	37.9	123.0
170.9	37.9	104.0
69.996	38.9	7.0
70.031	38.9	6.0
70.135	38.9	5.0
70.334	38.9	7.0
70.638	38.9	7.0
71.037	38.9	4.0
71.525	38.9	6.0
72.093	38.9	19.0
72.735	38.9	82.0
73.441	38.9	133.0
74.199	38.9	52.0
75.006	38.9	15.0
75.855	38.9	12.0
76.742	38.9	69.0
77.657	38.9	25.0
78.596	38.9	2.0
79.559	38.9	5.0
80.542	38.9	5.0
81.54	38.9	6.0
82.551	38.9	10.0
83.573	38.9	11.0
84.603	38.9	50.0
85.641	38.9	18.0
86.685	38.9	3.0
87.73	38.9	8.0
88.779	38.9	18.0
89.83	38.9	40.0
90.885	38.9	36.0
91.938	38.9	137.0
92.991	38.9	136.0
94.048	38.9	87.0
95.102	38.9	10.0
96.154	38.9	6.0
97.209	38.9	6.0
98.26	38.9	10.0
99.31	38.9	9.0
100.361	38.9	4.0
101.411	38.9	9.0
102.459	38.9	5.0
103.505	38.9	3.0
104.551	38.9	4.0
105.597	38.9	11.0
106.64	38.9	97.0
107.683	38.9	343.0
108.726	38.9	77.0
109.765	38.9	11.0
110.804	38.9	6.0
111.842	38.9	10.0
112.878	38.9	10.0
113.917	38.9	6.0
114.953	38.9	11.0
115.988	38.9	5.0
117.022	38.9	34.0
118.056	38.9	202.0
119.09	38.9	234.0
120.121	38.9	211.0
121.15	38.9	570.0
122.182	38.9	758.0
123.213	38.9	110.0
124.243	38.9	163.0
125.272	38.9	270.0
126.3	38.9	280.0
127.33	38.9	267.0
128.358	38.9	287.0
129.385	38.9	176.0
130.408	38.9	291.0
131.435	38.9	160.0
132.464	38.9	135.0
133.489	38.9	185.0
134.515	38.9	187.0
135.542	38.9	262.0
136.568	38.9	791.0
137.593	38.9	316.0
138.617	38.9	196.0
139.642	38.9	126.0
140.668	38.9	277.0
141.692	38.9	436.0
142.715	38.9	294.0
143.737	38.9	214.0
144.761	38.9	189.0
145.785	38.9	271.0
146.806	38.9	321.0
147.825	38.9	136.0
148.846	38.9	58.0
149.868	38.9	118.0
150.889	38.9	245.0
151.908	38.9	218.0
152.924	38.9	28.0
153.942	38.9	94.0
154.962	38.9	134.0
155.98	38.9	27.0
156.997	38.9	11.0
158.014	38.9	14.0
159.031	38.9	36.0
160.047	38.9	29.0
161.063	38.9	41.0
162.077	38.9	61.0
163.09	38.9	23.0
164.103	38.9	51.0
165.115	38.9	26.0
166.12	38.9	11.0
167.084	38.9	8.0
167.963	38.9	10.0
168.716	38.9	6.0
169.327	38.9	16.0
169.817	38.9	55.0
170.204	38.9	179.0
170.503	38.9	384.0
170.729	38.9	390.0
170.898	38.9	304.0
69.996	39.9	48.0
70.031	39.9	42.0
70.133	39.9	24.0
70.331	39.9	19.0
70.636	39.9	9.0
71.036	39.9	7.0
71.524	39.9	6.0
72.092	39.9	14.0
72.735	39.9	96.0
73.441	39.9	225.0
74.2	39.9	117.0
75.008	39.9	42.0
75.857	39.9	167.0
76.741	39.9	220.0
77.656	39.9	82.0
78.597	39.9	10.0
79.562	39.9	5.0
80.544	39.9	8.0
81.541	39.9	6.0
82.551	39.9	9.0
83.573	39.9	8.0
84.603	39.9	8.0
85.641	39.9	8.0
86.684	39.9	9.0
87.73	39.9	5.0
88.78	39.9	74.0
89.832	39.9	167.0
90.885	39.9	48.0
91.938	39.9	115.0
92.991	39.9	39.0
94.047	39.9	75.0
95.102	39.9	18.0
96.154	39.9	9.0
97.209	39.9	9.0
98.262	39.9	5.0
99.312	39.9	8.0
100.363	39.9	24.0
101.413	39.9	46.0
102.461	39.9	39.0
103.507	39.9	50.0
104.553	39.9	10.0
105.599	39.9	10.0
106.643	39.9	85.0
107.685	39.9	293.0
108.726	39.9	52.0
109.768	39.9	13.0
110.807	39.9	10.0
111.843	39.9	17.0
112.88	39.9	11.0
113.917	39.9	14.0
114.953	39.9	3.0
115.989	39.9	5.0
117.022	39.9	5.0
118.054	39.9	82.0
119.088	39.9	185.0
120.119	39.9	257.0
121.15	39.9	256.0
122.18	39.9	120.0
123.212	39.9	23.0
124.243	39.9	44.0
125.271	39.9	154.0
126.3	39.9	137.0
127.328	39.9	242.0
128.357	39.9	197.0
129.384	39.9	296.0
130.409	39.9	284.0
131.437	39.9	225.0
132.465	39.9	157.0
133.489	39.9	182.0
134.514	39.9	439.0
135.541	39.9	753.0
136.567	39.9	563.0
137.593	39.9	325.0
138.617	39.9	174.0
139.642	39.9	118.0
140.667	39.9	362.0
141.692	39.9	677.0
142.715	39.9	357.0
143.735	39.9	226.0
144.758	39.9	244.0
145.782	39.9	193.0
146.804	39.9	169.0
147.825	39.9	60.0
148.847	39.9	217.0
149.868	39.9	263.0
150.888	39.9	54.0
151.906	39.9	16.0
152.924	39.9	18.0
153.943	39.9	42.0
154.963	39.9	46.0
155.98	39.9	16.0
156.996	39.9	16.0
158.013	39.9	12.0
159.032	39.9	8.0
160.048	39.9	10.0
161.062	39.9	12.0
162.076	39.9	12.0
163.091	39.9	7.0
164.105	39.9	7.0
165.116	39.9	9.0
166.121	39.9	8.0
167.086	39.9	9.0
167.966	39.9	13.0
168.718	39.9	7.0
169.33	39.9	10.0
169.821	39.9	10.0
170.206	39.9	4.0
170.506	39.9	4.0
170.732	39.9	10.0
170.901	39.9	10.0
69.995	40.9	152.0
70.031	40.9	141.0
70.133	40.9	127.0
70.332	40.9	81.0
70.637	40.9	47.0
71.037	40.9	18.0
71.527	40.9	11.0
72.096	40.9	8.0
72.737	40.9	12.0
73.442	40.9	37.0
74.201	40.9	115.0
75.008	40.9	133.0
75.858	40.9	115.0
76.744	40.9	75.0
77.658	40.9	21.0
78.598	40.9	5.0
79.563	40.9	3.0
80.546	40.9	5.0
81.543	40.9	8.0
82.553	40.9	4.0
83.575	40.9	6.0
84.604	40.9	6.0
85.642	40.9	11.0
86.685	40.9	9.0
87.731	40.9	8.0
88.781	40.9	154.0
89.833	40.9	380.0
90.886	40.9	60.0
91.938	40.9	15.0
92.992	40.9	19.0
94.047	40.9	13.0
95.102	40.9	12.0
96.155	40.9	7.0
97.209	40.9	10.0
98.262	40.9	63.0
99.313	40.9	24.0
100.363	40.9	124.0
101.412	40.9	398.0
102.46	40.9	39.0
103.506	40.9	14.0
104.551	40.9	11.0
105.598	40.9	190.0
106.642	40.9	251.0
107.685	40.9	359.0
108.726	40.9	74.0
109.765	40.9	60.0
110.805	40.9	97.0
111.843	40.9	194.0
112.879	40.9	22.0
113.917	40.9	9.0
114.953	40.9	6.0
115.988	40.9	5.0
117.022	40.9	6.0
118.054	40.9	6.0
119.087	40.9	120.0
120.12	40.9	228.0
121.151	40.9	106.0
122.181	40.9	22.0
123.212	40.9	21.0
124.243	40.9	196.0
125.271	40.9	368.0
126.298	40.9	128.0
127.328	40.9	40.0
128.358	40.9	193.0
129.384	40.9	151.0
130.409	40.9	135.0
131.436	40.9	292.0
132.465	40.9	174.0
133.49	40.9	238.0
134.515	40.9	199.0
135.541	40.9	330.0
136.567	40.9	221.0
137.594	40.9	166.0
138.618	40.9	168.0
139.641	40.9	245.0
140.666	40.9	251.0
141.693	40.9	168.0
142.716	40.9	186.0
143.737	40.9	272.0
144.759	40.9	374.0
145.783	40.9	309.0
146.804	40.9	320.0
147.824	40.9	249.0
148.846	40.9	45.0
149.868	40.9	32.0
150.889	40.9	15.0
151.907	40.9	19.0
152.925	40.9	250.0
153.945	40.9	409.0
154.964	40.9	118.0
155.981	40.9	15.0
156.998	40.9	35.0
158.014	40.9	20.0
159.031	40.9	14.0
160.047	40.9	30.0
161.062	40.9	86.0
162.075	40.9	29.0
163.089	40.9	17.0
164.103	40.9	13.0
165.116	40.9	10.0
166.121	40.9	7.0
167.087	40.9	10.0
167.965	40.9	14.0
168.719	40.9	10.0
169.33	40.9	10.0
169.818	40.9	6.0
170.204	40.9	7.0
170.504	40.9	9.0
170.731	40.9	10.0
170.9	40.9	11.0
69.996	41.9	324.0
70.032	41.9	326.0
70.134	41.9	324.0
70.332	41.9	305.0
70.637	41.9	179.0
71.037	41.9	63.0
71.525	41.9	15.0
72.094	41.9	21.0
72.734	41.9	17.0
73.44	41.9	53.0
74.199	41.9	172.0
75.007	41.9	245.0
75.855	41.9	224.0
76.741	41.9	38.0
77.657	41.9	13.0
78.596	41.9	11.0
79.561	41.9	6.0
80.545	41.9	8.0
81.544	41.9	10.0
82.555	41.9	9.0
[truncated: 9,000 more rows]
