# Supplementary material for: Multimodal dynamic and unclonable anti-counterfeiting using robust diamond microparticles on heterogeneous substrate
Source: Nat Commun. 2023 May 2;14:2507. doi: 10.1038/s41467-023-38178-1 (PMC10154296; doi:10.1038/s41467-023-38178-1)
Supplement: Supplementary file 3 — Source Data [file 41467_2023_38178_MOESM3_ESM.zip › Source Data/Fig 4/24_2.txt]

69.997	23.9	8.0
70.031	23.9	5.0
70.133	23.9	5.0
70.332	23.9	8.0
70.637	23.9	8.0
71.036	23.9	6.0
71.523	23.9	14.0
72.091	23.9	94.0
72.733	23.9	204.0
73.439	23.9	93.0
74.199	23.9	191.0
75.006	23.9	213.0
75.854	23.9	60.0
76.741	23.9	19.0
77.657	23.9	65.0
78.597	23.9	164.0
79.564	23.9	250.0
80.548	23.9	154.0
81.547	23.9	11.0
82.558	23.9	6.0
83.582	23.9	31.0
84.613	23.9	34.0
85.649	23.9	9.0
86.691	23.9	7.0
87.738	23.9	5.0
88.789	23.9	3.0
89.84	23.9	74.0
90.892	23.9	369.0
91.944	23.9	56.0
92.998	23.9	8.0
94.055	23.9	14.0
95.109	23.9	4.0
96.159	23.9	8.0
97.211	23.9	25.0
98.265	23.9	40.0
99.317	23.9	89.0
100.366	23.9	128.0
101.415	23.9	141.0
102.463	23.9	367.0
103.509	23.9	119.0
104.556	23.9	204.0
105.601	23.9	240.0
106.644	23.9	156.0
107.686	23.9	308.0
108.729	23.9	193.0
109.77	23.9	211.0
110.809	23.9	212.0
111.847	23.9	241.0
112.883	23.9	179.0
113.919	23.9	191.0
114.956	23.9	30.0
115.991	23.9	67.0
117.024	23.9	148.0
118.056	23.9	61.0
119.09	23.9	97.0
120.123	23.9	137.0
121.155	23.9	49.0
122.184	23.9	12.0
123.213	23.9	14.0
124.245	23.9	10.0
125.275	23.9	67.0
126.304	23.9	229.0
127.332	23.9	62.0
128.361	23.9	10.0
129.389	23.9	11.0
130.415	23.9	16.0
131.441	23.9	3.0
132.467	23.9	69.0
133.494	23.9	153.0
134.521	23.9	18.0
135.547	23.9	10.0
136.572	23.9	1.0
137.599	23.9	30.0
138.622	23.9	202.0
139.646	23.9	240.0
140.671	23.9	269.0
141.696	23.9	248.0
142.72	23.9	261.0
143.741	23.9	291.0
144.764	23.9	213.0
145.79	23.9	131.0
146.811	23.9	257.0
147.83	23.9	373.0
148.85	23.9	182.0
149.871	23.9	349.0
150.892	23.9	175.0
151.911	23.9	200.0
152.928	23.9	244.0
153.946	23.9	30.0
154.966	23.9	12.0
155.986	23.9	12.0
157.003	23.9	9.0
158.018	23.9	7.0
159.036	23.9	33.0
160.055	23.9	94.0
161.069	23.9	67.0
162.083	23.9	65.0
163.098	23.9	186.0
164.111	23.9	159.0
165.126	23.9	83.0
166.134	23.9	107.0
167.101	23.9	220.0
167.981	23.9	205.0
168.737	23.9	248.0
169.352	23.9	208.0
169.846	23.9	159.0
170.233	23.9	143.0
170.53	23.9	114.0
170.757	23.9	148.0
170.926	23.9	168.0
69.995	24.9	70.0
70.03	24.9	47.0
70.134	24.9	44.0
70.332	24.9	15.0
70.636	24.9	14.0
71.036	24.9	7.0
71.523	24.9	6.0
72.091	24.9	5.0
72.732	24.9	7.0
73.438	24.9	8.0
74.195	24.9	21.0
75.001	24.9	31.0
75.851	24.9	45.0
76.736	24.9	440.0
77.651	24.9	448.0
78.591	24.9	392.0
79.554	24.9	568.0
80.538	24.9	221.0
81.539	24.9	66.0
82.55	24.9	35.0
83.572	24.9	114.0
84.604	24.9	195.0
85.642	24.9	270.0
86.683	24.9	39.0
87.729	24.9	9.0
88.779	24.9	11.0
89.83	24.9	7.0
90.883	24.9	22.0
91.938	24.9	13.0
92.993	24.9	10.0
94.048	24.9	12.0
95.102	24.9	6.0
96.154	24.9	30.0
97.207	24.9	352.0
98.262	24.9	200.0
99.314	24.9	208.0
100.363	24.9	209.0
101.411	24.9	34.0
102.46	24.9	142.0
103.508	24.9	145.0
104.553	24.9	112.0
105.598	24.9	85.0
106.641	24.9	64.0
107.684	24.9	321.0
108.727	24.9	258.0
109.767	24.9	80.0
110.805	24.9	21.0
111.844	24.9	12.0
112.881	24.9	175.0
113.92	24.9	285.0
114.956	24.9	164.0
115.99	24.9	46.0
117.022	24.9	167.0
118.056	24.9	105.0
119.091	24.9	159.0
120.123	24.9	195.0
121.154	24.9	218.0
122.185	24.9	233.0
123.216	24.9	61.0
124.248	24.9	88.0
125.277	24.9	18.0
126.305	24.9	16.0
127.335	24.9	18.0
128.363	24.9	12.0
129.391	24.9	11.0
130.417	24.9	11.0
131.444	24.9	9.0
132.472	24.9	4.0
133.498	24.9	12.0
134.524	24.9	33.0
135.549	24.9	98.0
136.576	24.9	99.0
137.601	24.9	179.0
138.626	24.9	244.0
139.65	24.9	200.0
140.675	24.9	169.0
141.7	24.9	182.0
142.722	24.9	151.0
143.744	24.9	296.0
144.767	24.9	201.0
145.791	24.9	231.0
146.812	24.9	257.0
147.831	24.9	177.0
148.852	24.9	226.0
149.872	24.9	326.0
150.894	24.9	275.0
151.913	24.9	140.0
152.93	24.9	46.0
153.948	24.9	12.0
154.965	24.9	9.0
155.985	24.9	3.0
157.003	24.9	6.0
158.018	24.9	24.0
159.036	24.9	297.0
160.054	24.9	193.0
161.07	24.9	244.0
162.085	24.9	124.0
163.099	24.9	275.0
164.111	24.9	187.0
165.127	24.9	164.0
166.133	24.9	233.0
167.1	24.9	256.0
167.98	24.9	215.0
168.735	24.9	189.0
169.35	24.9	301.0
169.841	24.9	333.0
170.227	24.9	211.0
170.526	24.9	214.0
170.751	24.9	197.0
170.917	24.9	177.0
69.994	25.9	21.0
70.03	25.9	22.0
70.134	25.9	25.0
70.333	25.9	11.0
70.637	25.9	10.0
71.035	25.9	6.0
71.521	25.9	6.0
72.09	25.9	4.0
72.733	25.9	5.0
73.437	25.9	6.0
74.193	25.9	6.0
75.0	25.9	33.0
75.849	25.9	85.0
76.735	25.9	244.0
77.649	25.9	246.0
78.589	25.9	54.0
79.554	25.9	47.0
80.537	25.9	64.0
81.536	25.9	233.0
82.548	25.9	485.0
83.571	25.9	74.0
84.603	25.9	253.0
85.64	25.9	510.0
86.683	25.9	100.0
87.729	25.9	17.0
88.778	25.9	5.0
89.83	25.9	4.0
90.883	25.9	78.0
91.938	25.9	88.0
92.992	25.9	10.0
94.046	25.9	4.0
95.101	25.9	13.0
96.155	25.9	110.0
97.208	25.9	944.0
98.261	25.9	449.0
99.311	25.9	127.0
100.361	25.9	50.0
101.409	25.9	15.0
102.459	25.9	96.0
103.508	25.9	64.0
104.553	25.9	58.0
105.598	25.9	116.0
106.642	25.9	154.0
107.686	25.9	192.0
108.727	25.9	231.0
109.767	25.9	82.0
110.806	25.9	15.0
111.843	25.9	8.0
112.882	25.9	10.0
113.919	25.9	27.0
114.955	25.9	27.0
115.991	25.9	105.0
117.025	25.9	83.0
118.059	25.9	22.0
119.092	25.9	224.0
120.124	25.9	671.0
121.155	25.9	711.0
122.186	25.9	458.0
123.217	25.9	202.0
124.247	25.9	337.0
125.276	25.9	623.0
126.305	25.9	285.0
127.334	25.9	107.0
128.364	25.9	15.0
129.391	25.9	12.0
130.416	25.9	8.0
131.443	25.9	9.0
132.471	25.9	6.0
133.498	25.9	7.0
134.525	25.9	21.0
135.549	25.9	35.0
136.574	25.9	40.0
137.601	25.9	76.0
138.627	25.9	39.0
139.651	25.9	97.0
140.677	25.9	219.0
141.702	25.9	406.0
142.724	25.9	245.0
143.746	25.9	45.0
144.771	25.9	18.0
145.793	25.9	68.0
146.814	25.9	221.0
147.834	25.9	260.0
148.854	25.9	228.0
149.875	25.9	184.0
150.896	25.9	196.0
151.914	25.9	73.0
152.93	25.9	13.0
153.948	25.9	7.0
154.968	25.9	63.0
155.988	25.9	105.0
157.004	25.9	45.0
158.019	25.9	44.0
159.036	25.9	103.0
160.053	25.9	71.0
161.069	25.9	63.0
162.085	25.9	251.0
163.099	25.9	138.0
164.113	25.9	185.0
165.127	25.9	196.0
166.132	25.9	235.0
167.099	25.9	192.0
167.979	25.9	359.0
168.733	25.9	335.0
169.347	25.9	167.0
169.839	25.9	147.0
170.225	25.9	195.0
170.522	25.9	215.0
170.746	25.9	275.0
170.914	25.9	274.0
69.995	26.9	9.0
70.03	26.9	18.0
70.133	26.9	19.0
70.332	26.9	16.0
70.637	26.9	45.0
71.035	26.9	59.0
71.521	26.9	37.0
72.089	26.9	18.0
72.732	26.9	3.0
73.437	26.9	6.0
74.194	26.9	33.0
74.999	26.9	245.0
75.848	26.9	439.0
76.733	26.9	249.0
77.648	26.9	40.0
78.588	26.9	11.0
79.552	26.9	9.0
80.534	26.9	7.0
81.532	26.9	39.0
82.544	26.9	98.0
83.567	26.9	151.0
84.597	26.9	274.0
85.635	26.9	46.0
86.679	26.9	32.0
87.724	26.9	200.0
88.772	26.9	74.0
89.824	26.9	18.0
90.879	26.9	148.0
91.933	26.9	215.0
92.987	26.9	22.0
94.041	26.9	37.0
95.095	26.9	49.0
96.149	26.9	13.0
97.202	26.9	109.0
98.256	26.9	387.0
99.308	26.9	157.0
100.357	26.9	85.0
101.405	26.9	19.0
102.454	26.9	108.0
103.503	26.9	38.0
104.548	26.9	165.0
105.594	26.9	314.0
106.638	26.9	554.0
107.68	26.9	625.0
108.722	26.9	354.0
109.763	26.9	149.0
110.803	26.9	256.0
111.84	26.9	105.0
112.877	26.9	16.0
113.914	26.9	22.0
114.951	26.9	21.0
115.987	26.9	64.0
117.019	26.9	209.0
118.052	26.9	86.0
119.088	26.9	115.0
120.122	26.9	307.0
121.153	26.9	201.0
122.182	26.9	138.0
123.212	26.9	275.0
124.244	26.9	880.0
125.274	26.9	2253.0
126.303	26.9	628.0
127.333	26.9	99.0
128.361	26.9	13.0
129.387	26.9	7.0
130.413	26.9	9.0
131.44	26.9	5.0
132.469	26.9	3.0
133.495	26.9	8.0
134.521	26.9	8.0
135.548	26.9	5.0
136.574	26.9	6.0
137.6	26.9	21.0
138.624	26.9	175.0
139.647	26.9	202.0
140.672	26.9	377.0
141.698	26.9	379.0
142.721	26.9	289.0
143.742	26.9	125.0
144.765	26.9	89.0
145.788	26.9	145.0
146.809	26.9	247.0
147.83	26.9	246.0
148.851	26.9	181.0
149.872	26.9	231.0
150.893	26.9	413.0
151.912	26.9	187.0
152.931	26.9	91.0
153.949	26.9	59.0
154.965	26.9	70.0
155.984	26.9	82.0
157.003	26.9	99.0
158.02	26.9	38.0
159.036	26.9	8.0
160.052	26.9	3.0
161.068	26.9	8.0
162.084	26.9	21.0
163.097	26.9	358.0
164.109	26.9	303.0
165.122	26.9	27.0
166.129	26.9	30.0
167.097	26.9	38.0
167.977	26.9	103.0
168.732	26.9	140.0
169.345	26.9	207.0
169.834	26.9	418.0
170.22	26.9	318.0
170.519	26.9	216.0
170.744	26.9	198.0
170.913	26.9	164.0
69.996	27.9	43.0
70.033	27.9	47.0
70.136	27.9	46.0
70.333	27.9	63.0
70.637	27.9	103.0
71.037	27.9	228.0
71.524	27.9	457.0
72.092	27.9	265.0
72.734	27.9	62.0
73.438	27.9	9.0
74.194	27.9	9.0
75.0	27.9	58.0
75.85	27.9	98.0
76.735	27.9	113.0
77.649	27.9	24.0
78.59	27.9	12.0
79.553	27.9	6.0
80.537	27.9	3.0
81.535	27.9	7.0
82.546	27.9	8.0
83.571	27.9	36.0
84.602	27.9	78.0
85.638	27.9	19.0
86.68	27.9	6.0
87.727	27.9	28.0
88.778	27.9	16.0
89.829	27.9	4.0
90.881	27.9	16.0
91.935	27.9	20.0
92.989	27.9	17.0
94.045	27.9	151.0
95.1	27.9	207.0
96.152	27.9	15.0
97.205	27.9	21.0
98.258	27.9	78.0
99.31	27.9	114.0
100.361	27.9	61.0
101.409	27.9	183.0
102.459	27.9	263.0
103.505	27.9	157.0
104.551	27.9	70.0
105.597	27.9	220.0
106.641	27.9	716.0
107.684	27.9	454.0
108.725	27.9	174.0
109.766	27.9	154.0
110.806	27.9	375.0
111.844	27.9	242.0
112.881	27.9	84.0
113.919	27.9	119.0
114.956	27.9	75.0
115.99	27.9	84.0
117.022	27.9	151.0
118.055	27.9	328.0
119.09	27.9	252.0
120.124	27.9	78.0
121.154	27.9	84.0
122.185	27.9	107.0
123.217	27.9	35.0
124.249	27.9	18.0
125.278	27.9	35.0
126.306	27.9	33.0
127.334	27.9	20.0
128.364	27.9	11.0
129.394	27.9	8.0
130.419	27.9	14.0
131.445	27.9	8.0
132.472	27.9	8.0
133.499	27.9	4.0
134.525	27.9	4.0
135.551	27.9	5.0
136.576	27.9	45.0
137.601	27.9	123.0
138.626	27.9	170.0
139.651	27.9	376.0
140.676	27.9	467.0
141.701	27.9	162.0
142.725	27.9	199.0
143.746	27.9	282.0
144.768	27.9	183.0
145.794	27.9	213.0
146.817	27.9	152.0
147.835	27.9	221.0
148.853	27.9	285.0
149.875	27.9	180.0
150.897	27.9	252.0
151.916	27.9	181.0
152.933	27.9	236.0
153.95	27.9	136.0
154.969	27.9	93.0
155.988	27.9	61.0
157.006	27.9	20.0
158.022	27.9	5.0
159.038	27.9	7.0
160.055	27.9	2.0
161.072	27.9	5.0
162.087	27.9	8.0
163.1	27.9	8.0
164.112	27.9	9.0
165.125	27.9	27.0
166.134	27.9	267.0
167.101	27.9	327.0
167.981	27.9	179.0
168.734	27.9	235.0
169.346	27.9	124.0
169.837	27.9	93.0
170.224	27.9	82.0
170.523	27.9	84.0
170.748	27.9	74.0
170.915	27.9	58.0
69.998	28.9	91.0
70.032	28.9	71.0
70.134	28.9	56.0
70.333	28.9	29.0
70.638	28.9	15.0
71.037	28.9	53.0
71.524	28.9	75.0
72.09	28.9	69.0
72.731	28.9	26.0
73.437	28.9	18.0
74.195	28.9	7.0
75.001	28.9	8.0
75.85	28.9	8.0
76.735	28.9	59.0
77.65	28.9	55.0
78.591	28.9	11.0
79.555	28.9	8.0
80.539	28.9	8.0
81.537	28.9	47.0
82.547	28.9	177.0
83.571	28.9	77.0
84.603	28.9	31.0
85.642	28.9	15.0
86.685	28.9	8.0
87.73	28.9	6.0
88.78	28.9	8.0
89.832	28.9	8.0
90.886	28.9	105.0
91.94	28.9	180.0
92.994	28.9	42.0
94.05	28.9	22.0
95.105	28.9	24.0
96.156	28.9	13.0
97.209	28.9	4.0
98.263	28.9	16.0
99.314	28.9	113.0
100.363	28.9	204.0
101.414	28.9	125.0
102.463	28.9	127.0
103.51	28.9	98.0
104.555	28.9	24.0
105.6	28.9	61.0
106.643	28.9	689.0
107.687	28.9	330.0
108.73	28.9	269.0
109.771	28.9	495.0
110.81	28.9	134.0
111.848	28.9	164.0
112.886	28.9	199.0
113.923	28.9	257.0
114.958	28.9	145.0
115.993	28.9	107.0
117.028	28.9	175.0
118.063	28.9	216.0
119.096	28.9	71.0
120.126	28.9	11.0
121.156	28.9	149.0
122.187	28.9	707.0
123.22	28.9	82.0
124.251	28.9	15.0
125.28	28.9	15.0
126.308	28.9	9.0
127.338	28.9	11.0
128.37	28.9	7.0
129.397	28.9	10.0
130.42	28.9	8.0
131.446	28.9	18.0
132.477	28.9	110.0
133.505	28.9	36.0
134.529	28.9	10.0
135.552	28.9	10.0
136.579	28.9	97.0
137.607	28.9	265.0
138.63	28.9	277.0
139.655	28.9	313.0
140.68	28.9	222.0
141.705	28.9	187.0
142.729	28.9	225.0
143.75	28.9	324.0
144.773	28.9	220.0
145.796	28.9	206.0
146.817	28.9	128.0
147.837	28.9	290.0
148.858	28.9	275.0
149.881	28.9	230.0
150.9	28.9	182.0
151.917	28.9	254.0
152.935	28.9	171.0
153.955	28.9	347.0
154.972	28.9	202.0
155.989	28.9	25.0
157.006	28.9	8.0
158.024	28.9	5.0
159.042	28.9	12.0
160.059	28.9	3.0
161.074	28.9	8.0
162.088	28.9	4.0
163.103	28.9	7.0
164.117	28.9	11.0
165.13	28.9	57.0
166.137	28.9	451.0
167.102	28.9	389.0
167.982	28.9	201.0
168.737	28.9	44.0
169.35	28.9	12.0
169.84	28.9	15.0
170.224	28.9	22.0
170.523	28.9	25.0
170.749	28.9	36.0
170.916	28.9	66.0
69.997	29.9	8.0
70.032	29.9	3.0
70.136	29.9	4.0
70.335	29.9	8.0
70.64	29.9	6.0
71.038	29.9	57.0
71.525	29.9	164.0
72.093	29.9	168.0
72.733	29.9	39.0
73.436	29.9	10.0
74.194	29.9	10.0
75.0	29.9	9.0
75.85	29.9	6.0
76.735	29.9	8.0
77.648	29.9	49.0
78.591	29.9	20.0
79.556	29.9	3.0
80.538	29.9	6.0
81.536	29.9	18.0
82.548	29.9	136.0
83.571	29.9	183.0
84.604	29.9	316.0
85.642	29.9	61.0
86.684	29.9	5.0
87.729	29.9	9.0
88.778	29.9	6.0
89.831	29.9	10.0
90.884	29.9	15.0
91.938	29.9	314.0
92.993	29.9	336.0
94.048	29.9	152.0
95.103	29.9	187.0
96.154	29.9	18.0
97.207	29.9	19.0
98.259	29.9	27.0
99.31	29.9	216.0
100.363	29.9	248.0
101.413	29.9	218.0
102.461	29.9	165.0
103.509	29.9	171.0
104.556	29.9	73.0
105.601	29.9	133.0
106.644	29.9	173.0
107.686	29.9	222.0
108.729	29.9	164.0
109.771	29.9	224.0
110.811	29.9	244.0
111.849	29.9	95.0
112.885	29.9	76.0
113.922	29.9	105.0
114.96	29.9	64.0
115.995	29.9	31.0
117.028	29.9	108.0
118.062	29.9	196.0
119.095	29.9	35.0
120.129	29.9	9.0
121.159	29.9	12.0
122.19	29.9	44.0
123.221	29.9	355.0
124.253	29.9	82.0
125.282	29.9	20.0
126.308	29.9	14.0
127.338	29.9	4.0
128.368	29.9	3.0
129.396	29.9	7.0
130.422	29.9	6.0
131.449	29.9	2.0
132.476	29.9	43.0
133.502	29.9	360.0
134.528	29.9	110.0
135.555	29.9	87.0
136.58	29.9	190.0
137.605	29.9	248.0
138.63	29.9	212.0
139.655	29.9	211.0
140.681	29.9	156.0
141.706	29.9	144.0
142.727	29.9	231.0
143.749	29.9	165.0
144.773	29.9	142.0
145.797	29.9	135.0
146.819	29.9	141.0
147.837	29.9	403.0
148.856	29.9	296.0
149.878	29.9	205.0
150.898	29.9	311.0
151.916	29.9	332.0
152.934	29.9	197.0
153.953	29.9	322.0
154.973	29.9	125.0
155.992	29.9	13.0
157.008	29.9	9.0
158.023	29.9	14.0
159.041	29.9	5.0
160.059	29.9	6.0
161.074	29.9	7.0
162.088	29.9	11.0
163.104	29.9	5.0
164.118	29.9	2.0
165.131	29.9	18.0
166.138	29.9	99.0
167.103	29.9	91.0
167.983	29.9	33.0
168.738	29.9	18.0
169.351	29.9	13.0
169.843	29.9	30.0
170.227	29.9	69.0
170.523	29.9	120.0
170.748	29.9	226.0
170.916	29.9	288.0
69.995	30.9	4.0
70.031	30.9	5.0
70.133	30.9	8.0
70.331	30.9	8.0
70.636	30.9	9.0
71.037	30.9	10.0
71.525	30.9	21.0
72.092	30.9	12.0
72.732	30.9	15.0
73.438	30.9	12.0
74.195	30.9	8.0
75.001	30.9	5.0
75.849	30.9	6.0
76.734	30.9	76.0
77.649	30.9	355.0
78.588	30.9	217.0
79.552	30.9	35.0
80.536	30.9	21.0
81.535	30.9	5.0
82.545	30.9	5.0
83.568	30.9	9.0
84.599	30.9	35.0
85.636	30.9	13.0
86.679	30.9	110.0
87.727	30.9	301.0
88.777	30.9	91.0
89.828	30.9	7.0
90.882	30.9	8.0
91.935	30.9	86.0
92.989	30.9	135.0
94.046	30.9	180.0
95.099	30.9	212.0
96.151	30.9	42.0
97.206	30.9	315.0
98.261	30.9	149.0
99.311	30.9	169.0
100.36	30.9	295.0
101.409	30.9	278.0
102.458	30.9	339.0
103.507	30.9	473.0
104.551	30.9	120.0
105.597	30.9	186.0
106.64	30.9	134.0
107.682	30.9	239.0
108.725	30.9	80.0
109.766	30.9	198.0
110.805	30.9	633.0
111.843	30.9	145.0
112.881	30.9	60.0
113.92	30.9	182.0
114.956	30.9	146.0
115.99	30.9	38.0
117.024	30.9	241.0
118.06	30.9	301.0
119.093	30.9	38.0
120.123	30.9	7.0
121.155	30.9	6.0
122.188	30.9	11.0
123.218	30.9	31.0
124.249	30.9	49.0
125.278	30.9	22.0
126.306	30.9	16.0
127.336	30.9	8.0
128.365	30.9	7.0
129.393	30.9	11.0
130.418	30.9	12.0
131.445	30.9	5.0
132.473	30.9	5.0
133.499	30.9	21.0
134.526	30.9	13.0
135.551	30.9	90.0
136.578	30.9	223.0
137.605	30.9	244.0
138.628	30.9	220.0
139.652	30.9	264.0
140.678	30.9	293.0
141.703	30.9	330.0
142.727	30.9	562.0
143.749	30.9	263.0
144.773	30.9	231.0
145.796	30.9	312.0
146.816	30.9	406.0
147.838	30.9	451.0
148.859	30.9	369.0
149.879	30.9	319.0
150.899	30.9	189.0
151.916	30.9	313.0
152.934	30.9	143.0
153.953	30.9	34.0
154.971	30.9	16.0
155.989	30.9	10.0
157.004	30.9	103.0
158.021	30.9	55.0
159.041	30.9	12.0
160.058	30.9	9.0
161.072	30.9	7.0
162.086	30.9	5.0
163.101	30.9	7.0
164.116	30.9	5.0
165.128	30.9	5.0
166.134	30.9	6.0
167.099	30.9	9.0
167.978	30.9	10.0
168.736	30.9	43.0
169.349	30.9	221.0
169.837	30.9	532.0
170.222	30.9	487.0
170.52	30.9	221.0
170.746	30.9	125.0
170.915	30.9	141.0
69.996	31.9	4.0
70.032	31.9	3.0
70.135	31.9	3.0
70.333	31.9	3.0
70.637	31.9	5.0
71.038	31.9	6.0
71.528	31.9	6.0
72.093	31.9	5.0
72.734	31.9	4.0
73.439	31.9	13.0
74.196	31.9	7.0
75.003	31.9	3.0
75.852	31.9	9.0
76.737	31.9	41.0
77.649	31.9	398.0
78.589	31.9	417.0
79.554	31.9	61.0
80.537	31.9	14.0
81.535	31.9	10.0
82.545	31.9	3.0
83.568	31.9	10.0
84.6	31.9	3.0
85.636	31.9	8.0
86.679	31.9	35.0
87.725	31.9	107.0
88.774	31.9	31.0
89.826	31.9	9.0
90.88	31.9	2.0
91.933	31.9	7.0
92.987	31.9	5.0
94.045	31.9	7.0
95.099	31.9	9.0
96.151	31.9	5.0
97.203	31.9	17.0
98.257	31.9	58.0
99.31	31.9	145.0
100.36	31.9	184.0
101.409	31.9	219.0
102.458	31.9	595.0
103.505	31.9	446.0
104.55	31.9	103.0
105.597	31.9	28.0
106.641	31.9	145.0
107.684	31.9	55.0
108.726	31.9	166.0
109.766	31.9	93.0
110.808	31.9	23.0
111.845	31.9	14.0
112.879	31.9	8.0
113.916	31.9	31.0
114.955	31.9	13.0
115.992	31.9	12.0
117.026	31.9	23.0
118.058	31.9	51.0
119.091	31.9	7.0
120.124	31.9	10.0
121.156	31.9	14.0
122.186	31.9	13.0
123.218	31.9	74.0
124.25	31.9	319.0
125.278	31.9	248.0
126.307	31.9	285.0
127.336	31.9	225.0
128.365	31.9	24.0
129.392	31.9	4.0
130.418	31.9	8.0
131.447	31.9	10.0
132.475	31.9	4.0
133.501	31.9	2.0
134.527	31.9	7.0
135.551	31.9	13.0
136.578	31.9	107.0
137.604	31.9	171.0
138.628	31.9	180.0
139.651	31.9	182.0
140.676	31.9	198.0
141.704	31.9	150.0
142.726	31.9	55.0
143.748	31.9	112.0
144.771	31.9	289.0
145.795	31.9	207.0
146.817	31.9	215.0
147.837	31.9	367.0
148.857	31.9	233.0
149.879	31.9	185.0
150.897	31.9	202.0
151.915	31.9	265.0
152.934	31.9	76.0
153.953	31.9	20.0
154.972	31.9	12.0
155.99	31.9	26.0
157.006	31.9	13.0
158.024	31.9	10.0
159.042	31.9	43.0
160.057	31.9	47.0
161.072	31.9	11.0
162.088	31.9	5.0
163.103	31.9	11.0
164.115	31.9	6.0
165.128	31.9	9.0
166.135	31.9	4.0
167.099	31.9	9.0
167.979	31.9	61.0
168.734	31.9	168.0
169.347	31.9	73.0
169.839	31.9	60.0
170.223	31.9	28.0
170.522	31.9	23.0
170.748	31.9	25.0
170.913	31.9	20.0
69.996	32.9	4.0
70.03	32.9	1.0
70.133	32.9	5.0
70.332	32.9	6.0
70.637	32.9	2.0
71.036	32.9	7.0
71.522	32.9	9.0
72.09	32.9	8.0
72.733	32.9	8.0
73.439	32.9	5.0
74.198	32.9	17.0
75.002	32.9	18.0
75.85	32.9	4.0
76.736	32.9	71.0
77.65	32.9	252.0
78.591	32.9	183.0
79.553	32.9	64.0
80.535	32.9	14.0
81.534	32.9	10.0
82.545	32.9	9.0
83.568	32.9	4.0
84.599	32.9	10.0
85.637	32.9	7.0
86.68	32.9	9.0
87.726	32.9	11.0
88.778	32.9	3.0
89.828	32.9	7.0
90.879	32.9	7.0
91.934	32.9	15.0
92.99	32.9	47.0
94.045	32.9	26.0
95.1	32.9	2.0
96.152	32.9	10.0
97.205	32.9	6.0
98.259	32.9	8.0
99.31	32.9	7.0
100.36	32.9	29.0
101.408	32.9	183.0
102.458	32.9	300.0
103.507	32.9	200.0
104.553	32.9	42.0
105.598	32.9	9.0
106.641	32.9	8.0
107.683	32.9	7.0
108.725	32.9	10.0
109.766	32.9	8.0
110.807	32.9	8.0
111.843	32.9	25.0
112.88	32.9	197.0
113.918	32.9	77.0
114.955	32.9	9.0
115.989	32.9	0.0
117.022	32.9	2.0
118.056	32.9	7.0
119.093	32.9	46.0
120.125	32.9	52.0
121.155	32.9	21.0
122.186	32.9	9.0
123.218	32.9	30.0
124.249	32.9	243.0
125.277	32.9	349.0
126.304	32.9	401.0
127.335	32.9	472.0
128.365	32.9	54.0
129.394	32.9	7.0
130.418	32.9	10.0
131.444	32.9	7.0
132.474	32.9	4.0
133.499	32.9	8.0
134.526	32.9	13.0
135.552	32.9	6.0
136.578	32.9	50.0
137.604	32.9	217.0
138.628	32.9	253.0
139.654	32.9	330.0
140.679	32.9	337.0
141.703	32.9	208.0
142.727	32.9	125.0
143.75	32.9	37.0
144.772	32.9	167.0
145.795	32.9	251.0
146.816	32.9	153.0
147.836	32.9	237.0
148.857	32.9	289.0
149.878	32.9	325.0
150.897	32.9	137.0
151.915	32.9	161.0
152.934	32.9	56.0
153.953	32.9	18.0
154.972	32.9	24.0
155.99	32.9	218.0
157.006	32.9	63.0
158.023	32.9	27.0
159.042	32.9	246.0
160.058	32.9	353.0
161.073	32.9	63.0
162.087	32.9	9.0
163.102	32.9	13.0
164.115	32.9	7.0
165.127	32.9	10.0
166.132	32.9	6.0
167.099	32.9	5.0
167.979	32.9	53.0
168.733	32.9	157.0
169.346	32.9	242.0
169.836	32.9	308.0
170.221	32.9	163.0
170.52	32.9	79.0
170.745	32.9	43.0
170.913	32.9	26.0
69.996	33.9	8.0
70.032	33.9	9.0
70.136	33.9	18.0
70.333	33.9	67.0
70.638	33.9	217.0
71.037	33.9	365.0
71.523	33.9	126.0
72.092	33.9	14.0
72.734	33.9	7.0
73.439	33.9	32.0
74.197	33.9	240.0
75.004	33.9	377.0
75.853	33.9	38.0
76.737	33.9	13.0
77.65	33.9	13.0
78.589	33.9	45.0
79.554	33.9	238.0
80.536	33.9	56.0
81.533	33.9	11.0
82.543	33.9	9.0
83.566	33.9	37.0
84.599	33.9	193.0
85.637	33.9	206.0
86.678	33.9	310.0
87.725	33.9	97.0
88.776	33.9	30.0
89.827	33.9	20.0
90.879	33.9	13.0
91.933	33.9	56.0
92.989	33.9	257.0
94.044	33.9	69.0
95.099	33.9	92.0
96.152	33.9	216.0
97.205	33.9	118.0
98.259	33.9	285.0
99.309	33.9	31.0
100.359	33.9	11.0
101.409	33.9	12.0
102.459	33.9	33.0
103.505	33.9	74.0
104.551	33.9	15.0
105.596	33.9	5.0
106.641	33.9	3.0
107.685	33.9	6.0
108.726	33.9	12.0
109.765	33.9	27.0
110.805	33.9	14.0
111.846	33.9	21.0
112.882	33.9	114.0
113.918	33.9	97.0
114.954	33.9	33.0
115.99	33.9	7.0
117.025	33.9	17.0
118.057	33.9	93.0
119.089	33.9	264.0
120.122	33.9	111.0
121.157	33.9	120.0
122.188	33.9	32.0
123.217	33.9	4.0
124.247	33.9	10.0
125.277	33.9	16.0
126.308	33.9	24.0
127.336	33.9	35.0
128.364	33.9	8.0
129.393	33.9	9.0
130.418	33.9	2.0
131.445	33.9	5.0
132.474	33.9	7.0
133.5	33.9	9.0
134.526	33.9	8.0
135.553	33.9	66.0
136.58	33.9	56.0
137.606	33.9	92.0
138.63	33.9	170.0
139.653	33.9	302.0
140.68	33.9	295.0
141.705	33.9	323.0
142.727	33.9	248.0
143.749	33.9	210.0
144.772	33.9	135.0
145.795	33.9	240.0
146.817	33.9	256.0
147.836	33.9	223.0
148.856	33.9	218.0
149.879	33.9	198.0
150.899	33.9	40.0
151.917	33.9	67.0
152.933	33.9	341.0
153.951	33.9	166.0
154.973	33.9	22.0
155.992	33.9	15.0
157.008	33.9	11.0
158.024	33.9	115.0
159.042	33.9	201.0
160.06	33.9	61.0
161.075	33.9	29.0
162.088	33.9	10.0
163.101	33.9	11.0
164.116	33.9	20.0
165.13	33.9	216.0
166.133	33.9	127.0
167.098	33.9	15.0
167.98	33.9	12.0
168.735	33.9	9.0
169.349	33.9	16.0
169.837	33.9	25.0
170.221	33.9	22.0
170.52	33.9	13.0
170.744	33.9	7.0
170.912	33.9	11.0
69.996	34.9	3.0
70.031	34.9	5.0
70.135	34.9	4.0
70.334	34.9	5.0
70.638	34.9	10.0
71.036	34.9	18.0
71.525	34.9	18.0
72.093	34.9	7.0
72.736	34.9	9.0
73.44	34.9	8.0
74.197	34.9	44.0
75.005	34.9	49.0
75.854	34.9	18.0
76.739	34.9	95.0
77.651	34.9	51.0
78.59	34.9	75.0
79.556	34.9	266.0
80.539	34.9	71.0
81.536	34.9	7.0
82.546	34.9	12.0
83.57	34.9	109.0
84.601	34.9	358.0
85.64	34.9	586.0
86.683	34.9	512.0
87.728	34.9	246.0
88.779	34.9	275.0
89.833	34.9	106.0
90.887	34.9	13.0
91.94	34.9	82.0
92.991	34.9	198.0
94.048	34.9	27.0
95.104	34.9	22.0
96.155	34.9	40.0
97.207	34.9	42.0
98.26	34.9	202.0
99.313	34.9	97.0
100.364	34.9	70.0
101.412	34.9	11.0
102.459	34.9	9.0
103.506	34.9	8.0
104.553	34.9	8.0
105.601	34.9	11.0
106.644	34.9	120.0
107.685	34.9	99.0
108.726	34.9	14.0
109.767	34.9	22.0
110.808	34.9	172.0
111.847	34.9	142.0
112.883	34.9	200.0
113.92	34.9	306.0
114.957	34.9	151.0
115.993	34.9	30.0
117.026	34.9	146.0
118.059	34.9	211.0
119.093	34.9	95.0
120.125	34.9	15.0
121.157	34.9	5.0
122.19	34.9	7.0
123.22	34.9	9.0
124.251	34.9	86.0
125.282	34.9	123.0
126.311	34.9	20.0
127.34	34.9	10.0
128.368	34.9	5.0
129.396	34.9	7.0
130.423	34.9	7.0
131.45	34.9	9.0
132.478	34.9	12.0
133.504	34.9	39.0
134.529	34.9	109.0
135.556	34.9	171.0
136.582	34.9	164.0
137.607	34.9	143.0
138.633	34.9	233.0
139.657	34.9	584.0
140.683	34.9	467.0
141.708	34.9	340.0
142.731	34.9	183.0
143.752	34.9	294.0
144.777	34.9	333.0
145.799	34.9	437.0
146.818	34.9	194.0
147.838	34.9	179.0
148.859	34.9	148.0
149.88	34.9	86.0
150.9	34.9	47.0
151.919	34.9	226.0
152.937	34.9	129.0
153.956	34.9	278.0
154.974	34.9	156.0
155.992	34.9	49.0
157.011	34.9	53.0
158.028	34.9	253.0
159.044	34.9	242.0
160.06	34.9	397.0
161.075	34.9	176.0
162.089	34.9	22.0
163.104	34.9	12.0
164.118	34.9	23.0
165.129	34.9	232.0
166.136	34.9	182.0
167.103	34.9	96.0
167.982	34.9	41.0
168.736	34.9	11.0
169.35	34.9	7.0
169.84	34.9	8.0
170.225	34.9	9.0
170.523	34.9	3.0
170.747	34.9	7.0
170.915	34.9	9.0
69.994	35.9	4.0
70.03	35.9	3.0
70.133	35.9	5.0
70.332	35.9	2.0
70.635	35.9	7.0
71.035	35.9	2.0
71.524	35.9	14.0
72.092	35.9	14.0
72.733	35.9	6.0
73.439	35.9	9.0
74.197	35.9	6.0
75.004	35.9	5.0
75.853	35.9	6.0
76.737	35.9	7.0
77.648	35.9	7.0
78.587	35.9	6.0
79.552	35.9	11.0
80.535	35.9	15.0
81.532	35.9	32.0
82.541	35.9	92.0
83.564	35.9	121.0
84.596	35.9	81.0
85.635	35.9	101.0
86.677	35.9	500.0
87.722	35.9	968.0
88.771	35.9	328.0
89.823	35.9	46.0
90.876	35.9	11.0
91.928	35.9	9.0
92.983	35.9	8.0
94.041	35.9	8.0
95.095	35.9	8.0
96.147	35.9	7.0
97.199	35.9	2.0
98.253	35.9	50.0
99.306	35.9	300.0
100.354	35.9	331.0
101.403	35.9	90.0
102.453	35.9	9.0
103.499	35.9	4.0
104.545	35.9	7.0
105.592	35.9	4.0
106.636	35.9	29.0
107.679	35.9	189.0
108.721	35.9	92.0
109.763	35.9	146.0
110.802	35.9	346.0
111.84	35.9	229.0
112.879	35.9	279.0
113.915	35.9	219.0
114.952	35.9	78.0
115.986	35.9	25.0
117.019	35.9	69.0
118.053	35.9	56.0
119.087	35.9	62.0
120.119	35.9	56.0
121.151	35.9	20.0
122.182	35.9	213.0
123.215	35.9	160.0
124.246	35.9	39.0
125.274	35.9	26.0
126.302	35.9	10.0
127.331	35.9	9.0
128.362	35.9	78.0
129.39	35.9	43.0
130.415	35.9	10.0
131.442	35.9	20.0
132.471	35.9	90.0
133.498	35.9	211.0
134.523	35.9	307.0
135.548	35.9	425.0
136.576	35.9	348.0
137.604	35.9	379.0
138.627	35.9	188.0
139.651	35.9	542.0
140.675	35.9	516.0
141.7	35.9	246.0
142.725	35.9	225.0
143.747	35.9	313.0
144.769	35.9	216.0
145.792	35.9	168.0
146.814	35.9	102.0
147.835	35.9	92.0
148.854	35.9	295.0
149.874	35.9	118.0
150.896	35.9	63.0
151.916	35.9	129.0
152.933	35.9	41.0
153.951	35.9	78.0
154.971	35.9	119.0
155.99	35.9	69.0
157.007	35.9	25.0
158.021	35.9	224.0
159.039	35.9	231.0
160.058	35.9	65.0
161.072	35.9	43.0
162.086	35.9	28.0
163.099	35.9	173.0
164.114	35.9	139.0
165.126	35.9	137.0
166.133	35.9	258.0
167.098	35.9	133.0
167.977	35.9	34.0
168.732	35.9	10.0
169.345	35.9	6.0
169.835	35.9	13.0
170.219	35.9	11.0
170.516	35.9	17.0
170.743	35.9	8.0
170.912	35.9	5.0
69.997	36.9	3.0
70.033	36.9	4.0
70.135	36.9	2.0
70.332	36.9	2.0
70.637	36.9	8.0
71.037	36.9	44.0
71.525	36.9	168.0
72.092	36.9	180.0
72.733	36.9	80.0
73.438	36.9	9.0
74.197	36.9	9.0
75.004	36.9	8.0
75.853	36.9	5.0
76.738	36.9	2.0
77.654	36.9	1.0
78.594	36.9	5.0
79.557	36.9	11.0
80.54	36.9	7.0
81.538	36.9	27.0
82.549	36.9	244.0
83.571	36.9	546.0
84.602	36.9	114.0
85.64	36.9	135.0
86.682	36.9	177.0
87.728	36.9	74.0
88.778	36.9	113.0
89.83	36.9	59.0
90.883	36.9	46.0
91.937	36.9	295.0
92.991	36.9	148.0
94.047	36.9	16.0
95.102	36.9	6.0
96.156	36.9	11.0
97.208	36.9	5.0
98.261	36.9	8.0
99.312	36.9	103.0
100.361	36.9	126.0
101.411	36.9	38.0
102.461	36.9	6.0
103.507	36.9	11.0
104.553	36.9	8.0
105.6	36.9	23.0
106.643	36.9	34.0
107.686	36.9	50.0
108.729	36.9	45.0
109.768	36.9	42.0
110.808	36.9	142.0
111.847	36.9	188.0
112.882	36.9	177.0
113.92	36.9	22.0
114.957	36.9	13.0
115.993	36.9	12.0
117.026	36.9	13.0
118.059	36.9	93.0
119.094	36.9	338.0
120.127	36.9	335.0
121.158	36.9	63.0
122.188	36.9	232.0
123.22	36.9	215.0
124.251	36.9	50.0
125.28	36.9	13.0
126.309	36.9	9.0
127.339	36.9	22.0
128.369	36.9	356.0
129.398	36.9	275.0
130.422	36.9	32.0
131.447	36.9	48.0
132.477	36.9	214.0
133.504	36.9	259.0
134.529	36.9	508.0
135.554	36.9	508.0
136.582	36.9	249.0
137.609	36.9	362.0
138.634	36.9	320.0
139.659	36.9	289.0
140.682	36.9	221.0
141.707	36.9	206.0
142.732	36.9	319.0
143.753	36.9	399.0
144.776	36.9	268.0
145.8	36.9	338.0
146.821	36.9	421.0
147.84	36.9	185.0
148.861	36.9	197.0
149.881	36.9	99.0
150.902	36.9	18.0
151.921	36.9	11.0
152.937	36.9	6.0
153.956	36.9	12.0
154.974	36.9	13.0
155.991	36.9	17.0
157.011	36.9	19.0
158.027	36.9	152.0
159.043	36.9	263.0
160.061	36.9	100.0
161.077	36.9	18.0
162.09	36.9	18.0
163.105	36.9	50.0
164.118	36.9	22.0
165.131	36.9	9.0
166.137	36.9	25.0
167.102	36.9	19.0
167.982	36.9	14.0
168.737	36.9	10.0
169.35	36.9	13.0
169.841	36.9	8.0
170.225	36.9	12.0
170.521	36.9	13.0
170.747	36.9	9.0
170.915	36.9	3.0
69.998	37.9	2.0
70.031	37.9	5.0
70.134	37.9	1.0
70.333	37.9	2.0
70.636	37.9	7.0
71.036	37.9	13.0
71.524	37.9	46.0
72.092	37.9	56.0
72.734	37.9	23.0
73.44	37.9	5.0
74.196	37.9	5.0
75.002	37.9	7.0
75.853	37.9	11.0
76.737	37.9	8.0
77.651	37.9	12.0
78.59	37.9	1.0
79.553	37.9	10.0
80.536	37.9	12.0
81.534	37.9	5.0
82.544	37.9	22.0
83.567	37.9	264.0
84.599	37.9	369.0
85.636	37.9	103.0
86.679	37.9	42.0
87.723	37.9	17.0
88.773	37.9	105.0
89.827	37.9	315.0
90.88	37.9	85.0
91.934	37.9	201.0
92.988	37.9	189.0
94.042	37.9	14.0
95.098	37.9	15.0
96.153	37.9	11.0
97.206	37.9	14.0
98.257	37.9	5.0
99.308	37.9	2.0
100.359	37.9	10.0
101.408	37.9	5.0
102.456	37.9	4.0
103.503	37.9	6.0
104.551	37.9	5.0
105.596	37.9	107.0
106.64	37.9	112.0
107.684	37.9	58.0
108.726	37.9	30.0
109.767	37.9	67.0
110.806	37.9	127.0
111.844	37.9	197.0
112.88	37.9	54.0
113.918	37.9	10.0
114.955	37.9	15.0
115.989	37.9	47.0
117.023	37.9	12.0
118.057	37.9	98.0
119.091	37.9	220.0
120.124	37.9	221.0
121.155	37.9	164.0
122.186	37.9	184.0
123.216	37.9	167.0
124.249	37.9	144.0
125.28	37.9	223.0
126.308	37.9	61.0
127.336	37.9	123.0
128.365	37.9	149.0
129.392	37.9	238.0
130.417	37.9	382.0
131.445	37.9	414.0
132.474	37.9	358.0
133.502	37.9	205.0
134.526	37.9	293.0
135.552	37.9	199.0
136.578	37.9	298.0
137.604	37.9	269.0
138.629	37.9	379.0
139.653	37.9	256.0
140.678	37.9	211.0
141.704	37.9	217.0
142.728	37.9	258.0
143.75	37.9	457.0
144.773	37.9	225.0
145.795	37.9	206.0
146.817	37.9	295.0
147.838	37.9	295.0
148.858	37.9	162.0
149.879	37.9	182.0
150.899	37.9	89.0
151.918	37.9	45.0
152.936	37.9	19.0
153.954	37.9	15.0
154.974	37.9	15.0
155.993	37.9	13.0
157.01	37.9	8.0
158.026	37.9	137.0
159.041	37.9	493.0
160.059	37.9	216.0
161.075	37.9	106.0
162.088	37.9	206.0
163.103	37.9	42.0
164.116	37.9	142.0
165.127	37.9	120.0
166.134	37.9	44.0
167.1	37.9	9.0
167.979	37.9	22.0
168.733	37.9	9.0
169.348	37.9	8.0
169.838	37.9	25.0
170.223	37.9	56.0
170.52	37.9	107.0
170.745	37.9	176.0
170.913	37.9	151.0
69.996	38.9	4.0
70.033	38.9	1.0
70.135	38.9	3.0
70.332	38.9	2.0
70.638	38.9	3.0
71.037	38.9	3.0
71.525	38.9	6.0
72.093	38.9	10.0
72.734	38.9	33.0
73.439	38.9	113.0
74.197	38.9	83.0
75.004	38.9	26.0
75.852	38.9	15.0
76.739	38.9	41.0
77.655	38.9	53.0
78.594	38.9	12.0
79.557	38.9	2.0
80.539	38.9	7.0
81.538	38.9	4.0
82.549	38.9	3.0
83.571	38.9	9.0
84.6	38.9	42.0
85.639	38.9	19.0
86.682	38.9	11.0
87.729	38.9	5.0
88.779	38.9	25.0
89.83	38.9	54.0
90.883	38.9	18.0
91.938	38.9	108.0
92.992	38.9	107.0
94.046	38.9	141.0
95.101	38.9	13.0
96.155	38.9	3.0
97.208	38.9	5.0
98.261	38.9	7.0
99.311	38.9	7.0
100.361	38.9	3.0
101.412	38.9	5.0
102.461	38.9	6.0
103.506	38.9	7.0
104.552	38.9	2.0
105.598	38.9	6.0
106.642	38.9	43.0
107.686	38.9	325.0
108.728	38.9	169.0
109.768	38.9	10.0
110.808	38.9	11.0
111.847	38.9	8.0
112.884	38.9	9.0
113.921	38.9	5.0
114.958	38.9	12.0
115.993	38.9	7.0
117.025	38.9	16.0
118.059	38.9	170.0
119.094	38.9	216.0
120.127	38.9	197.0
121.156	38.9	423.0
122.189	38.9	852.0
123.221	38.9	165.0
124.251	38.9	89.0
125.281	38.9	322.0
126.311	38.9	247.0
127.34	38.9	226.0
128.37	38.9	325.0
129.398	38.9	118.0
130.422	38.9	326.0
131.447	38.9	148.0
132.476	38.9	183.0
133.504	38.9	184.0
134.53	38.9	215.0
135.556	38.9	250.0
136.582	38.9	645.0
137.609	38.9	367.0
138.633	38.9	220.0
139.657	38.9	117.0
140.682	38.9	241.0
141.707	38.9	359.0
142.731	38.9	371.0
143.752	38.9	181.0
144.774	38.9	186.0
145.798	38.9	201.0
146.82	38.9	407.0
147.841	38.9	180.0
148.859	38.9	64.0
149.88	38.9	120.0
150.902	38.9	230.0
151.921	38.9	232.0
152.939	38.9	49.0
153.957	38.9	49.0
154.976	38.9	187.0
155.994	38.9	44.0
157.01	38.9	14.0
158.028	38.9	17.0
159.046	38.9	48.0
160.064	38.9	43.0
161.079	38.9	31.0
162.091	38.9	78.0
163.103	38.9	28.0
164.118	38.9	51.0
165.131	38.9	33.0
166.136	38.9	16.0
167.102	38.9	10.0
167.981	38.9	10.0
168.736	38.9	12.0
169.35	38.9	12.0
169.841	38.9	27.0
170.225	38.9	120.0
170.522	38.9	220.0
170.748	38.9	413.0
170.914	38.9	419.0
69.997	39.9	72.0
70.031	39.9	59.0
70.134	39.9	56.0
70.332	39.9	32.0
70.637	39.9	11.0
71.036	39.9	11.0
71.523	39.9	12.0
72.092	39.9	11.0
72.734	39.9	44.0
73.44	39.9	218.0
74.197	39.9	172.0
75.002	39.9	34.0
75.852	39.9	115.0
76.739	39.9	223.0
77.653	39.9	140.0
78.593	39.9	21.0
79.556	39.9	10.0
80.538	39.9	5.0
81.537	39.9	9.0
82.547	39.9	2.0
83.568	39.9	8.0
84.599	39.9	9.0
85.637	39.9	6.0
86.678	39.9	1.0
87.726	39.9	4.0
88.776	39.9	27.0
89.828	39.9	166.0
90.881	39.9	49.0
91.933	39.9	102.0
92.987	39.9	45.0
94.043	39.9	92.0
95.099	39.9	18.0
96.151	39.9	11.0
97.202	39.9	5.0
98.257	39.9	12.0
99.308	39.9	1.0
100.358	39.9	13.0
101.408	39.9	34.0
102.456	39.9	22.0
103.503	39.9	76.0
104.549	39.9	9.0
105.595	39.9	7.0
106.639	39.9	64.0
107.681	39.9	269.0
108.723	39.9	87.0
109.763	39.9	17.0
110.804	39.9	8.0
111.844	39.9	16.0
112.88	39.9	13.0
113.918	39.9	9.0
114.955	39.9	4.0
115.989	39.9	4.0
117.023	39.9	8.0
118.057	39.9	48.0
119.091	39.9	179.0
120.124	39.9	235.0
121.155	39.9	291.0
122.185	39.9	130.0
123.216	39.9	24.0
124.249	39.9	17.0
125.279	39.9	94.0
126.307	39.9	133.0
127.336	39.9	213.0
128.366	39.9	216.0
129.395	39.9	319.0
130.419	39.9	287.0
131.445	39.9	225.0
132.474	39.9	165.0
133.502	39.9	188.0
134.527	39.9	298.0
135.553	39.9	683.0
136.58	39.9	626.0
137.605	39.9	421.0
138.63	39.9	213.0
139.655	39.9	164.0
140.679	39.9	212.0
141.704	39.9	707.0
142.728	39.9	363.0
143.75	39.9	281.0
144.772	39.9	243.0
145.795	39.9	214.0
146.817	39.9	186.0
147.838	39.9	92.0
148.859	39.9	142.0
149.879	39.9	346.0
150.9	39.9	87.0
151.918	39.9	24.0
152.934	39.9	22.0
153.953	39.9	46.0
154.974	39.9	29.0
155.994	39.9	15.0
157.01	39.9	10.0
158.026	39.9	16.0
159.043	39.9	6.0
160.059	39.9	10.0
161.076	39.9	12.0
162.09	39.9	18.0
163.102	39.9	16.0
164.115	39.9	10.0
165.129	39.9	8.0
166.133	39.9	7.0
167.101	39.9	13.0
167.981	39.9	6.0
168.735	39.9	13.0
169.349	39.9	8.0
169.839	39.9	6.0
170.221	39.9	8.0
170.519	39.9	7.0
170.746	39.9	1.0
170.913	39.9	6.0
69.995	40.9	166.0
70.029	40.9	217.0
70.132	40.9	182.0
70.333	40.9	138.0
70.636	40.9	60.0
71.034	40.9	21.0
71.524	40.9	11.0
72.093	40.9	10.0
72.736	40.9	8.0
73.44	40.9	21.0
74.196	40.9	67.0
75.003	40.9	159.0
75.852	40.9	86.0
76.736	40.9	104.0
77.649	40.9	21.0
78.589	40.9	7.0
79.553	40.9	1.0
80.537	40.9	5.0
81.536	40.9	5.0
82.546	40.9	8.0
83.565	40.9	5.0
84.596	40.9	6.0
85.634	40.9	5.0
86.676	40.9	5.0
87.721	40.9	5.0
88.771	40.9	89.0
89.823	40.9	420.0
90.877	40.9	68.0
91.93	40.9	12.0
92.984	40.9	11.0
94.039	40.9	8.0
95.095	40.9	7.0
96.148	40.9	6.0
97.2	40.9	9.0
98.251	40.9	52.0
99.303	40.9	54.0
100.354	40.9	60.0
101.403	40.9	386.0
102.452	40.9	51.0
103.499	40.9	14.0
104.545	40.9	12.0
105.591	40.9	117.0
106.634	40.9	209.0
107.677	40.9	374.0
108.719	40.9	115.0
109.76	40.9	43.0
110.8	40.9	62.0
111.838	40.9	181.0
112.875	40.9	31.0
113.913	40.9	11.0
114.95	40.9	6.0
115.986	40.9	3.0
117.02	40.9	5.0
118.054	40.9	8.0
119.087	40.9	85.0
120.12	40.9	215.0
121.152	40.9	185.0
122.184	40.9	40.0
123.215	40.9	13.0
124.244	40.9	104.0
125.275	40.9	344.0
126.304	40.9	188.0
127.334	40.9	40.0
128.362	40.9	174.0
129.389	40.9	180.0
130.414	40.9	134.0
131.441	40.9	272.0
132.47	40.9	184.0
133.496	40.9	198.0
134.524	40.9	214.0
135.552	40.9	272.0
136.577	40.9	268.0
137.601	40.9	147.0
138.626	40.9	141.0
139.65	40.9	253.0
140.677	40.9	236.0
141.703	40.9	213.0
142.726	40.9	190.0
143.747	40.9	271.0
144.771	40.9	317.0
145.795	40.9	400.0
146.815	40.9	233.0
147.835	40.9	304.0
148.856	40.9	51.0
149.878	40.9	40.0
150.898	40.9	23.0
151.916	40.9	21.0
152.932	40.9	146.0
153.952	40.9	395.0
154.971	40.9	176.0
155.987	40.9	28.0
157.004	40.9	25.0
158.022	40.9	10.0
159.039	40.9	16.0
160.055	40.9	16.0
161.071	40.9	69.0
162.087	40.9	43.0
163.102	40.9	16.0
164.114	40.9	8.0
165.126	40.9	12.0
166.132	40.9	11.0
167.099	40.9	9.0
167.979	40.9	11.0
168.733	40.9	12.0
169.345	40.9	9.0
169.833	40.9	8.0
170.219	40.9	11.0
170.518	40.9	4.0
170.742	40.9	8.0
170.909	40.9	3.0
69.998	41.9	308.0
70.033	41.9	306.0
70.135	41.9	305.0
70.333	41.9	336.0
70.638	41.9	295.0
71.036	41.9	118.0
71.522	41.9	32.0
72.09	41.9	12.0
72.734	41.9	16.0
73.441	41.9	26.0
74.197	41.9	151.0
75.002	41.9	204.0
75.851	41.9	266.0
76.737	41.9	62.0
77.651	41.9	11.0
78.592	41.9	8.0
79.555	41.9	8.0
80.538	41.9	9.0
81.539	41.9	5.0
82.549	41.9	9.0
[truncated: 9,000 more rows]
