# Supplementary material for: Multimodal dynamic and unclonable anti-counterfeiting using robust diamond microparticles on heterogeneous substrate
Source: Nat Commun. 2023 May 2;14:2507. doi: 10.1038/s41467-023-38178-1 (PMC10154296; doi:10.1038/s41467-023-38178-1)
Supplement: Supplementary file 3 — Source Data [file 41467_2023_38178_MOESM3_ESM.zip › Source Data/Fig 4/25_1.txt]

68.996	22.0	221.0
69.032	22.0	268.0
69.135	22.0	239.0
69.334	22.0	148.0
69.637	22.0	166.0
70.037	22.0	286.0
70.525	22.0	243.0
71.092	22.0	249.0
71.731	22.0	292.0
72.436	22.0	292.0
73.194	22.0	364.0
74.0	22.0	312.0
74.849	22.0	314.0
75.734	22.0	174.0
76.647	22.0	193.0
77.586	22.0	228.0
78.55	22.0	121.0
79.534	22.0	175.0
80.534	22.0	254.0
81.544	22.0	112.0
82.566	22.0	95.0
83.596	22.0	91.0
84.634	22.0	191.0
85.676	22.0	263.0
86.723	22.0	171.0
87.774	22.0	214.0
88.826	22.0	221.0
89.881	22.0	186.0
90.935	22.0	67.0
91.99	22.0	8.0
93.046	22.0	192.0
94.101	22.0	412.0
95.155	22.0	97.0
96.208	22.0	12.0
97.26	22.0	57.0
98.313	22.0	122.0
99.364	22.0	81.0
100.413	22.0	57.0
101.461	22.0	15.0
102.509	22.0	65.0
103.555	22.0	462.0
104.6	22.0	399.0
105.644	22.0	59.0
106.686	22.0	18.0
107.727	22.0	10.0
108.768	22.0	92.0
109.806	22.0	110.0
110.843	22.0	264.0
111.88	22.0	77.0
112.916	22.0	15.0
113.952	22.0	14.0
114.987	22.0	8.0
116.02	22.0	7.0
117.052	22.0	11.0
118.085	22.0	8.0
119.115	22.0	14.0
120.145	22.0	14.0
121.176	22.0	14.0
122.205	22.0	16.0
123.234	22.0	14.0
124.263	22.0	10.0
125.29	22.0	8.0
126.314	22.0	4.0
127.341	22.0	19.0
128.365	22.0	17.0
129.388	22.0	14.0
130.41	22.0	9.0
131.433	22.0	19.0
132.456	22.0	11.0
133.477	22.0	11.0
134.497	22.0	15.0
135.517	22.0	9.0
136.538	22.0	10.0
137.56	22.0	31.0
138.581	22.0	32.0
139.602	22.0	12.0
140.625	22.0	73.0
141.651	22.0	61.0
142.676	22.0	11.0
143.7	22.0	18.0
144.728	22.0	13.0
145.754	22.0	7.0
146.781	22.0	7.0
147.806	22.0	10.0
148.832	22.0	15.0
149.859	22.0	9.0
150.882	22.0	23.0
151.905	22.0	194.0
152.927	22.0	132.0
153.951	22.0	23.0
154.976	22.0	12.0
155.996	22.0	15.0
157.017	22.0	55.0
158.038	22.0	139.0
159.057	22.0	30.0
160.077	22.0	75.0
161.094	22.0	131.0
162.112	22.0	138.0
163.13	22.0	39.0
164.145	22.0	18.0
165.157	22.0	24.0
166.13	22.0	53.0
167.016	22.0	21.0
167.775	22.0	10.0
168.392	22.0	17.0
168.885	22.0	11.0
169.271	22.0	8.0
169.568	22.0	16.0
169.791	22.0	8.0
169.958	22.0	15.0
68.995	23.0	188.0
69.031	23.0	206.0
69.134	23.0	202.0
69.332	23.0	147.0
69.637	23.0	143.0
70.035	23.0	234.0
70.522	23.0	249.0
71.091	23.0	257.0
71.733	23.0	295.0
72.437	23.0	393.0
73.193	23.0	280.0
74.001	23.0	295.0
74.851	23.0	392.0
75.735	23.0	311.0
76.649	23.0	265.0
77.588	23.0	227.0
78.553	23.0	115.0
79.537	23.0	187.0
80.536	23.0	206.0
81.548	23.0	302.0
82.57	23.0	157.0
83.602	23.0	154.0
84.639	23.0	417.0
85.681	23.0	187.0
86.728	23.0	256.0
87.778	23.0	57.0
88.829	23.0	16.0
89.882	23.0	13.0
90.937	23.0	23.0
91.992	23.0	35.0
93.046	23.0	165.0
94.101	23.0	223.0
95.155	23.0	123.0
96.207	23.0	39.0
97.259	23.0	481.0
98.31	23.0	584.0
99.361	23.0	110.0
100.411	23.0	17.0
101.46	23.0	12.0
102.507	23.0	17.0
103.552	23.0	229.0
104.598	23.0	585.0
105.643	23.0	160.0
106.685	23.0	225.0
107.726	23.0	141.0
108.765	23.0	7.0
109.804	23.0	16.0
110.842	23.0	120.0
111.878	23.0	399.0
112.915	23.0	64.0
113.951	23.0	18.0
114.986	23.0	9.0
116.019	23.0	13.0
117.052	23.0	25.0
118.085	23.0	121.0
119.119	23.0	34.0
120.149	23.0	13.0
121.179	23.0	12.0
122.209	23.0	6.0
123.238	23.0	15.0
124.267	23.0	15.0
125.292	23.0	8.0
126.318	23.0	2.0
127.347	23.0	8.0
128.374	23.0	23.0
129.397	23.0	58.0
130.42	23.0	42.0
131.444	23.0	60.0
132.471	23.0	15.0
133.492	23.0	15.0
134.512	23.0	22.0
135.533	23.0	17.0
136.556	23.0	7.0
137.581	23.0	9.0
138.601	23.0	6.0
139.624	23.0	27.0
140.649	23.0	142.0
141.673	23.0	81.0
142.697	23.0	10.0
143.72	23.0	15.0
144.744	23.0	9.0
145.769	23.0	6.0
146.794	23.0	9.0
147.816	23.0	5.0
148.839	23.0	8.0
149.864	23.0	9.0
150.887	23.0	10.0
151.908	23.0	14.0
152.929	23.0	12.0
153.951	23.0	15.0
154.971	23.0	21.0
155.991	23.0	72.0
157.009	23.0	151.0
158.029	23.0	282.0
159.048	23.0	366.0
160.066	23.0	146.0
161.081	23.0	111.0
162.098	23.0	511.0
163.115	23.0	174.0
164.129	23.0	22.0
165.139	23.0	11.0
166.109	23.0	21.0
166.993	23.0	19.0
167.752	23.0	10.0
168.369	23.0	5.0
168.861	23.0	5.0
169.247	23.0	7.0
169.544	23.0	9.0
169.768	23.0	9.0
169.935	23.0	6.0
68.996	24.0	149.0
69.031	24.0	144.0
69.134	24.0	114.0
69.332	24.0	129.0
69.637	24.0	150.0
70.036	24.0	216.0
70.521	24.0	232.0
71.089	24.0	159.0
71.732	24.0	143.0
72.438	24.0	433.0
73.193	24.0	306.0
74.0	24.0	193.0
74.851	24.0	63.0
75.736	24.0	133.0
76.65	24.0	156.0
77.59	24.0	130.0
78.555	24.0	548.0
79.539	24.0	521.0
80.538	24.0	276.0
81.549	24.0	340.0
82.573	24.0	224.0
83.603	24.0	301.0
84.641	24.0	173.0
85.684	24.0	221.0
86.731	24.0	229.0
87.781	24.0	109.0
88.833	24.0	19.0
89.886	24.0	28.0
90.94	24.0	186.0
91.996	24.0	356.0
93.05	24.0	124.0
94.105	24.0	209.0
95.157	24.0	119.0
96.21	24.0	14.0
97.262	24.0	41.0
98.314	24.0	55.0
99.365	24.0	95.0
100.413	24.0	175.0
101.461	24.0	40.0
102.508	24.0	13.0
103.555	24.0	98.0
104.602	24.0	217.0
105.646	24.0	96.0
106.689	24.0	26.0
107.731	24.0	21.0
108.77	24.0	9.0
109.808	24.0	11.0
110.846	24.0	38.0
111.883	24.0	59.0
112.918	24.0	22.0
113.955	24.0	14.0
114.991	24.0	89.0
116.024	24.0	60.0
117.056	24.0	246.0
118.088	24.0	669.0
119.121	24.0	225.0
120.152	24.0	19.0
121.182	24.0	12.0
122.212	24.0	13.0
123.242	24.0	11.0
124.27	24.0	9.0
125.297	24.0	79.0
126.324	24.0	87.0
127.352	24.0	171.0
128.378	24.0	449.0
129.402	24.0	574.0
130.426	24.0	221.0
131.451	24.0	28.0
132.475	24.0	15.0
133.498	24.0	37.0
134.52	24.0	342.0
135.542	24.0	145.0
136.566	24.0	17.0
137.589	24.0	11.0
138.61	24.0	6.0
139.632	24.0	37.0
140.656	24.0	95.0
141.681	24.0	114.0
142.704	24.0	30.0
143.726	24.0	6.0
144.752	24.0	9.0
145.777	24.0	6.0
146.801	24.0	8.0
147.825	24.0	8.0
148.847	24.0	5.0
149.871	24.0	7.0
150.895	24.0	7.0
151.915	24.0	17.0
152.935	24.0	167.0
153.955	24.0	460.0
154.978	24.0	144.0
156.0	24.0	240.0
157.015	24.0	215.0
158.033	24.0	496.0
159.053	24.0	943.0
160.071	24.0	116.0
161.087	24.0	19.0
162.103	24.0	61.0
163.118	24.0	421.0
164.132	24.0	110.0
165.141	24.0	25.0
166.112	24.0	8.0
166.996	24.0	9.0
167.752	24.0	8.0
168.367	24.0	10.0
168.859	24.0	5.0
169.245	24.0	1.0
169.542	24.0	8.0
169.767	24.0	3.0
169.934	24.0	4.0
68.996	25.0	134.0
69.032	25.0	128.0
69.135	25.0	141.0
69.333	25.0	137.0
69.638	25.0	105.0
70.036	25.0	63.0
70.523	25.0	45.0
71.092	25.0	17.0
71.732	25.0	59.0
72.438	25.0	211.0
73.195	25.0	297.0
74.0	25.0	369.0
74.848	25.0	224.0
75.734	25.0	364.0
76.649	25.0	229.0
77.59	25.0	426.0
78.554	25.0	266.0
79.537	25.0	442.0
80.536	25.0	231.0
81.546	25.0	337.0
82.568	25.0	803.0
83.601	25.0	667.0
84.64	25.0	203.0
85.681	25.0	183.0
86.727	25.0	208.0
87.777	25.0	130.0
88.829	25.0	25.0
89.881	25.0	103.0
90.935	25.0	105.0
91.99	25.0	229.0
93.046	25.0	279.0
94.101	25.0	36.0
95.153	25.0	12.0
96.205	25.0	6.0
97.258	25.0	8.0
98.31	25.0	9.0
99.36	25.0	50.0
100.41	25.0	134.0
101.459	25.0	35.0
102.507	25.0	55.0
103.552	25.0	43.0
104.597	25.0	25.0
105.641	25.0	39.0
106.684	25.0	15.0
107.726	25.0	20.0
108.767	25.0	20.0
109.805	25.0	73.0
110.842	25.0	23.0
111.88	25.0	112.0
112.917	25.0	329.0
113.952	25.0	119.0
114.986	25.0	70.0
116.021	25.0	38.0
117.054	25.0	58.0
118.087	25.0	131.0
119.12	25.0	72.0
120.15	25.0	13.0
121.181	25.0	14.0
122.211	25.0	8.0
123.24	25.0	8.0
124.27	25.0	6.0
125.298	25.0	63.0
126.324	25.0	75.0
127.352	25.0	361.0
128.379	25.0	898.0
129.404	25.0	506.0
130.427	25.0	289.0
131.449	25.0	38.0
132.474	25.0	5.0
133.498	25.0	20.0
134.521	25.0	122.0
135.543	25.0	120.0
136.565	25.0	237.0
137.588	25.0	265.0
138.609	25.0	52.0
139.632	25.0	53.0
140.656	25.0	395.0
141.681	25.0	326.0
142.706	25.0	155.0
143.729	25.0	50.0
144.754	25.0	25.0
145.779	25.0	38.0
146.803	25.0	31.0
147.825	25.0	57.0
148.847	25.0	22.0
149.869	25.0	7.0
150.893	25.0	9.0
151.915	25.0	4.0
152.933	25.0	88.0
153.952	25.0	114.0
154.975	25.0	26.0
155.997	25.0	59.0
157.014	25.0	59.0
158.031	25.0	27.0
159.051	25.0	45.0
160.068	25.0	23.0
161.086	25.0	11.0
162.102	25.0	20.0
163.117	25.0	89.0
164.133	25.0	318.0
165.142	25.0	125.0
166.111	25.0	11.0
166.992	25.0	8.0
167.748	25.0	5.0
168.365	25.0	4.0
168.857	25.0	9.0
169.242	25.0	8.0
169.54	25.0	4.0
169.765	25.0	5.0
169.932	25.0	2.0
68.994	26.0	95.0
69.029	26.0	106.0
69.132	26.0	105.0
69.332	26.0	69.0
69.636	26.0	33.0
70.035	26.0	48.0
70.523	26.0	74.0
71.09	26.0	99.0
71.731	26.0	247.0
72.436	26.0	276.0
73.193	26.0	212.0
74.0	26.0	182.0
74.848	26.0	278.0
75.734	26.0	341.0
76.648	26.0	199.0
77.586	26.0	300.0
78.55	26.0	208.0
79.534	26.0	179.0
80.533	26.0	197.0
81.543	26.0	313.0
82.566	26.0	326.0
83.597	26.0	340.0
84.634	26.0	151.0
85.675	26.0	27.0
86.721	26.0	20.0
87.772	26.0	34.0
88.824	26.0	18.0
89.878	26.0	14.0
90.931	26.0	11.0
91.986	26.0	12.0
93.04	26.0	14.0
94.095	26.0	7.0
95.148	26.0	9.0
96.201	26.0	27.0
97.253	26.0	70.0
98.307	26.0	39.0
99.357	26.0	17.0
100.406	26.0	8.0
101.454	26.0	93.0
102.502	26.0	206.0
103.548	26.0	45.0
104.593	26.0	18.0
105.638	26.0	18.0
106.681	26.0	219.0
107.722	26.0	410.0
108.763	26.0	150.0
109.802	26.0	28.0
110.84	26.0	29.0
111.876	26.0	172.0
112.911	26.0	255.0
113.948	26.0	54.0
114.984	26.0	11.0
116.018	26.0	15.0
117.051	26.0	4.0
118.084	26.0	10.0
119.116	26.0	10.0
120.147	26.0	9.0
121.177	26.0	9.0
122.209	26.0	6.0
123.239	26.0	36.0
124.265	26.0	66.0
125.292	26.0	163.0
126.32	26.0	207.0
127.349	26.0	576.0
128.376	26.0	454.0
129.401	26.0	96.0
130.424	26.0	48.0
131.448	26.0	16.0
132.472	26.0	11.0
133.495	26.0	9.0
134.519	26.0	135.0
135.54	26.0	205.0
136.563	26.0	353.0
137.588	26.0	411.0
138.609	26.0	381.0
139.632	26.0	338.0
140.655	26.0	108.0
141.681	26.0	51.0
142.704	26.0	12.0
143.724	26.0	17.0
144.75	26.0	69.0
145.777	26.0	312.0
146.8	26.0	120.0
147.822	26.0	220.0
148.845	26.0	92.0
149.869	26.0	8.0
150.891	26.0	13.0
151.912	26.0	11.0
152.932	26.0	6.0
153.952	26.0	11.0
154.973	26.0	10.0
155.994	26.0	13.0
157.011	26.0	45.0
158.03	26.0	111.0
159.049	26.0	26.0
160.066	26.0	22.0
161.083	26.0	22.0
162.099	26.0	7.0
163.115	26.0	12.0
164.13	26.0	55.0
165.14	26.0	42.0
166.108	26.0	15.0
166.991	26.0	41.0
167.749	26.0	31.0
168.363	26.0	8.0
168.855	26.0	11.0
169.241	26.0	10.0
169.538	26.0	21.0
169.762	26.0	44.0
169.928	26.0	76.0
68.997	27.0	78.0
69.033	27.0	62.0
69.136	27.0	49.0
69.334	27.0	38.0
69.638	27.0	104.0
70.037	27.0	230.0
70.523	27.0	192.0
71.089	27.0	231.0
71.731	27.0	343.0
72.437	27.0	623.0
73.194	27.0	491.0
74.0	27.0	184.0
74.85	27.0	151.0
75.736	27.0	113.0
76.65	27.0	119.0
77.59	27.0	239.0
78.556	27.0	167.0
79.539	27.0	248.0
80.538	27.0	341.0
81.551	27.0	302.0
82.574	27.0	270.0
83.606	27.0	91.0
84.644	27.0	32.0
85.687	27.0	143.0
86.733	27.0	178.0
87.783	27.0	499.0
88.835	27.0	173.0
89.888	27.0	105.0
90.943	27.0	52.0
91.997	27.0	32.0
93.052	27.0	31.0
94.107	27.0	155.0
95.161	27.0	30.0
96.212	27.0	107.0
97.265	27.0	321.0
98.317	27.0	279.0
99.368	27.0	65.0
100.417	27.0	17.0
101.465	27.0	95.0
102.512	27.0	603.0
103.557	27.0	1070.0
104.603	27.0	301.0
105.647	27.0	136.0
106.69	27.0	244.0
107.731	27.0	376.0
108.772	27.0	216.0
109.811	27.0	20.0
110.849	27.0	91.0
111.886	27.0	259.0
112.923	27.0	269.0
113.958	27.0	43.0
114.994	27.0	12.0
116.028	27.0	11.0
117.061	27.0	28.0
118.093	27.0	20.0
119.125	27.0	9.0
120.156	27.0	7.0
121.188	27.0	11.0
122.217	27.0	10.0
123.246	27.0	57.0
124.276	27.0	357.0
125.303	27.0	137.0
126.33	27.0	137.0
127.358	27.0	198.0
128.386	27.0	192.0
129.411	27.0	86.0
130.435	27.0	18.0
131.459	27.0	8.0
132.485	27.0	13.0
133.509	27.0	6.0
134.529	27.0	24.0
135.551	27.0	82.0
136.574	27.0	258.0
137.599	27.0	217.0
138.621	27.0	343.0
139.644	27.0	423.0
140.668	27.0	106.0
141.692	27.0	17.0
142.716	27.0	16.0
143.737	27.0	14.0
144.761	27.0	11.0
145.787	27.0	15.0
146.811	27.0	14.0
147.833	27.0	11.0
148.857	27.0	7.0
149.879	27.0	12.0
150.901	27.0	9.0
151.921	27.0	10.0
152.941	27.0	6.0
153.962	27.0	8.0
154.983	27.0	154.0
156.002	27.0	323.0
157.02	27.0	154.0
158.039	27.0	308.0
159.057	27.0	71.0
160.075	27.0	13.0
161.091	27.0	12.0
162.106	27.0	10.0
163.122	27.0	13.0
164.137	27.0	105.0
165.145	27.0	74.0
166.114	27.0	52.0
166.998	27.0	357.0
167.755	27.0	246.0
168.37	27.0	83.0
168.86	27.0	47.0
169.247	27.0	32.0
169.545	27.0	47.0
169.768	27.0	32.0
169.934	27.0	47.0
68.997	28.0	14.0
69.031	28.0	19.0
69.133	28.0	25.0
69.333	28.0	17.0
69.636	28.0	18.0
70.036	28.0	20.0
70.522	28.0	66.0
71.09	28.0	186.0
71.733	28.0	263.0
72.437	28.0	302.0
73.193	28.0	269.0
74.0	28.0	219.0
74.85	28.0	226.0
75.734	28.0	234.0
76.647	28.0	306.0
77.588	28.0	292.0
78.554	28.0	550.0
79.537	28.0	566.0
80.535	28.0	294.0
81.547	28.0	163.0
82.569	28.0	294.0
83.601	28.0	148.0
84.64	28.0	28.0
85.682	28.0	107.0
86.728	28.0	52.0
87.777	28.0	91.0
88.829	28.0	45.0
89.881	28.0	19.0
90.935	28.0	178.0
91.99	28.0	173.0
93.043	28.0	37.0
94.097	28.0	88.0
95.152	28.0	17.0
96.204	28.0	13.0
97.257	28.0	56.0
98.31	28.0	228.0
99.359	28.0	178.0
100.408	28.0	41.0
101.459	28.0	132.0
102.506	28.0	459.0
103.55	28.0	634.0
104.595	28.0	391.0
105.641	28.0	222.0
106.683	28.0	232.0
107.724	28.0	209.0
108.764	28.0	125.0
109.804	28.0	45.0
110.843	28.0	49.0
111.879	28.0	62.0
112.915	28.0	18.0
113.951	28.0	13.0
114.986	28.0	12.0
116.02	28.0	22.0
117.053	28.0	130.0
118.085	28.0	54.0
119.118	28.0	228.0
120.151	28.0	118.0
121.181	28.0	57.0
122.212	28.0	201.0
123.242	28.0	104.0
124.272	28.0	114.0
125.299	28.0	24.0
126.325	28.0	11.0
127.354	28.0	11.0
128.382	28.0	14.0
129.407	28.0	17.0
130.43	28.0	126.0
131.456	28.0	86.0
132.481	28.0	23.0
133.503	28.0	77.0
134.526	28.0	37.0
135.549	28.0	16.0
136.574	28.0	158.0
137.597	28.0	88.0
138.619	28.0	33.0
139.642	28.0	22.0
140.665	28.0	13.0
141.689	28.0	14.0
142.712	28.0	10.0
143.734	28.0	12.0
144.759	28.0	6.0
145.785	28.0	19.0
146.807	28.0	131.0
147.829	28.0	53.0
148.851	28.0	12.0
149.875	28.0	13.0
150.898	28.0	12.0
151.918	28.0	36.0
152.938	28.0	23.0
153.96	28.0	47.0
154.98	28.0	194.0
155.999	28.0	187.0
157.016	28.0	93.0
158.034	28.0	24.0
159.053	28.0	7.0
160.071	28.0	18.0
161.086	28.0	11.0
162.101	28.0	10.0
163.118	28.0	10.0
164.133	28.0	10.0
165.14	28.0	8.0
166.108	28.0	7.0
166.992	28.0	21.0
167.749	28.0	91.0
168.362	28.0	328.0
168.856	28.0	519.0
169.242	28.0	367.0
169.538	28.0	354.0
169.763	28.0	277.0
169.929	28.0	195.0
68.997	29.0	361.0
69.033	29.0	396.0
69.135	29.0	335.0
69.333	29.0	282.0
69.638	29.0	239.0
70.037	29.0	93.0
70.524	29.0	109.0
71.092	29.0	144.0
71.732	29.0	200.0
72.437	29.0	152.0
73.194	29.0	92.0
73.999	29.0	49.0
74.848	29.0	138.0
75.735	29.0	181.0
76.649	29.0	172.0
77.589	29.0	171.0
78.551	29.0	927.0
79.536	29.0	1146.0
80.535	29.0	732.0
81.545	29.0	423.0
82.567	29.0	226.0
83.599	29.0	33.0
84.636	29.0	15.0
85.678	29.0	7.0
86.725	29.0	9.0
87.775	29.0	75.0
88.827	29.0	104.0
89.88	29.0	15.0
90.935	29.0	96.0
91.989	29.0	181.0
93.044	29.0	31.0
94.099	29.0	27.0
95.153	29.0	12.0
96.205	29.0	5.0
97.256	29.0	7.0
98.31	29.0	9.0
99.36	29.0	4.0
100.408	29.0	12.0
101.457	29.0	11.0
102.505	29.0	44.0
103.551	29.0	44.0
104.597	29.0	70.0
105.641	29.0	46.0
106.684	29.0	71.0
107.725	29.0	119.0
108.765	29.0	109.0
109.806	29.0	180.0
110.844	29.0	155.0
111.88	29.0	54.0
112.916	29.0	54.0
113.954	29.0	266.0
114.99	29.0	516.0
116.023	29.0	198.0
117.054	29.0	253.0
118.087	29.0	175.0
119.121	29.0	76.0
120.152	29.0	47.0
121.182	29.0	23.0
122.213	29.0	268.0
123.244	29.0	326.0
124.274	29.0	113.0
125.3	29.0	15.0
126.327	29.0	5.0
127.354	29.0	14.0
128.381	29.0	5.0
129.409	29.0	9.0
130.431	29.0	11.0
131.455	29.0	12.0
132.48	29.0	52.0
133.503	29.0	183.0
134.525	29.0	39.0
135.548	29.0	10.0
136.572	29.0	56.0
137.596	29.0	67.0
138.618	29.0	8.0
139.641	29.0	8.0
140.666	29.0	7.0
141.69	29.0	10.0
142.713	29.0	9.0
143.735	29.0	14.0
144.761	29.0	9.0
145.785	29.0	85.0
146.808	29.0	52.0
147.831	29.0	127.0
148.854	29.0	241.0
149.876	29.0	40.0
150.898	29.0	35.0
151.917	29.0	350.0
152.938	29.0	323.0
153.959	29.0	55.0
154.979	29.0	54.0
156.001	29.0	81.0
157.017	29.0	493.0
158.034	29.0	239.0
159.054	29.0	42.0
160.072	29.0	12.0
161.088	29.0	17.0
162.104	29.0	7.0
163.118	29.0	12.0
164.133	29.0	10.0
165.142	29.0	19.0
166.11	29.0	18.0
166.992	29.0	40.0
167.749	29.0	104.0
168.365	29.0	198.0
168.856	29.0	203.0
169.241	29.0	233.0
169.538	29.0	165.0
169.763	29.0	147.0
169.929	29.0	145.0
68.997	30.0	316.0
69.032	30.0	289.0
69.134	30.0	303.0
69.334	30.0	392.0
69.639	30.0	432.0
70.036	30.0	306.0
70.523	30.0	133.0
71.092	30.0	105.0
71.733	30.0	183.0
72.438	30.0	220.0
73.194	30.0	163.0
73.999	30.0	122.0
74.848	30.0	140.0
75.735	30.0	48.0
76.649	30.0	25.0
77.588	30.0	64.0
78.552	30.0	179.0
79.535	30.0	318.0
80.533	30.0	226.0
81.543	30.0	209.0
82.566	30.0	284.0
83.598	30.0	87.0
84.636	30.0	6.0
85.679	30.0	4.0
86.727	30.0	34.0
87.775	30.0	174.0
88.826	30.0	79.0
89.878	30.0	29.0
90.933	30.0	57.0
91.989	30.0	240.0
93.043	30.0	292.0
94.097	30.0	22.0
95.152	30.0	10.0
96.204	30.0	9.0
97.257	30.0	11.0
98.309	30.0	8.0
99.358	30.0	108.0
100.41	30.0	209.0
101.459	30.0	47.0
102.506	30.0	27.0
103.552	30.0	7.0
104.598	30.0	17.0
105.642	30.0	87.0
106.685	30.0	187.0
107.726	30.0	23.0
108.766	30.0	6.0
109.805	30.0	22.0
110.845	30.0	53.0
111.882	30.0	69.0
112.917	30.0	123.0
113.952	30.0	509.0
114.988	30.0	723.0
116.022	30.0	374.0
117.055	30.0	256.0
118.088	30.0	199.0
119.121	30.0	23.0
120.153	30.0	9.0
121.183	30.0	7.0
122.212	30.0	23.0
123.242	30.0	73.0
124.273	30.0	21.0
125.299	30.0	19.0
126.327	30.0	11.0
127.356	30.0	9.0
128.384	30.0	14.0
129.408	30.0	7.0
130.429	30.0	9.0
131.454	30.0	10.0
132.481	30.0	3.0
133.504	30.0	27.0
134.528	30.0	218.0
135.55	30.0	126.0
136.575	30.0	49.0
137.599	30.0	29.0
138.619	30.0	11.0
139.642	30.0	7.0
140.666	30.0	5.0
141.69	30.0	55.0
142.715	30.0	173.0
143.738	30.0	56.0
144.762	30.0	16.0
145.787	30.0	87.0
146.809	30.0	47.0
147.83	30.0	25.0
148.852	30.0	72.0
149.877	30.0	21.0
150.899	30.0	11.0
151.92	30.0	32.0
152.939	30.0	208.0
153.96	30.0	167.0
154.981	30.0	477.0
156.001	30.0	355.0
157.017	30.0	104.0
158.035	30.0	142.0
159.054	30.0	83.0
160.071	30.0	15.0
161.088	30.0	10.0
162.104	30.0	8.0
163.12	30.0	7.0
164.132	30.0	9.0
165.141	30.0	118.0
166.11	30.0	165.0
166.992	30.0	192.0
167.749	30.0	315.0
168.365	30.0	406.0
168.855	30.0	640.0
169.239	30.0	527.0
169.537	30.0	250.0
169.762	30.0	166.0
169.926	30.0	136.0
68.997	31.0	253.0
69.033	31.0	250.0
69.135	31.0	267.0
69.332	31.0	247.0
69.638	31.0	284.0
70.037	31.0	259.0
70.524	31.0	157.0
71.092	31.0	250.0
71.733	31.0	457.0
72.438	31.0	201.0
73.196	31.0	274.0
74.002	31.0	600.0
74.851	31.0	252.0
75.736	31.0	199.0
76.649	31.0	36.0
77.588	31.0	149.0
78.551	31.0	550.0
79.536	31.0	293.0
80.533	31.0	141.0
81.543	31.0	90.0
82.566	31.0	61.0
83.598	31.0	51.0
84.637	31.0	11.0
85.679	31.0	5.0
86.726	31.0	24.0
87.776	31.0	261.0
88.827	31.0	425.0
89.879	31.0	346.0
90.934	31.0	324.0
91.989	31.0	51.0
93.044	31.0	38.0
94.097	31.0	29.0
95.149	31.0	22.0
96.201	31.0	8.0
97.255	31.0	13.0
98.309	31.0	3.0
99.359	31.0	70.0
100.408	31.0	222.0
101.458	31.0	243.0
102.505	31.0	313.0
103.55	31.0	22.0
104.596	31.0	10.0
105.641	31.0	19.0
106.684	31.0	19.0
107.726	31.0	6.0
108.764	31.0	5.0
109.805	31.0	53.0
110.845	31.0	24.0
111.881	31.0	13.0
112.917	31.0	249.0
113.953	31.0	509.0
114.989	31.0	360.0
116.023	31.0	79.0
117.056	31.0	17.0
118.089	31.0	15.0
119.121	31.0	10.0
120.152	31.0	13.0
121.181	31.0	27.0
122.212	31.0	73.0
123.245	31.0	207.0
124.274	31.0	74.0
125.3	31.0	8.0
126.328	31.0	10.0
127.357	31.0	14.0
128.383	31.0	154.0
129.408	31.0	183.0
130.431	31.0	302.0
131.456	31.0	38.0
132.482	31.0	13.0
133.506	31.0	17.0
134.527	31.0	168.0
135.548	31.0	85.0
136.574	31.0	7.0
137.6	31.0	10.0
138.623	31.0	10.0
139.645	31.0	69.0
140.667	31.0	103.0
141.692	31.0	67.0
142.716	31.0	104.0
143.738	31.0	17.0
144.763	31.0	9.0
145.788	31.0	8.0
146.81	31.0	16.0
147.832	31.0	225.0
148.855	31.0	132.0
149.878	31.0	13.0
150.9	31.0	18.0
151.92	31.0	11.0
152.939	31.0	18.0
153.96	31.0	23.0
154.982	31.0	113.0
156.002	31.0	96.0
157.018	31.0	78.0
158.036	31.0	382.0
159.053	31.0	717.0
160.072	31.0	123.0
161.089	31.0	15.0
162.103	31.0	11.0
163.117	31.0	9.0
164.132	31.0	11.0
165.142	31.0	11.0
166.11	31.0	17.0
166.993	31.0	332.0
167.748	31.0	766.0
168.363	31.0	221.0
168.855	31.0	122.0
169.239	31.0	95.0
169.536	31.0	46.0
169.76	31.0	38.0
169.927	31.0	17.0
68.997	32.0	489.0
69.032	32.0	466.0
69.136	32.0	411.0
69.333	32.0	347.0
69.638	32.0	465.0
70.037	32.0	518.0
70.524	32.0	420.0
71.094	32.0	184.0
71.735	32.0	220.0
72.439	32.0	306.0
73.197	32.0	248.0
74.003	32.0	191.0
74.852	32.0	158.0
75.738	32.0	178.0
76.652	32.0	159.0
77.591	32.0	121.0
78.554	32.0	327.0
79.539	32.0	189.0
80.536	32.0	99.0
81.546	32.0	80.0
82.57	32.0	15.0
83.602	32.0	9.0
84.638	32.0	6.0
85.681	32.0	7.0
86.728	32.0	205.0
87.779	32.0	293.0
88.83	32.0	53.0
89.883	32.0	46.0
90.938	32.0	30.0
91.992	32.0	17.0
93.047	32.0	8.0
94.102	32.0	23.0
95.156	32.0	17.0
96.208	32.0	26.0
97.261	32.0	118.0
98.312	32.0	34.0
99.362	32.0	210.0
100.412	32.0	298.0
101.461	32.0	95.0
102.508	32.0	92.0
103.553	32.0	83.0
104.6	32.0	8.0
105.646	32.0	10.0
106.688	32.0	19.0
107.73	32.0	14.0
108.77	32.0	11.0
109.808	32.0	7.0
110.847	32.0	11.0
111.884	32.0	66.0
112.919	32.0	336.0
113.956	32.0	873.0
114.991	32.0	309.0
116.025	32.0	44.0
117.058	32.0	23.0
118.091	32.0	55.0
119.124	32.0	95.0
120.154	32.0	239.0
121.184	32.0	428.0
122.214	32.0	383.0
123.246	32.0	131.0
124.276	32.0	22.0
125.304	32.0	10.0
126.33	32.0	8.0
127.358	32.0	9.0
128.386	32.0	24.0
129.412	32.0	35.0
130.435	32.0	102.0
131.46	32.0	47.0
132.487	32.0	55.0
133.51	32.0	12.0
134.534	32.0	10.0
135.557	32.0	26.0
136.58	32.0	11.0
137.603	32.0	6.0
138.625	32.0	6.0
139.648	32.0	71.0
140.672	32.0	128.0
141.696	32.0	33.0
142.721	32.0	11.0
143.742	32.0	16.0
144.766	32.0	17.0
145.792	32.0	65.0
146.815	32.0	61.0
147.836	32.0	18.0
148.859	32.0	22.0
149.882	32.0	198.0
150.903	32.0	512.0
151.923	32.0	65.0
152.943	32.0	10.0
153.965	32.0	12.0
154.984	32.0	21.0
156.003	32.0	26.0
157.02	32.0	185.0
158.038	32.0	353.0
159.056	32.0	522.0
160.073	32.0	630.0
161.089	32.0	299.0
162.105	32.0	59.0
163.12	32.0	70.0
164.133	32.0	163.0
165.143	32.0	40.0
166.114	32.0	11.0
166.995	32.0	10.0
167.752	32.0	26.0
168.367	32.0	23.0
168.858	32.0	13.0
169.242	32.0	6.0
169.538	32.0	13.0
169.762	32.0	12.0
169.929	32.0	6.0
68.995	33.0	687.0
69.031	33.0	660.0
69.135	33.0	665.0
69.333	33.0	631.0
69.637	33.0	704.0
70.036	33.0	953.0
70.524	33.0	972.0
71.092	33.0	806.0
71.735	33.0	311.0
72.441	33.0	203.0
73.197	33.0	568.0
74.004	33.0	819.0
74.853	33.0	160.0
75.738	33.0	68.0
76.651	33.0	229.0
77.589	33.0	235.0
78.554	33.0	536.0
79.538	33.0	365.0
80.534	33.0	29.0
81.544	33.0	14.0
82.568	33.0	15.0
83.6	33.0	10.0
84.638	33.0	6.0
85.679	33.0	96.0
86.726	33.0	236.0
87.776	33.0	57.0
88.826	33.0	17.0
89.877	33.0	33.0
90.933	33.0	150.0
91.988	33.0	96.0
93.041	33.0	14.0
94.097	33.0	9.0
95.152	33.0	9.0
96.204	33.0	12.0
97.256	33.0	27.0
98.309	33.0	11.0
99.359	33.0	6.0
100.408	33.0	38.0
101.458	33.0	160.0
102.506	33.0	106.0
103.55	33.0	145.0
104.596	33.0	37.0
105.64	33.0	53.0
106.683	33.0	59.0
107.725	33.0	16.0
108.765	33.0	5.0
109.805	33.0	13.0
110.843	33.0	36.0
111.881	33.0	152.0
112.917	33.0	137.0
113.955	33.0	350.0
114.99	33.0	366.0
116.022	33.0	46.0
117.055	33.0	92.0
118.088	33.0	343.0
119.121	33.0	323.0
120.151	33.0	1277.0
121.182	33.0	1505.0
122.213	33.0	350.0
123.244	33.0	90.0
124.274	33.0	14.0
125.303	33.0	11.0
126.329	33.0	4.0
127.357	33.0	13.0
128.383	33.0	15.0
129.409	33.0	6.0
130.432	33.0	15.0
131.456	33.0	185.0
132.483	33.0	374.0
133.508	33.0	67.0
134.53	33.0	43.0
135.553	33.0	280.0
136.576	33.0	92.0
137.601	33.0	15.0
138.624	33.0	47.0
139.644	33.0	219.0
140.669	33.0	97.0
141.696	33.0	261.0
142.718	33.0	85.0
143.739	33.0	23.0
144.764	33.0	129.0
145.789	33.0	111.0
146.812	33.0	66.0
147.833	33.0	13.0
148.855	33.0	79.0
149.878	33.0	248.0
150.899	33.0	111.0
151.919	33.0	19.0
152.94	33.0	10.0
153.962	33.0	114.0
154.983	33.0	193.0
156.002	33.0	78.0
157.019	33.0	31.0
158.036	33.0	80.0
159.056	33.0	204.0
160.074	33.0	474.0
161.089	33.0	298.0
162.104	33.0	237.0
163.121	33.0	86.0
164.135	33.0	12.0
165.143	33.0	9.0
166.111	33.0	9.0
166.993	33.0	10.0
167.75	33.0	11.0
168.364	33.0	35.0
168.856	33.0	152.0
169.241	33.0	176.0
169.536	33.0	244.0
169.759	33.0	218.0
169.927	33.0	154.0
68.997	34.0	612.0
69.032	34.0	607.0
69.135	34.0	588.0
69.333	34.0	574.0
69.638	34.0	636.0
70.037	34.0	801.0
70.524	34.0	753.0
71.091	34.0	513.0
71.734	34.0	303.0
72.44	34.0	189.0
73.197	34.0	170.0
74.004	34.0	256.0
74.854	34.0	386.0
75.739	34.0	230.0
76.653	34.0	259.0
77.591	34.0	270.0
78.554	34.0	138.0
79.538	34.0	165.0
80.534	34.0	194.0
81.543	34.0	69.0
82.566	34.0	10.0
83.6	34.0	4.0
84.636	34.0	11.0
85.678	34.0	65.0
86.724	34.0	323.0
87.774	34.0	68.0
88.827	34.0	9.0
89.88	34.0	19.0
90.934	34.0	170.0
91.988	34.0	102.0
93.041	34.0	35.0
94.096	34.0	62.0
95.15	34.0	43.0
96.202	34.0	9.0
97.255	34.0	10.0
98.308	34.0	7.0
99.358	34.0	9.0
100.407	34.0	79.0
101.457	34.0	210.0
102.506	34.0	202.0
103.551	34.0	254.0
104.595	34.0	32.0
105.64	34.0	19.0
106.683	34.0	6.0
107.725	34.0	12.0
108.765	34.0	22.0
109.803	34.0	178.0
110.842	34.0	724.0
111.881	34.0	119.0
112.917	34.0	28.0
113.953	34.0	62.0
114.988	34.0	138.0
116.022	34.0	29.0
117.056	34.0	96.0
118.089	34.0	501.0
119.121	34.0	495.0
120.152	34.0	745.0
121.183	34.0	1277.0
122.214	34.0	287.0
123.244	34.0	126.0
124.273	34.0	86.0
125.301	34.0	110.0
126.329	34.0	202.0
127.358	34.0	41.0
128.385	34.0	7.0
129.41	34.0	5.0
130.434	34.0	9.0
131.459	34.0	90.0
132.484	34.0	107.0
133.506	34.0	169.0
134.531	34.0	491.0
135.555	34.0	297.0
136.578	34.0	86.0
137.603	34.0	66.0
138.624	34.0	16.0
139.645	34.0	31.0
140.67	34.0	26.0
141.696	34.0	61.0
142.72	34.0	462.0
143.741	34.0	180.0
144.766	34.0	15.0
145.791	34.0	48.0
146.813	34.0	136.0
147.833	34.0	27.0
148.857	34.0	166.0
149.881	34.0	195.0
150.901	34.0	63.0
151.922	34.0	20.0
152.943	34.0	10.0
153.962	34.0	10.0
154.983	34.0	22.0
156.0	34.0	13.0
157.018	34.0	11.0
158.036	34.0	7.0
159.055	34.0	51.0
160.072	34.0	293.0
161.087	34.0	94.0
162.104	34.0	30.0
163.118	34.0	19.0
164.133	34.0	10.0
165.141	34.0	8.0
166.109	34.0	9.0
166.994	34.0	13.0
167.751	34.0	6.0
168.364	34.0	20.0
168.855	34.0	57.0
169.241	34.0	121.0
169.536	34.0	156.0
169.757	34.0	187.0
169.925	34.0	208.0
68.996	35.0	643.0
69.032	35.0	624.0
69.135	35.0	671.0
69.333	35.0	859.0
69.638	35.0	826.0
70.036	35.0	835.0
70.524	35.0	677.0
71.092	35.0	488.0
71.735	35.0	359.0
72.44	35.0	622.0
73.196	35.0	257.0
74.004	35.0	170.0
74.853	35.0	261.0
75.739	35.0	161.0
76.653	35.0	138.0
77.591	35.0	50.0
78.554	35.0	15.0
79.536	35.0	115.0
80.534	35.0	281.0
81.544	35.0	66.0
82.567	35.0	71.0
83.599	35.0	226.0
84.636	35.0	31.0
85.678	35.0	31.0
86.724	35.0	89.0
87.774	35.0	18.0
88.826	35.0	17.0
89.879	35.0	12.0
90.933	35.0	11.0
91.989	35.0	12.0
93.042	35.0	233.0
94.097	35.0	345.0
95.152	35.0	312.0
96.205	35.0	25.0
97.258	35.0	10.0
98.308	35.0	8.0
99.359	35.0	27.0
100.408	35.0	238.0
101.455	35.0	183.0
102.503	35.0	68.0
103.55	35.0	27.0
104.595	35.0	13.0
105.64	35.0	12.0
106.682	35.0	4.0
107.725	35.0	9.0
108.766	35.0	6.0
109.805	35.0	77.0
110.844	35.0	227.0
111.882	35.0	147.0
112.918	35.0	36.0
113.954	35.0	25.0
114.99	35.0	120.0
116.025	35.0	125.0
117.056	35.0	54.0
118.088	35.0	248.0
119.121	35.0	231.0
120.152	35.0	103.0
121.182	35.0	93.0
122.213	35.0	130.0
123.244	35.0	190.0
124.275	35.0	264.0
125.303	35.0	908.0
126.329	35.0	618.0
127.357	35.0	151.0
128.385	35.0	23.0
129.409	35.0	5.0
130.432	35.0	10.0
131.459	35.0	21.0
132.485	35.0	45.0
133.509	35.0	116.0
134.533	35.0	249.0
135.555	35.0	316.0
136.578	35.0	139.0
137.602	35.0	150.0
138.625	35.0	19.0
139.647	35.0	5.0
140.672	35.0	5.0
141.698	35.0	6.0
142.722	35.0	16.0
143.743	35.0	34.0
144.767	35.0	266.0
145.791	35.0	304.0
146.815	35.0	36.0
147.836	35.0	4.0
148.858	35.0	18.0
149.883	35.0	89.0
150.905	35.0	231.0
151.923	35.0	157.0
152.942	35.0	166.0
153.962	35.0	137.0
154.983	35.0	18.0
156.002	35.0	12.0
157.019	35.0	11.0
158.037	35.0	6.0
159.054	35.0	15.0
160.071	35.0	81.0
161.088	35.0	93.0
162.103	35.0	13.0
163.118	35.0	12.0
164.132	35.0	20.0
165.141	35.0	277.0
166.109	35.0	248.0
166.991	35.0	56.0
167.749	35.0	18.0
168.364	35.0	14.0
168.854	35.0	42.0
169.239	35.0	87.0
169.536	35.0	183.0
169.759	35.0	229.0
169.925	35.0	266.0
68.995	36.0	175.0
69.031	36.0	189.0
69.136	36.0	184.0
69.333	36.0	182.0
69.636	36.0	235.0
70.037	36.0	221.0
70.524	36.0	248.0
71.093	36.0	264.0
71.735	36.0	488.0
72.439	36.0	632.0
73.197	36.0	588.0
74.003	36.0	328.0
74.853	36.0	103.0
75.739	36.0	32.0
76.652	36.0	110.0
77.591	36.0	70.0
78.555	36.0	13.0
79.538	36.0	9.0
80.535	36.0	37.0
81.544	36.0	35.0
82.567	36.0	158.0
83.598	36.0	153.0
84.635	36.0	47.0
85.677	36.0	22.0
86.725	36.0	19.0
87.775	36.0	80.0
88.826	36.0	437.0
89.879	36.0	99.0
90.933	36.0	9.0
91.987	36.0	59.0
93.042	36.0	102.0
94.096	36.0	146.0
95.149	36.0	90.0
96.203	36.0	14.0
97.256	36.0	12.0
98.308	36.0	10.0
99.358	36.0	6.0
100.408	36.0	15.0
101.456	36.0	20.0
102.504	36.0	8.0
103.55	36.0	5.0
104.596	36.0	4.0
105.641	36.0	9.0
106.683	36.0	69.0
107.724	36.0	63.0
108.765	36.0	36.0
109.805	36.0	58.0
110.844	36.0	270.0
111.881	36.0	173.0
112.917	36.0	85.0
113.953	36.0	308.0
114.988	36.0	284.0
116.024	36.0	255.0
117.056	36.0	350.0
118.088	36.0	240.0
119.122	36.0	178.0
120.152	36.0	182.0
121.182	36.0	107.0
122.213	36.0	106.0
123.244	36.0	192.0
124.274	36.0	304.0
125.302	36.0	1016.0
126.329	36.0	665.0
127.358	36.0	367.0
128.386	36.0	58.0
129.41	36.0	10.0
130.434	36.0	9.0
131.46	36.0	65.0
132.486	36.0	183.0
133.509	36.0	306.0
134.532	36.0	948.0
135.555	36.0	381.0
136.579	36.0	178.0
137.602	36.0	205.0
138.625	36.0	23.0
139.649	36.0	12.0
140.674	36.0	65.0
141.697	36.0	184.0
142.72	36.0	27.0
143.743	36.0	24.0
144.767	36.0	169.0
145.792	36.0	109.0
146.814	36.0	24.0
147.837	36.0	32.0
148.86	36.0	112.0
149.882	36.0	122.0
150.903	36.0	389.0
151.923	36.0	545.0
152.943	36.0	365.0
153.963	36.0	46.0
154.984	36.0	12.0
156.003	36.0	38.0
157.022	36.0	71.0
158.038	36.0	15.0
159.055	36.0	6.0
160.073	36.0	39.0
161.089	36.0	24.0
162.105	36.0	103.0
163.119	36.0	206.0
164.134	36.0	66.0
165.142	36.0	166.0
166.11	36.0	255.0
166.993	36.0	129.0
167.75	36.0	84.0
168.363	36.0	292.0
168.855	36.0	428.0
169.24	36.0	581.0
169.536	36.0	430.0
169.759	36.0	202.0
169.925	36.0	148.0
68.996	37.0	14.0
69.032	37.0	11.0
69.134	37.0	17.0
69.333	37.0	17.0
69.638	37.0	55.0
70.037	37.0	173.0
70.525	37.0	171.0
71.093	37.0	161.0
71.735	37.0	191.0
72.441	37.0	595.0
73.198	37.0	817.0
74.003	37.0	225.0
74.853	37.0	201.0
75.74	37.0	201.0
76.653	37.0	221.0
77.593	37.0	42.0
78.556	37.0	40.0
79.539	37.0	14.0
80.536	37.0	45.0
81.547	37.0	300.0
82.568	37.0	238.0
83.598	37.0	193.0
84.636	37.0	310.0
85.679	37.0	206.0
86.725	37.0	19.0
87.774	37.0	9.0
88.825	37.0	30.0
89.879	37.0	19.0
90.933	37.0	5.0
91.987	37.0	3.0
93.042	37.0	13.0
94.096	37.0	11.0
95.151	37.0	5.0
96.203	37.0	12.0
97.256	37.0	13.0
98.308	37.0	10.0
99.357	37.0	8.0
100.408	37.0	6.0
101.456	37.0	20.0
102.503	37.0	103.0
103.548	37.0	63.0
104.594	37.0	15.0
105.64	37.0	10.0
106.683	37.0	22.0
107.724	37.0	110.0
108.764	37.0	418.0
109.804	37.0	190.0
110.843	37.0	31.0
111.881	37.0	33.0
112.918	37.0	17.0
113.954	37.0	109.0
114.99	37.0	388.0
116.023	37.0	517.0
117.054	37.0	267.0
118.088	37.0	260.0
119.122	37.0	236.0
120.153	37.0	256.0
121.183	37.0	238.0
122.215	37.0	194.0
123.246	37.0	179.0
124.274	37.0	221.0
125.302	37.0	177.0
126.329	37.0	117.0
127.357	37.0	35.0
128.385	37.0	16.0
129.412	37.0	19.0
130.437	37.0	14.0
131.461	37.0	17.0
132.486	37.0	84.0
133.511	37.0	298.0
134.534	37.0	698.0
135.557	37.0	335.0
136.58	37.0	51.0
137.603	37.0	14.0
138.625	37.0	6.0
139.649	37.0	8.0
140.673	37.0	62.0
141.696	37.0	122.0
142.72	37.0	15.0
143.743	37.0	30.0
144.767	37.0	351.0
145.792	37.0	121.0
146.816	37.0	14.0
147.837	37.0	142.0
148.86	37.0	200.0
149.883	37.0	25.0
150.904	37.0	12.0
151.925	37.0	25.0
152.945	37.0	18.0
153.965	37.0	22.0
154.984	37.0	19.0
156.004	37.0	139.0
157.02	37.0	346.0
158.037	37.0	117.0
159.057	37.0	267.0
160.073	37.0	46.0
161.089	37.0	24.0
162.105	37.0	223.0
163.119	37.0	303.0
164.135	37.0	88.0
165.145	37.0	158.0
166.111	37.0	283.0
166.992	37.0	93.0
167.748	37.0	26.0
168.363	37.0	77.0
168.854	37.0	87.0
169.238	37.0	109.0
169.534	37.0	131.0
169.759	37.0	152.0
169.926	37.0	195.0
68.997	38.0	6.0
69.032	38.0	9.0
69.135	38.0	6.0
69.332	38.0	17.0
69.637	38.0	44.0
70.038	38.0	66.0
70.525	38.0	54.0
71.093	38.0	47.0
71.735	38.0	37.0
72.441	38.0	74.0
73.197	38.0	161.0
74.003	38.0	165.0
74.852	38.0	190.0
75.738	38.0	55.0
76.652	38.0	106.0
77.591	38.0	244.0
78.554	38.0	364.0
79.538	38.0	173.0
80.536	38.0	217.0
81.545	38.0	440.0
82.566	38.0	346.0
83.6	38.0	35.0
84.638	38.0	51.0
85.677	38.0	20.0
86.723	38.0	10.0
87.774	38.0	6.0
88.827	38.0	10.0
89.879	38.0	16.0
90.932	38.0	9.0
91.988	38.0	10.0
93.043	38.0	16.0
94.097	38.0	9.0
95.15	38.0	4.0
96.203	38.0	8.0
97.256	38.0	3.0
98.308	38.0	11.0
99.358	38.0	5.0
100.407	38.0	4.0
101.455	38.0	111.0
102.502	38.0	1969.0
103.547	38.0	605.0
104.594	38.0	35.0
105.64	38.0	14.0
106.682	38.0	4.0
107.724	38.0	61.0
108.764	38.0	199.0
109.804	38.0	103.0
110.845	38.0	266.0
111.881	38.0	68.0
112.917	38.0	13.0
113.952	38.0	10.0
114.988	38.0	29.0
116.022	38.0	71.0
117.054	38.0	358.0
118.088	38.0	542.0
119.12	38.0	207.0
120.151	38.0	197.0
121.184	38.0	135.0
122.214	38.0	134.0
123.242	38.0	166.0
124.272	38.0	252.0
125.301	38.0	49.0
126.33	38.0	12.0
127.358	38.0	11.0
128.385	38.0	7.0
129.412	38.0	4.0
130.435	38.0	11.0
131.46	38.0	141.0
132.486	38.0	186.0
133.51	38.0	315.0
134.534	38.0	191.0
135.557	38.0	51.0
136.581	38.0	6.0
137.604	38.0	14.0
138.626	38.0	12.0
139.649	38.0	10.0
140.673	38.0	9.0
141.698	38.0	14.0
142.723	38.0	21.0
143.747	38.0	11.0
144.77	38.0	152.0
145.794	38.0	214.0
146.816	38.0	17.0
147.839	38.0	8.0
148.861	38.0	10.0
149.883	38.0	12.0
150.905	38.0	59.0
151.924	38.0	333.0
152.944	38.0	65.0
153.965	38.0	35.0
154.985	38.0	71.0
156.003	38.0	13.0
157.02	38.0	10.0
158.038	38.0	7.0
159.057	38.0	26.0
160.074	38.0	21.0
161.089	38.0	18.0
162.104	38.0	217.0
163.118	38.0	167.0
164.132	38.0	17.0
165.14	38.0	13.0
166.108	38.0	8.0
166.992	38.0	10.0
167.75	38.0	97.0
168.363	38.0	430.0
168.852	38.0	605.0
169.238	38.0	445.0
169.535	38.0	205.0
169.758	38.0	145.0
169.924	38.0	107.0
68.995	39.0	50.0
69.032	39.0	49.0
69.135	39.0	46.0
69.333	39.0	14.0
69.638	39.0	8.0
70.035	39.0	13.0
70.523	39.0	12.0
71.091	39.0	5.0
71.734	39.0	10.0
72.439	39.0	5.0
73.196	39.0	40.0
74.001	39.0	134.0
74.852	39.0	118.0
75.739	39.0	30.0
76.652	39.0	25.0
77.592	39.0	156.0
78.556	39.0	316.0
79.54	39.0	224.0
80.538	39.0	251.0
81.547	39.0	252.0
82.569	39.0	119.0
83.599	39.0	21.0
84.637	39.0	10.0
85.679	39.0	7.0
86.726	39.0	6.0
87.776	39.0	16.0
88.828	39.0	11.0
89.88	39.0	31.0
90.934	39.0	18.0
91.988	39.0	8.0
93.042	39.0	8.0
94.098	39.0	7.0
95.151	39.0	9.0
96.202	39.0	7.0
97.255	39.0	9.0
98.308	39.0	6.0
99.358	39.0	8.0
100.406	39.0	5.0
101.454	39.0	95.0
102.502	39.0	203.0
103.548	39.0	98.0
104.594	39.0	21.0
105.639	39.0	12.0
106.683	39.0	9.0
107.723	39.0	9.0
108.763	39.0	8.0
109.802	39.0	18.0
110.842	39.0	148.0
111.881	39.0	100.0
112.918	39.0	23.0
113.953	39.0	103.0
114.988	39.0	312.0
116.023	39.0	225.0
117.054	39.0	218.0
118.087	39.0	300.0
119.12	39.0	391.0
120.152	39.0	177.0
121.184	39.0	43.0
122.214	39.0	33.0
123.244	39.0	162.0
124.274	39.0	102.0
125.302	39.0	158.0
126.33	39.0	107.0
127.359	39.0	27.0
128.387	39.0	29.0
129.413	39.0	9.0
130.436	39.0	15.0
131.461	39.0	75.0
132.487	39.0	116.0
133.512	39.0	33.0
134.536	39.0	74.0
135.557	39.0	172.0
136.581	39.0	18.0
137.605	39.0	5.0
138.627	39.0	9.0
139.651	39.0	9.0
140.676	39.0	57.0
141.701	39.0	94.0
142.723	39.0	306.0
143.745	39.0	71.0
144.77	39.0	20.0
145.794	39.0	20.0
146.816	39.0	11.0
147.837	39.0	12.0
148.86	39.0	8.0
149.883	39.0	53.0
150.905	39.0	120.0
151.924	39.0	187.0
152.942	39.0	51.0
153.964	39.0	12.0
154.986	39.0	11.0
156.004	39.0	11.0
157.022	39.0	8.0
158.039	39.0	17.0
159.057	39.0	14.0
160.074	39.0	10.0
161.09	39.0	5.0
162.105	39.0	15.0
163.119	39.0	16.0
164.134	39.0	9.0
165.141	39.0	12.0
166.11	39.0	39.0
166.994	39.0	138.0
167.75	39.0	398.0
168.363	39.0	376.0
168.853	39.0	251.0
169.237	39.0	120.0
169.534	39.0	98.0
169.76	39.0	78.0
169.926	39.0	64.0
68.998	40.0	82.0
69.035	40.0	63.0
69.137	40.0	50.0
69.334	40.0	23.0
69.638	40.0	15.0
70.036	40.0	8.0
70.525	40.0	19.0
71.093	40.0	40.0
71.733	40.0	80.0
72.44	40.0	43.0
73.198	40.0	17.0
74.004	40.0	19.0
74.854	40.0	25.0
75.74	40.0	10.0
76.653	40.0	10.0
77.593	40.0	6.0
78.56	40.0	29.0
79.543	40.0	30.0
80.542	40.0	36.0
81.551	40.0	17.0
[truncated: 9,000 more rows]
