# Supplementary material for: Multimodal dynamic and unclonable anti-counterfeiting using robust diamond microparticles on heterogeneous substrate
Source: Nat Commun. 2023 May 2;14:2507. doi: 10.1038/s41467-023-38178-1 (PMC10154296; doi:10.1038/s41467-023-38178-1)
Supplement: Supplementary file 3 — Source Data [file 41467_2023_38178_MOESM3_ESM.zip › Source Data/Fig 4/25_2.txt]

68.996	22.0	262.0
69.032	22.0	240.0
69.134	22.0	276.0
69.332	22.0	208.0
69.637	22.0	151.0
70.035	22.0	222.0
70.523	22.0	274.0
71.091	22.0	230.0
71.732	22.0	306.0
72.438	22.0	259.0
73.195	22.0	388.0
74.002	22.0	312.0
74.852	22.0	332.0
75.739	22.0	201.0
76.654	22.0	201.0
77.594	22.0	249.0
78.56	22.0	99.0
79.545	22.0	193.0
80.544	22.0	224.0
81.556	22.0	136.0
82.577	22.0	91.0
83.608	22.0	74.0
84.646	22.0	162.0
85.689	22.0	258.0
86.736	22.0	201.0
87.786	22.0	228.0
88.837	22.0	281.0
89.89	22.0	187.0
90.944	22.0	81.0
91.998	22.0	13.0
93.054	22.0	176.0
94.108	22.0	389.0
95.161	22.0	132.0
96.213	22.0	17.0
97.265	22.0	61.0
98.318	22.0	138.0
99.366	22.0	73.0
100.414	22.0	76.0
101.463	22.0	17.0
102.51	22.0	42.0
103.556	22.0	422.0
104.601	22.0	408.0
105.645	22.0	72.0
106.688	22.0	12.0
107.729	22.0	9.0
108.771	22.0	96.0
109.81	22.0	86.0
110.847	22.0	296.0
111.884	22.0	104.0
112.92	22.0	13.0
113.956	22.0	5.0
114.991	22.0	7.0
116.026	22.0	14.0
117.057	22.0	9.0
118.091	22.0	12.0
119.125	22.0	11.0
120.158	22.0	13.0
121.189	22.0	7.0
122.218	22.0	12.0
123.249	22.0	13.0
124.278	22.0	13.0
125.305	22.0	5.0
126.332	22.0	5.0
127.363	22.0	14.0
128.393	22.0	10.0
129.418	22.0	7.0
130.442	22.0	12.0
131.468	22.0	22.0
132.494	22.0	23.0
133.518	22.0	13.0
134.543	22.0	6.0
135.567	22.0	9.0
136.592	22.0	14.0
137.618	22.0	23.0
138.64	22.0	49.0
139.664	22.0	21.0
140.691	22.0	63.0
141.713	22.0	83.0
142.734	22.0	18.0
143.758	22.0	12.0
144.781	22.0	13.0
145.804	22.0	11.0
146.826	22.0	13.0
147.845	22.0	8.0
148.866	22.0	11.0
149.887	22.0	5.0
150.909	22.0	15.0
151.93	22.0	193.0
152.946	22.0	159.0
153.965	22.0	25.0
154.985	22.0	12.0
156.003	22.0	7.0
157.019	22.0	32.0
158.038	22.0	108.0
159.055	22.0	32.0
160.072	22.0	58.0
161.089	22.0	127.0
162.103	22.0	146.0
163.117	22.0	62.0
164.132	22.0	11.0
165.142	22.0	13.0
166.109	22.0	42.0
166.993	22.0	19.0
167.753	22.0	8.0
168.365	22.0	8.0
168.858	22.0	7.0
169.246	22.0	17.0
169.542	22.0	11.0
169.764	22.0	6.0
169.931	22.0	4.0
68.995	23.0	141.0
69.033	23.0	161.0
69.134	23.0	156.0
69.332	23.0	191.0
69.637	23.0	153.0
70.035	23.0	163.0
70.52	23.0	278.0
71.089	23.0	235.0
71.73	23.0	294.0
72.436	23.0	366.0
73.195	23.0	335.0
73.999	23.0	259.0
74.847	23.0	424.0
75.734	23.0	305.0
76.648	23.0	301.0
77.586	23.0	275.0
78.552	23.0	122.0
79.536	23.0	184.0
80.534	23.0	242.0
81.546	23.0	306.0
82.568	23.0	157.0
83.599	23.0	147.0
84.636	23.0	422.0
85.679	23.0	221.0
86.726	23.0	260.0
87.776	23.0	68.0
88.828	23.0	18.0
89.88	23.0	12.0
90.934	23.0	10.0
91.989	23.0	20.0
93.044	23.0	180.0
94.1	23.0	239.0
95.153	23.0	140.0
96.206	23.0	32.0
97.258	23.0	454.0
98.31	23.0	611.0
99.36	23.0	179.0
100.41	23.0	18.0
101.457	23.0	8.0
102.505	23.0	12.0
103.551	23.0	166.0
104.597	23.0	566.0
105.641	23.0	189.0
106.684	23.0	205.0
107.726	23.0	193.0
108.765	23.0	14.0
109.806	23.0	13.0
110.845	23.0	121.0
111.882	23.0	467.0
112.918	23.0	59.0
113.954	23.0	10.0
114.991	23.0	5.0
116.024	23.0	12.0
117.056	23.0	20.0
118.09	23.0	90.0
119.122	23.0	23.0
120.154	23.0	19.0
121.185	23.0	15.0
122.215	23.0	7.0
123.245	23.0	6.0
124.276	23.0	3.0
125.305	23.0	7.0
126.331	23.0	7.0
127.359	23.0	7.0
128.389	23.0	14.0
129.417	23.0	40.0
130.441	23.0	31.0
131.467	23.0	58.0
132.493	23.0	21.0
133.518	23.0	4.0
134.544	23.0	24.0
135.568	23.0	10.0
136.592	23.0	12.0
137.616	23.0	12.0
138.64	23.0	8.0
139.665	23.0	28.0
140.69	23.0	122.0
141.714	23.0	126.0
142.737	23.0	12.0
143.758	23.0	15.0
144.781	23.0	20.0
145.804	23.0	9.0
146.825	23.0	8.0
147.847	23.0	9.0
148.868	23.0	12.0
149.889	23.0	15.0
150.91	23.0	12.0
151.928	23.0	6.0
152.946	23.0	10.0
153.963	23.0	22.0
154.983	23.0	18.0
156.001	23.0	54.0
157.019	23.0	132.0
158.036	23.0	275.0
159.053	23.0	308.0
160.07	23.0	169.0
161.086	23.0	72.0
162.1	23.0	435.0
163.114	23.0	244.0
164.128	23.0	17.0
165.137	23.0	9.0
166.107	23.0	40.0
166.99	23.0	21.0
167.746	23.0	5.0
168.36	23.0	12.0
168.851	23.0	7.0
169.235	23.0	5.0
169.532	23.0	7.0
169.757	23.0	9.0
169.925	23.0	3.0
68.997	24.0	197.0
69.031	24.0	165.0
69.135	24.0	152.0
69.333	24.0	142.0
69.636	24.0	133.0
70.037	24.0	211.0
70.523	24.0	302.0
71.089	24.0	155.0
71.731	24.0	161.0
72.436	24.0	402.0
73.192	24.0	393.0
73.997	24.0	229.0
74.848	24.0	85.0
75.732	24.0	113.0
76.646	24.0	191.0
77.586	24.0	132.0
78.55	24.0	429.0
79.534	24.0	654.0
80.532	24.0	278.0
81.544	24.0	337.0
82.566	24.0	236.0
83.599	24.0	297.0
84.635	24.0	210.0
85.676	24.0	203.0
86.726	24.0	211.0
87.775	24.0	193.0
88.826	24.0	17.0
89.88	24.0	21.0
90.933	24.0	159.0
91.989	24.0	379.0
93.046	24.0	118.0
94.099	24.0	204.0
95.152	24.0	182.0
96.205	24.0	20.0
97.258	24.0	20.0
98.309	24.0	75.0
99.36	24.0	65.0
100.41	24.0	187.0
101.458	24.0	71.0
102.505	24.0	16.0
103.551	24.0	86.0
104.595	24.0	222.0
105.64	24.0	121.0
106.682	24.0	29.0
107.724	24.0	16.0
108.766	24.0	6.0
109.807	24.0	8.0
110.845	24.0	24.0
111.882	24.0	99.0
112.919	24.0	27.0
113.955	24.0	16.0
114.99	24.0	71.0
116.025	24.0	69.0
117.057	24.0	167.0
118.09	24.0	663.0
119.125	24.0	248.0
120.155	24.0	27.0
121.184	24.0	12.0
122.214	24.0	11.0
123.245	24.0	7.0
124.275	24.0	9.0
125.303	24.0	61.0
126.332	24.0	73.0
127.361	24.0	100.0
128.39	24.0	415.0
129.417	24.0	628.0
130.441	24.0	316.0
131.468	24.0	27.0
132.498	24.0	8.0
133.522	24.0	37.0
134.544	24.0	285.0
135.57	24.0	202.0
136.595	24.0	17.0
137.618	24.0	10.0
138.642	24.0	6.0
139.664	24.0	14.0
140.689	24.0	92.0
141.715	24.0	112.0
142.737	24.0	18.0
143.758	24.0	9.0
144.783	24.0	7.0
145.808	24.0	14.0
146.826	24.0	6.0
147.847	24.0	7.0
148.869	24.0	9.0
149.89	24.0	7.0
150.909	24.0	9.0
151.928	24.0	10.0
152.947	24.0	111.0
153.966	24.0	360.0
154.986	24.0	185.0
156.005	24.0	224.0
157.02	24.0	244.0
158.037	24.0	387.0
159.055	24.0	724.0
160.072	24.0	122.0
161.088	24.0	18.0
162.104	24.0	54.0
163.116	24.0	321.0
164.129	24.0	163.0
165.139	24.0	21.0
166.107	24.0	6.0
166.989	24.0	7.0
167.744	24.0	5.0
168.358	24.0	8.0
168.848	24.0	8.0
169.232	24.0	7.0
169.531	24.0	5.0
169.755	24.0	4.0
169.922	24.0	6.0
68.997	25.0	145.0
69.032	25.0	133.0
69.135	25.0	148.0
69.334	25.0	130.0
69.637	25.0	123.0
70.036	25.0	93.0
70.523	25.0	42.0
71.09	25.0	19.0
71.73	25.0	38.0
72.435	25.0	162.0
73.193	25.0	269.0
73.997	25.0	408.0
74.846	25.0	212.0
75.733	25.0	301.0
76.647	25.0	240.0
77.586	25.0	397.0
78.55	25.0	254.0
79.534	25.0	436.0
80.533	25.0	325.0
81.545	25.0	303.0
82.566	25.0	819.0
83.597	25.0	812.0
84.636	25.0	259.0
85.679	25.0	180.0
86.726	25.0	174.0
87.775	25.0	180.0
88.826	25.0	31.0
89.878	25.0	123.0
90.932	25.0	104.0
91.987	25.0	214.0
93.043	25.0	355.0
94.099	25.0	39.0
95.153	25.0	13.0
96.204	25.0	6.0
97.256	25.0	5.0
98.307	25.0	11.0
99.356	25.0	39.0
100.407	25.0	143.0
101.457	25.0	41.0
102.505	25.0	50.0
103.551	25.0	44.0
104.596	25.0	27.0
105.641	25.0	41.0
106.683	25.0	14.0
107.724	25.0	18.0
108.764	25.0	14.0
109.803	25.0	88.0
110.844	25.0	27.0
111.882	25.0	72.0
112.919	25.0	302.0
113.956	25.0	143.0
114.99	25.0	88.0
116.023	25.0	43.0
117.057	25.0	44.0
118.089	25.0	140.0
119.124	25.0	111.0
120.156	25.0	17.0
121.187	25.0	9.0
122.218	25.0	5.0
123.248	25.0	3.0
124.278	25.0	5.0
125.306	25.0	57.0
126.335	25.0	78.0
127.363	25.0	249.0
128.392	25.0	1040.0
129.419	25.0	539.0
130.443	25.0	386.0
131.469	25.0	52.0
132.497	25.0	12.0
133.521	25.0	21.0
134.543	25.0	133.0
135.569	25.0	125.0
136.596	25.0	211.0
137.62	25.0	265.0
138.642	25.0	66.0
139.666	25.0	38.0
140.691	25.0	360.0
141.714	25.0	382.0
142.738	25.0	153.0
143.759	25.0	52.0
144.781	25.0	21.0
145.805	25.0	53.0
146.826	25.0	24.0
147.848	25.0	53.0
148.868	25.0	9.0
149.889	25.0	11.0
150.911	25.0	10.0
151.931	25.0	8.0
152.948	25.0	72.0
153.967	25.0	143.0
154.987	25.0	34.0
156.004	25.0	48.0
157.021	25.0	75.0
158.037	25.0	27.0
159.055	25.0	59.0
160.073	25.0	29.0
161.089	25.0	10.0
162.102	25.0	8.0
163.117	25.0	62.0
164.132	25.0	296.0
165.138	25.0	178.0
166.107	25.0	19.0
166.99	25.0	6.0
167.746	25.0	1.0
168.36	25.0	10.0
168.852	25.0	4.0
169.235	25.0	5.0
169.532	25.0	5.0
169.757	25.0	4.0
169.92	25.0	8.0
68.994	26.0	126.0
69.028	26.0	118.0
69.132	26.0	103.0
69.331	26.0	73.0
69.636	26.0	50.0
70.035	26.0	46.0
70.521	26.0	68.0
71.089	26.0	75.0
71.73	26.0	239.0
72.434	26.0	323.0
73.191	26.0	230.0
73.996	26.0	193.0
74.846	26.0	284.0
75.732	26.0	373.0
76.646	26.0	223.0
77.584	26.0	293.0
78.547	26.0	225.0
79.531	26.0	195.0
80.53	26.0	187.0
81.54	26.0	305.0
82.563	26.0	297.0
83.595	26.0	377.0
84.632	26.0	171.0
85.673	26.0	20.0
86.721	26.0	11.0
87.771	26.0	28.0
88.822	26.0	19.0
89.875	26.0	17.0
90.93	26.0	8.0
91.985	26.0	11.0
93.038	26.0	14.0
94.093	26.0	12.0
95.149	26.0	10.0
96.201	26.0	11.0
97.253	26.0	79.0
98.304	26.0	54.0
99.355	26.0	13.0
100.404	26.0	8.0
101.453	26.0	73.0
102.5	26.0	230.0
103.545	26.0	59.0
104.59	26.0	10.0
105.635	26.0	23.0
106.679	26.0	162.0
107.72	26.0	441.0
108.76	26.0	169.0
109.801	26.0	29.0
110.84	26.0	12.0
111.877	26.0	149.0
112.914	26.0	282.0
113.952	26.0	75.0
114.989	26.0	14.0
116.021	26.0	8.0
117.055	26.0	5.0
118.088	26.0	4.0
119.121	26.0	8.0
120.152	26.0	12.0
121.183	26.0	8.0
122.213	26.0	6.0
123.245	26.0	16.0
124.275	26.0	70.0
125.303	26.0	140.0
126.332	26.0	212.0
127.36	26.0	472.0
128.387	26.0	531.0
129.414	26.0	125.0
130.439	26.0	51.0
131.466	26.0	20.0
132.493	26.0	17.0
133.518	26.0	5.0
134.542	26.0	113.0
135.567	26.0	223.0
136.592	26.0	290.0
137.618	26.0	456.0
138.64	26.0	339.0
139.664	26.0	360.0
140.689	26.0	140.0
141.713	26.0	64.0
142.736	26.0	18.0
143.758	26.0	9.0
144.781	26.0	43.0
145.806	26.0	306.0
146.828	26.0	118.0
147.846	26.0	217.0
148.865	26.0	121.0
149.887	26.0	15.0
150.91	26.0	7.0
151.928	26.0	15.0
152.945	26.0	10.0
153.965	26.0	13.0
154.984	26.0	9.0
156.002	26.0	9.0
157.02	26.0	34.0
158.036	26.0	144.0
159.053	26.0	42.0
160.071	26.0	12.0
161.086	26.0	15.0
162.101	26.0	8.0
163.114	26.0	15.0
164.128	26.0	42.0
165.137	26.0	44.0
166.106	26.0	12.0
166.988	26.0	40.0
167.743	26.0	33.0
168.357	26.0	11.0
168.847	26.0	14.0
169.23	26.0	7.0
169.527	26.0	6.0
169.753	26.0	25.0
169.92	26.0	26.0
68.997	27.0	98.0
69.033	27.0	103.0
69.135	27.0	89.0
69.333	27.0	47.0
69.638	27.0	49.0
70.038	27.0	180.0
70.524	27.0	230.0
71.09	27.0	218.0
71.732	27.0	313.0
72.434	27.0	613.0
73.191	27.0	598.0
73.998	27.0	216.0
74.848	27.0	181.0
75.734	27.0	123.0
76.647	27.0	114.0
77.587	27.0	250.0
78.549	27.0	189.0
79.533	27.0	222.0
80.534	27.0	346.0
81.544	27.0	316.0
82.567	27.0	321.0
83.599	27.0	122.0
84.637	27.0	33.0
85.68	27.0	96.0
86.725	27.0	152.0
87.776	27.0	487.0
88.829	27.0	230.0
89.882	27.0	121.0
90.935	27.0	82.0
91.989	27.0	27.0
93.046	27.0	25.0
94.101	27.0	129.0
95.156	27.0	37.0
96.207	27.0	74.0
97.261	27.0	329.0
98.313	27.0	319.0
99.361	27.0	79.0
100.412	27.0	21.0
101.462	27.0	78.0
102.51	27.0	353.0
103.554	27.0	1179.0
104.599	27.0	386.0
105.645	27.0	104.0
106.685	27.0	232.0
107.727	27.0	391.0
108.768	27.0	225.0
109.81	27.0	28.0
110.849	27.0	76.0
111.885	27.0	297.0
112.921	27.0	292.0
113.956	27.0	82.0
114.993	27.0	8.0
116.028	27.0	5.0
117.062	27.0	13.0
118.096	27.0	15.0
119.126	27.0	7.0
120.158	27.0	9.0
121.19	27.0	8.0
122.221	27.0	15.0
123.252	27.0	56.0
124.281	27.0	279.0
125.31	27.0	166.0
126.337	27.0	171.0
127.367	27.0	180.0
128.394	27.0	271.0
129.419	27.0	82.0
130.445	27.0	14.0
131.472	27.0	11.0
132.5	27.0	12.0
133.525	27.0	8.0
134.549	27.0	20.0
135.572	27.0	111.0
136.597	27.0	234.0
137.623	27.0	219.0
138.646	27.0	393.0
139.67	27.0	487.0
140.693	27.0	124.0
141.717	27.0	22.0
142.742	27.0	14.0
143.764	27.0	8.0
144.786	27.0	8.0
145.808	27.0	14.0
146.831	27.0	12.0
147.852	27.0	8.0
148.873	27.0	5.0
149.895	27.0	9.0
150.915	27.0	12.0
151.934	27.0	7.0
152.951	27.0	10.0
153.971	27.0	9.0
154.991	27.0	118.0
156.009	27.0	281.0
157.025	27.0	189.0
158.04	27.0	298.0
159.058	27.0	120.0
160.075	27.0	22.0
161.09	27.0	9.0
162.105	27.0	8.0
163.12	27.0	7.0
164.134	27.0	86.0
165.141	27.0	108.0
166.11	27.0	43.0
166.992	27.0	357.0
167.749	27.0	315.0
168.363	27.0	101.0
168.851	27.0	41.0
169.236	27.0	25.0
169.533	27.0	24.0
169.756	27.0	45.0
169.923	27.0	36.0
68.993	28.0	21.0
69.031	28.0	25.0
69.134	28.0	14.0
69.331	28.0	20.0
69.637	28.0	13.0
70.036	28.0	23.0
70.524	28.0	66.0
71.092	28.0	184.0
71.732	28.0	267.0
72.436	28.0	354.0
73.193	28.0	336.0
73.998	28.0	208.0
74.846	28.0	241.0
75.731	28.0	225.0
76.646	28.0	304.0
77.584	28.0	337.0
78.549	28.0	370.0
79.532	28.0	606.0
80.529	28.0	310.0
81.54	28.0	184.0
82.562	28.0	264.0
83.594	28.0	215.0
84.631	28.0	34.0
85.673	28.0	119.0
86.721	28.0	68.0
87.77	28.0	98.0
88.822	28.0	62.0
89.874	28.0	13.0
90.928	28.0	141.0
91.984	28.0	181.0
93.038	28.0	40.0
94.093	28.0	90.0
95.146	28.0	38.0
96.198	28.0	13.0
97.25	28.0	89.0
98.303	28.0	184.0
99.354	28.0	235.0
100.403	28.0	48.0
101.452	28.0	124.0
102.501	28.0	390.0
103.546	28.0	714.0
104.591	28.0	477.0
105.637	28.0	221.0
106.68	28.0	239.0
107.721	28.0	210.0
108.763	28.0	138.0
109.801	28.0	45.0
110.84	28.0	35.0
111.877	28.0	59.0
112.914	28.0	30.0
113.951	28.0	20.0
114.988	28.0	5.0
116.022	28.0	16.0
117.054	28.0	106.0
118.089	28.0	85.0
119.122	28.0	205.0
120.151	28.0	129.0
121.183	28.0	48.0
122.214	28.0	170.0
123.244	28.0	116.0
124.274	28.0	118.0
125.303	28.0	27.0
126.332	28.0	2.0
127.361	28.0	6.0
128.389	28.0	15.0
129.416	28.0	17.0
130.441	28.0	153.0
131.467	28.0	97.0
132.494	28.0	20.0
133.518	28.0	58.0
134.544	28.0	24.0
135.568	28.0	16.0
136.593	28.0	156.0
137.62	28.0	145.0
138.643	28.0	31.0
139.666	28.0	20.0
140.689	28.0	10.0
141.714	28.0	18.0
142.739	28.0	5.0
143.759	28.0	8.0
144.782	28.0	11.0
145.806	28.0	22.0
146.828	28.0	105.0
147.849	28.0	73.0
148.867	28.0	11.0
149.89	28.0	8.0
150.911	28.0	12.0
151.929	28.0	25.0
152.946	28.0	32.0
153.964	28.0	40.0
154.985	28.0	194.0
156.002	28.0	225.0
157.018	28.0	94.0
158.036	28.0	37.0
159.054	28.0	14.0
160.072	28.0	14.0
161.087	28.0	9.0
162.103	28.0	12.0
163.117	28.0	12.0
164.129	28.0	10.0
165.138	28.0	9.0
166.104	28.0	5.0
166.985	28.0	15.0
167.741	28.0	66.0
168.355	28.0	238.0
168.846	28.0	406.0
169.231	28.0	442.0
169.53	28.0	307.0
169.753	28.0	354.0
169.92	28.0	302.0
68.996	29.0	422.0
69.03	29.0	429.0
69.134	29.0	366.0
69.335	29.0	325.0
69.638	29.0	223.0
70.036	29.0	127.0
70.523	29.0	107.0
71.09	29.0	140.0
71.732	29.0	209.0
72.435	29.0	169.0
73.191	29.0	102.0
73.997	29.0	67.0
74.847	29.0	129.0
75.734	29.0	212.0
76.648	29.0	184.0
77.587	29.0	172.0
78.548	29.0	673.0
79.532	29.0	1119.0
80.533	29.0	618.0
81.544	29.0	468.0
82.565	29.0	248.0
83.596	29.0	52.0
84.635	29.0	14.0
85.677	29.0	9.0
86.723	29.0	9.0
87.774	29.0	58.0
88.826	29.0	115.0
89.879	29.0	17.0
90.933	29.0	97.0
91.988	29.0	181.0
93.043	29.0	37.0
94.096	29.0	30.0
95.151	29.0	14.0
96.203	29.0	11.0
97.256	29.0	12.0
98.308	29.0	7.0
99.358	29.0	14.0
100.408	29.0	11.0
101.457	29.0	11.0
102.505	29.0	39.0
103.551	29.0	59.0
104.595	29.0	64.0
105.639	29.0	48.0
106.682	29.0	67.0
107.725	29.0	155.0
108.766	29.0	109.0
109.806	29.0	164.0
110.844	29.0	160.0
111.881	29.0	76.0
112.918	29.0	32.0
113.954	29.0	232.0
114.989	29.0	468.0
116.024	29.0	250.0
117.057	29.0	214.0
118.092	29.0	188.0
119.124	29.0	78.0
120.154	29.0	68.0
121.185	29.0	19.0
122.217	29.0	243.0
123.248	29.0	351.0
124.278	29.0	125.0
125.306	29.0	24.0
126.334	29.0	9.0
127.364	29.0	15.0
128.392	29.0	4.0
129.418	29.0	7.0
130.442	29.0	11.0
131.468	29.0	17.0
132.497	29.0	47.0
133.521	29.0	195.0
134.546	29.0	52.0
135.571	29.0	14.0
136.595	29.0	66.0
137.623	29.0	71.0
138.645	29.0	25.0
139.667	29.0	8.0
140.693	29.0	8.0
141.718	29.0	7.0
142.742	29.0	6.0
143.762	29.0	5.0
144.786	29.0	12.0
145.81	29.0	49.0
146.831	29.0	57.0
147.85	29.0	87.0
148.869	29.0	259.0
149.892	29.0	24.0
150.914	29.0	28.0
151.932	29.0	310.0
152.951	29.0	354.0
153.97	29.0	71.0
154.989	29.0	69.0
156.007	29.0	69.0
157.022	29.0	432.0
158.039	29.0	300.0
159.058	29.0	46.0
160.076	29.0	13.0
161.09	29.0	6.0
162.106	29.0	8.0
163.12	29.0	11.0
164.132	29.0	12.0
165.14	29.0	10.0
166.107	29.0	20.0
166.99	29.0	16.0
167.745	29.0	93.0
168.359	29.0	163.0
168.851	29.0	220.0
169.235	29.0	205.0
169.53	29.0	235.0
169.753	29.0	184.0
169.922	29.0	154.0
68.998	30.0	298.0
69.033	30.0	281.0
69.135	30.0	312.0
69.333	30.0	330.0
69.639	30.0	402.0
70.037	30.0	391.0
70.523	30.0	156.0
71.091	30.0	98.0
71.732	30.0	169.0
72.438	30.0	284.0
73.195	30.0	158.0
74.0	30.0	128.0
74.85	30.0	117.0
75.734	30.0	59.0
76.648	30.0	28.0
77.586	30.0	46.0
78.549	30.0	175.0
79.533	30.0	310.0
80.532	30.0	205.0
81.544	30.0	235.0
82.566	30.0	254.0
83.597	30.0	84.0
84.635	30.0	16.0
85.676	30.0	6.0
86.723	30.0	22.0
87.773	30.0	175.0
88.826	30.0	107.0
89.88	30.0	24.0
90.934	30.0	48.0
91.987	30.0	211.0
93.042	30.0	341.0
94.097	30.0	48.0
95.149	30.0	7.0
96.202	30.0	9.0
97.255	30.0	4.0
98.306	30.0	6.0
99.356	30.0	89.0
100.406	30.0	223.0
101.455	30.0	50.0
102.502	30.0	21.0
103.548	30.0	16.0
104.596	30.0	11.0
105.641	30.0	69.0
106.682	30.0	194.0
107.723	30.0	39.0
108.766	30.0	10.0
109.806	30.0	14.0
110.844	30.0	46.0
111.881	30.0	88.0
112.917	30.0	94.0
113.953	30.0	463.0
114.99	30.0	739.0
116.023	30.0	458.0
117.055	30.0	250.0
118.089	30.0	251.0
119.123	30.0	28.0
120.156	30.0	9.0
121.186	30.0	12.0
122.216	30.0	23.0
123.246	30.0	63.0
124.278	30.0	44.0
125.309	30.0	14.0
126.337	30.0	7.0
127.365	30.0	11.0
128.392	30.0	11.0
129.42	30.0	7.0
130.445	30.0	7.0
131.471	30.0	8.0
132.497	30.0	7.0
133.522	30.0	12.0
134.549	30.0	199.0
135.573	30.0	170.0
136.597	30.0	48.0
137.622	30.0	45.0
138.645	30.0	12.0
139.669	30.0	8.0
140.692	30.0	10.0
141.718	30.0	25.0
142.742	30.0	153.0
143.763	30.0	59.0
144.787	30.0	13.0
145.81	30.0	63.0
146.831	30.0	65.0
147.85	30.0	29.0
148.87	30.0	75.0
149.891	30.0	16.0
150.912	30.0	3.0
151.932	30.0	25.0
152.95	30.0	209.0
153.969	30.0	193.0
154.99	30.0	389.0
156.008	30.0	444.0
157.025	30.0	112.0
158.04	30.0	163.0
159.057	30.0	93.0
160.074	30.0	25.0
161.091	30.0	9.0
162.106	30.0	9.0
163.118	30.0	14.0
164.132	30.0	9.0
165.142	30.0	86.0
166.11	30.0	190.0
166.992	30.0	153.0
167.744	30.0	368.0
168.358	30.0	354.0
168.85	30.0	577.0
169.233	30.0	624.0
169.53	30.0	375.0
169.753	30.0	247.0
169.92	30.0	166.0
68.995	31.0	298.0
69.029	31.0	287.0
69.134	31.0	294.0
69.332	31.0	258.0
69.636	31.0	278.0
70.036	31.0	307.0
70.523	31.0	171.0
71.09	31.0	193.0
71.732	31.0	439.0
72.439	31.0	217.0
73.196	31.0	242.0
74.001	31.0	559.0
74.849	31.0	329.0
75.733	31.0	215.0
76.647	31.0	44.0
77.586	31.0	68.0
78.55	31.0	535.0
79.533	31.0	317.0
80.531	31.0	186.0
81.542	31.0	94.0
82.566	31.0	97.0
83.597	31.0	73.0
84.633	31.0	17.0
85.676	31.0	12.0
86.725	31.0	30.0
87.774	31.0	185.0
88.826	31.0	364.0
89.879	31.0	333.0
90.933	31.0	393.0
91.987	31.0	56.0
93.042	31.0	45.0
94.097	31.0	27.0
95.151	31.0	24.0
96.203	31.0	6.0
97.255	31.0	8.0
98.307	31.0	6.0
99.359	31.0	61.0
100.409	31.0	248.0
101.456	31.0	201.0
102.503	31.0	359.0
103.55	31.0	38.0
104.596	31.0	11.0
105.638	31.0	16.0
106.683	31.0	14.0
107.726	31.0	4.0
108.766	31.0	7.0
109.806	31.0	18.0
110.843	31.0	30.0
111.88	31.0	14.0
112.917	31.0	205.0
113.955	31.0	579.0
114.992	31.0	445.0
116.026	31.0	117.0
117.058	31.0	35.0
118.091	31.0	11.0
119.123	31.0	8.0
120.153	31.0	12.0
121.184	31.0	25.0
122.216	31.0	62.0
123.249	31.0	217.0
124.28	31.0	114.0
125.307	31.0	13.0
126.336	31.0	8.0
127.365	31.0	6.0
128.393	31.0	127.0
129.42	31.0	164.0
130.444	31.0	325.0
131.468	31.0	47.0
132.496	31.0	8.0
133.521	31.0	13.0
134.545	31.0	140.0
135.571	31.0	121.0
136.597	31.0	13.0
137.623	31.0	8.0
138.645	31.0	5.0
139.67	31.0	37.0
140.695	31.0	121.0
141.719	31.0	53.0
142.741	31.0	116.0
143.763	31.0	25.0
144.787	31.0	7.0
145.81	31.0	9.0
146.831	31.0	5.0
147.852	31.0	228.0
148.872	31.0	203.0
149.894	31.0	14.0
150.915	31.0	9.0
151.933	31.0	4.0
152.952	31.0	15.0
153.97	31.0	28.0
154.99	31.0	103.0
156.009	31.0	98.0
157.025	31.0	52.0
158.042	31.0	394.0
159.059	31.0	665.0
160.075	31.0	134.0
161.091	31.0	24.0
162.106	31.0	10.0
163.12	31.0	8.0
164.133	31.0	8.0
165.141	31.0	4.0
166.109	31.0	15.0
166.992	31.0	120.0
167.746	31.0	541.0
168.359	31.0	266.0
168.849	31.0	125.0
169.233	31.0	90.0
169.531	31.0	82.0
169.754	31.0	48.0
169.921	31.0	46.0
68.996	32.0	467.0
69.031	32.0	471.0
69.134	32.0	442.0
69.334	32.0	389.0
69.638	32.0	397.0
70.036	32.0	499.0
70.523	32.0	487.0
71.091	32.0	217.0
71.732	32.0	220.0
72.438	32.0	321.0
73.196	32.0	294.0
74.0	32.0	170.0
74.85	32.0	162.0
75.734	32.0	217.0
76.648	32.0	195.0
77.587	32.0	113.0
78.55	32.0	302.0
79.533	32.0	207.0
80.531	32.0	90.0
81.541	32.0	105.0
82.564	32.0	12.0
83.596	32.0	6.0
84.634	32.0	8.0
85.677	32.0	12.0
86.724	32.0	104.0
87.773	32.0	360.0
88.825	32.0	88.0
89.879	32.0	41.0
90.933	32.0	50.0
91.987	32.0	13.0
93.042	32.0	10.0
94.097	32.0	17.0
95.15	32.0	13.0
96.202	32.0	16.0
97.256	32.0	108.0
98.308	32.0	38.0
99.359	32.0	146.0
100.407	32.0	313.0
101.455	32.0	71.0
102.503	32.0	95.0
103.549	32.0	113.0
104.594	32.0	15.0
105.639	32.0	7.0
106.683	32.0	5.0
107.725	32.0	6.0
108.765	32.0	5.0
109.806	32.0	9.0
110.845	32.0	8.0
111.881	32.0	53.0
112.916	32.0	233.0
113.953	32.0	863.0
114.99	32.0	363.0
116.024	32.0	50.0
117.057	32.0	18.0
118.09	32.0	50.0
119.123	32.0	71.0
120.156	32.0	220.0
121.186	32.0	400.0
122.217	32.0	376.0
123.249	32.0	208.0
124.279	32.0	32.0
125.308	32.0	6.0
126.337	32.0	7.0
127.366	32.0	8.0
128.394	32.0	15.0
129.419	32.0	42.0
130.444	32.0	118.0
131.47	32.0	61.0
132.497	32.0	59.0
133.522	32.0	18.0
134.547	32.0	9.0
135.573	32.0	22.0
136.598	32.0	8.0
137.623	32.0	6.0
138.645	32.0	8.0
139.668	32.0	65.0
140.694	32.0	143.0
141.718	32.0	33.0
142.741	32.0	8.0
143.764	32.0	18.0
144.788	32.0	15.0
145.812	32.0	39.0
146.832	32.0	35.0
147.853	32.0	21.0
148.874	32.0	33.0
149.895	32.0	158.0
150.916	32.0	483.0
151.933	32.0	80.0
152.952	32.0	9.0
153.972	32.0	13.0
154.989	32.0	23.0
156.007	32.0	25.0
157.022	32.0	160.0
158.039	32.0	337.0
159.059	32.0	536.0
160.075	32.0	646.0
161.088	32.0	322.0
162.102	32.0	51.0
163.118	32.0	52.0
164.131	32.0	169.0
165.14	32.0	54.0
166.11	32.0	9.0
166.991	32.0	8.0
167.745	32.0	22.0
168.359	32.0	16.0
168.849	32.0	13.0
169.234	32.0	11.0
169.532	32.0	11.0
169.755	32.0	14.0
169.921	32.0	6.0
68.997	33.0	645.0
69.032	33.0	636.0
69.135	33.0	656.0
69.333	33.0	691.0
69.638	33.0	694.0
70.037	33.0	869.0
70.523	33.0	938.0
71.09	33.0	916.0
71.732	33.0	342.0
72.438	33.0	251.0
73.196	33.0	477.0
74.002	33.0	886.0
74.851	33.0	231.0
75.734	33.0	55.0
76.648	33.0	193.0
77.586	33.0	245.0
78.55	33.0	580.0
79.535	33.0	456.0
80.532	33.0	49.0
81.543	33.0	17.0
82.565	33.0	5.0
83.597	33.0	4.0
84.634	33.0	5.0
85.675	33.0	72.0
86.722	33.0	236.0
87.771	33.0	72.0
88.825	33.0	19.0
89.878	33.0	21.0
90.932	33.0	107.0
91.986	33.0	139.0
93.039	33.0	18.0
94.095	33.0	11.0
95.151	33.0	8.0
96.203	33.0	9.0
97.254	33.0	36.0
98.308	33.0	14.0
99.359	33.0	4.0
100.407	33.0	33.0
101.455	33.0	175.0
102.503	33.0	134.0
103.549	33.0	182.0
104.595	33.0	34.0
105.641	33.0	37.0
106.683	33.0	55.0
107.722	33.0	14.0
108.764	33.0	5.0
109.805	33.0	13.0
110.843	33.0	28.0
111.881	33.0	123.0
112.918	33.0	150.0
113.953	33.0	367.0
114.99	33.0	394.0
116.026	33.0	62.0
117.058	33.0	78.0
118.091	33.0	358.0
119.123	33.0	289.0
120.155	33.0	1024.0
121.186	33.0	1583.0
122.217	33.0	424.0
123.248	33.0	107.0
124.277	33.0	22.0
125.308	33.0	10.0
126.336	33.0	4.0
127.363	33.0	6.0
128.392	33.0	8.0
129.42	33.0	10.0
130.446	33.0	16.0
131.473	33.0	165.0
132.5	33.0	397.0
133.524	33.0	102.0
134.547	33.0	33.0
135.574	33.0	263.0
136.6	33.0	138.0
137.623	33.0	20.0
138.644	33.0	31.0
139.669	33.0	248.0
140.695	33.0	96.0
141.72	33.0	242.0
142.742	33.0	94.0
143.763	33.0	17.0
144.787	33.0	88.0
145.81	33.0	115.0
146.832	33.0	64.0
147.852	33.0	12.0
148.871	33.0	59.0
149.893	33.0	248.0
150.915	33.0	137.0
151.934	33.0	22.0
152.952	33.0	11.0
153.971	33.0	73.0
154.99	33.0	240.0
156.01	33.0	106.0
157.026	33.0	33.0
158.042	33.0	69.0
159.061	33.0	189.0
160.077	33.0	501.0
161.092	33.0	373.0
162.106	33.0	263.0
163.12	33.0	84.0
164.133	33.0	22.0
165.14	33.0	12.0
166.109	33.0	8.0
166.989	33.0	15.0
167.744	33.0	5.0
168.36	33.0	30.0
168.849	33.0	110.0
169.232	33.0	142.0
169.529	33.0	178.0
169.752	33.0	171.0
169.92	33.0	221.0
68.996	34.0	565.0
69.033	34.0	557.0
69.137	34.0	584.0
69.334	34.0	511.0
69.637	34.0	640.0
70.036	34.0	714.0
70.524	34.0	769.0
71.093	34.0	549.0
71.735	34.0	371.0
72.439	34.0	211.0
73.196	34.0	159.0
74.003	34.0	246.0
74.852	34.0	412.0
75.736	34.0	221.0
76.649	34.0	286.0
77.587	34.0	292.0
78.551	34.0	191.0
79.534	34.0	122.0
80.531	34.0	223.0
81.539	34.0	56.0
82.562	34.0	12.0
83.595	34.0	7.0
84.634	34.0	6.0
85.675	34.0	59.0
86.72	34.0	329.0
87.772	34.0	104.0
88.824	34.0	12.0
89.876	34.0	9.0
90.931	34.0	164.0
91.986	34.0	119.0
93.042	34.0	33.0
94.097	34.0	52.0
95.15	34.0	39.0
96.203	34.0	11.0
97.255	34.0	12.0
98.307	34.0	9.0
99.357	34.0	8.0
100.405	34.0	41.0
101.455	34.0	190.0
102.503	34.0	159.0
103.548	34.0	297.0
104.594	34.0	45.0
105.638	34.0	23.0
106.682	34.0	12.0
107.725	34.0	12.0
108.765	34.0	10.0
109.805	34.0	183.0
110.843	34.0	694.0
111.881	34.0	159.0
112.919	34.0	20.0
113.955	34.0	58.0
114.991	34.0	146.0
116.025	34.0	34.0
117.058	34.0	83.0
118.092	34.0	480.0
119.125	34.0	576.0
120.156	34.0	619.0
121.186	34.0	1464.0
122.218	34.0	380.0
123.249	34.0	152.0
124.279	34.0	61.0
125.306	34.0	91.0
126.335	34.0	199.0
127.365	34.0	55.0
128.392	34.0	9.0
129.419	34.0	7.0
130.445	34.0	3.0
131.471	34.0	66.0
132.498	34.0	103.0
133.523	34.0	158.0
134.548	34.0	511.0
135.572	34.0	287.0
136.597	34.0	73.0
137.624	34.0	55.0
138.646	34.0	28.0
139.67	34.0	35.0
140.696	34.0	22.0
141.72	34.0	69.0
142.742	34.0	414.0
143.763	34.0	265.0
144.786	34.0	19.0
145.811	34.0	40.0
146.832	34.0	190.0
147.852	34.0	42.0
148.872	34.0	158.0
149.893	34.0	184.0
150.915	34.0	78.0
151.935	34.0	24.0
152.953	34.0	10.0
153.971	34.0	9.0
154.99	34.0	26.0
156.009	34.0	24.0
157.026	34.0	9.0
158.042	34.0	5.0
159.059	34.0	40.0
160.075	34.0	301.0
161.089	34.0	124.0
162.104	34.0	22.0
163.119	34.0	17.0
164.132	34.0	12.0
165.14	34.0	6.0
166.107	34.0	13.0
166.991	34.0	7.0
167.746	34.0	8.0
168.36	34.0	9.0
168.85	34.0	52.0
169.232	34.0	127.0
169.53	34.0	163.0
169.754	34.0	224.0
169.92	34.0	179.0
68.992	35.0	630.0
69.029	35.0	593.0
69.131	35.0	656.0
69.33	35.0	836.0
69.635	35.0	861.0
70.036	35.0	855.0
70.525	35.0	777.0
71.093	35.0	581.0
71.734	35.0	329.0
72.438	35.0	563.0
73.196	35.0	305.0
74.001	35.0	187.0
74.85	35.0	258.0
75.733	35.0	187.0
76.645	35.0	157.0
77.585	35.0	51.0
78.548	35.0	22.0
79.529	35.0	95.0
80.526	35.0	316.0
81.534	35.0	103.0
82.556	35.0	61.0
83.589	35.0	239.0
84.626	35.0	39.0
85.667	35.0	13.0
86.713	35.0	129.0
87.763	35.0	28.0
88.814	35.0	25.0
89.867	35.0	18.0
90.921	35.0	12.0
91.975	35.0	14.0
93.031	35.0	213.0
94.086	35.0	354.0
95.139	35.0	353.0
96.193	35.0	27.0
97.246	35.0	8.0
98.299	35.0	11.0
99.349	35.0	9.0
100.398	35.0	217.0
101.446	35.0	228.0
102.493	35.0	75.0
103.541	35.0	22.0
104.587	35.0	10.0
105.632	35.0	5.0
106.673	35.0	6.0
107.714	35.0	4.0
108.756	35.0	11.0
109.796	35.0	56.0
110.834	35.0	249.0
111.872	35.0	151.0
112.908	35.0	28.0
113.944	35.0	17.0
114.98	35.0	109.0
116.015	35.0	136.0
117.049	35.0	47.0
118.083	35.0	236.0
119.115	35.0	261.0
120.146	35.0	102.0
121.18	35.0	84.0
122.212	35.0	140.0
123.241	35.0	216.0
124.271	35.0	205.0
125.299	35.0	879.0
126.329	35.0	630.0
127.359	35.0	152.0
128.386	35.0	28.0
129.411	35.0	10.0
130.436	35.0	9.0
131.463	35.0	17.0
132.492	35.0	38.0
133.516	35.0	106.0
134.542	35.0	233.0
135.567	35.0	316.0
136.591	35.0	162.0
137.616	35.0	128.0
138.638	35.0	29.0
139.663	35.0	13.0
140.688	35.0	10.0
141.712	35.0	8.0
142.734	35.0	20.0
143.756	35.0	29.0
144.782	35.0	237.0
145.805	35.0	351.0
146.827	35.0	41.0
147.849	35.0	9.0
148.867	35.0	12.0
149.888	35.0	63.0
150.91	35.0	181.0
151.928	35.0	193.0
152.946	35.0	141.0
153.964	35.0	116.0
154.985	35.0	25.0
156.001	35.0	7.0
157.017	35.0	11.0
158.037	35.0	6.0
159.052	35.0	14.0
160.07	35.0	66.0
161.086	35.0	88.0
162.099	35.0	9.0
163.112	35.0	14.0
164.127	35.0	14.0
165.135	35.0	277.0
166.101	35.0	300.0
166.985	35.0	67.0
167.74	35.0	17.0
168.351	35.0	8.0
168.843	35.0	22.0
169.228	35.0	70.0
169.525	35.0	135.0
169.748	35.0	191.0
169.915	35.0	243.0
68.997	36.0	184.0
69.034	36.0	189.0
69.134	36.0	179.0
69.332	36.0	199.0
69.637	36.0	237.0
70.037	36.0	228.0
70.524	36.0	239.0
71.091	36.0	369.0
71.734	36.0	474.0
72.44	36.0	670.0
73.198	36.0	640.0
74.003	36.0	359.0
74.852	36.0	142.0
75.738	36.0	51.0
76.651	36.0	112.0
77.589	36.0	85.0
78.55	36.0	13.0
79.534	36.0	12.0
80.532	36.0	22.0
81.542	36.0	28.0
82.563	36.0	126.0
83.594	36.0	143.0
84.634	36.0	60.0
85.677	36.0	17.0
86.723	36.0	12.0
87.772	36.0	68.0
88.825	36.0	440.0
89.878	36.0	147.0
90.932	36.0	27.0
91.986	36.0	42.0
93.041	36.0	84.0
94.095	36.0	170.0
95.149	36.0	122.0
96.202	36.0	14.0
97.254	36.0	14.0
98.307	36.0	9.0
99.357	36.0	8.0
100.408	36.0	16.0
101.455	36.0	19.0
102.501	36.0	7.0
103.549	36.0	10.0
104.593	36.0	8.0
105.638	36.0	12.0
106.682	36.0	46.0
107.724	36.0	68.0
108.765	36.0	23.0
109.805	36.0	28.0
110.844	36.0	270.0
111.881	36.0	193.0
112.917	36.0	68.0
113.953	36.0	312.0
114.99	36.0	272.0
116.024	36.0	249.0
117.057	36.0	380.0
118.09	36.0	207.0
119.124	36.0	197.0
120.156	36.0	200.0
121.186	36.0	125.0
122.217	36.0	118.0
123.249	36.0	186.0
124.279	36.0	280.0
125.307	36.0	1010.0
126.336	36.0	788.0
127.364	36.0	411.0
128.392	36.0	77.0
129.419	36.0	16.0
130.444	36.0	4.0
131.471	36.0	52.0
132.498	36.0	216.0
133.524	36.0	271.0
134.549	36.0	959.0
135.573	36.0	403.0
136.598	36.0	170.0
137.623	36.0	242.0
138.645	36.0	34.0
139.669	36.0	6.0
140.693	36.0	53.0
141.719	36.0	163.0
142.742	36.0	15.0
143.763	36.0	28.0
144.787	36.0	183.0
145.809	36.0	153.0
146.831	36.0	12.0
147.851	36.0	28.0
148.872	36.0	106.0
149.895	36.0	143.0
150.916	36.0	404.0
151.934	36.0	489.0
152.952	36.0	457.0
153.97	36.0	60.0
154.99	36.0	13.0
156.012	36.0	14.0
157.028	36.0	57.0
158.044	36.0	13.0
159.062	36.0	16.0
160.078	36.0	20.0
161.092	36.0	28.0
162.105	36.0	90.0
163.12	36.0	213.0
164.134	36.0	87.0
165.141	36.0	128.0
166.108	36.0	247.0
166.989	36.0	172.0
167.745	36.0	69.0
168.359	36.0	171.0
168.849	36.0	359.0
169.233	36.0	400.0
169.529	36.0	395.0
169.753	36.0	236.0
169.92	36.0	151.0
68.995	37.0	9.0
69.032	37.0	11.0
69.135	37.0	13.0
69.334	37.0	20.0
69.638	37.0	46.0
70.037	37.0	189.0
70.525	37.0	185.0
71.093	37.0	171.0
71.734	37.0	184.0
72.439	37.0	545.0
73.197	37.0	1040.0
74.004	37.0	300.0
74.852	37.0	176.0
75.736	37.0	182.0
76.649	37.0	233.0
77.589	37.0	43.0
78.553	37.0	26.0
79.536	37.0	18.0
80.534	37.0	31.0
81.543	37.0	283.0
82.563	37.0	311.0
83.596	37.0	169.0
84.634	37.0	244.0
85.676	37.0	263.0
86.722	37.0	23.0
87.771	37.0	5.0
88.824	37.0	21.0
89.877	37.0	30.0
90.93	37.0	7.0
91.985	37.0	5.0
93.04	37.0	9.0
94.096	37.0	11.0
95.149	37.0	2.0
96.202	37.0	9.0
97.255	37.0	17.0
98.305	37.0	16.0
99.357	37.0	7.0
100.406	37.0	5.0
101.455	37.0	13.0
102.503	37.0	81.0
103.549	37.0	49.0
104.594	37.0	16.0
105.637	37.0	11.0
106.68	37.0	29.0
107.723	37.0	108.0
108.762	37.0	409.0
109.803	37.0	248.0
110.842	37.0	36.0
111.879	37.0	40.0
112.916	37.0	19.0
113.953	37.0	102.0
114.99	37.0	302.0
116.025	37.0	591.0
117.059	37.0	274.0
118.092	37.0	291.0
119.124	37.0	249.0
120.154	37.0	263.0
121.185	37.0	168.0
122.218	37.0	209.0
123.248	37.0	189.0
124.278	37.0	214.0
125.306	37.0	200.0
126.336	37.0	134.0
127.364	37.0	38.0
128.394	37.0	15.0
129.421	37.0	5.0
130.446	37.0	11.0
131.473	37.0	18.0
132.499	37.0	74.0
133.524	37.0	315.0
134.549	37.0	786.0
135.576	37.0	444.0
136.601	37.0	42.0
137.625	37.0	21.0
138.646	37.0	17.0
139.67	37.0	11.0
140.696	37.0	48.0
141.719	37.0	135.0
142.741	37.0	18.0
143.761	37.0	16.0
144.785	37.0	324.0
145.807	37.0	145.0
146.829	37.0	11.0
147.851	37.0	113.0
148.873	37.0	212.0
149.895	37.0	51.0
150.916	37.0	21.0
151.937	37.0	19.0
152.957	37.0	26.0
153.975	37.0	15.0
154.991	37.0	23.0
156.01	37.0	126.0
157.027	37.0	352.0
158.042	37.0	104.0
159.059	37.0	233.0
160.075	37.0	78.0
161.091	37.0	31.0
162.106	37.0	222.0
163.12	37.0	302.0
164.132	37.0	115.0
165.14	37.0	154.0
166.107	37.0	354.0
166.989	37.0	135.0
167.745	37.0	18.0
168.36	37.0	37.0
168.85	37.0	54.0
169.233	37.0	101.0
169.53	37.0	83.0
169.753	37.0	141.0
169.92	37.0	125.0
68.998	38.0	7.0
69.033	38.0	9.0
69.136	38.0	12.0
69.332	38.0	10.0
69.638	38.0	25.0
70.038	38.0	46.0
70.524	38.0	62.0
71.091	38.0	46.0
71.732	38.0	62.0
72.438	38.0	87.0
73.195	38.0	158.0
74.001	38.0	140.0
74.849	38.0	170.0
75.736	38.0	71.0
76.65	38.0	53.0
77.589	38.0	242.0
78.553	38.0	382.0
79.538	38.0	188.0
80.534	38.0	209.0
81.543	38.0	299.0
82.564	38.0	397.0
83.596	38.0	37.0
84.635	38.0	36.0
85.677	38.0	28.0
86.723	38.0	11.0
87.773	38.0	9.0
88.825	38.0	7.0
89.877	38.0	4.0
90.93	38.0	8.0
91.986	38.0	10.0
93.041	38.0	7.0
94.095	38.0	4.0
95.149	38.0	7.0
96.201	38.0	9.0
97.255	38.0	9.0
98.307	38.0	6.0
99.356	38.0	8.0
100.405	38.0	7.0
101.454	38.0	75.0
102.502	38.0	1846.0
103.546	38.0	998.0
104.593	38.0	43.0
105.639	38.0	15.0
106.68	38.0	6.0
107.722	38.0	65.0
108.764	38.0	235.0
109.802	38.0	121.0
110.842	38.0	272.0
111.882	38.0	94.0
112.918	38.0	14.0
113.954	38.0	12.0
114.99	38.0	32.0
116.024	38.0	104.0
117.057	38.0	323.0
118.09	38.0	573.0
119.123	38.0	243.0
120.155	38.0	233.0
121.187	38.0	120.0
122.218	38.0	139.0
123.249	38.0	171.0
124.279	38.0	316.0
125.308	38.0	66.0
126.337	38.0	18.0
127.367	38.0	9.0
128.395	38.0	7.0
129.421	38.0	9.0
130.445	38.0	14.0
131.471	38.0	101.0
132.499	38.0	238.0
133.523	38.0	326.0
134.548	38.0	300.0
135.572	38.0	98.0
136.6	38.0	23.0
137.625	38.0	11.0
138.646	38.0	10.0
139.671	38.0	13.0
140.694	38.0	10.0
141.719	38.0	14.0
142.743	38.0	31.0
143.764	38.0	7.0
144.786	38.0	114.0
145.809	38.0	270.0
146.833	38.0	21.0
147.852	38.0	12.0
148.872	38.0	17.0
149.895	38.0	8.0
150.915	38.0	57.0
151.934	38.0	315.0
152.953	38.0	91.0
153.973	38.0	35.0
154.992	38.0	86.0
156.011	38.0	35.0
157.028	38.0	14.0
158.043	38.0	12.0
159.059	38.0	38.0
160.078	38.0	16.0
161.092	38.0	13.0
162.107	38.0	192.0
163.12	38.0	216.0
164.132	38.0	23.0
165.141	38.0	17.0
166.109	38.0	17.0
166.991	38.0	15.0
167.746	38.0	62.0
168.36	38.0	319.0
168.851	38.0	673.0
169.235	38.0	525.0
169.531	38.0	306.0
169.753	38.0	173.0
169.919	38.0	159.0
68.997	39.0	64.0
69.032	39.0	58.0
69.134	39.0	53.0
69.332	39.0	28.0
69.637	39.0	8.0
70.036	39.0	14.0
70.524	39.0	8.0
71.092	39.0	8.0
71.733	39.0	3.0
72.438	39.0	7.0
73.195	39.0	45.0
74.001	39.0	136.0
74.851	39.0	117.0
75.736	39.0	32.0
76.65	39.0	16.0
77.589	39.0	151.0
78.553	39.0	314.0
79.536	39.0	229.0
80.534	39.0	261.0
81.544	39.0	234.0
82.566	39.0	159.0
83.596	39.0	21.0
84.634	39.0	11.0
85.676	39.0	8.0
86.722	39.0	8.0
87.773	39.0	11.0
88.826	39.0	11.0
89.878	39.0	26.0
90.931	39.0	30.0
91.985	39.0	14.0
93.039	39.0	7.0
94.096	39.0	7.0
95.15	39.0	9.0
96.201	39.0	4.0
97.252	39.0	10.0
98.304	39.0	6.0
99.356	39.0	11.0
100.404	39.0	7.0
101.453	39.0	67.0
102.502	39.0	236.0
103.547	39.0	132.0
104.593	39.0	34.0
105.638	39.0	11.0
106.681	39.0	7.0
107.723	39.0	8.0
108.765	39.0	19.0
109.805	39.0	16.0
110.844	39.0	135.0
111.881	39.0	130.0
112.917	39.0	20.0
113.955	39.0	64.0
114.991	39.0	307.0
116.025	39.0	238.0
117.057	39.0	214.0
118.089	39.0	362.0
119.124	39.0	344.0
120.157	39.0	165.0
121.187	39.0	46.0
122.218	39.0	39.0
123.248	39.0	194.0
124.277	39.0	119.0
125.307	39.0	125.0
126.335	39.0	150.0
127.365	39.0	19.0
128.393	39.0	28.0
129.42	39.0	9.0
130.445	39.0	5.0
131.471	39.0	72.0
132.499	39.0	181.0
133.523	39.0	38.0
134.549	39.0	48.0
135.575	39.0	204.0
136.599	39.0	21.0
137.625	39.0	7.0
138.648	39.0	11.0
139.671	39.0	13.0
140.695	39.0	47.0
141.718	39.0	92.0
142.742	39.0	311.0
143.765	39.0	89.0
144.789	39.0	11.0
145.812	39.0	20.0
146.833	39.0	9.0
147.854	39.0	11.0
148.874	39.0	5.0
149.896	39.0	49.0
150.916	39.0	122.0
151.934	39.0	204.0
152.953	39.0	75.0
153.972	39.0	8.0
154.992	39.0	15.0
156.009	39.0	12.0
157.025	39.0	2.0
158.043	39.0	12.0
159.061	39.0	15.0
160.078	39.0	14.0
161.093	39.0	8.0
162.108	39.0	11.0
163.122	39.0	18.0
164.134	39.0	8.0
165.142	39.0	14.0
166.109	39.0	26.0
166.99	39.0	105.0
167.746	39.0	308.0
168.357	39.0	451.0
168.848	39.0	265.0
169.234	39.0	204.0
169.529	39.0	136.0
169.752	39.0	112.0
169.918	39.0	94.0
68.997	40.0	133.0
69.031	40.0	124.0
69.134	40.0	71.0
69.332	40.0	39.0
69.637	40.0	24.0
70.036	40.0	13.0
70.525	40.0	9.0
71.092	40.0	40.0
71.733	40.0	59.0
72.438	40.0	42.0
73.195	40.0	27.0
74.001	40.0	20.0
74.851	40.0	30.0
75.737	40.0	26.0
76.649	40.0	9.0
77.589	40.0	7.0
78.553	40.0	32.0
79.537	40.0	40.0
80.536	40.0	55.0
81.544	40.0	11.0
[truncated: 9,000 more rows]
