# Supplementary material for: Multimodal dynamic and unclonable anti-counterfeiting using robust diamond microparticles on heterogeneous substrate
Source: Nat Commun. 2023 May 2;14:2507. doi: 10.1038/s41467-023-38178-1 (PMC10154296; doi:10.1038/s41467-023-38178-1)
Supplement: Supplementary file 3 — Source Data [file 41467_2023_38178_MOESM3_ESM.zip › Source Data/Fig 4/3_1.txt]

49.993	46.8	558.0
50.029	46.8	491.0
50.133	46.8	405.0
50.332	46.8	292.0
50.636	46.8	724.0
51.039	46.8	1733.0
51.531	46.8	1800.0
52.103	46.8	1561.0
52.749	46.8	394.0
53.459	46.8	253.0
54.223	46.8	366.0
55.035	46.8	1513.0
55.889	46.8	1139.0
56.78	46.8	567.0
57.699	46.8	1007.0
58.644	46.8	1224.0
59.614	46.8	275.0
60.6	46.8	901.0
61.601	46.8	840.0
62.616	46.8	797.0
63.642	46.8	97.0
64.676	46.8	72.0
65.715	46.8	126.0
66.758	46.8	197.0
67.805	46.8	384.0
68.855	46.8	329.0
69.907	46.8	77.0
70.959	46.8	273.0
72.013	46.8	731.0
73.068	46.8	367.0
74.123	46.8	437.0
75.175	46.8	923.0
76.227	46.8	3315.0
77.282	46.8	1898.0
78.334	46.8	313.0
79.384	46.8	70.0
80.433	46.8	48.0
81.481	46.8	146.0
82.529	46.8	56.0
83.574	46.8	947.0
84.619	46.8	399.0
85.662	46.8	818.0
86.703	46.8	790.0
87.746	46.8	77.0
88.787	46.8	63.0
89.825	46.8	1065.0
90.865	46.8	1209.0
91.904	46.8	221.0
92.939	46.8	715.0
93.975	46.8	132.0
95.011	46.8	478.0
96.045	46.8	257.0
97.076	46.8	1392.0
98.108	46.8	1012.0
99.142	46.8	56.0
100.173	46.8	44.0
101.199	46.8	68.0
102.228	46.8	51.0
103.257	46.8	66.0
104.287	46.8	54.0
105.314	46.8	82.0
106.338	46.8	46.0
107.365	46.8	628.0
108.393	46.8	382.0
109.416	46.8	47.0
110.439	46.8	73.0
111.464	46.8	367.0
112.492	46.8	1019.0
113.516	46.8	1273.0
114.537	46.8	214.0
115.56	46.8	138.0
116.584	46.8	853.0
117.608	46.8	1192.0
118.63	46.8	413.0
119.651	46.8	54.0
120.674	46.8	80.0
121.698	46.8	1760.0
122.72	46.8	933.0
123.741	46.8	222.0
124.762	46.8	994.0
125.785	46.8	593.0
126.809	46.8	343.0
127.831	46.8	33.0
128.851	46.8	292.0
129.873	46.8	1268.0
130.896	46.8	1173.0
131.917	46.8	2537.0
132.941	46.8	1504.0
133.965	46.8	511.0
134.989	46.8	87.0
136.014	46.8	324.0
137.037	46.8	932.0
138.062	46.8	314.0
139.089	46.8	333.0
140.113	46.8	105.0
141.136	46.8	806.0
142.159	46.8	221.0
143.184	46.8	57.0
144.209	46.8	67.0
145.23	46.8	310.0
146.246	46.8	460.0
147.225	46.8	64.0
148.117	46.8	58.0
148.881	46.8	44.0
149.5	46.8	311.0
149.994	46.8	311.0
150.377	46.8	93.0
150.67	46.8	277.0
150.89	46.8	684.0
151.048	46.8	829.0
49.995	47.8	29.0
50.032	47.8	27.0
50.135	47.8	27.0
50.334	47.8	60.0
50.64	47.8	190.0
51.041	47.8	1053.0
51.532	47.8	1085.0
52.105	47.8	469.0
52.752	47.8	733.0
53.46	47.8	1256.0
54.219	47.8	3210.0
55.032	47.8	1274.0
55.886	47.8	279.0
56.772	47.8	490.0
57.687	47.8	1116.0
58.629	47.8	847.0
59.596	47.8	195.0
60.582	47.8	443.0
61.584	47.8	575.0
62.597	47.8	1112.0
63.623	47.8	326.0
64.657	47.8	34.0
65.696	47.8	43.0
66.738	47.8	592.0
67.785	47.8	1544.0
68.836	47.8	1365.0
69.89	47.8	1091.0
70.943	47.8	1400.0
71.995	47.8	436.0
73.052	47.8	1132.0
74.108	47.8	1269.0
75.161	47.8	582.0
76.214	47.8	2443.0
77.267	47.8	2911.0
78.319	47.8	721.0
79.372	47.8	58.0
80.423	47.8	65.0
81.472	47.8	695.0
82.52	47.8	467.0
83.567	47.8	591.0
84.611	47.8	457.0
85.653	47.8	730.0
86.697	47.8	808.0
87.739	47.8	59.0
88.776	47.8	80.0
89.815	47.8	1036.0
90.856	47.8	1964.0
91.894	47.8	216.0
92.928	47.8	380.0
93.965	47.8	520.0
95.002	47.8	1637.0
96.036	47.8	471.0
97.07	47.8	934.0
98.104	47.8	896.0
99.136	47.8	82.0
100.169	47.8	58.0
101.2	47.8	103.0
102.229	47.8	49.0
103.26	47.8	56.0
104.29	47.8	262.0
105.316	47.8	1709.0
106.343	47.8	124.0
107.371	47.8	236.0
108.397	47.8	529.0
109.422	47.8	53.0
110.445	47.8	57.0
111.471	47.8	102.0
112.496	47.8	742.0
113.52	47.8	1644.0
114.544	47.8	270.0
115.568	47.8	46.0
116.591	47.8	249.0
117.613	47.8	1023.0
118.633	47.8	146.0
119.653	47.8	55.0
120.676	47.8	48.0
121.699	47.8	89.0
122.72	47.8	456.0
123.741	47.8	355.0
124.762	47.8	1768.0
125.783	47.8	454.0
126.804	47.8	46.0
127.824	47.8	235.0
128.844	47.8	618.0
129.865	47.8	173.0
130.888	47.8	40.0
131.909	47.8	214.0
132.93	47.8	827.0
133.954	47.8	706.0
134.98	47.8	42.0
136.005	47.8	237.0
137.028	47.8	762.0
138.053	47.8	479.0
139.079	47.8	148.0
140.103	47.8	62.0
141.127	47.8	497.0
142.148	47.8	355.0
143.17	47.8	166.0
144.193	47.8	73.0
145.216	47.8	53.0
146.231	47.8	50.0
147.207	47.8	51.0
148.097	47.8	35.0
148.862	47.8	72.0
149.482	47.8	220.0
149.974	47.8	369.0
150.357	47.8	270.0
150.65	47.8	104.0
150.868	47.8	66.0
151.027	47.8	52.0
49.997	48.8	4.0
50.033	48.8	16.0
50.136	48.8	19.0
50.334	48.8	27.0
50.639	48.8	22.0
51.04	48.8	48.0
51.531	48.8	43.0
52.103	48.8	89.0
52.747	48.8	629.0
53.454	48.8	611.0
54.216	48.8	457.0
55.027	48.8	158.0
55.882	48.8	44.0
56.77	48.8	57.0
57.685	48.8	739.0
58.63	48.8	2233.0
59.598	48.8	561.0
60.584	48.8	506.0
61.585	48.8	703.0
62.599	48.8	817.0
63.625	48.8	149.0
64.659	48.8	398.0
65.698	48.8	39.0
66.743	48.8	37.0
67.79	48.8	118.0
68.843	48.8	158.0
69.896	48.8	446.0
70.949	48.8	2186.0
72.005	48.8	1209.0
73.061	48.8	1310.0
74.118	48.8	515.0
75.173	48.8	73.0
76.226	48.8	115.0
77.28	48.8	477.0
78.333	48.8	1138.0
79.383	48.8	69.0
80.433	48.8	60.0
81.481	48.8	623.0
82.529	48.8	2300.0
83.577	48.8	670.0
84.62	48.8	223.0
85.664	48.8	584.0
86.706	48.8	652.0
87.745	48.8	107.0
88.785	48.8	95.0
89.825	48.8	955.0
90.864	48.8	798.0
91.902	48.8	610.0
92.936	48.8	533.0
93.971	48.8	192.0
95.006	48.8	410.0
96.04	48.8	942.0
97.073	48.8	49.0
98.105	48.8	48.0
99.139	48.8	54.0
100.173	48.8	46.0
101.204	48.8	35.0
102.232	48.8	230.0
103.261	48.8	82.0
104.293	48.8	140.0
105.319	48.8	400.0
106.346	48.8	762.0
107.377	48.8	1055.0
108.404	48.8	1011.0
109.43	48.8	51.0
110.457	48.8	47.0
111.481	48.8	116.0
112.508	48.8	940.0
113.533	48.8	618.0
114.557	48.8	89.0
115.58	48.8	307.0
116.604	48.8	333.0
117.627	48.8	736.0
118.648	48.8	619.0
119.669	48.8	403.0
120.692	48.8	1269.0
121.714	48.8	1068.0
122.735	48.8	558.0
123.755	48.8	79.0
124.776	48.8	51.0
125.799	48.8	76.0
126.819	48.8	155.0
127.839	48.8	38.0
128.857	48.8	201.0
129.877	48.8	77.0
130.898	48.8	811.0
131.918	48.8	1621.0
132.938	48.8	796.0
133.961	48.8	125.0
134.987	48.8	97.0
136.011	48.8	198.0
137.033	48.8	210.0
138.056	48.8	575.0
139.08	48.8	165.0
140.104	48.8	54.0
141.125	48.8	197.0
142.146	48.8	357.0
143.169	48.8	89.0
144.191	48.8	80.0
145.213	48.8	61.0
146.227	48.8	48.0
147.204	48.8	46.0
148.097	48.8	169.0
148.862	48.8	1126.0
149.481	48.8	1314.0
149.972	48.8	2106.0
150.356	48.8	1741.0
150.65	48.8	1093.0
150.869	48.8	466.0
151.029	48.8	226.0
49.999	49.8	639.0
50.034	49.8	699.0
50.137	49.8	857.0
50.336	49.8	923.0
50.644	49.8	763.0
51.045	49.8	363.0
51.533	49.8	250.0
52.106	49.8	803.0
52.75	49.8	1135.0
53.457	49.8	1046.0
54.217	49.8	206.0
55.028	49.8	284.0
55.881	49.8	436.0
56.768	49.8	1786.0
57.685	49.8	317.0
58.627	49.8	421.0
59.594	49.8	1460.0
60.579	49.8	622.0
61.579	49.8	642.0
62.594	49.8	432.0
63.62	49.8	1172.0
64.654	49.8	660.0
65.693	49.8	90.0
66.737	49.8	51.0
67.787	49.8	49.0
68.839	49.8	40.0
69.89	49.8	54.0
70.943	49.8	588.0
71.999	49.8	1253.0
73.054	49.8	1038.0
74.11	49.8	252.0
75.162	49.8	63.0
76.214	49.8	317.0
77.269	49.8	299.0
78.323	49.8	42.0
79.374	49.8	137.0
80.424	49.8	1198.0
81.474	49.8	559.0
82.523	49.8	368.0
83.57	49.8	610.0
84.614	49.8	73.0
85.658	49.8	124.0
86.7	49.8	200.0
87.742	49.8	36.0
88.782	49.8	146.0
89.823	49.8	989.0
90.861	49.8	652.0
91.898	49.8	1176.0
92.935	49.8	1110.0
93.971	49.8	1335.0
95.008	49.8	317.0
96.042	49.8	43.0
97.076	49.8	35.0
98.108	49.8	42.0
99.141	49.8	825.0
100.175	49.8	199.0
101.207	49.8	76.0
102.236	49.8	691.0
103.266	49.8	1189.0
104.297	49.8	943.0
105.324	49.8	886.0
106.351	49.8	828.0
107.377	49.8	145.0
108.403	49.8	148.0
109.427	49.8	167.0
110.452	49.8	234.0
111.478	49.8	61.0
112.503	49.8	68.0
113.529	49.8	54.0
114.552	49.8	54.0
115.573	49.8	290.0
116.597	49.8	878.0
117.621	49.8	1226.0
118.642	49.8	242.0
119.663	49.8	273.0
120.685	49.8	831.0
121.708	49.8	313.0
122.729	49.8	819.0
123.747	49.8	543.0
124.77	49.8	146.0
125.793	49.8	205.0
126.812	49.8	580.0
127.834	49.8	58.0
128.852	49.8	40.0
129.873	49.8	364.0
130.895	49.8	767.0
131.916	49.8	681.0
132.937	49.8	435.0
133.959	49.8	430.0
134.983	49.8	396.0
136.008	49.8	443.0
137.03	49.8	109.0
138.055	49.8	36.0
139.081	49.8	66.0
140.105	49.8	57.0
141.128	49.8	63.0
142.151	49.8	40.0
143.172	49.8	312.0
144.194	49.8	1016.0
145.213	49.8	136.0
146.226	49.8	43.0
147.202	49.8	43.0
148.09	49.8	42.0
148.855	49.8	322.0
149.474	49.8	578.0
149.963	49.8	351.0
150.345	49.8	127.0
150.638	49.8	46.0
150.857	49.8	54.0
151.016	49.8	36.0
49.999	50.8	401.0
50.034	50.8	358.0
50.137	50.8	553.0
50.335	50.8	746.0
50.641	50.8	687.0
51.042	50.8	206.0
51.532	50.8	76.0
52.103	50.8	204.0
52.747	50.8	82.0
53.455	50.8	64.0
54.216	50.8	662.0
55.025	50.8	1954.0
55.879	50.8	219.0
56.767	50.8	144.0
57.683	50.8	39.0
58.628	50.8	46.0
59.597	50.8	131.0
60.581	50.8	53.0
61.58	50.8	621.0
62.594	50.8	829.0
63.623	50.8	955.0
64.659	50.8	299.0
65.697	50.8	481.0
66.741	50.8	692.0
67.789	50.8	49.0
68.841	50.8	48.0
69.894	50.8	59.0
70.947	50.8	84.0
72.002	50.8	88.0
73.058	50.8	419.0
74.112	50.8	111.0
75.164	50.8	51.0
76.215	50.8	195.0
77.269	50.8	131.0
78.322	50.8	61.0
79.372	50.8	63.0
80.422	50.8	102.0
81.472	50.8	703.0
82.519	50.8	731.0
83.565	50.8	747.0
84.611	50.8	51.0
85.657	50.8	66.0
86.699	50.8	65.0
87.74	50.8	39.0
88.782	50.8	525.0
89.822	50.8	831.0
90.861	50.8	300.0
91.899	50.8	662.0
92.935	50.8	489.0
93.971	50.8	946.0
95.007	50.8	125.0
96.043	50.8	52.0
97.077	50.8	417.0
98.108	50.8	860.0
99.141	50.8	242.0
100.174	50.8	1013.0
101.203	50.8	211.0
102.231	50.8	52.0
103.261	50.8	199.0
104.292	50.8	168.0
105.32	50.8	1907.0
106.346	50.8	377.0
107.375	50.8	51.0
108.402	50.8	36.0
109.427	50.8	139.0
110.451	50.8	1488.0
111.478	50.8	461.0
112.505	50.8	72.0
113.528	50.8	350.0
114.551	50.8	56.0
115.574	50.8	556.0
116.597	50.8	1465.0
117.622	50.8	1020.0
118.642	50.8	1637.0
119.663	50.8	1657.0
120.688	50.8	557.0
121.71	50.8	91.0
122.733	50.8	73.0
123.754	50.8	886.0
124.775	50.8	479.0
125.797	50.8	324.0
126.819	50.8	522.0
127.839	50.8	245.0
128.857	50.8	221.0
129.878	50.8	391.0
130.901	50.8	48.0
131.921	50.8	227.0
132.941	50.8	697.0
133.964	50.8	834.0
134.985	50.8	1397.0
136.006	50.8	168.0
137.029	50.8	446.0
138.051	50.8	276.0
139.075	50.8	51.0
140.097	50.8	55.0
141.119	50.8	48.0
142.143	50.8	233.0
143.165	50.8	174.0
144.185	50.8	48.0
145.206	50.8	146.0
146.221	50.8	69.0
147.197	50.8	33.0
148.089	50.8	79.0
148.853	50.8	2431.0
149.472	50.8	3254.0
149.965	50.8	1507.0
150.349	50.8	525.0
150.642	50.8	186.0
150.859	50.8	134.0
151.02	50.8	216.0
49.997	51.8	1828.0
50.034	51.8	1893.0
50.136	51.8	1965.0
50.334	51.8	1705.0
50.64	51.8	747.0
51.044	51.8	247.0
51.535	51.8	110.0
52.106	51.8	48.0
52.751	51.8	279.0
53.458	51.8	319.0
54.219	51.8	53.0
55.03	51.8	72.0
55.881	51.8	48.0
56.768	51.8	106.0
57.685	51.8	609.0
58.627	51.8	564.0
59.594	51.8	842.0
60.577	51.8	1148.0
61.576	51.8	964.0
62.59	51.8	984.0
63.616	51.8	709.0
64.651	51.8	58.0
65.69	51.8	305.0
66.734	51.8	841.0
67.781	51.8	540.0
68.834	51.8	43.0
69.888	51.8	61.0
70.941	51.8	79.0
71.994	51.8	70.0
73.051	51.8	71.0
74.107	51.8	73.0
75.159	51.8	75.0
76.213	51.8	181.0
77.267	51.8	130.0
78.318	51.8	44.0
79.369	51.8	817.0
80.42	51.8	156.0
81.469	51.8	307.0
82.516	51.8	101.0
83.562	51.8	36.0
84.606	51.8	42.0
85.65	51.8	61.0
86.695	51.8	70.0
87.736	51.8	67.0
88.775	51.8	44.0
89.814	51.8	343.0
90.852	51.8	1521.0
91.887	51.8	388.0
92.923	51.8	2040.0
93.961	51.8	183.0
94.996	51.8	53.0
96.028	51.8	56.0
97.063	51.8	44.0
98.097	51.8	65.0
99.129	51.8	341.0
100.162	51.8	1550.0
101.193	51.8	958.0
102.225	51.8	42.0
103.257	51.8	50.0
104.288	51.8	45.0
105.315	51.8	63.0
106.341	51.8	76.0
107.37	51.8	72.0
108.399	51.8	69.0
109.423	51.8	332.0
110.446	51.8	618.0
111.474	51.8	654.0
112.499	51.8	745.0
113.523	51.8	1168.0
114.548	51.8	115.0
115.571	51.8	155.0
116.594	51.8	407.0
117.619	51.8	204.0
118.641	51.8	542.0
119.66	51.8	800.0
120.684	51.8	901.0
121.708	51.8	234.0
122.728	51.8	303.0
123.748	51.8	45.0
124.77	51.8	569.0
125.791	51.8	1210.0
126.812	51.8	380.0
127.831	51.8	465.0
128.85	51.8	54.0
129.872	51.8	722.0
130.894	51.8	1208.0
131.914	51.8	1810.0
132.936	51.8	499.0
133.96	51.8	578.0
134.985	51.8	1097.0
136.008	51.8	100.0
137.029	51.8	314.0
138.053	51.8	170.0
139.077	51.8	54.0
140.099	51.8	260.0
141.122	51.8	55.0
142.145	51.8	612.0
143.166	51.8	383.0
144.189	51.8	40.0
145.209	51.8	48.0
146.222	51.8	56.0
147.197	51.8	167.0
148.086	51.8	45.0
148.849	51.8	82.0
149.466	51.8	168.0
149.958	51.8	205.0
150.342	51.8	94.0
150.635	51.8	48.0
150.853	51.8	50.0
151.012	51.8	37.0
49.994	52.8	502.0
50.03	52.8	577.0
50.132	52.8	651.0
50.33	52.8	537.0
50.638	52.8	247.0
51.038	52.8	313.0
51.528	52.8	165.0
52.1	52.8	54.0
52.746	52.8	44.0
53.454	52.8	69.0
54.214	52.8	49.0
55.026	52.8	79.0
55.879	52.8	62.0
56.768	52.8	169.0
57.684	52.8	1158.0
58.627	52.8	964.0
59.594	52.8	597.0
60.578	52.8	1175.0
61.577	52.8	559.0
62.591	52.8	559.0
63.618	52.8	487.0
64.652	52.8	595.0
65.692	52.8	54.0
66.736	52.8	898.0
67.782	52.8	412.0
68.834	52.8	111.0
69.889	52.8	714.0
70.941	52.8	136.0
71.996	52.8	94.0
73.053	52.8	89.0
74.108	52.8	97.0
75.162	52.8	416.0
76.216	52.8	1798.0
77.269	52.8	543.0
78.323	52.8	80.0
79.374	52.8	576.0
80.423	52.8	58.0
81.472	52.8	45.0
82.52	52.8	43.0
83.565	52.8	43.0
84.609	52.8	60.0
85.654	52.8	58.0
86.697	52.8	51.0
87.737	52.8	298.0
88.779	52.8	202.0
89.818	52.8	47.0
90.855	52.8	124.0
91.891	52.8	267.0
92.926	52.8	563.0
93.963	52.8	408.0
95.0	52.8	57.0
96.034	52.8	45.0
97.066	52.8	47.0
98.101	52.8	39.0
99.135	52.8	222.0
100.167	52.8	617.0
101.2	52.8	113.0
102.233	52.8	42.0
103.263	52.8	50.0
104.293	52.8	118.0
105.32	52.8	61.0
106.349	52.8	824.0
107.376	52.8	986.0
108.403	52.8	94.0
109.429	52.8	54.0
110.455	52.8	105.0
111.483	52.8	954.0
112.507	52.8	736.0
113.53	52.8	895.0
114.554	52.8	82.0
115.578	52.8	138.0
116.602	52.8	217.0
117.625	52.8	50.0
118.646	52.8	57.0
119.667	52.8	38.0
120.688	52.8	52.0
121.709	52.8	207.0
122.73	52.8	798.0
123.749	52.8	169.0
124.768	52.8	65.0
125.79	52.8	67.0
126.81	52.8	50.0
127.83	52.8	67.0
128.85	52.8	54.0
129.87	52.8	187.0
130.893	52.8	811.0
131.914	52.8	148.0
132.936	52.8	86.0
133.959	52.8	155.0
134.984	52.8	1313.0
136.01	52.8	489.0
137.031	52.8	117.0
138.055	52.8	664.0
139.081	52.8	195.0
140.103	52.8	845.0
141.124	52.8	95.0
142.144	52.8	78.0
143.164	52.8	318.0
144.184	52.8	419.0
145.202	52.8	37.0
146.214	52.8	152.0
147.19	52.8	203.0
148.08	52.8	1052.0
148.843	52.8	1236.0
149.46	52.8	983.0
149.953	52.8	849.0
150.337	52.8	890.0
150.632	52.8	247.0
150.851	52.8	107.0
151.012	52.8	55.0
49.998	53.8	196.0
50.033	53.8	171.0
50.134	53.8	111.0
50.333	53.8	70.0
50.64	53.8	57.0
51.043	53.8	185.0
51.534	53.8	172.0
52.105	53.8	124.0
52.748	53.8	68.0
53.457	53.8	62.0
54.218	53.8	68.0
55.029	53.8	68.0
55.882	53.8	74.0
56.769	53.8	2196.0
57.685	53.8	3923.0
58.627	53.8	2435.0
59.596	53.8	227.0
60.58	53.8	1021.0
61.578	53.8	626.0
62.594	53.8	727.0
63.621	53.8	197.0
64.653	53.8	760.0
65.693	53.8	867.0
66.738	53.8	248.0
67.785	53.8	46.0
68.837	53.8	158.0
69.891	53.8	989.0
70.943	53.8	179.0
71.996	53.8	61.0
73.052	53.8	69.0
74.108	53.8	108.0
75.16	53.8	199.0
76.211	53.8	1343.0
77.268	53.8	937.0
78.321	53.8	51.0
79.37	53.8	62.0
80.421	53.8	239.0
81.471	53.8	810.0
82.517	53.8	912.0
83.564	53.8	57.0
84.61	53.8	49.0
85.653	53.8	49.0
86.696	53.8	56.0
87.739	53.8	73.0
88.778	53.8	129.0
89.817	53.8	81.0
90.859	53.8	37.0
91.896	53.8	120.0
92.929	53.8	710.0
93.967	53.8	806.0
95.005	53.8	96.0
96.035	53.8	209.0
97.07	53.8	49.0
98.106	53.8	39.0
99.137	53.8	931.0
100.169	53.8	1314.0
101.202	53.8	395.0
102.231	53.8	1202.0
103.262	53.8	862.0
104.293	53.8	273.0
105.32	53.8	81.0
106.346	53.8	131.0
107.375	53.8	209.0
108.402	53.8	53.0
109.427	53.8	70.0
110.453	53.8	54.0
111.478	53.8	49.0
112.503	53.8	55.0
113.529	53.8	406.0
114.552	53.8	826.0
115.576	53.8	356.0
116.6	53.8	391.0
117.624	53.8	112.0
118.645	53.8	480.0
119.667	53.8	91.0
120.691	53.8	47.0
121.712	53.8	54.0
122.733	53.8	67.0
123.754	53.8	150.0
124.773	53.8	100.0
125.796	53.8	39.0
126.818	53.8	53.0
127.836	53.8	89.0
128.855	53.8	70.0
129.877	53.8	68.0
130.899	53.8	280.0
131.92	53.8	556.0
132.942	53.8	483.0
133.964	53.8	920.0
134.986	53.8	156.0
136.011	53.8	60.0
137.034	53.8	85.0
138.056	53.8	656.0
139.081	53.8	79.0
140.104	53.8	139.0
141.124	53.8	522.0
142.147	53.8	2013.0
143.169	53.8	1279.0
144.19	53.8	1121.0
145.211	53.8	139.0
146.223	53.8	39.0
147.198	53.8	581.0
148.087	53.8	737.0
148.849	53.8	1043.0
149.468	53.8	790.0
149.958	53.8	221.0
150.341	53.8	98.0
150.634	53.8	55.0
150.852	53.8	38.0
151.012	53.8	29.0
49.996	54.8	26.0
50.031	54.8	33.0
50.136	54.8	38.0
50.335	54.8	62.0
50.641	54.8	327.0
51.044	54.8	924.0
51.535	54.8	657.0
52.107	54.8	1125.0
52.751	54.8	330.0
53.458	54.8	75.0
54.217	54.8	65.0
55.027	54.8	62.0
55.879	54.8	35.0
56.766	54.8	410.0
57.681	54.8	1272.0
58.624	54.8	2068.0
59.59	54.8	698.0
60.574	54.8	33.0
61.574	54.8	51.0
62.585	54.8	36.0
63.611	54.8	51.0
64.646	54.8	124.0
65.686	54.8	979.0
66.73	54.8	432.0
67.776	54.8	38.0
68.83	54.8	150.0
69.884	54.8	2042.0
70.937	54.8	704.0
71.99	54.8	796.0
73.046	54.8	75.0
74.101	54.8	87.0
75.155	54.8	123.0
76.21	54.8	575.0
77.263	54.8	147.0
78.316	54.8	82.0
79.367	54.8	1461.0
80.417	54.8	677.0
81.466	54.8	125.0
82.514	54.8	404.0
83.561	54.8	916.0
84.604	54.8	245.0
85.65	54.8	62.0
86.695	54.8	334.0
87.737	54.8	47.0
88.777	54.8	316.0
89.817	54.8	386.0
90.856	54.8	237.0
91.894	54.8	1040.0
92.929	54.8	923.0
93.965	54.8	645.0
95.003	54.8	243.0
96.038	54.8	153.0
97.07	54.8	48.0
98.103	54.8	63.0
99.137	54.8	970.0
100.17	54.8	1238.0
101.201	54.8	240.0
102.234	54.8	184.0
103.264	54.8	114.0
104.293	54.8	76.0
105.321	54.8	70.0
106.349	54.8	52.0
107.378	54.8	379.0
108.406	54.8	762.0
109.431	54.8	99.0
110.456	54.8	99.0
111.482	54.8	52.0
112.506	54.8	330.0
113.53	54.8	542.0
114.554	54.8	1035.0
115.578	54.8	755.0
116.602	54.8	1344.0
117.625	54.8	141.0
118.646	54.8	975.0
119.667	54.8	597.0
120.691	54.8	71.0
121.715	54.8	40.0
122.736	54.8	262.0
123.754	54.8	244.0
124.776	54.8	990.0
125.798	54.8	756.0
126.818	54.8	81.0
127.837	54.8	73.0
128.857	54.8	62.0
129.877	54.8	45.0
130.898	54.8	57.0
131.919	54.8	232.0
132.939	54.8	295.0
133.962	54.8	81.0
134.985	54.8	61.0
136.009	54.8	44.0
137.031	54.8	71.0
138.055	54.8	96.0
139.079	54.8	499.0
140.101	54.8	157.0
141.123	54.8	851.0
142.145	54.8	601.0
143.167	54.8	89.0
144.187	54.8	575.0
145.205	54.8	1091.0
146.218	54.8	869.0
147.192	54.8	103.0
148.081	54.8	518.0
148.844	54.8	224.0
149.46	54.8	61.0
149.951	54.8	34.0
150.334	54.8	29.0
150.627	54.8	28.0
150.846	54.8	49.0
151.005	54.8	83.0
49.996	55.8	25.0
50.032	55.8	14.0
50.135	55.8	29.0
50.333	55.8	33.0
50.64	55.8	55.0
51.043	55.8	118.0
51.532	55.8	86.0
52.104	55.8	79.0
52.748	55.8	56.0
53.455	55.8	147.0
54.216	55.8	188.0
55.025	55.8	59.0
55.876	55.8	204.0
56.762	55.8	752.0
57.677	55.8	254.0
58.62	55.8	73.0
59.586	55.8	38.0
60.569	55.8	53.0
61.566	55.8	47.0
62.58	55.8	40.0
63.607	55.8	72.0
64.641	55.8	42.0
65.681	55.8	23.0
66.724	55.8	216.0
67.771	55.8	54.0
68.823	55.8	59.0
69.876	55.8	82.0
70.927	55.8	398.0
71.98	55.8	110.0
73.037	55.8	60.0
74.093	55.8	131.0
75.147	55.8	114.0
76.2	55.8	411.0
77.254	55.8	77.0
78.308	55.8	226.0
79.358	55.8	682.0
80.407	55.8	206.0
81.457	55.8	588.0
82.504	55.8	1849.0
83.551	55.8	558.0
84.597	55.8	712.0
85.642	55.8	824.0
86.686	55.8	1480.0
87.727	55.8	186.0
88.767	55.8	1337.0
89.807	55.8	676.0
90.848	55.8	110.0
91.885	55.8	367.0
92.919	55.8	1020.0
93.956	55.8	351.0
94.993	55.8	43.0
96.027	55.8	51.0
97.06	55.8	49.0
98.092	55.8	42.0
99.125	55.8	239.0
100.158	55.8	224.0
101.189	55.8	45.0
102.22	55.8	31.0
103.25	55.8	47.0
104.28	55.8	703.0
105.309	55.8	2281.0
106.337	55.8	888.0
107.365	55.8	1282.0
108.391	55.8	414.0
109.417	55.8	72.0
110.443	55.8	76.0
111.47	55.8	54.0
112.496	55.8	123.0
113.52	55.8	1944.0
114.544	55.8	2405.0
115.569	55.8	1576.0
116.594	55.8	1791.0
117.619	55.8	376.0
118.64	55.8	233.0
119.66	55.8	1090.0
120.683	55.8	806.0
121.707	55.8	124.0
122.726	55.8	721.0
123.745	55.8	88.0
124.767	55.8	423.0
125.791	55.8	591.0
126.811	55.8	55.0
127.83	55.8	52.0
128.85	55.8	134.0
129.87	55.8	129.0
130.892	55.8	826.0
131.912	55.8	3674.0
132.93	55.8	2641.0
133.954	55.8	154.0
134.977	55.8	225.0
135.998	55.8	43.0
137.02	55.8	952.0
138.044	55.8	1476.0
139.068	55.8	1464.0
140.09	55.8	625.0
141.112	55.8	130.0
142.132	55.8	60.0
143.153	55.8	129.0
144.174	55.8	595.0
145.194	55.8	568.0
146.207	55.8	793.0
147.182	55.8	88.0
148.07	55.8	394.0
148.834	55.8	423.0
149.454	55.8	1044.0
149.945	55.8	857.0
150.327	55.8	480.0
150.62	55.8	266.0
150.838	55.8	345.0
150.999	55.8	537.0
49.994	56.8	27.0
50.029	56.8	23.0
50.132	56.8	21.0
50.333	56.8	35.0
50.64	56.8	30.0
51.041	56.8	48.0
51.531	56.8	59.0
52.102	56.8	64.0
52.746	56.8	504.0
53.452	56.8	1711.0
54.213	56.8	268.0
55.023	56.8	96.0
55.873	56.8	179.0
56.761	56.8	439.0
57.679	56.8	88.0
58.62	56.8	56.0
59.585	56.8	59.0
60.57	56.8	65.0
61.569	56.8	58.0
62.581	56.8	37.0
63.609	56.8	63.0
64.644	56.8	55.0
65.682	56.8	45.0
66.727	56.8	854.0
67.776	56.8	561.0
68.828	56.8	35.0
69.882	56.8	39.0
70.936	56.8	208.0
71.99	56.8	842.0
73.044	56.8	282.0
74.102	56.8	743.0
75.156	56.8	481.0
76.209	56.8	1142.0
77.264	56.8	118.0
78.317	56.8	637.0
79.364	56.8	108.0
80.414	56.8	400.0
81.468	56.8	968.0
82.516	56.8	397.0
83.56	56.8	65.0
84.606	56.8	68.0
85.651	56.8	770.0
86.693	56.8	514.0
87.735	56.8	69.0
88.775	56.8	73.0
89.812	56.8	62.0
90.853	56.8	37.0
91.892	56.8	106.0
92.925	56.8	375.0
93.961	56.8	76.0
95.0	56.8	52.0
96.034	56.8	61.0
97.065	56.8	133.0
98.099	56.8	587.0
99.134	56.8	1369.0
100.166	56.8	1012.0
101.198	56.8	640.0
102.229	56.8	596.0
103.258	56.8	381.0
104.288	56.8	95.0
105.318	56.8	509.0
106.345	56.8	362.0
107.373	56.8	1062.0
108.401	56.8	170.0
109.426	56.8	54.0
110.448	56.8	88.0
111.475	56.8	118.0
112.502	56.8	161.0
113.526	56.8	364.0
114.547	56.8	816.0
115.57	56.8	1934.0
116.595	56.8	235.0
117.618	56.8	36.0
118.639	56.8	170.0
119.659	56.8	707.0
120.681	56.8	156.0
121.705	56.8	380.0
122.727	56.8	1377.0
123.745	56.8	73.0
124.766	56.8	47.0
125.789	56.8	42.0
126.809	56.8	47.0
127.828	56.8	81.0
128.848	56.8	620.0
129.87	56.8	219.0
130.892	56.8	1162.0
131.912	56.8	1776.0
132.931	56.8	1424.0
133.953	56.8	465.0
134.98	56.8	402.0
136.002	56.8	63.0
137.022	56.8	304.0
138.046	56.8	928.0
139.07	56.8	452.0
140.095	56.8	56.0
141.118	56.8	64.0
142.138	56.8	92.0
143.16	56.8	1084.0
144.183	56.8	1308.0
145.203	56.8	1013.0
146.217	56.8	383.0
147.191	56.8	56.0
148.08	56.8	40.0
148.843	56.8	301.0
149.46	56.8	1386.0
149.951	56.8	1379.0
150.333	56.8	680.0
150.626	56.8	258.0
150.845	56.8	103.0
151.006	56.8	77.0
49.994	57.8	58.0
50.03	57.8	53.0
50.135	57.8	52.0
50.333	57.8	43.0
50.64	57.8	34.0
51.043	57.8	67.0
51.533	57.8	186.0
52.105	57.8	95.0
52.75	57.8	80.0
53.456	57.8	140.0
54.217	57.8	63.0
55.028	57.8	55.0
55.88	57.8	44.0
56.768	57.8	47.0
57.684	57.8	52.0
58.626	57.8	77.0
59.592	57.8	103.0
60.576	57.8	82.0
61.575	57.8	593.0
62.588	57.8	911.0
63.614	57.8	917.0
64.649	57.8	67.0
65.689	57.8	141.0
66.732	57.8	1000.0
67.779	57.8	220.0
68.831	57.8	36.0
69.886	57.8	313.0
70.938	57.8	703.0
71.992	57.8	543.0
73.048	57.8	1129.0
74.103	57.8	1399.0
75.156	57.8	2030.0
76.209	57.8	1270.0
77.264	57.8	123.0
78.316	57.8	543.0
79.366	57.8	65.0
80.417	57.8	140.0
81.466	57.8	505.0
82.512	57.8	75.0
83.558	57.8	51.0
84.603	57.8	58.0
85.648	57.8	70.0
86.69	57.8	46.0
87.733	57.8	52.0
88.776	57.8	74.0
89.816	57.8	45.0
90.856	57.8	79.0
91.894	57.8	327.0
92.929	57.8	1058.0
93.966	57.8	578.0
95.003	57.8	199.0
96.035	57.8	66.0
97.068	57.8	76.0
98.101	57.8	75.0
99.135	57.8	300.0
100.167	57.8	232.0
101.198	57.8	1480.0
102.231	57.8	1853.0
103.26	57.8	747.0
104.289	57.8	39.0
105.316	57.8	52.0
106.345	57.8	248.0
107.374	57.8	1293.0
108.4	57.8	575.0
109.427	57.8	81.0
110.453	57.8	60.0
111.48	57.8	39.0
112.506	57.8	381.0
113.531	57.8	336.0
114.556	57.8	1054.0
115.581	57.8	200.0
116.605	57.8	648.0
117.628	57.8	139.0
118.649	57.8	43.0
119.671	57.8	88.0
120.694	57.8	1075.0
121.715	57.8	230.0
122.736	57.8	48.0
123.756	57.8	114.0
124.775	57.8	337.0
125.798	57.8	62.0
126.817	57.8	69.0
127.835	57.8	67.0
128.854	57.8	51.0
129.874	57.8	200.0
130.896	57.8	1583.0
131.916	57.8	502.0
132.935	57.8	925.0
133.957	57.8	1938.0
134.98	57.8	134.0
136.003	57.8	36.0
137.024	57.8	329.0
138.046	57.8	696.0
139.07	57.8	126.0
140.094	57.8	45.0
141.115	57.8	59.0
142.135	57.8	160.0
143.158	57.8	351.0
144.179	57.8	284.0
145.199	57.8	59.0
146.212	57.8	76.0
147.186	57.8	43.0
148.075	57.8	57.0
148.836	57.8	53.0
149.452	57.8	159.0
149.944	57.8	116.0
150.33	57.8	47.0
150.625	57.8	37.0
150.844	57.8	34.0
151.003	57.8	26.0
49.998	58.8	808.0
50.033	58.8	678.0
50.134	58.8	469.0
50.332	58.8	275.0
50.64	58.8	103.0
51.041	58.8	341.0
51.53	58.8	873.0
52.1	58.8	425.0
52.745	58.8	109.0
53.453	58.8	178.0
54.212	58.8	59.0
55.024	58.8	883.0
55.876	58.8	478.0
56.764	58.8	46.0
57.679	58.8	54.0
58.622	58.8	43.0
59.59	58.8	76.0
60.574	58.8	71.0
61.574	58.8	807.0
62.589	58.8	716.0
63.615	58.8	298.0
64.649	58.8	59.0
65.69	58.8	218.0
66.735	58.8	1007.0
67.784	58.8	256.0
68.837	58.8	126.0
69.889	58.8	560.0
70.942	58.8	232.0
71.995	58.8	61.0
73.052	58.8	130.0
74.108	58.8	226.0
75.16	58.8	174.0
76.214	58.8	92.0
77.269	58.8	111.0
78.322	58.8	473.0
79.373	58.8	75.0
80.423	58.8	42.0
81.472	58.8	178.0
82.519	58.8	357.0
83.565	58.8	519.0
84.61	58.8	59.0
85.655	58.8	41.0
86.701	58.8	187.0
87.742	58.8	129.0
88.784	58.8	76.0
89.825	58.8	38.0
90.863	58.8	321.0
91.901	58.8	672.0
92.937	58.8	918.0
93.975	58.8	891.0
95.013	58.8	829.0
96.046	58.8	53.0
97.078	58.8	214.0
98.11	58.8	386.0
99.142	58.8	1217.0
100.175	58.8	632.0
101.205	58.8	514.0
102.236	58.8	576.0
103.266	58.8	178.0
104.294	58.8	178.0
105.323	58.8	60.0
106.351	58.8	66.0
107.378	58.8	2468.0
108.406	58.8	1762.0
109.432	58.8	619.0
110.458	58.8	619.0
111.484	58.8	61.0
112.508	58.8	988.0
113.53	58.8	880.0
114.554	58.8	823.0
115.578	58.8	151.0
116.601	58.8	882.0
117.623	58.8	244.0
118.644	58.8	560.0
119.667	58.8	900.0
120.689	58.8	272.0
121.712	58.8	74.0
122.733	58.8	69.0
123.754	58.8	726.0
124.777	58.8	650.0
125.799	58.8	38.0
126.82	58.8	207.0
127.839	58.8	156.0
128.858	58.8	54.0
129.878	58.8	105.0
130.9	58.8	296.0
131.919	58.8	947.0
132.941	58.8	213.0
133.962	58.8	1783.0
134.984	58.8	617.0
136.006	58.8	142.0
137.027	58.8	1269.0
138.05	58.8	1754.0
139.074	58.8	922.0
140.096	58.8	50.0
141.117	58.8	43.0
142.138	58.8	72.0
143.16	58.8	61.0
144.181	58.8	60.0
145.201	58.8	57.0
146.215	58.8	203.0
147.19	58.8	568.0
148.078	58.8	144.0
148.841	58.8	43.0
149.46	58.8	37.0
149.952	58.8	20.0
150.336	58.8	117.0
150.629	58.8	332.0
150.847	58.8	697.0
151.007	58.8	905.0
49.997	59.8	122.0
50.032	59.8	165.0
50.136	59.8	178.0
50.334	59.8	271.0
50.64	59.8	707.0
51.042	59.8	801.0
51.531	59.8	926.0
52.103	59.8	995.0
52.748	59.8	345.0
53.455	59.8	625.0
54.216	59.8	1225.0
55.026	59.8	928.0
55.877	59.8	93.0
56.765	59.8	1081.0
57.68	59.8	794.0
58.621	59.8	432.0
59.587	59.8	47.0
60.571	59.8	69.0
61.571	59.8	46.0
62.582	59.8	303.0
63.608	59.8	186.0
64.643	59.8	45.0
65.684	59.8	81.0
66.727	59.8	1017.0
67.773	59.8	599.0
68.827	59.8	46.0
69.88	59.8	120.0
70.933	59.8	1388.0
71.986	59.8	774.0
73.042	59.8	101.0
74.098	59.8	100.0
75.153	59.8	86.0
76.206	59.8	99.0
77.262	59.8	62.0
78.318	59.8	58.0
79.368	59.8	98.0
80.418	59.8	126.0
81.47	59.8	1686.0
82.518	59.8	1483.0
83.564	59.8	1439.0
84.61	59.8	179.0
85.655	59.8	133.0
86.697	59.8	865.0
87.737	59.8	2016.0
88.779	59.8	3099.0
89.82	59.8	482.0
90.861	59.8	64.0
91.899	59.8	48.0
92.934	59.8	209.0
93.971	59.8	1096.0
95.008	59.8	2708.0
96.042	59.8	108.0
97.074	59.8	1075.0
98.104	59.8	1625.0
99.137	59.8	182.0
100.168	59.8	84.0
101.197	59.8	650.0
102.227	59.8	742.0
103.258	59.8	1184.0
104.287	59.8	1499.0
105.313	59.8	256.0
106.342	59.8	444.0
107.371	59.8	812.0
108.399	59.8	1584.0
109.426	59.8	962.0
110.452	59.8	560.0
111.479	59.8	237.0
112.504	59.8	132.0
113.528	59.8	691.0
114.551	59.8	1275.0
115.575	59.8	806.0
116.598	59.8	584.0
117.621	59.8	244.0
118.642	59.8	608.0
119.664	59.8	972.0
120.688	59.8	200.0
121.71	59.8	175.0
122.73	59.8	130.0
123.75	59.8	984.0
124.773	59.8	1214.0
125.796	59.8	581.0
126.816	59.8	517.0
127.836	59.8	125.0
128.855	59.8	555.0
129.876	59.8	877.0
130.898	59.8	306.0
131.918	59.8	466.0
132.938	59.8	96.0
133.962	59.8	648.0
134.987	59.8	152.0
136.008	59.8	53.0
137.029	59.8	257.0
138.053	59.8	776.0
139.076	59.8	840.0
140.099	59.8	769.0
141.122	59.8	107.0
142.145	59.8	58.0
143.167	59.8	57.0
144.187	59.8	50.0
145.206	59.8	45.0
146.219	59.8	322.0
147.193	59.8	600.0
148.081	59.8	213.0
148.841	59.8	169.0
149.459	59.8	102.0
149.951	59.8	485.0
150.333	59.8	1142.0
150.624	59.8	1111.0
150.843	59.8	1003.0
151.003	59.8	723.0
49.996	60.8	915.0
50.033	60.8	1051.0
50.136	60.8	1292.0
50.335	60.8	1239.0
50.641	60.8	1237.0
51.043	60.8	1779.0
51.531	60.8	667.0
52.099	60.8	659.0
52.745	60.8	734.0
53.453	60.8	456.0
54.21	60.8	700.0
55.021	60.8	305.0
55.874	60.8	106.0
56.76	60.8	830.0
57.676	60.8	753.0
58.619	60.8	119.0
59.584	60.8	72.0
60.567	60.8	57.0
61.566	60.8	71.0
62.579	60.8	61.0
63.605	60.8	49.0
64.64	60.8	320.0
65.679	60.8	191.0
66.722	60.8	999.0
67.772	60.8	633.0
68.825	60.8	57.0
69.877	60.8	337.0
70.932	60.8	867.0
71.987	60.8	200.0
73.041	60.8	72.0
74.095	60.8	83.0
75.149	60.8	82.0
76.203	60.8	81.0
77.257	60.8	57.0
78.312	60.8	228.0
79.362	60.8	167.0
80.412	60.8	779.0
81.463	60.8	576.0
82.511	60.8	432.0
83.557	60.8	383.0
84.603	60.8	1025.0
85.648	60.8	329.0
86.693	60.8	150.0
87.737	60.8	788.0
88.777	60.8	1136.0
89.817	60.8	948.0
90.858	60.8	116.0
91.896	60.8	51.0
92.931	60.8	71.0
93.97	60.8	82.0
95.006	60.8	118.0
96.041	60.8	295.0
97.074	60.8	1017.0
98.104	60.8	473.0
99.136	60.8	1013.0
100.168	60.8	669.0
101.198	60.8	129.0
102.227	60.8	118.0
103.26	60.8	1600.0
104.29	60.8	1444.0
105.315	60.8	1130.0
106.344	60.8	1082.0
107.371	60.8	1638.0
108.396	60.8	973.0
109.422	60.8	1549.0
110.449	60.8	734.0
111.475	60.8	161.0
112.5	60.8	677.0
113.524	60.8	1348.0
114.547	60.8	322.0
115.57	60.8	1207.0
116.595	60.8	611.0
117.619	60.8	524.0
118.641	60.8	1175.0
119.663	60.8	517.0
120.686	60.8	116.0
121.708	60.8	2147.0
122.728	60.8	867.0
123.75	60.8	313.0
124.772	60.8	213.0
125.793	60.8	650.0
126.813	60.8	665.0
127.83	60.8	632.0
128.848	60.8	1482.0
129.869	60.8	686.0
130.89	60.8	80.0
131.909	60.8	53.0
132.929	60.8	109.0
133.951	60.8	288.0
134.976	60.8	132.0
135.999	60.8	57.0
137.02	60.8	71.0
138.045	60.8	649.0
139.071	60.8	130.0
140.093	60.8	563.0
141.115	60.8	116.0
142.138	60.8	30.0
143.161	60.8	56.0
144.182	60.8	92.0
145.201	60.8	119.0
146.214	60.8	410.0
147.189	60.8	97.0
148.078	60.8	574.0
148.839	60.8	1069.0
149.456	60.8	229.0
149.947	60.8	69.0
150.331	60.8	68.0
150.622	60.8	76.0
150.838	60.8	50.0
150.999	60.8	38.0
49.995	61.8	104.0
50.032	61.8	95.0
50.134	61.8	97.0
50.333	61.8	125.0
50.639	61.8	125.0
51.039	61.8	65.0
51.529	61.8	124.0
52.102	61.8	367.0
52.746	61.8	688.0
53.452	61.8	460.0
54.211	61.8	34.0
55.022	61.8	125.0
55.875	61.8	1091.0
56.762	61.8	247.0
57.678	61.8	90.0
58.621	61.8	38.0
59.588	61.8	46.0
60.572	61.8	55.0
61.571	61.8	68.0
62.585	61.8	58.0
63.612	61.8	72.0
64.646	61.8	698.0
65.685	61.8	520.0
66.73	61.8	223.0
67.777	61.8	276.0
68.829	61.8	71.0
69.883	61.8	203.0
70.935	61.8	712.0
71.989	61.8	64.0
73.046	61.8	161.0
74.101	61.8	437.0
75.154	61.8	56.0
76.206	61.8	42.0
77.262	61.8	418.0
78.316	61.8	75.0
79.366	61.8	87.0
80.416	61.8	1126.0
81.468	61.8	1074.0
82.516	61.8	229.0
83.562	61.8	1345.0
84.609	61.8	629.0
85.655	61.8	54.0
86.699	61.8	147.0
87.743	61.8	854.0
88.785	61.8	503.0
89.825	61.8	1417.0
90.865	61.8	488.0
91.903	61.8	75.0
92.938	61.8	63.0
93.974	61.8	53.0
95.01	61.8	866.0
96.046	61.8	874.0
97.079	61.8	272.0
98.112	61.8	308.0
99.144	61.8	1770.0
100.174	61.8	1487.0
101.205	61.8	752.0
102.234	61.8	115.0
103.264	61.8	202.0
104.294	61.8	709.0
105.324	61.8	78.0
106.351	61.8	394.0
107.381	61.8	1030.0
108.409	61.8	1653.0
109.432	61.8	1349.0
110.457	61.8	133.0
111.485	61.8	88.0
112.511	61.8	173.0
113.535	61.8	228.0
114.558	61.8	65.0
115.582	61.8	69.0
116.607	61.8	458.0
117.63	61.8	308.0
118.652	61.8	1832.0
119.672	61.8	2083.0
120.695	61.8	65.0
121.717	61.8	186.0
122.737	61.8	222.0
123.757	61.8	879.0
124.777	61.8	1041.0
125.797	61.8	680.0
126.816	61.8	92.0
127.836	61.8	287.0
128.854	61.8	658.0
129.874	61.8	143.0
130.896	61.8	56.0
131.916	61.8	511.0
132.936	61.8	1472.0
133.959	61.8	918.0
134.984	61.8	1408.0
136.006	61.8	100.0
137.027	61.8	138.0
138.049	61.8	113.0
139.074	61.8	46.0
140.097	61.8	210.0
141.117	61.8	569.0
142.14	61.8	823.0
143.161	61.8	182.0
144.181	61.8	253.0
145.2	61.8	941.0
146.213	61.8	711.0
147.187	61.8	77.0
148.075	61.8	884.0
148.835	61.8	1450.0
149.453	61.8	415.0
149.944	61.8	63.0
150.326	61.8	39.0
150.619	61.8	159.0
150.836	61.8	289.0
150.997	61.8	504.0
50.0	62.8	15.0
50.035	62.8	13.0
50.137	62.8	13.0
50.336	62.8	44.0
50.643	62.8	30.0
51.045	62.8	44.0
51.535	62.8	69.0
52.106	62.8	120.0
52.749	62.8	55.0
53.456	62.8	61.0
54.216	62.8	87.0
55.027	62.8	72.0
55.879	62.8	51.0
56.766	62.8	39.0
57.682	62.8	32.0
58.624	62.8	190.0
59.592	62.8	769.0
60.576	62.8	70.0
61.574	62.8	57.0
62.586	62.8	51.0
63.613	62.8	75.0
64.648	62.8	741.0
65.687	62.8	624.0
66.732	62.8	1396.0
67.779	62.8	331.0
68.83	62.8	56.0
69.885	62.8	63.0
70.938	62.8	566.0
71.992	62.8	506.0
73.048	62.8	69.0
74.105	62.8	397.0
75.158	62.8	1231.0
76.21	62.8	194.0
77.264	62.8	1403.0
78.318	62.8	944.0
79.367	62.8	73.0
80.416	62.8	122.0
81.469	62.8	150.0
82.518	62.8	79.0
83.564	62.8	220.0
84.609	62.8	69.0
85.655	62.8	58.0
86.699	62.8	46.0
87.74	62.8	423.0
88.779	62.8	381.0
89.821	62.8	1125.0
90.861	62.8	768.0
91.899	62.8	70.0
92.934	62.8	58.0
93.971	62.8	236.0
95.009	62.8	1086.0
96.043	62.8	923.0
97.075	62.8	901.0
98.109	62.8	482.0
99.142	62.8	208.0
100.174	62.8	1154.0
101.204	62.8	1600.0
102.234	62.8	479.0
103.264	62.8	56.0
104.293	62.8	50.0
105.322	62.8	51.0
106.351	62.8	33.0
107.379	62.8	964.0
108.405	62.8	1284.0
109.432	62.8	71.0
110.457	62.8	71.0
111.484	62.8	99.0
112.511	62.8	110.0
113.534	62.8	73.0
114.557	62.8	90.0
115.581	62.8	263.0
116.604	62.8	789.0
117.628	62.8	96.0
118.649	62.8	520.0
119.672	62.8	415.0
120.695	62.8	72.0
121.715	62.8	51.0
122.736	62.8	160.0
123.758	62.8	664.0
124.779	62.8	168.0
125.799	62.8	49.0
126.818	62.8	147.0
127.837	62.8	642.0
128.855	62.8	259.0
129.875	62.8	72.0
130.897	62.8	69.0
131.917	62.8	325.0
132.937	62.8	1190.0
133.962	62.8	721.0
134.986	62.8	809.0
136.008	62.8	425.0
137.031	62.8	1122.0
138.053	62.8	560.0
139.074	62.8	105.0
140.096	62.8	90.0
141.117	62.8	1102.0
142.138	62.8	1217.0
143.16	62.8	2143.0
144.18	62.8	768.0
145.2	62.8	486.0
146.21	62.8	1368.0
147.183	62.8	121.0
148.074	62.8	61.0
148.833	62.8	39.0
149.45	62.8	40.0
149.941	62.8	43.0
150.323	62.8	42.0
150.616	62.8	53.0
150.835	62.8	118.0
150.997	62.8	147.0
49.997	63.8	20.0
50.031	63.8	18.0
50.134	63.8	8.0
50.335	63.8	26.0
50.643	63.8	34.0
51.043	63.8	39.0
51.533	63.8	52.0
52.105	63.8	92.0
52.748	63.8	127.0
53.455	63.8	812.0
54.216	63.8	641.0
55.025	63.8	132.0
55.876	63.8	41.0
56.763	63.8	697.0
57.678	63.8	813.0
58.62	63.8	773.0
59.586	63.8	213.0
60.569	63.8	63.0
61.566	63.8	200.0
62.579	63.8	843.0
63.605	63.8	57.0
64.638	63.8	40.0
65.676	63.8	153.0
66.721	63.8	622.0
67.77	63.8	62.0
68.821	63.8	62.0
69.874	63.8	81.0
70.925	63.8	54.0
71.979	63.8	75.0
73.035	63.8	60.0
74.091	63.8	307.0
75.143	63.8	961.0
76.196	63.8	1818.0
77.251	63.8	915.0
78.305	63.8	1320.0
79.353	63.8	415.0
80.403	63.8	133.0
81.457	63.8	95.0
82.504	63.8	100.0
83.55	63.8	86.0
84.597	63.8	98.0
85.643	63.8	74.0
86.687	63.8	86.0
87.729	63.8	265.0
88.77	63.8	87.0
89.81	63.8	498.0
90.851	63.8	188.0
91.891	63.8	60.0
92.927	63.8	55.0
93.963	63.8	66.0
95.002	63.8	489.0
96.036	63.8	430.0
97.069	63.8	730.0
98.105	63.8	266.0
99.137	63.8	176.0
100.167	63.8	950.0
101.198	63.8	2900.0
102.228	63.8	235.0
103.257	63.8	1033.0
104.287	63.8	393.0
105.317	63.8	55.0
106.343	63.8	60.0
107.371	63.8	270.0
108.4	63.8	418.0
109.427	63.8	48.0
110.449	63.8	68.0
111.477	63.8	67.0
112.505	63.8	73.0
113.527	63.8	84.0
114.551	63.8	84.0
115.576	63.8	124.0
116.6	63.8	62.0
117.623	63.8	68.0
118.644	63.8	123.0
119.666	63.8	147.0
120.689	63.8	1155.0
121.711	63.8	1039.0
122.731	63.8	1216.0
123.749	63.8	218.0
124.771	63.8	41.0
125.793	63.8	45.0
126.811	63.8	126.0
127.831	63.8	811.0
128.852	63.8	1092.0
129.87	63.8	93.0
130.89	63.8	69.0
131.91	63.8	72.0
132.932	63.8	61.0
133.953	63.8	149.0
134.977	63.8	746.0
135.999	63.8	725.0
137.02	63.8	107.0
138.044	63.8	45.0
139.067	63.8	51.0
140.089	63.8	43.0
141.111	63.8	478.0
142.131	63.8	678.0
143.151	63.8	358.0
144.172	63.8	398.0
145.192	63.8	69.0
146.204	63.8	247.0
147.177	63.8	62.0
148.066	63.8	69.0
148.828	63.8	68.0
149.442	63.8	67.0
149.933	63.8	46.0
150.318	63.8	52.0
150.611	63.8	34.0
150.83	63.8	17.0
150.99	63.8	22.0
49.993	64.8	37.0
50.03	64.8	40.0
50.135	64.8	34.0
50.333	64.8	26.0
50.64	64.8	35.0
51.041	64.8	479.0
51.531	64.8	1103.0
52.103	64.8	2779.0
52.748	64.8	1140.0
53.455	64.8	188.0
54.215	64.8	90.0
55.025	64.8	86.0
55.875	64.8	61.0
56.762	64.8	149.0
57.679	64.8	616.0
58.62	64.8	146.0
59.585	64.8	318.0
60.57	64.8	434.0
61.568	64.8	209.0
62.581	64.8	527.0
[truncated: 9,110 more rows]
