# Supplementary material for: Multimodal dynamic and unclonable anti-counterfeiting using robust diamond microparticles on heterogeneous substrate
Source: Nat Commun. 2023 May 2;14:2507. doi: 10.1038/s41467-023-38178-1 (PMC10154296; doi:10.1038/s41467-023-38178-1)
Supplement: Supplementary file 3 — Source Data [file 41467_2023_38178_MOESM3_ESM.zip › Source Data/Fig 4/3_2.txt]

49.996	46.9	681.0
50.033	46.9	581.0
50.137	46.9	453.0
50.336	46.9	299.0
50.642	46.9	569.0
51.043	46.9	1630.0
51.532	46.9	1675.0
52.103	46.9	1506.0
52.745	46.9	467.0
53.451	46.9	202.0
54.211	46.9	285.0
55.021	46.9	1212.0
55.874	46.9	1173.0
56.761	46.9	536.0
57.678	46.9	878.0
58.623	46.9	1301.0
59.591	46.9	212.0
60.576	46.9	797.0
61.578	46.9	808.0
62.592	46.9	727.0
63.619	46.9	125.0
64.651	46.9	47.0
65.689	46.9	72.0
66.734	46.9	162.0
67.782	46.9	299.0
68.832	46.9	312.0
69.886	46.9	62.0
70.938	46.9	211.0
71.993	46.9	716.0
73.047	46.9	329.0
74.1	46.9	400.0
75.153	46.9	733.0
76.204	46.9	3087.0
77.258	46.9	1829.0
78.31	46.9	409.0
79.358	46.9	73.0
80.409	46.9	48.0
81.459	46.9	117.0
82.507	46.9	43.0
83.554	46.9	827.0
84.598	46.9	530.0
85.644	46.9	649.0
86.69	46.9	967.0
87.732	46.9	83.0
88.772	46.9	60.0
89.812	46.9	855.0
90.852	46.9	1379.0
91.889	46.9	173.0
92.922	46.9	688.0
93.958	46.9	146.0
94.996	46.9	532.0
96.031	46.9	237.0
97.065	46.9	1255.0
98.096	46.9	1072.0
99.128	46.9	70.0
100.161	46.9	35.0
101.192	46.9	59.0
102.225	46.9	48.0
103.256	46.9	63.0
104.285	46.9	45.0
105.314	46.9	64.0
106.343	46.9	51.0
107.374	46.9	570.0
108.403	46.9	464.0
109.428	46.9	50.0
110.453	46.9	57.0
111.481	46.9	282.0
112.508	46.9	1004.0
113.532	46.9	1318.0
114.556	46.9	270.0
115.581	46.9	118.0
116.605	46.9	718.0
117.627	46.9	1184.0
118.647	46.9	453.0
119.669	46.9	63.0
120.69	46.9	80.0
121.71	46.9	1360.0
122.73	46.9	1071.0
123.748	46.9	157.0
124.768	46.9	928.0
125.789	46.9	685.0
126.807	46.9	292.0
127.826	46.9	34.0
128.844	46.9	204.0
129.863	46.9	1249.0
130.885	46.9	860.0
131.904	46.9	1960.0
132.925	46.9	1452.0
133.95	46.9	481.0
134.974	46.9	70.0
135.998	46.9	279.0
137.02	46.9	800.0
138.043	46.9	280.0
139.069	46.9	296.0
140.093	46.9	75.0
141.114	46.9	707.0
142.136	46.9	368.0
143.157	46.9	53.0
144.177	46.9	44.0
145.195	46.9	208.0
146.206	46.9	533.0
147.179	46.9	64.0
148.066	46.9	34.0
148.824	46.9	23.0
149.438	46.9	133.0
149.928	46.9	305.0
150.312	46.9	121.0
150.604	46.9	123.0
150.822	46.9	313.0
150.982	46.9	623.0
49.992	47.9	31.0
50.029	47.9	20.0
50.133	47.9	29.0
50.331	47.9	35.0
50.638	47.9	136.0
51.041	47.9	830.0
51.532	47.9	980.0
52.103	47.9	395.0
52.748	47.9	614.0
53.453	47.9	1257.0
54.212	47.9	3059.0
55.022	47.9	1189.0
55.872	47.9	264.0
56.759	47.9	354.0
57.674	47.9	853.0
58.616	47.9	808.0
59.582	47.9	211.0
60.568	47.9	391.0
61.569	47.9	546.0
62.582	47.9	1038.0
63.608	47.9	356.0
64.642	47.9	58.0
65.681	47.9	45.0
66.724	47.9	501.0
67.772	47.9	1421.0
68.824	47.9	1384.0
69.878	47.9	1019.0
70.931	47.9	1448.0
71.985	47.9	347.0
73.041	47.9	948.0
74.099	47.9	1266.0
75.154	47.9	458.0
76.208	47.9	1808.0
77.262	47.9	2734.0
78.314	47.9	690.0
79.364	47.9	66.0
80.414	47.9	66.0
81.465	47.9	584.0
82.513	47.9	479.0
83.558	47.9	518.0
84.601	47.9	546.0
85.644	47.9	729.0
86.688	47.9	757.0
87.728	47.9	75.0
88.767	47.9	75.0
89.805	47.9	794.0
90.845	47.9	1650.0
91.885	47.9	226.0
92.921	47.9	376.0
93.959	47.9	434.0
94.997	47.9	1568.0
96.031	47.9	369.0
97.064	47.9	822.0
98.098	47.9	769.0
99.133	47.9	72.0
100.165	47.9	61.0
101.197	47.9	77.0
102.229	47.9	60.0
103.26	47.9	47.0
104.292	47.9	296.0
105.322	47.9	1593.0
106.351	47.9	121.0
107.381	47.9	186.0
108.41	47.9	458.0
109.435	47.9	52.0
110.46	47.9	57.0
111.485	47.9	68.0
112.51	47.9	686.0
113.532	47.9	1430.0
114.554	47.9	207.0
115.579	47.9	45.0
116.603	47.9	212.0
117.624	47.9	1020.0
118.645	47.9	144.0
119.668	47.9	54.0
120.691	47.9	34.0
121.712	47.9	89.0
122.733	47.9	434.0
123.754	47.9	314.0
124.777	47.9	1533.0
125.8	47.9	385.0
126.82	47.9	43.0
127.838	47.9	217.0
128.855	47.9	558.0
129.876	47.9	147.0
130.898	47.9	38.0
131.916	47.9	213.0
132.935	47.9	690.0
133.957	47.9	681.0
134.981	47.9	43.0
136.003	47.9	210.0
137.024	47.9	802.0
138.046	47.9	478.0
139.068	47.9	172.0
140.09	47.9	53.0
141.111	47.9	378.0
142.132	47.9	364.0
143.152	47.9	141.0
144.171	47.9	67.0
145.19	47.9	47.0
146.201	47.9	39.0
147.175	47.9	42.0
148.063	47.9	44.0
148.824	47.9	60.0
149.44	47.9	182.0
149.931	47.9	440.0
150.314	47.9	335.0
150.61	47.9	131.0
150.829	47.9	54.0
150.99	47.9	44.0
49.995	48.9	14.0
50.031	48.9	16.0
50.134	48.9	19.0
50.333	48.9	22.0
50.64	48.9	14.0
51.041	48.9	35.0
51.531	48.9	24.0
52.101	48.9	83.0
52.745	48.9	573.0
53.453	48.9	646.0
54.213	48.9	348.0
55.022	48.9	116.0
55.873	48.9	46.0
56.759	48.9	77.0
57.674	48.9	713.0
58.616	48.9	2215.0
59.581	48.9	592.0
60.566	48.9	520.0
61.565	48.9	743.0
62.578	48.9	759.0
63.603	48.9	155.0
64.637	48.9	422.0
65.676	48.9	32.0
66.719	48.9	29.0
67.767	48.9	102.0
68.818	48.9	96.0
69.872	48.9	333.0
70.925	48.9	2046.0
71.979	48.9	1365.0
73.036	48.9	1132.0
74.093	48.9	390.0
75.147	48.9	59.0
76.202	48.9	87.0
77.258	48.9	393.0
78.312	48.9	1119.0
79.362	48.9	61.0
80.411	48.9	69.0
81.46	48.9	561.0
82.508	48.9	2121.0
83.554	48.9	661.0
84.6	48.9	162.0
85.644	48.9	513.0
86.688	48.9	587.0
87.728	48.9	96.0
88.766	48.9	96.0
89.805	48.9	972.0
90.844	48.9	714.0
91.882	48.9	664.0
92.918	48.9	567.0
93.954	48.9	194.0
94.993	48.9	434.0
96.031	48.9	827.0
97.066	48.9	42.0
98.101	48.9	44.0
99.135	48.9	99.0
100.168	48.9	73.0
101.199	48.9	40.0
102.232	48.9	336.0
103.264	48.9	99.0
104.294	48.9	108.0
105.322	48.9	366.0
106.348	48.9	795.0
107.375	48.9	859.0
108.402	48.9	849.0
109.427	48.9	56.0
110.452	48.9	41.0
111.478	48.9	82.0
112.504	48.9	882.0
113.527	48.9	654.0
114.549	48.9	85.0
115.575	48.9	332.0
116.6	48.9	328.0
117.623	48.9	638.0
118.645	48.9	681.0
119.666	48.9	420.0
120.69	48.9	1256.0
121.713	48.9	1264.0
122.732	48.9	602.0
123.752	48.9	73.0
124.774	48.9	53.0
125.794	48.9	65.0
126.814	48.9	214.0
127.835	48.9	40.0
128.855	48.9	159.0
129.874	48.9	79.0
130.895	48.9	905.0
131.913	48.9	1679.0
132.936	48.9	762.0
133.959	48.9	105.0
134.982	48.9	101.0
136.004	48.9	167.0
137.025	48.9	131.0
138.048	48.9	404.0
139.072	48.9	120.0
140.095	48.9	58.0
141.114	48.9	173.0
142.134	48.9	291.0
143.156	48.9	79.0
144.176	48.9	99.0
145.194	48.9	57.0
146.203	48.9	49.0
147.174	48.9	46.0
148.061	48.9	152.0
148.819	48.9	1100.0
149.433	48.9	1192.0
149.922	48.9	2133.0
150.305	48.9	1738.0
150.598	48.9	1196.0
150.816	48.9	501.0
150.977	48.9	242.0
49.991	49.9	819.0
50.027	49.9	907.0
50.132	49.9	977.0
50.329	49.9	1033.0
50.635	49.9	942.0
51.037	49.9	339.0
51.526	49.9	284.0
52.098	49.9	786.0
52.744	49.9	1087.0
53.45	49.9	960.0
54.21	49.9	221.0
55.02	49.9	319.0
55.872	49.9	508.0
56.758	49.9	1918.0
57.675	49.9	246.0
58.616	49.9	331.0
59.582	49.9	1406.0
60.566	49.9	645.0
61.565	49.9	549.0
62.578	49.9	418.0
63.604	49.9	1129.0
64.637	49.9	694.0
65.675	49.9	65.0
66.721	49.9	46.0
67.768	49.9	49.0
68.817	49.9	47.0
69.872	49.9	56.0
70.924	49.9	468.0
71.976	49.9	1184.0
73.033	49.9	1100.0
74.088	49.9	266.0
75.14	49.9	40.0
76.194	49.9	319.0
77.249	49.9	298.0
78.301	49.9	46.0
79.352	49.9	121.0
80.402	49.9	1111.0
81.451	49.9	558.0
82.499	49.9	369.0
83.548	49.9	659.0
84.593	49.9	57.0
85.637	49.9	136.0
86.682	49.9	218.0
87.722	49.9	36.0
88.762	49.9	147.0
89.803	49.9	875.0
90.843	49.9	524.0
91.883	49.9	1082.0
92.92	49.9	1044.0
93.957	49.9	1299.0
94.995	49.9	309.0
96.029	49.9	58.0
97.065	49.9	37.0
98.101	49.9	55.0
99.133	49.9	812.0
100.166	49.9	209.0
101.197	49.9	56.0
102.228	49.9	703.0
103.259	49.9	1231.0
104.29	49.9	1033.0
105.318	49.9	977.0
106.344	49.9	613.0
107.372	49.9	100.0
108.4	49.9	149.0
109.427	49.9	170.0
110.452	49.9	245.0
111.476	49.9	67.0
112.499	49.9	37.0
113.524	49.9	56.0
114.55	49.9	43.0
115.573	49.9	261.0
116.599	49.9	821.0
117.621	49.9	1214.0
118.641	49.9	188.0
119.664	49.9	259.0
120.688	49.9	704.0
121.711	49.9	280.0
122.732	49.9	732.0
123.752	49.9	614.0
124.774	49.9	139.0
125.795	49.9	211.0
126.814	49.9	614.0
127.833	49.9	42.0
128.851	49.9	30.0
129.872	49.9	364.0
130.894	49.9	674.0
131.913	49.9	644.0
132.933	49.9	495.0
133.955	49.9	467.0
134.978	49.9	428.0
136.0	49.9	491.0
137.02	49.9	127.0
138.042	49.9	40.0
139.064	49.9	59.0
140.086	49.9	56.0
141.106	49.9	60.0
142.127	49.9	33.0
143.147	49.9	237.0
144.166	49.9	858.0
145.185	49.9	114.0
146.2	49.9	36.0
147.175	49.9	33.0
148.062	49.9	34.0
148.822	49.9	349.0
149.438	49.9	663.0
149.925	49.9	350.0
150.305	49.9	129.0
150.597	49.9	55.0
150.815	49.9	34.0
150.974	49.9	23.0
49.996	50.9	251.0
50.029	50.9	366.0
50.131	50.9	398.0
50.329	50.9	617.0
50.636	50.9	497.0
51.038	50.9	152.0
51.527	50.9	63.0
52.099	50.9	176.0
52.743	50.9	55.0
53.451	50.9	42.0
54.212	50.9	704.0
55.021	50.9	1776.0
55.873	50.9	156.0
56.76	50.9	102.0
57.676	50.9	34.0
58.619	50.9	43.0
59.586	50.9	73.0
60.568	50.9	62.0
61.566	50.9	571.0
62.578	50.9	769.0
63.603	50.9	906.0
64.637	50.9	248.0
65.676	50.9	530.0
66.721	50.9	778.0
67.768	50.9	51.0
68.82	50.9	44.0
69.873	50.9	66.0
70.926	50.9	74.0
71.981	50.9	65.0
73.037	50.9	311.0
74.092	50.9	75.0
75.145	50.9	49.0
76.198	50.9	210.0
77.252	50.9	103.0
78.305	50.9	72.0
79.355	50.9	55.0
80.405	50.9	93.0
81.455	50.9	643.0
82.503	50.9	682.0
83.548	50.9	649.0
84.594	50.9	64.0
85.639	50.9	58.0
86.684	50.9	61.0
87.727	50.9	29.0
88.766	50.9	541.0
89.804	50.9	782.0
90.845	50.9	316.0
91.883	50.9	594.0
92.921	50.9	436.0
93.958	50.9	733.0
94.995	50.9	75.0
96.032	50.9	43.0
97.068	50.9	487.0
98.101	50.9	700.0
99.136	50.9	229.0
100.169	50.9	1078.0
101.2	50.9	231.0
102.23	50.9	50.0
103.261	50.9	134.0
104.291	50.9	130.0
105.32	50.9	1897.0
106.349	50.9	341.0
107.377	50.9	59.0
108.405	50.9	36.0
109.431	50.9	145.0
110.457	50.9	1414.0
111.483	50.9	396.0
112.509	50.9	54.0
113.535	50.9	244.0
114.558	50.9	55.0
115.582	50.9	614.0
116.605	50.9	1302.0
117.627	50.9	995.0
118.646	50.9	1536.0
119.667	50.9	1476.0
120.692	50.9	640.0
121.713	50.9	98.0
122.732	50.9	48.0
123.751	50.9	745.0
124.772	50.9	477.0
125.793	50.9	373.0
126.812	50.9	461.0
127.829	50.9	256.0
128.849	50.9	194.0
129.868	50.9	327.0
130.888	50.9	56.0
131.908	50.9	207.0
132.928	50.9	674.0
133.951	50.9	761.0
134.976	50.9	1294.0
135.997	50.9	110.0
137.017	50.9	458.0
138.041	50.9	248.0
139.066	50.9	60.0
140.089	50.9	49.0
141.11	50.9	65.0
142.13	50.9	267.0
143.15	50.9	185.0
144.168	50.9	36.0
145.186	50.9	118.0
146.198	50.9	57.0
147.171	50.9	32.0
148.058	50.9	80.0
148.821	50.9	2142.0
149.437	50.9	2968.0
149.926	50.9	1469.0
150.309	50.9	489.0
150.603	50.9	186.0
150.822	50.9	103.0
150.984	50.9	199.0
49.994	51.9	2414.0
50.03	51.9	2462.0
50.134	51.9	2426.0
50.334	51.9	1883.0
50.641	51.9	744.0
51.042	51.9	259.0
51.532	51.9	118.0
52.102	51.9	43.0
52.746	51.9	368.0
53.453	51.9	326.0
54.212	51.9	52.0
55.022	51.9	45.0
55.875	51.9	40.0
56.76	51.9	126.0
57.674	51.9	773.0
58.617	51.9	612.0
59.581	51.9	1016.0
60.564	51.9	1090.0
61.562	51.9	878.0
62.575	51.9	1001.0
63.601	51.9	630.0
64.634	51.9	52.0
65.673	51.9	270.0
66.718	51.9	816.0
67.767	51.9	522.0
68.819	51.9	46.0
69.872	51.9	61.0
70.927	51.9	79.0
71.983	51.9	76.0
73.04	51.9	83.0
74.095	51.9	68.0
75.149	51.9	88.0
76.202	51.9	246.0
77.257	51.9	121.0
78.309	51.9	26.0
79.358	51.9	733.0
80.408	51.9	168.0
81.456	51.9	227.0
82.503	51.9	55.0
83.55	51.9	45.0
84.596	51.9	56.0
85.641	51.9	67.0
86.687	51.9	55.0
87.73	51.9	61.0
88.77	51.9	39.0
89.81	51.9	337.0
90.851	51.9	1332.0
91.889	51.9	392.0
92.924	51.9	2223.0
93.962	51.9	168.0
95.0	51.9	46.0
96.035	51.9	50.0
97.069	51.9	40.0
98.101	51.9	41.0
99.134	51.9	329.0
100.165	51.9	1437.0
101.194	51.9	917.0
102.226	51.9	44.0
103.255	51.9	37.0
104.286	51.9	39.0
105.317	51.9	60.0
106.345	51.9	88.0
107.375	51.9	92.0
108.406	51.9	53.0
109.432	51.9	306.0
110.458	51.9	491.0
111.485	51.9	608.0
112.512	51.9	741.0
113.537	51.9	1324.0
114.56	51.9	91.0
115.585	51.9	132.0
116.609	51.9	297.0
117.631	51.9	176.0
118.652	51.9	451.0
119.673	51.9	678.0
120.693	51.9	876.0
121.714	51.9	331.0
122.732	51.9	394.0
123.752	51.9	52.0
124.773	51.9	533.0
125.793	51.9	1130.0
126.812	51.9	316.0
127.831	51.9	336.0
128.848	51.9	49.0
129.869	51.9	669.0
130.89	51.9	1242.0
131.91	51.9	1660.0
132.931	51.9	383.0
133.953	51.9	488.0
134.976	51.9	940.0
135.997	51.9	67.0
137.02	51.9	240.0
138.045	51.9	139.0
139.069	51.9	69.0
140.092	51.9	308.0
141.114	51.9	58.0
142.134	51.9	585.0
143.154	51.9	361.0
144.173	51.9	33.0
145.192	51.9	42.0
146.204	51.9	51.0
147.177	51.9	149.0
148.066	51.9	44.0
148.825	51.9	52.0
149.439	51.9	155.0
149.928	51.9	169.0
150.309	51.9	84.0
150.603	51.9	34.0
150.821	51.9	42.0
150.981	51.9	37.0
49.994	52.9	425.0
50.03	52.9	485.0
50.134	52.9	625.0
50.333	52.9	460.0
50.64	52.9	167.0
51.042	52.9	223.0
51.531	52.9	118.0
52.103	52.9	44.0
52.746	52.9	54.0
53.45	52.9	52.0
54.21	52.9	69.0
55.019	52.9	81.0
55.869	52.9	52.0
56.754	52.9	141.0
57.669	52.9	1072.0
58.611	52.9	806.0
59.576	52.9	505.0
60.56	52.9	963.0
61.558	52.9	534.0
62.57	52.9	718.0
63.597	52.9	436.0
64.633	52.9	604.0
65.673	52.9	52.0
66.717	52.9	838.0
67.764	52.9	400.0
68.818	52.9	115.0
69.873	52.9	800.0
70.924	52.9	149.0
71.978	52.9	109.0
73.035	52.9	94.0
74.09	52.9	91.0
75.143	52.9	395.0
76.195	52.9	1860.0
77.25	52.9	517.0
78.301	52.9	85.0
79.35	52.9	496.0
80.4	52.9	75.0
81.452	52.9	29.0
82.502	52.9	45.0
83.551	52.9	32.0
84.597	52.9	56.0
85.642	52.9	62.0
86.687	52.9	73.0
87.728	52.9	211.0
88.768	52.9	226.0
89.807	52.9	45.0
90.847	52.9	83.0
91.883	52.9	206.0
92.917	52.9	416.0
93.954	52.9	519.0
94.99	52.9	73.0
96.024	52.9	43.0
97.059	52.9	67.0
98.092	52.9	34.0
99.126	52.9	208.0
100.159	52.9	605.0
101.19	52.9	118.0
102.222	52.9	31.0
103.253	52.9	41.0
104.284	52.9	108.0
105.313	52.9	58.0
106.341	52.9	858.0
107.369	52.9	878.0
108.4	52.9	106.0
109.427	52.9	45.0
110.451	52.9	120.0
111.479	52.9	869.0
112.508	52.9	694.0
113.533	52.9	778.0
114.556	52.9	76.0
115.581	52.9	193.0
116.604	52.9	256.0
117.628	52.9	41.0
118.649	52.9	52.0
119.669	52.9	52.0
120.692	52.9	45.0
121.714	52.9	204.0
122.733	52.9	639.0
123.75	52.9	144.0
124.771	52.9	54.0
125.791	52.9	56.0
126.809	52.9	52.0
127.828	52.9	38.0
128.846	52.9	56.0
129.866	52.9	183.0
130.887	52.9	907.0
131.906	52.9	143.0
132.927	52.9	58.0
133.949	52.9	178.0
134.972	52.9	1353.0
135.997	52.9	475.0
137.018	52.9	151.0
138.04	52.9	634.0
139.064	52.9	194.0
140.088	52.9	735.0
141.11	52.9	122.0
142.129	52.9	105.0
143.15	52.9	351.0
144.17	52.9	484.0
145.187	52.9	18.0
146.201	52.9	89.0
147.174	52.9	218.0
148.061	52.9	1208.0
148.822	52.9	1287.0
149.435	52.9	1076.0
149.921	52.9	859.0
150.303	52.9	972.0
150.595	52.9	277.0
150.812	52.9	109.0
150.972	52.9	55.0
49.997	53.9	196.0
50.032	53.9	137.0
50.135	53.9	119.0
50.334	53.9	72.0
50.639	53.9	92.0
51.039	53.9	252.0
51.528	53.9	239.0
52.101	53.9	190.0
52.743	53.9	67.0
53.448	53.9	70.0
54.207	53.9	75.0
55.018	53.9	79.0
55.871	53.9	61.0
56.759	53.9	2173.0
57.675	53.9	3801.0
58.617	53.9	2506.0
59.583	53.9	230.0
60.567	53.9	1015.0
61.565	53.9	585.0
62.579	53.9	629.0
63.604	53.9	187.0
64.636	53.9	685.0
65.676	53.9	966.0
66.72	53.9	291.0
67.768	53.9	40.0
68.82	53.9	105.0
69.871	53.9	919.0
70.921	53.9	181.0
71.976	53.9	53.0
73.033	53.9	64.0
74.088	53.9	89.0
75.142	53.9	178.0
76.199	53.9	1280.0
77.255	53.9	916.0
78.307	53.9	39.0
79.359	53.9	49.0
80.41	53.9	178.0
81.46	53.9	890.0
82.51	53.9	1123.0
83.557	53.9	58.0
84.6	53.9	35.0
85.643	53.9	45.0
86.687	53.9	29.0
87.728	53.9	74.0
88.768	53.9	154.0
89.808	53.9	74.0
90.848	53.9	38.0
91.885	53.9	135.0
92.921	53.9	722.0
93.958	53.9	792.0
94.994	53.9	143.0
96.029	53.9	224.0
97.062	53.9	60.0
98.096	53.9	37.0
99.132	53.9	850.0
100.166	53.9	1427.0
101.196	53.9	455.0
102.226	53.9	1226.0
103.259	53.9	933.0
104.29	53.9	255.0
105.319	53.9	56.0
106.349	53.9	116.0
107.38	53.9	137.0
108.407	53.9	52.0
109.433	53.9	85.0
110.46	53.9	60.0
111.486	53.9	56.0
112.511	53.9	68.0
113.536	53.9	475.0
114.559	53.9	1117.0
115.582	53.9	330.0
116.606	53.9	399.0
117.629	53.9	151.0
118.648	53.9	499.0
119.669	53.9	93.0
120.692	53.9	49.0
121.713	53.9	57.0
122.731	53.9	89.0
123.75	53.9	147.0
124.772	53.9	78.0
125.792	53.9	44.0
126.812	53.9	57.0
127.83	53.9	97.0
128.848	53.9	62.0
129.87	53.9	55.0
130.892	53.9	255.0
131.913	53.9	591.0
132.933	53.9	547.0
133.956	53.9	765.0
134.98	53.9	136.0
136.002	53.9	68.0
137.025	53.9	73.0
138.05	53.9	586.0
139.073	53.9	70.0
140.095	53.9	107.0
141.117	53.9	539.0
142.138	53.9	2188.0
143.157	53.9	1140.0
144.176	53.9	1053.0
145.194	53.9	127.0
146.206	53.9	48.0
147.176	53.9	499.0
148.061	53.9	721.0
148.821	53.9	903.0
149.435	53.9	843.0
149.922	53.9	175.0
150.304	53.9	97.0
150.596	53.9	49.0
150.813	53.9	48.0
150.974	53.9	19.0
49.993	54.9	19.0
50.029	54.9	30.0
50.132	54.9	30.0
50.331	54.9	40.0
50.636	54.9	308.0
51.037	54.9	949.0
51.529	54.9	646.0
52.1	54.9	1102.0
52.743	54.9	370.0
53.452	54.9	74.0
54.212	54.9	56.0
55.021	54.9	59.0
55.873	54.9	64.0
56.759	54.9	489.0
57.675	54.9	1257.0
58.618	54.9	2017.0
59.583	54.9	628.0
60.565	54.9	44.0
61.562	54.9	46.0
62.575	54.9	33.0
63.6	54.9	61.0
64.633	54.9	107.0
65.672	54.9	922.0
66.718	54.9	406.0
67.765	54.9	42.0
68.816	54.9	136.0
69.868	54.9	1946.0
70.922	54.9	647.0
71.979	54.9	724.0
73.035	54.9	63.0
74.093	54.9	92.0
75.149	54.9	106.0
76.202	54.9	460.0
77.255	54.9	120.0
78.309	54.9	80.0
79.36	54.9	1470.0
80.412	54.9	576.0
81.461	54.9	95.0
82.509	54.9	415.0
83.554	54.9	1119.0
84.599	54.9	246.0
85.645	54.9	85.0
86.687	54.9	462.0
87.727	54.9	60.0
88.767	54.9	314.0
89.808	54.9	520.0
90.848	54.9	203.0
91.885	54.9	1079.0
92.92	54.9	865.0
93.957	54.9	667.0
94.996	54.9	292.0
96.034	54.9	101.0
97.068	54.9	31.0
98.102	54.9	74.0
99.137	54.9	950.0
100.17	54.9	1139.0
101.2	54.9	209.0
102.232	54.9	153.0
103.261	54.9	83.0
104.293	54.9	63.0
105.322	54.9	69.0
106.348	54.9	57.0
107.377	54.9	431.0
108.404	54.9	865.0
109.427	54.9	83.0
110.451	54.9	88.0
111.479	54.9	58.0
112.506	54.9	411.0
113.529	54.9	486.0
114.553	54.9	882.0
115.579	54.9	709.0
116.605	54.9	1231.0
117.63	54.9	123.0
118.652	54.9	901.0
119.674	54.9	625.0
120.698	54.9	66.0
121.719	54.9	37.0
122.739	54.9	233.0
123.757	54.9	256.0
124.777	54.9	1105.0
125.799	54.9	868.0
126.817	54.9	70.0
127.833	54.9	70.0
128.851	54.9	60.0
129.871	54.9	57.0
130.891	54.9	57.0
131.91	54.9	220.0
132.929	54.9	250.0
133.951	54.9	68.0
134.975	54.9	43.0
135.999	54.9	62.0
137.021	54.9	69.0
138.042	54.9	81.0
139.066	54.9	548.0
140.092	54.9	130.0
141.113	54.9	792.0
142.132	54.9	468.0
143.156	54.9	70.0
144.176	54.9	679.0
145.195	54.9	1082.0
146.207	54.9	867.0
147.177	54.9	94.0
148.063	54.9	557.0
148.824	54.9	245.0
149.438	54.9	68.0
149.924	54.9	25.0
150.303	54.9	30.0
150.595	54.9	16.0
150.812	54.9	41.0
150.972	54.9	77.0
49.996	55.9	12.0
50.034	55.9	20.0
50.136	55.9	22.0
50.334	55.9	18.0
50.64	55.9	32.0
51.041	55.9	62.0
51.53	55.9	71.0
52.1	55.9	49.0
52.741	55.9	39.0
53.447	55.9	125.0
54.207	55.9	169.0
55.016	55.9	59.0
55.868	55.9	221.0
56.757	55.9	852.0
57.672	55.9	233.0
58.616	55.9	74.0
59.585	55.9	45.0
60.568	55.9	67.0
61.566	55.9	56.0
62.58	55.9	49.0
63.605	55.9	78.0
64.639	55.9	43.0
65.68	55.9	22.0
66.726	55.9	283.0
67.772	55.9	60.0
68.822	55.9	41.0
69.876	55.9	55.0
70.93	55.9	334.0
71.983	55.9	88.0
73.039	55.9	49.0
74.095	55.9	104.0
75.149	55.9	136.0
76.202	55.9	406.0
77.257	55.9	99.0
78.312	55.9	260.0
79.361	55.9	641.0
80.411	55.9	195.0
81.461	55.9	633.0
82.508	55.9	1873.0
83.554	55.9	536.0
84.599	55.9	728.0
85.644	55.9	776.0
86.688	55.9	1458.0
87.729	55.9	138.0
88.771	55.9	1100.0
89.813	55.9	577.0
90.854	55.9	85.0
91.893	55.9	406.0
92.929	55.9	1013.0
93.966	55.9	273.0
95.004	55.9	46.0
96.039	55.9	52.0
97.071	55.9	35.0
98.105	55.9	41.0
99.141	55.9	253.0
100.172	55.9	232.0
101.201	55.9	45.0
102.234	55.9	54.0
103.266	55.9	46.0
104.293	55.9	816.0
105.324	55.9	2528.0
106.352	55.9	879.0
107.377	55.9	1351.0
108.406	55.9	382.0
109.433	55.9	75.0
110.455	55.9	63.0
111.481	55.9	44.0
112.509	55.9	104.0
113.531	55.9	2169.0
114.554	55.9	2336.0
115.581	55.9	1599.0
116.605	55.9	1707.0
117.628	55.9	310.0
118.652	55.9	277.0
119.676	55.9	1141.0
120.7	55.9	749.0
121.723	55.9	137.0
122.741	55.9	928.0
123.761	55.9	79.0
124.782	55.9	418.0
125.8	55.9	547.0
126.818	55.9	64.0
127.835	55.9	56.0
128.851	55.9	196.0
129.873	55.9	132.0
130.895	55.9	847.0
131.912	55.9	3335.0
132.933	55.9	2392.0
133.956	55.9	158.0
134.977	55.9	255.0
136.0	55.9	35.0
137.022	55.9	1194.0
138.044	55.9	1436.0
139.067	55.9	1337.0
140.093	55.9	590.0
141.114	55.9	93.0
142.134	55.9	53.0
143.155	55.9	175.0
144.174	55.9	554.0
145.193	55.9	525.0
146.207	55.9	736.0
147.181	55.9	86.0
148.067	55.9	326.0
148.828	55.9	379.0
149.443	55.9	850.0
149.931	55.9	862.0
150.314	55.9	542.0
150.606	55.9	219.0
150.825	55.9	293.0
150.984	55.9	427.0
49.993	56.9	13.0
50.028	56.9	14.0
50.131	56.9	21.0
50.33	56.9	28.0
50.636	56.9	38.0
51.039	56.9	46.0
51.528	56.9	65.0
52.098	56.9	52.0
52.742	56.9	598.0
53.449	56.9	1769.0
54.209	56.9	236.0
55.018	56.9	126.0
55.87	56.9	163.0
56.755	56.9	400.0
57.67	56.9	84.0
58.612	56.9	60.0
59.578	56.9	62.0
60.564	56.9	82.0
61.562	56.9	59.0
62.573	56.9	39.0
63.6	56.9	66.0
64.635	56.9	50.0
65.672	56.9	43.0
66.717	56.9	918.0
67.766	56.9	560.0
68.816	56.9	61.0
69.868	56.9	38.0
70.92	56.9	266.0
71.972	56.9	1109.0
73.028	56.9	253.0
74.084	56.9	845.0
75.138	56.9	593.0
76.19	56.9	1144.0
77.247	56.9	109.0
78.303	56.9	614.0
79.351	56.9	90.0
80.401	56.9	467.0
81.453	56.9	1108.0
82.501	56.9	323.0
83.548	56.9	51.0
84.595	56.9	50.0
85.642	56.9	888.0
86.684	56.9	476.0
87.726	56.9	57.0
88.768	56.9	69.0
89.809	56.9	57.0
90.85	56.9	31.0
91.89	56.9	84.0
92.926	56.9	296.0
93.962	56.9	70.0
94.998	56.9	62.0
96.032	56.9	75.0
97.064	56.9	147.0
98.096	56.9	529.0
99.129	56.9	1195.0
100.161	56.9	948.0
101.191	56.9	710.0
102.223	56.9	614.0
103.254	56.9	328.0
104.283	56.9	105.0
105.31	56.9	362.0
106.338	56.9	387.0
107.369	56.9	1174.0
108.398	56.9	218.0
109.423	56.9	76.0
110.45	56.9	77.0
111.479	56.9	126.0
112.505	56.9	133.0
113.53	56.9	273.0
114.554	56.9	723.0
115.578	56.9	1884.0
116.603	56.9	212.0
117.628	56.9	57.0
118.65	56.9	163.0
119.673	56.9	807.0
120.696	56.9	137.0
121.716	56.9	298.0
122.735	56.9	1102.0
123.757	56.9	63.0
124.778	56.9	55.0
125.796	56.9	41.0
126.814	56.9	46.0
127.832	56.9	52.0
128.85	56.9	456.0
129.871	56.9	228.0
130.891	56.9	1134.0
131.909	56.9	1627.0
132.927	56.9	1257.0
133.949	56.9	491.0
134.972	56.9	458.0
135.995	56.9	42.0
137.017	56.9	204.0
138.04	56.9	1011.0
139.063	56.9	445.0
140.086	56.9	49.0
141.109	56.9	60.0
142.129	56.9	85.0
143.147	56.9	1150.0
144.167	56.9	1320.0
145.187	56.9	1070.0
146.199	56.9	457.0
147.172	56.9	66.0
148.059	56.9	34.0
148.818	56.9	257.0
149.433	56.9	1346.0
149.922	56.9	1353.0
150.304	56.9	737.0
150.597	56.9	235.0
150.816	56.9	123.0
150.976	56.9	55.0
49.996	57.9	67.0
50.03	57.9	67.0
50.135	57.9	65.0
50.333	57.9	33.0
50.64	57.9	39.0
51.041	57.9	75.0
51.53	57.9	276.0
52.099	57.9	100.0
52.742	57.9	61.0
53.45	57.9	113.0
54.209	57.9	57.0
55.016	57.9	68.0
55.866	57.9	50.0
56.753	57.9	50.0
57.667	57.9	65.0
58.61	57.9	99.0
59.576	57.9	95.0
60.561	57.9	64.0
61.56	57.9	660.0
62.571	57.9	1003.0
63.599	57.9	909.0
64.635	57.9	69.0
65.672	57.9	142.0
66.716	57.9	1078.0
67.764	57.9	261.0
68.815	57.9	37.0
69.87	57.9	361.0
70.922	57.9	676.0
71.973	57.9	541.0
73.028	57.9	1090.0
74.085	57.9	1328.0
75.14	57.9	1996.0
76.192	57.9	1390.0
77.247	57.9	145.0
78.301	57.9	605.0
79.351	57.9	90.0
80.402	57.9	118.0
81.454	57.9	509.0
82.503	57.9	70.0
83.55	57.9	50.0
84.595	57.9	46.0
85.64	57.9	45.0
86.686	57.9	69.0
87.728	57.9	57.0
88.768	57.9	69.0
89.809	57.9	59.0
90.851	57.9	122.0
91.89	57.9	377.0
92.925	57.9	1230.0
93.96	57.9	676.0
94.995	57.9	197.0
96.026	57.9	58.0
97.059	57.9	51.0
98.093	57.9	69.0
99.127	57.9	326.0
100.161	57.9	270.0
101.193	57.9	1410.0
102.227	57.9	1963.0
103.259	57.9	695.0
104.289	57.9	41.0
105.318	57.9	56.0
106.346	57.9	184.0
107.375	57.9	1147.0
108.403	57.9	705.0
109.43	57.9	87.0
110.454	57.9	63.0
111.48	57.9	44.0
112.505	57.9	432.0
113.529	57.9	384.0
114.553	57.9	1270.0
115.576	57.9	180.0
116.599	57.9	682.0
117.622	57.9	117.0
118.643	57.9	38.0
119.664	57.9	92.0
120.686	57.9	1139.0
121.707	57.9	228.0
122.729	57.9	57.0
123.752	57.9	126.0
124.775	57.9	261.0
125.796	57.9	50.0
126.816	57.9	82.0
127.834	57.9	67.0
128.851	57.9	44.0
129.869	57.9	222.0
130.889	57.9	1480.0
131.909	57.9	421.0
132.929	57.9	797.0
133.95	57.9	2108.0
134.974	57.9	150.0
135.996	57.9	33.0
137.018	57.9	357.0
138.043	57.9	551.0
139.069	57.9	137.0
140.092	57.9	38.0
141.114	57.9	53.0
142.134	57.9	233.0
143.154	57.9	384.0
144.174	57.9	254.0
145.19	57.9	66.0
146.2	57.9	70.0
147.171	57.9	33.0
148.056	57.9	36.0
148.815	57.9	46.0
149.43	57.9	107.0
149.919	57.9	90.0
150.299	57.9	36.0
150.591	57.9	28.0
150.808	57.9	38.0
150.97	57.9	23.0
49.992	58.9	806.0
50.028	58.9	666.0
50.132	58.9	476.0
50.332	58.9	275.0
50.641	58.9	88.0
51.043	58.9	264.0
51.532	58.9	733.0
52.103	58.9	425.0
52.746	58.9	69.0
53.45	58.9	74.0
54.209	58.9	79.0
55.016	58.9	956.0
55.867	58.9	459.0
56.755	58.9	58.0
57.668	58.9	71.0
58.611	58.9	63.0
59.577	58.9	66.0
60.561	58.9	53.0
61.56	58.9	717.0
62.573	58.9	707.0
63.6	58.9	304.0
64.634	58.9	45.0
65.672	58.9	163.0
66.714	58.9	1071.0
67.762	58.9	230.0
68.814	58.9	147.0
69.867	58.9	578.0
70.92	58.9	208.0
71.973	58.9	59.0
73.027	58.9	82.0
74.083	58.9	170.0
75.137	58.9	132.0
76.192	58.9	78.0
77.248	58.9	75.0
78.303	58.9	414.0
79.354	58.9	73.0
80.405	58.9	56.0
81.456	58.9	166.0
82.506	58.9	398.0
83.551	58.9	619.0
84.595	58.9	53.0
85.64	58.9	42.0
86.683	58.9	258.0
87.724	58.9	173.0
88.765	58.9	93.0
89.806	58.9	26.0
90.846	58.9	280.0
91.884	58.9	609.0
92.92	58.9	895.0
93.957	58.9	902.0
94.994	58.9	967.0
96.028	58.9	61.0
97.061	58.9	197.0
98.094	58.9	371.0
99.129	58.9	961.0
100.162	58.9	741.0
101.194	58.9	402.0
102.226	58.9	425.0
103.26	58.9	171.0
104.289	58.9	261.0
105.316	58.9	71.0
106.344	58.9	46.0
107.372	58.9	2129.0
108.398	58.9	1650.0
109.423	58.9	730.0
110.447	58.9	625.0
111.476	58.9	58.0
112.505	58.9	901.0
113.531	58.9	834.0
114.557	58.9	900.0
115.581	58.9	164.0
116.605	58.9	946.0
117.628	58.9	227.0
118.649	58.9	611.0
119.67	58.9	1005.0
120.692	58.9	232.0
121.713	58.9	67.0
122.731	58.9	65.0
123.75	58.9	752.0
124.771	58.9	659.0
125.792	58.9	39.0
126.81	58.9	255.0
127.828	58.9	134.0
128.846	58.9	62.0
129.867	58.9	125.0
130.889	58.9	277.0
131.91	58.9	984.0
132.932	58.9	217.0
133.955	58.9	1628.0
134.979	58.9	689.0
136.002	58.9	177.0
137.023	58.9	1131.0
138.046	58.9	1808.0
139.069	58.9	967.0
140.091	58.9	55.0
141.114	58.9	60.0
142.134	58.9	63.0
143.152	58.9	72.0
144.171	58.9	56.0
145.188	58.9	51.0
146.199	58.9	199.0
147.172	58.9	697.0
148.058	58.9	179.0
148.815	58.9	50.0
149.426	58.9	32.0
149.915	58.9	27.0
150.298	58.9	89.0
150.59	58.9	345.0
150.81	58.9	660.0
150.972	58.9	866.0
49.993	59.9	137.0
50.027	59.9	133.0
50.132	59.9	168.0
50.332	59.9	332.0
50.636	59.9	988.0
51.039	59.9	1078.0
51.53	59.9	951.0
52.102	59.9	1002.0
52.745	59.9	347.0
53.452	59.9	634.0
54.211	59.9	1371.0
55.02	59.9	1253.0
55.871	59.9	83.0
56.756	59.9	1111.0
57.671	59.9	799.0
58.614	59.9	477.0
59.58	59.9	80.0
60.563	59.9	68.0
61.562	59.9	55.0
62.574	59.9	216.0
63.6	59.9	154.0
64.634	59.9	47.0
65.672	59.9	83.0
66.716	59.9	1095.0
67.764	59.9	777.0
68.816	59.9	42.0
69.87	59.9	83.0
70.92	59.9	1290.0
71.973	59.9	765.0
73.029	59.9	76.0
74.084	59.9	93.0
75.139	59.9	101.0
76.191	59.9	83.0
77.245	59.9	85.0
78.299	59.9	73.0
79.348	59.9	85.0
80.399	59.9	82.0
81.449	59.9	1596.0
82.497	59.9	1495.0
83.544	59.9	1634.0
84.591	59.9	194.0
85.638	59.9	131.0
86.683	59.9	871.0
87.727	59.9	1997.0
88.77	59.9	2822.0
89.811	59.9	575.0
90.85	59.9	60.0
91.889	59.9	45.0
92.926	59.9	149.0
93.96	59.9	958.0
94.996	59.9	2680.0
96.03	59.9	105.0
97.064	59.9	1125.0
98.097	59.9	1486.0
99.128	59.9	167.0
100.162	59.9	62.0
101.194	59.9	664.0
102.224	59.9	703.0
103.257	59.9	1233.0
104.288	59.9	1695.0
105.317	59.9	322.0
106.347	59.9	564.0
107.376	59.9	815.0
108.4	59.9	1505.0
109.424	59.9	850.0
110.451	59.9	543.0
111.475	59.9	233.0
112.501	59.9	99.0
113.526	59.9	743.0
114.551	59.9	1241.0
115.575	59.9	943.0
116.599	59.9	629.0
117.623	59.9	304.0
118.645	59.9	705.0
119.668	59.9	939.0
120.694	59.9	176.0
121.718	59.9	229.0
122.736	59.9	147.0
123.753	59.9	714.0
124.771	59.9	1193.0
125.791	59.9	595.0
126.809	59.9	716.0
127.828	59.9	148.0
128.846	59.9	511.0
129.866	59.9	800.0
130.891	59.9	315.0
131.914	59.9	437.0
132.934	59.9	79.0
133.957	59.9	574.0
134.981	59.9	147.0
136.005	59.9	57.0
137.024	59.9	280.0
138.044	59.9	796.0
139.068	59.9	870.0
140.089	59.9	1013.0
141.108	59.9	97.0
142.127	59.9	40.0
143.147	59.9	68.0
144.167	59.9	48.0
145.184	59.9	56.0
146.196	59.9	348.0
147.169	59.9	533.0
148.057	59.9	207.0
148.819	59.9	175.0
149.434	59.9	82.0
149.922	59.9	308.0
150.304	59.9	948.0
150.597	59.9	1123.0
150.816	59.9	1150.0
150.977	59.9	840.0
49.999	60.9	920.0
50.035	60.9	1053.0
50.137	60.9	1243.0
50.335	60.9	1126.0
50.641	60.9	1222.0
51.042	60.9	1786.0
51.532	60.9	652.0
52.101	60.9	549.0
52.744	60.9	669.0
53.451	60.9	457.0
54.209	60.9	619.0
55.017	60.9	197.0
55.868	60.9	117.0
56.754	60.9	927.0
57.67	60.9	824.0
58.611	60.9	139.0
59.577	60.9	72.0
60.562	60.9	72.0
61.561	60.9	107.0
62.575	60.9	77.0
63.603	60.9	41.0
64.638	60.9	360.0
65.677	60.9	232.0
66.72	60.9	898.0
67.769	60.9	627.0
68.82	60.9	47.0
69.871	60.9	387.0
70.922	60.9	878.0
71.976	60.9	146.0
73.032	60.9	66.0
74.089	60.9	99.0
75.142	60.9	76.0
76.194	60.9	71.0
77.249	60.9	73.0
78.303	60.9	147.0
79.354	60.9	129.0
80.405	60.9	746.0
81.457	60.9	565.0
82.507	60.9	383.0
83.554	60.9	341.0
84.599	60.9	1014.0
85.645	60.9	379.0
86.691	60.9	117.0
87.734	60.9	720.0
88.774	60.9	1090.0
89.814	60.9	908.0
90.854	60.9	123.0
91.893	60.9	74.0
92.926	60.9	60.0
93.962	60.9	73.0
94.999	60.9	101.0
96.033	60.9	265.0
97.066	60.9	1039.0
98.098	60.9	421.0
99.131	60.9	1104.0
100.164	60.9	821.0
101.196	60.9	129.0
102.228	60.9	88.0
103.259	60.9	1256.0
104.29	60.9	1327.0
105.319	60.9	1084.0
106.348	60.9	1116.0
107.378	60.9	1674.0
108.408	60.9	1098.0
109.434	60.9	1638.0
110.46	60.9	597.0
111.486	60.9	134.0
112.511	60.9	745.0
113.535	60.9	1362.0
114.558	60.9	274.0
115.583	60.9	1078.0
116.605	60.9	519.0
117.627	60.9	483.0
118.648	60.9	1202.0
119.669	60.9	535.0
120.692	60.9	87.0
121.714	60.9	2162.0
122.733	60.9	807.0
123.753	60.9	380.0
124.774	60.9	199.0
125.796	60.9	713.0
126.817	60.9	622.0
127.836	60.9	645.0
128.855	60.9	1488.0
129.876	60.9	614.0
130.897	60.9	69.0
131.918	60.9	43.0
132.938	60.9	141.0
133.96	60.9	368.0
134.984	60.9	156.0
136.005	60.9	59.0
137.025	60.9	90.0
138.046	60.9	664.0
139.069	60.9	104.0
140.09	60.9	491.0
141.111	60.9	134.0
142.133	60.9	47.0
143.152	60.9	52.0
144.17	60.9	83.0
145.186	60.9	142.0
146.197	60.9	343.0
147.17	60.9	80.0
148.057	60.9	688.0
148.814	60.9	1192.0
149.429	60.9	302.0
149.918	60.9	59.0
150.3	60.9	47.0
150.594	60.9	53.0
150.813	60.9	44.0
150.974	60.9	35.0
49.996	61.9	88.0
50.031	61.9	75.0
50.134	61.9	80.0
50.333	61.9	91.0
50.64	61.9	88.0
51.041	61.9	47.0
51.531	61.9	114.0
52.102	61.9	298.0
52.743	61.9	525.0
53.449	61.9	420.0
54.211	61.9	46.0
55.021	61.9	92.0
55.873	61.9	1062.0
56.76	61.9	230.0
57.676	61.9	85.0
58.619	61.9	33.0
59.584	61.9	41.0
60.567	61.9	71.0
61.565	61.9	59.0
62.578	61.9	80.0
63.605	61.9	71.0
64.64	61.9	695.0
65.679	61.9	465.0
66.722	61.9	279.0
67.769	61.9	359.0
68.822	61.9	85.0
69.875	61.9	178.0
70.927	61.9	614.0
71.981	61.9	86.0
73.04	61.9	144.0
74.096	61.9	305.0
75.149	61.9	53.0
76.205	61.9	51.0
77.262	61.9	486.0
78.316	61.9	112.0
79.365	61.9	69.0
80.414	61.9	972.0
81.465	61.9	1057.0
82.514	61.9	208.0
83.56	61.9	1453.0
84.605	61.9	505.0
85.649	61.9	54.0
86.693	61.9	121.0
87.735	61.9	786.0
88.774	61.9	504.0
89.814	61.9	1662.0
90.857	61.9	501.0
91.896	61.9	98.0
92.932	61.9	63.0
93.968	61.9	47.0
95.005	61.9	829.0
96.04	61.9	926.0
97.074	61.9	318.0
98.108	61.9	213.0
99.14	61.9	1617.0
100.172	61.9	1460.0
101.202	61.9	798.0
102.234	61.9	122.0
103.266	61.9	152.0
104.296	61.9	491.0
105.324	61.9	83.0
106.353	61.9	311.0
107.384	61.9	967.0
108.413	61.9	1655.0
109.439	61.9	1218.0
110.464	61.9	126.0
111.49	61.9	80.0
112.517	61.9	137.0
113.539	61.9	168.0
114.563	61.9	45.0
115.587	61.9	57.0
116.609	61.9	433.0
117.631	61.9	349.0
118.653	61.9	1806.0
119.674	61.9	1912.0
120.695	61.9	81.0
121.717	61.9	97.0
122.736	61.9	180.0
123.755	61.9	957.0
124.776	61.9	1031.0
125.798	61.9	679.0
126.816	61.9	72.0
127.835	61.9	243.0
128.856	61.9	548.0
129.877	61.9	135.0
130.898	61.9	53.0
131.919	61.9	529.0
132.939	61.9	1439.0
133.962	61.9	972.0
134.985	61.9	1329.0
136.007	61.9	88.0
137.029	61.9	149.0
138.055	61.9	154.0
139.08	61.9	48.0
140.101	61.9	232.0
141.122	61.9	575.0
142.141	61.9	872.0
143.161	61.9	272.0
144.181	61.9	245.0
145.198	61.9	1034.0
146.208	61.9	780.0
147.18	61.9	69.0
148.066	61.9	847.0
148.822	61.9	1427.0
149.434	61.9	387.0
149.922	61.9	54.0
150.305	61.9	34.0
150.596	61.9	147.0
150.814	61.9	329.0
150.975	61.9	465.0
49.996	62.9	17.0
50.03	62.9	9.0
50.132	62.9	10.0
50.332	62.9	17.0
50.639	62.9	35.0
51.041	62.9	26.0
51.531	62.9	47.0
52.102	62.9	88.0
52.746	62.9	49.0
53.452	62.9	59.0
54.212	62.9	87.0
55.02	62.9	78.0
55.869	62.9	51.0
56.755	62.9	61.0
57.669	62.9	32.0
58.611	62.9	169.0
59.577	62.9	695.0
60.561	62.9	62.0
61.561	62.9	55.0
62.572	62.9	43.0
63.598	62.9	68.0
64.634	62.9	625.0
65.675	62.9	584.0
66.72	62.9	1374.0
67.77	62.9	318.0
68.822	62.9	55.0
69.876	62.9	58.0
70.928	62.9	601.0
71.985	62.9	481.0
73.041	62.9	59.0
74.097	62.9	432.0
75.15	62.9	1290.0
76.203	62.9	182.0
77.258	62.9	1448.0
78.31	62.9	951.0
79.357	62.9	75.0
80.406	62.9	122.0
81.457	62.9	131.0
82.507	62.9	68.0
83.555	62.9	176.0
84.601	62.9	54.0
85.646	62.9	69.0
86.691	62.9	63.0
87.735	62.9	445.0
88.774	62.9	347.0
89.815	62.9	982.0
90.857	62.9	672.0
91.896	62.9	62.0
92.933	62.9	74.0
93.971	62.9	238.0
95.009	62.9	1128.0
96.043	62.9	851.0
97.076	62.9	948.0
98.109	62.9	490.0
99.141	62.9	175.0
100.17	62.9	1003.0
101.2	62.9	1478.0
102.23	62.9	487.0
103.259	62.9	44.0
104.289	62.9	54.0
105.318	62.9	53.0
106.348	62.9	37.0
107.377	62.9	1198.0
108.407	62.9	1440.0
109.434	62.9	64.0
110.461	62.9	61.0
111.488	62.9	93.0
112.513	62.9	110.0
113.537	62.9	92.0
114.562	62.9	82.0
115.587	62.9	229.0
116.609	62.9	734.0
117.63	62.9	80.0
118.652	62.9	474.0
119.672	62.9	413.0
120.694	62.9	47.0
121.715	62.9	51.0
122.735	62.9	162.0
123.755	62.9	557.0
124.775	62.9	123.0
125.796	62.9	31.0
126.818	62.9	190.0
127.839	62.9	814.0
128.858	62.9	362.0
129.88	62.9	94.0
130.901	62.9	63.0
131.919	62.9	342.0
132.941	62.9	1152.0
133.963	62.9	691.0
134.985	62.9	771.0
136.006	62.9	484.0
137.027	62.9	876.0
138.047	62.9	483.0
139.069	62.9	96.0
140.09	62.9	85.0
141.11	62.9	1007.0
142.131	62.9	1190.0
143.152	62.9	2101.0
144.172	62.9	746.0
145.191	62.9	376.0
146.203	62.9	1449.0
147.177	62.9	155.0
148.066	62.9	59.0
148.827	62.9	51.0
149.442	62.9	56.0
149.929	62.9	62.0
150.309	62.9	33.0
150.6	62.9	59.0
150.816	62.9	128.0
150.975	62.9	160.0
49.995	63.9	9.0
50.03	63.9	12.0
50.134	63.9	17.0
50.334	63.9	19.0
50.64	63.9	30.0
51.042	63.9	39.0
51.531	63.9	46.0
52.101	63.9	135.0
52.745	63.9	214.0
53.452	63.9	840.0
54.212	63.9	709.0
55.023	63.9	129.0
55.874	63.9	42.0
56.76	63.9	686.0
57.676	63.9	881.0
58.617	63.9	931.0
59.582	63.9	240.0
60.566	63.9	73.0
61.563	63.9	171.0
62.574	63.9	928.0
63.599	63.9	45.0
64.632	63.9	44.0
65.672	63.9	100.0
66.717	63.9	418.0
67.765	63.9	60.0
68.817	63.9	69.0
69.872	63.9	81.0
70.925	63.9	47.0
71.98	63.9	67.0
73.038	63.9	57.0
74.093	63.9	233.0
75.148	63.9	793.0
76.204	63.9	1847.0
77.257	63.9	914.0
78.311	63.9	1211.0
79.363	63.9	474.0
80.412	63.9	130.0
81.463	63.9	110.0
82.512	63.9	99.0
83.559	63.9	73.0
84.603	63.9	98.0
85.645	63.9	91.0
86.689	63.9	64.0
87.732	63.9	275.0
88.772	63.9	69.0
89.813	63.9	509.0
90.855	63.9	246.0
91.895	63.9	73.0
92.931	63.9	61.0
93.969	63.9	44.0
95.008	63.9	374.0
96.042	63.9	354.0
97.075	63.9	629.0
98.109	63.9	313.0
99.143	63.9	227.0
100.175	63.9	819.0
101.207	63.9	2655.0
102.235	63.9	191.0
103.264	63.9	1224.0
104.294	63.9	408.0
105.321	63.9	58.0
106.348	63.9	66.0
107.376	63.9	234.0
108.404	63.9	350.0
109.431	63.9	65.0
110.458	63.9	65.0
111.484	63.9	53.0
112.51	63.9	72.0
113.532	63.9	91.0
114.556	63.9	101.0
115.581	63.9	185.0
116.604	63.9	68.0
117.629	63.9	73.0
118.649	63.9	84.0
119.67	63.9	102.0
120.694	63.9	1246.0
121.717	63.9	1094.0
122.738	63.9	1275.0
123.758	63.9	232.0
124.783	63.9	50.0
125.805	63.9	51.0
126.822	63.9	111.0
127.841	63.9	874.0
128.86	63.9	898.0
129.879	63.9	101.0
130.9	63.9	70.0
131.92	63.9	65.0
132.94	63.9	63.0
133.961	63.9	116.0
134.982	63.9	610.0
136.001	63.9	652.0
137.022	63.9	121.0
138.046	63.9	51.0
139.068	63.9	46.0
140.09	63.9	42.0
141.11	63.9	419.0
142.13	63.9	731.0
143.149	63.9	309.0
144.17	63.9	331.0
145.19	63.9	55.0
146.202	63.9	247.0
147.175	63.9	45.0
148.063	63.9	49.0
148.823	63.9	56.0
149.44	63.9	54.0
149.928	63.9	38.0
150.311	63.9	34.0
150.604	63.9	19.0
150.822	63.9	27.0
150.983	63.9	20.0
49.998	64.9	23.0
50.033	64.9	24.0
50.136	64.9	24.0
50.333	64.9	19.0
50.637	64.9	47.0
51.038	64.9	632.0
51.527	64.9	1062.0
52.097	64.9	3100.0
52.741	64.9	1294.0
53.447	64.9	215.0
54.207	64.9	94.0
55.016	64.9	128.0
55.867	64.9	78.0
56.753	64.9	167.0
57.67	64.9	660.0
58.612	64.9	135.0
59.577	64.9	250.0
60.561	64.9	402.0
61.56	64.9	166.0
62.574	64.9	563.0
[truncated: 9,000 more rows]
