# Supplementary material for: Multimodal dynamic and unclonable anti-counterfeiting using robust diamond microparticles on heterogeneous substrate
Source: Nat Commun. 2023 May 2;14:2507. doi: 10.1038/s41467-023-38178-1 (PMC10154296; doi:10.1038/s41467-023-38178-1)
Supplement: Supplementary file 3 — Source Data [file 41467_2023_38178_MOESM3_ESM.zip › Source Data/Fig 4/4_1.txt]

53.999	43.0	32.0
54.035	43.0	19.0
54.137	43.0	25.0
54.334	43.0	47.0
54.638	43.0	514.0
55.041	43.0	1760.0
55.531	43.0	1194.0
56.101	43.0	378.0
56.743	43.0	56.0
57.449	43.0	281.0
58.212	43.0	174.0
59.025	43.0	395.0
59.875	43.0	1256.0
60.762	43.0	899.0
61.678	43.0	321.0
62.623	43.0	55.0
63.593	43.0	56.0
64.578	43.0	271.0
65.576	43.0	1015.0
66.59	43.0	131.0
67.618	43.0	233.0
68.655	43.0	483.0
69.693	43.0	71.0
70.733	43.0	49.0
71.779	43.0	54.0
72.832	43.0	49.0
73.889	43.0	745.0
74.944	43.0	336.0
75.996	43.0	1062.0
77.047	43.0	2011.0
78.104	43.0	257.0
79.163	43.0	44.0
80.217	43.0	64.0
81.268	43.0	477.0
82.316	43.0	1281.0
83.365	43.0	375.0
84.416	43.0	76.0
85.467	43.0	426.0
86.515	43.0	412.0
87.557	43.0	531.0
88.6	43.0	116.0
89.648	43.0	162.0
90.691	43.0	965.0
91.73	43.0	97.0
92.768	43.0	41.0
93.807	43.0	68.0
94.849	43.0	40.0
95.89	43.0	64.0
96.926	43.0	86.0
97.957	43.0	143.0
98.992	43.0	79.0
100.031	43.0	52.0
101.065	43.0	37.0
102.093	43.0	48.0
103.12	43.0	58.0
104.153	43.0	48.0
105.185	43.0	77.0
106.213	43.0	40.0
107.238	43.0	53.0
108.261	43.0	44.0
109.288	43.0	234.0
110.316	43.0	846.0
111.343	43.0	1292.0
112.365	43.0	712.0
113.384	43.0	536.0
114.408	43.0	1703.0
115.435	43.0	93.0
116.461	43.0	93.0
117.483	43.0	939.0
118.501	43.0	822.0
119.522	43.0	1237.0
120.549	43.0	812.0
121.577	43.0	926.0
122.6	43.0	328.0
123.617	43.0	616.0
124.637	43.0	880.0
125.662	43.0	947.0
126.688	43.0	1028.0
127.713	43.0	582.0
128.732	43.0	1519.0
129.75	43.0	657.0
130.771	43.0	91.0
131.797	43.0	61.0
132.825	43.0	58.0
133.85	43.0	91.0
134.873	43.0	72.0
135.895	43.0	196.0
136.919	43.0	96.0
137.947	43.0	59.0
138.974	43.0	895.0
139.996	43.0	1717.0
141.017	43.0	93.0
142.039	43.0	88.0
143.066	43.0	51.0
144.09	43.0	58.0
145.107	43.0	514.0
146.119	43.0	853.0
147.136	43.0	823.0
148.158	43.0	298.0
149.175	43.0	135.0
150.178	43.0	45.0
151.139	43.0	145.0
152.02	43.0	446.0
152.779	43.0	105.0
153.392	43.0	81.0
153.877	43.0	79.0
154.258	43.0	99.0
154.556	43.0	80.0
154.786	43.0	42.0
154.952	43.0	37.0
53.995	44.0	26.0
54.033	44.0	25.0
54.137	44.0	18.0
54.334	44.0	23.0
54.637	44.0	21.0
55.039	44.0	34.0
55.531	44.0	47.0
56.101	44.0	40.0
56.743	44.0	79.0
57.45	44.0	321.0
58.211	44.0	315.0
59.022	44.0	962.0
59.873	44.0	468.0
60.758	44.0	68.0
61.674	44.0	48.0
62.62	44.0	68.0
63.59	44.0	66.0
64.576	44.0	45.0
65.573	44.0	49.0
66.587	44.0	39.0
67.615	44.0	53.0
68.649	44.0	79.0
69.686	44.0	126.0
70.726	44.0	36.0
71.776	44.0	64.0
72.83	44.0	61.0
73.882	44.0	191.0
74.934	44.0	51.0
75.987	44.0	688.0
77.045	44.0	1032.0
78.103	44.0	236.0
79.156	44.0	155.0
80.206	44.0	48.0
81.256	44.0	104.0
82.309	44.0	487.0
83.362	44.0	143.0
84.413	44.0	61.0
85.46	44.0	414.0
86.506	44.0	814.0
87.548	44.0	169.0
88.593	44.0	67.0
89.639	44.0	80.0
90.685	44.0	68.0
91.725	44.0	72.0
92.762	44.0	1080.0
93.802	44.0	763.0
94.846	44.0	1414.0
95.885	44.0	68.0
96.918	44.0	92.0
97.952	44.0	46.0
98.99	44.0	35.0
100.028	44.0	26.0
101.061	44.0	329.0
102.089	44.0	548.0
103.118	44.0	65.0
104.15	44.0	39.0
105.185	44.0	58.0
106.215	44.0	1041.0
107.24	44.0	174.0
108.266	44.0	52.0
109.292	44.0	98.0
110.319	44.0	914.0
111.346	44.0	1594.0
112.367	44.0	962.0
113.39	44.0	114.0
114.417	44.0	235.0
115.443	44.0	182.0
116.465	44.0	361.0
117.485	44.0	534.0
118.509	44.0	669.0
119.534	44.0	1745.0
120.56	44.0	847.0
121.582	44.0	885.0
122.598	44.0	1666.0
123.62	44.0	854.0
124.648	44.0	685.0
125.671	44.0	1143.0
126.69	44.0	140.0
127.71	44.0	261.0
128.734	44.0	423.0
129.759	44.0	1100.0
130.781	44.0	857.0
131.8	44.0	59.0
132.821	44.0	68.0
133.849	44.0	122.0
134.877	44.0	724.0
135.899	44.0	611.0
136.916	44.0	120.0
137.942	44.0	73.0
138.974	44.0	81.0
139.998	44.0	303.0
141.015	44.0	61.0
142.035	44.0	83.0
143.06	44.0	113.0
144.085	44.0	48.0
145.104	44.0	62.0
146.117	44.0	899.0
147.129	44.0	923.0
148.148	44.0	897.0
149.167	44.0	991.0
150.17	44.0	81.0
151.131	44.0	805.0
152.01	44.0	1415.0
152.768	44.0	302.0
153.382	44.0	82.0
153.868	44.0	83.0
154.247	44.0	46.0
154.54	44.0	51.0
154.769	44.0	45.0
154.941	44.0	36.0
53.996	45.0	52.0
54.032	45.0	57.0
54.133	45.0	68.0
54.33	45.0	105.0
54.639	45.0	97.0
55.042	45.0	49.0
55.528	45.0	45.0
56.096	45.0	55.0
56.743	45.0	30.0
57.453	45.0	57.0
58.214	45.0	251.0
59.019	45.0	1686.0
59.869	45.0	750.0
60.761	45.0	932.0
61.677	45.0	717.0
62.615	45.0	61.0
63.58	45.0	75.0
64.567	45.0	69.0
65.57	45.0	42.0
66.584	45.0	463.0
67.605	45.0	250.0
68.636	45.0	217.0
69.677	45.0	365.0
70.725	45.0	1161.0
71.772	45.0	250.0
72.82	45.0	457.0
73.872	45.0	1391.0
74.928	45.0	110.0
75.981	45.0	87.0
77.032	45.0	371.0
78.087	45.0	1530.0
79.146	45.0	461.0
80.201	45.0	52.0
81.25	45.0	35.0
82.3	45.0	68.0
83.352	45.0	532.0
84.403	45.0	62.0
85.45	45.0	97.0
86.494	45.0	132.0
87.54	45.0	81.0
88.588	45.0	79.0
89.633	45.0	55.0
90.672	45.0	64.0
91.713	45.0	63.0
92.756	45.0	51.0
93.799	45.0	67.0
94.838	45.0	566.0
95.873	45.0	608.0
96.909	45.0	54.0
97.946	45.0	106.0
98.986	45.0	1011.0
100.022	45.0	983.0
101.052	45.0	1244.0
102.082	45.0	2080.0
103.114	45.0	596.0
104.149	45.0	723.0
105.181	45.0	63.0
106.204	45.0	683.0
107.228	45.0	428.0
108.26	45.0	642.0
109.29	45.0	1086.0
110.316	45.0	269.0
111.339	45.0	459.0
112.361	45.0	571.0
113.384	45.0	192.0
114.411	45.0	76.0
115.441	45.0	181.0
116.464	45.0	224.0
117.484	45.0	996.0
118.505	45.0	249.0
119.53	45.0	648.0
120.556	45.0	243.0
121.58	45.0	97.0
122.6	45.0	665.0
123.618	45.0	1386.0
124.643	45.0	867.0
125.671	45.0	53.0
126.691	45.0	68.0
127.707	45.0	949.0
128.726	45.0	554.0
129.752	45.0	1199.0
130.779	45.0	292.0
131.8	45.0	51.0
132.818	45.0	758.0
133.84	45.0	550.0
134.869	45.0	412.0
135.895	45.0	194.0
136.914	45.0	65.0
137.935	45.0	76.0
138.962	45.0	85.0
139.992	45.0	48.0
141.015	45.0	676.0
142.031	45.0	2005.0
143.051	45.0	70.0
144.076	45.0	54.0
145.1	45.0	47.0
146.112	45.0	388.0
147.125	45.0	212.0
148.145	45.0	457.0
149.163	45.0	436.0
150.168	45.0	54.0
151.13	45.0	78.0
152.008	45.0	91.0
152.765	45.0	59.0
153.378	45.0	57.0
153.861	45.0	48.0
154.239	45.0	40.0
154.538	45.0	31.0
154.769	45.0	38.0
154.936	45.0	32.0
53.999	46.0	806.0
54.034	46.0	823.0
54.135	46.0	874.0
54.332	46.0	1184.0
54.638	46.0	1049.0
55.041	46.0	465.0
55.531	46.0	99.0
56.099	46.0	57.0
56.742	46.0	298.0
57.45	46.0	1450.0
58.213	46.0	469.0
59.024	46.0	240.0
59.872	46.0	1132.0
60.758	46.0	1231.0
61.675	46.0	462.0
62.619	46.0	71.0
63.588	46.0	38.0
64.571	46.0	65.0
65.569	46.0	94.0
66.585	46.0	697.0
67.615	46.0	341.0
68.649	46.0	163.0
69.684	46.0	36.0
70.724	46.0	79.0
71.774	46.0	1424.0
72.828	46.0	326.0
73.883	46.0	45.0
74.935	46.0	70.0
75.984	46.0	992.0
77.04	46.0	436.0
78.098	46.0	120.0
79.155	46.0	922.0
80.208	46.0	468.0
81.258	46.0	68.0
82.312	46.0	90.0
83.366	46.0	49.0
84.412	46.0	430.0
85.455	46.0	1543.0
86.504	46.0	485.0
87.554	46.0	69.0
88.596	46.0	74.0
89.635	46.0	613.0
90.68	46.0	240.0
91.726	46.0	99.0
92.767	46.0	72.0
93.804	46.0	68.0
94.84	46.0	44.0
95.88	46.0	65.0
96.921	46.0	48.0
97.955	46.0	261.0
98.987	46.0	1226.0
100.024	46.0	1024.0
101.061	46.0	739.0
102.094	46.0	190.0
103.122	46.0	1061.0
104.151	46.0	438.0
105.182	46.0	59.0
106.213	46.0	55.0
107.243	46.0	158.0
108.268	46.0	783.0
109.29	46.0	2068.0
110.317	46.0	816.0
111.35	46.0	1043.0
112.377	46.0	1046.0
113.397	46.0	220.0
114.418	46.0	125.0
115.445	46.0	895.0
116.473	46.0	105.0
117.495	46.0	1875.0
118.513	46.0	1010.0
119.534	46.0	588.0
120.56	46.0	1514.0
121.588	46.0	346.0
122.611	46.0	1254.0
123.629	46.0	1482.0
124.648	46.0	1106.0
125.674	46.0	290.0
126.699	46.0	54.0
127.718	46.0	101.0
128.733	46.0	328.0
129.757	46.0	1935.0
130.785	46.0	1977.0
131.805	46.0	127.0
132.822	46.0	430.0
133.847	46.0	446.0
134.878	46.0	674.0
135.903	46.0	321.0
136.92	46.0	268.0
137.942	46.0	68.0
138.971	46.0	91.0
140.0	46.0	62.0
141.021	46.0	452.0
142.038	46.0	1159.0
143.058	46.0	1578.0
144.082	46.0	312.0
145.106	46.0	152.0
146.122	46.0	1338.0
147.132	46.0	604.0
148.148	46.0	253.0
149.167	46.0	62.0
150.177	46.0	71.0
151.142	46.0	74.0
152.014	46.0	64.0
152.765	46.0	37.0
153.38	46.0	133.0
153.872	46.0	507.0
154.252	46.0	891.0
154.543	46.0	1119.0
154.767	46.0	633.0
154.938	46.0	277.0
53.998	47.0	299.0
54.033	47.0	355.0
54.133	47.0	414.0
54.329	47.0	638.0
54.636	47.0	577.0
55.041	47.0	175.0
55.529	47.0	90.0
56.097	47.0	64.0
56.741	47.0	32.0
57.452	47.0	47.0
58.213	47.0	379.0
59.019	47.0	587.0
59.869	47.0	873.0
60.758	47.0	859.0
61.677	47.0	168.0
62.619	47.0	51.0
63.581	47.0	242.0
64.565	47.0	449.0
65.567	47.0	127.0
66.583	47.0	38.0
67.609	47.0	58.0
68.64	47.0	67.0
69.677	47.0	42.0
70.722	47.0	85.0
71.774	47.0	611.0
72.826	47.0	137.0
73.876	47.0	49.0
74.927	47.0	223.0
75.979	47.0	630.0
77.037	47.0	263.0
78.096	47.0	84.0
79.148	47.0	640.0
80.2	47.0	142.0
81.255	47.0	38.0
82.31	47.0	191.0
83.363	47.0	74.0
84.41	47.0	42.0
85.454	47.0	107.0
86.5	47.0	260.0
87.546	47.0	384.0
88.592	47.0	467.0
89.638	47.0	437.0
90.68	47.0	218.0
91.719	47.0	55.0
92.758	47.0	65.0
93.797	47.0	459.0
94.838	47.0	111.0
95.881	47.0	85.0
96.917	47.0	179.0
97.95	47.0	378.0
98.983	47.0	970.0
100.018	47.0	1102.0
101.056	47.0	1322.0
102.09	47.0	425.0
103.119	47.0	234.0
104.147	47.0	229.0
105.179	47.0	124.0
106.21	47.0	117.0
107.239	47.0	1219.0
108.265	47.0	1261.0
109.289	47.0	436.0
110.316	47.0	593.0
111.346	47.0	743.0
112.372	47.0	286.0
113.394	47.0	452.0
114.418	47.0	520.0
115.444	47.0	64.0
116.472	47.0	56.0
117.494	47.0	371.0
118.512	47.0	429.0
119.534	47.0	39.0
120.563	47.0	85.0
121.587	47.0	1072.0
122.605	47.0	1201.0
123.623	47.0	1087.0
124.649	47.0	708.0
125.678	47.0	777.0
126.697	47.0	264.0
127.713	47.0	962.0
128.733	47.0	564.0
129.759	47.0	557.0
130.785	47.0	197.0
131.806	47.0	66.0
132.824	47.0	69.0
133.843	47.0	81.0
134.87	47.0	663.0
135.899	47.0	370.0
136.923	47.0	75.0
137.943	47.0	551.0
138.965	47.0	160.0
139.991	47.0	49.0
141.019	47.0	639.0
142.042	47.0	1993.0
143.061	47.0	1598.0
144.079	47.0	2721.0
145.101	47.0	1208.0
146.122	47.0	65.0
147.135	47.0	551.0
148.148	47.0	153.0
149.163	47.0	51.0
150.174	47.0	76.0
151.138	47.0	83.0
152.012	47.0	80.0
152.766	47.0	61.0
153.38	47.0	77.0
153.871	47.0	389.0
154.251	47.0	701.0
154.541	47.0	356.0
154.768	47.0	383.0
154.938	47.0	383.0
53.996	48.0	885.0
54.029	48.0	891.0
54.134	48.0	877.0
54.335	48.0	1030.0
54.64	48.0	562.0
55.039	48.0	93.0
55.528	48.0	80.0
56.101	48.0	655.0
56.747	48.0	1038.0
57.453	48.0	111.0
58.209	48.0	57.0
59.016	48.0	32.0
59.872	48.0	56.0
60.764	48.0	49.0
61.677	48.0	50.0
62.614	48.0	30.0
63.58	48.0	293.0
64.57	48.0	1136.0
65.573	48.0	768.0
66.585	48.0	171.0
67.607	48.0	47.0
68.641	48.0	70.0
69.681	48.0	413.0
70.728	48.0	49.0
71.775	48.0	37.0
72.823	48.0	38.0
73.875	48.0	43.0
74.933	48.0	220.0
75.989	48.0	592.0
77.043	48.0	122.0
78.095	48.0	145.0
79.148	48.0	1297.0
80.206	48.0	242.0
81.262	48.0	78.0
82.311	48.0	86.0
83.361	48.0	64.0
84.41	48.0	77.0
85.459	48.0	52.0
86.509	48.0	174.0
87.551	48.0	1141.0
88.592	48.0	1984.0
89.638	48.0	69.0
90.685	48.0	41.0
91.728	48.0	57.0
92.766	48.0	180.0
93.801	48.0	1054.0
94.842	48.0	382.0
95.885	48.0	1284.0
96.921	48.0	1512.0
97.952	48.0	192.0
98.987	48.0	105.0
100.023	48.0	265.0
101.059	48.0	159.0
102.093	48.0	71.0
103.123	48.0	64.0
104.153	48.0	155.0
105.185	48.0	74.0
106.216	48.0	167.0
107.244	48.0	569.0
108.269	48.0	987.0
109.293	48.0	322.0
110.322	48.0	408.0
111.351	48.0	881.0
112.374	48.0	81.0
113.396	48.0	171.0
114.423	48.0	1161.0
115.451	48.0	248.0
116.474	48.0	61.0
117.496	48.0	81.0
118.517	48.0	56.0
119.54	48.0	566.0
120.566	48.0	918.0
121.589	48.0	172.0
122.607	48.0	1127.0
123.626	48.0	496.0
124.653	48.0	48.0
125.681	48.0	37.0
126.7	48.0	80.0
127.717	48.0	244.0
128.737	48.0	687.0
129.763	48.0	209.0
130.789	48.0	35.0
131.806	48.0	61.0
132.825	48.0	68.0
133.85	48.0	194.0
134.88	48.0	1309.0
135.904	48.0	591.0
136.921	48.0	74.0
137.944	48.0	736.0
138.973	48.0	193.0
140.002	48.0	68.0
141.023	48.0	382.0
142.04	48.0	889.0
143.062	48.0	525.0
144.087	48.0	752.0
145.109	48.0	239.0
146.125	48.0	57.0
147.137	48.0	191.0
148.149	48.0	116.0
149.165	48.0	72.0
150.178	48.0	63.0
151.144	48.0	100.0
152.017	48.0	87.0
152.767	48.0	81.0
153.381	48.0	45.0
153.873	48.0	45.0
154.254	48.0	116.0
154.544	48.0	187.0
154.768	48.0	286.0
154.939	48.0	255.0
53.994	49.0	61.0
54.028	49.0	51.0
54.134	49.0	40.0
54.335	49.0	33.0
54.638	49.0	35.0
55.037	49.0	51.0
55.527	49.0	51.0
56.1	49.0	260.0
56.745	49.0	231.0
57.453	49.0	62.0
58.211	49.0	51.0
59.017	49.0	44.0
59.87	49.0	43.0
60.761	49.0	67.0
61.679	49.0	983.0
62.619	49.0	538.0
63.581	49.0	947.0
64.567	49.0	852.0
65.569	49.0	2087.0
66.582	49.0	653.0
67.605	49.0	68.0
68.638	49.0	56.0
69.678	49.0	567.0
70.724	49.0	792.0
71.772	49.0	67.0
72.82	49.0	88.0
73.871	49.0	157.0
74.928	49.0	97.0
75.985	49.0	1055.0
77.037	49.0	129.0
78.091	49.0	46.0
79.15	49.0	216.0
80.203	49.0	65.0
81.252	49.0	803.0
82.304	49.0	306.0
83.357	49.0	50.0
84.409	49.0	290.0
85.459	49.0	1183.0
86.504	49.0	2332.0
87.546	49.0	998.0
88.588	49.0	253.0
89.633	49.0	58.0
90.68	49.0	866.0
91.721	49.0	192.0
92.758	49.0	72.0
93.796	49.0	536.0
94.837	49.0	1686.0
95.88	49.0	524.0
96.917	49.0	1826.0
97.948	49.0	974.0
98.982	49.0	287.0
100.02	49.0	137.0
101.057	49.0	71.0
102.09	49.0	322.0
103.119	49.0	711.0
104.148	49.0	312.0
105.18	49.0	60.0
106.21	49.0	54.0
107.239	49.0	641.0
108.265	49.0	835.0
109.293	49.0	149.0
110.323	49.0	43.0
111.348	49.0	584.0
112.372	49.0	798.0
113.396	49.0	1024.0
114.422	49.0	990.0
115.448	49.0	72.0
116.472	49.0	329.0
117.492	49.0	442.0
118.514	49.0	113.0
119.54	49.0	497.0
120.565	49.0	489.0
121.585	49.0	1024.0
122.605	49.0	1260.0
123.627	49.0	1135.0
124.655	49.0	70.0
125.68	49.0	82.0
126.697	49.0	63.0
127.714	49.0	228.0
128.736	49.0	791.0
129.762	49.0	440.0
130.786	49.0	65.0
131.804	49.0	351.0
132.825	49.0	233.0
133.853	49.0	42.0
134.879	49.0	58.0
135.899	49.0	50.0
136.919	49.0	661.0
137.946	49.0	698.0
138.975	49.0	286.0
139.997	49.0	58.0
141.015	49.0	58.0
142.04	49.0	661.0
143.066	49.0	881.0
144.085	49.0	75.0
145.101	49.0	66.0
146.115	49.0	105.0
147.134	49.0	832.0
148.156	49.0	1028.0
149.168	49.0	799.0
150.169	49.0	63.0
151.133	49.0	76.0
152.016	49.0	73.0
152.773	49.0	66.0
153.381	49.0	59.0
153.865	49.0	353.0
154.25	49.0	1187.0
154.55	49.0	1638.0
154.775	49.0	1294.0
154.936	49.0	999.0
53.999	50.0	262.0
54.034	50.0	282.0
54.135	50.0	365.0
54.332	50.0	394.0
54.639	50.0	590.0
55.042	50.0	1557.0
55.531	50.0	770.0
56.099	50.0	79.0
56.741	50.0	52.0
57.45	50.0	30.0
58.213	50.0	153.0
59.022	50.0	2154.0
59.872	50.0	901.0
60.757	50.0	79.0
61.676	50.0	291.0
62.619	50.0	544.0
63.583	50.0	361.0
64.566	50.0	670.0
65.566	50.0	170.0
66.583	50.0	268.0
67.609	50.0	48.0
68.64	50.0	81.0
69.678	50.0	1000.0
70.725	50.0	393.0
71.776	50.0	43.0
72.825	50.0	987.0
73.875	50.0	588.0
74.928	50.0	117.0
75.984	50.0	170.0
77.042	50.0	45.0
78.098	50.0	61.0
79.148	50.0	41.0
80.2	50.0	37.0
81.256	50.0	228.0
82.312	50.0	560.0
83.36	50.0	400.0
84.406	50.0	1650.0
85.457	50.0	2912.0
86.509	50.0	3901.0
87.553	50.0	3482.0
88.592	50.0	463.0
89.638	50.0	197.0
90.686	50.0	59.0
91.725	50.0	52.0
92.762	50.0	47.0
93.803	50.0	326.0
94.846	50.0	780.0
95.885	50.0	52.0
96.918	50.0	58.0
97.952	50.0	307.0
98.992	50.0	1011.0
100.03	50.0	55.0
101.059	50.0	262.0
102.089	50.0	436.0
103.123	50.0	65.0
104.157	50.0	84.0
105.185	50.0	66.0
106.209	50.0	45.0
107.238	50.0	702.0
108.272	50.0	1185.0
109.301	50.0	742.0
110.322	50.0	122.0
111.345	50.0	497.0
112.374	50.0	1305.0
113.403	50.0	710.0
114.428	50.0	493.0
115.448	50.0	227.0
116.472	50.0	96.0
117.5	50.0	1351.0
118.524	50.0	1148.0
119.543	50.0	1140.0
120.562	50.0	520.0
121.589	50.0	845.0
122.616	50.0	1185.0
123.637	50.0	410.0
124.657	50.0	55.0
125.675	50.0	382.0
126.696	50.0	101.0
127.721	50.0	473.0
128.742	50.0	47.0
129.759	50.0	72.0
130.783	50.0	90.0
131.81	50.0	82.0
132.833	50.0	77.0
133.852	50.0	86.0
134.874	50.0	60.0
135.902	50.0	230.0
136.929	50.0	1325.0
137.952	50.0	1785.0
138.971	50.0	537.0
139.994	50.0	94.0
141.023	50.0	53.0
142.048	50.0	515.0
143.065	50.0	631.0
144.082	50.0	84.0
145.104	50.0	90.0
146.126	50.0	48.0
147.142	50.0	52.0
148.153	50.0	604.0
149.167	50.0	475.0
150.177	50.0	80.0
151.144	50.0	77.0
152.02	50.0	84.0
152.768	50.0	86.0
153.383	50.0	60.0
153.875	50.0	35.0
154.255	50.0	53.0
154.546	50.0	128.0
154.771	50.0	252.0
154.943	50.0	274.0
53.997	51.0	573.0
54.029	51.0	615.0
54.135	51.0	707.0
54.337	51.0	754.0
54.641	51.0	720.0
55.038	51.0	843.0
55.526	51.0	216.0
56.1	51.0	62.0
56.747	51.0	94.0
57.451	51.0	394.0
58.208	51.0	88.0
59.02	51.0	366.0
59.874	51.0	316.0
60.761	51.0	67.0
61.673	51.0	891.0
62.612	51.0	200.0
63.582	51.0	49.0
64.57	51.0	37.0
65.567	51.0	154.0
66.579	51.0	878.0
67.607	51.0	205.0
68.644	51.0	60.0
69.684	51.0	87.0
70.725	51.0	56.0
71.771	51.0	391.0
72.824	51.0	399.0
73.88	51.0	42.0
74.931	51.0	583.0
75.982	51.0	748.0
77.037	51.0	47.0
78.098	51.0	71.0
79.154	51.0	51.0
80.203	51.0	277.0
81.253	51.0	165.0
82.309	51.0	423.0
83.364	51.0	174.0
84.411	51.0	117.0
85.456	51.0	213.0
86.507	51.0	1671.0
87.556	51.0	1570.0
88.599	51.0	992.0
89.637	51.0	548.0
90.681	51.0	297.0
91.727	51.0	571.0
92.767	51.0	205.0
93.803	51.0	621.0
94.844	51.0	535.0
95.885	51.0	56.0
96.921	51.0	780.0
97.952	51.0	1420.0
98.988	51.0	218.0
100.027	51.0	225.0
101.061	51.0	852.0
102.09	51.0	1346.0
103.119	51.0	264.0
104.153	51.0	81.0
105.187	51.0	56.0
106.214	51.0	1278.0
107.239	51.0	1095.0
108.266	51.0	1868.0
109.295	51.0	373.0
110.324	51.0	44.0
111.351	51.0	333.0
112.374	51.0	851.0
113.397	51.0	147.0
114.427	51.0	78.0
115.454	51.0	70.0
116.476	51.0	122.0
117.497	51.0	527.0
118.516	51.0	603.0
119.54	51.0	45.0
120.569	51.0	42.0
121.593	51.0	231.0
122.612	51.0	834.0
123.632	51.0	718.0
124.657	51.0	461.0
125.683	51.0	525.0
126.703	51.0	75.0
127.72	51.0	45.0
128.74	51.0	72.0
129.764	51.0	104.0
130.791	51.0	101.0
131.811	51.0	83.0
132.829	51.0	103.0
133.852	51.0	88.0
134.882	51.0	76.0
135.908	51.0	51.0
136.926	51.0	798.0
137.946	51.0	1191.0
138.972	51.0	298.0
140.002	51.0	52.0
141.026	51.0	69.0
142.043	51.0	55.0
143.062	51.0	50.0
144.083	51.0	55.0
145.107	51.0	76.0
146.127	51.0	553.0
147.138	51.0	1072.0
148.152	51.0	718.0
149.17	51.0	1399.0
150.18	51.0	360.0
151.143	51.0	65.0
152.019	51.0	64.0
152.77	51.0	63.0
153.385	51.0	42.0
153.875	51.0	64.0
154.254	51.0	536.0
154.545	51.0	1772.0
154.771	51.0	1953.0
154.944	51.0	1784.0
53.992	52.0	13.0
54.028	52.0	17.0
54.134	52.0	14.0
54.334	52.0	72.0
54.639	52.0	394.0
55.037	52.0	1133.0
55.526	52.0	1576.0
56.099	52.0	262.0
56.745	52.0	890.0
57.452	52.0	1269.0
58.209	52.0	191.0
59.017	52.0	55.0
59.871	52.0	62.0
60.759	52.0	76.0
61.671	52.0	46.0
62.609	52.0	32.0
63.577	52.0	324.0
64.564	52.0	111.0
65.562	52.0	302.0
66.575	52.0	1038.0
67.603	52.0	1184.0
68.637	52.0	927.0
69.673	52.0	117.0
70.714	52.0	1499.0
71.765	52.0	701.0
72.818	52.0	95.0
73.87	52.0	75.0
74.921	52.0	60.0
75.974	52.0	50.0
77.032	52.0	58.0
78.09	52.0	54.0
79.142	52.0	71.0
80.193	52.0	48.0
81.246	52.0	41.0
82.303	52.0	255.0
83.357	52.0	61.0
84.402	52.0	61.0
85.447	52.0	790.0
86.499	52.0	1258.0
87.549	52.0	1297.0
88.593	52.0	616.0
89.631	52.0	71.0
90.674	52.0	739.0
91.721	52.0	2728.0
92.759	52.0	911.0
93.796	52.0	62.0
94.835	52.0	61.0
95.875	52.0	599.0
96.915	52.0	292.0
97.949	52.0	282.0
98.981	52.0	447.0
100.014	52.0	340.0
101.048	52.0	111.0
102.085	52.0	744.0
103.117	52.0	293.0
104.145	52.0	68.0
105.174	52.0	55.0
106.206	52.0	996.0
107.237	52.0	1034.0
108.262	52.0	998.0
109.288	52.0	364.0
110.318	52.0	51.0
111.347	52.0	417.0
112.37	52.0	794.0
113.392	52.0	73.0
114.418	52.0	59.0
115.447	52.0	193.0
116.475	52.0	296.0
117.495	52.0	657.0
118.513	52.0	587.0
119.536	52.0	239.0
120.563	52.0	68.0
121.587	52.0	567.0
122.605	52.0	593.0
123.625	52.0	941.0
124.652	52.0	682.0
125.676	52.0	1639.0
126.692	52.0	297.0
127.711	52.0	116.0
128.735	52.0	64.0
129.762	52.0	76.0
130.782	52.0	65.0
131.801	52.0	92.0
132.828	52.0	94.0
133.855	52.0	74.0
134.878	52.0	71.0
135.897	52.0	60.0
136.92	52.0	68.0
137.949	52.0	441.0
138.975	52.0	103.0
139.996	52.0	679.0
141.014	52.0	879.0
142.035	52.0	225.0
143.062	52.0	1349.0
144.083	52.0	1450.0
145.1	52.0	77.0
146.115	52.0	145.0
147.134	52.0	1562.0
148.155	52.0	525.0
149.168	52.0	168.0
150.167	52.0	51.0
151.135	52.0	61.0
152.018	52.0	85.0
152.767	52.0	72.0
153.377	52.0	81.0
153.869	52.0	53.0
154.256	52.0	30.0
154.548	52.0	54.0
154.767	52.0	98.0
154.935	52.0	217.0
53.994	53.0	9.0
54.032	53.0	21.0
54.134	53.0	22.0
54.33	53.0	18.0
54.635	53.0	30.0
55.039	53.0	97.0
55.53	53.0	70.0
56.097	53.0	64.0
56.742	53.0	133.0
57.452	53.0	455.0
58.212	53.0	262.0
59.019	53.0	40.0
59.868	53.0	39.0
60.756	53.0	45.0
61.675	53.0	37.0
62.615	53.0	52.0
63.576	53.0	96.0
64.56	53.0	58.0
65.563	53.0	39.0
66.577	53.0	92.0
67.599	53.0	293.0
68.631	53.0	149.0
69.672	53.0	46.0
70.719	53.0	304.0
71.767	53.0	419.0
72.814	53.0	2083.0
73.865	53.0	8626.0
74.921	53.0	3170.0
75.979	53.0	5098.0
77.035	53.0	149.0
78.088	53.0	62.0
79.14	53.0	62.0
80.194	53.0	54.0
81.251	53.0	77.0
82.304	53.0	74.0
83.352	53.0	95.0
84.399	53.0	58.0
85.449	53.0	61.0
86.501	53.0	358.0
87.549	53.0	544.0
88.591	53.0	116.0
89.632	53.0	1108.0
90.673	53.0	413.0
91.718	53.0	1622.0
92.76	53.0	531.0
93.799	53.0	219.0
94.834	53.0	73.0
95.872	53.0	87.0
96.912	53.0	200.0
97.949	53.0	1222.0
98.984	53.0	863.0
100.015	53.0	88.0
101.048	53.0	55.0
102.085	53.0	191.0
103.117	53.0	125.0
104.146	53.0	57.0
105.176	53.0	70.0
106.208	53.0	59.0
107.239	53.0	268.0
108.265	53.0	483.0
109.289	53.0	441.0
110.317	53.0	46.0
111.347	53.0	62.0
112.371	53.0	86.0
113.392	53.0	45.0
114.418	53.0	321.0
115.446	53.0	730.0
116.471	53.0	1641.0
117.491	53.0	713.0
118.512	53.0	181.0
119.538	53.0	360.0
120.565	53.0	744.0
121.587	53.0	66.0
122.605	53.0	37.0
123.627	53.0	528.0
124.654	53.0	1071.0
125.678	53.0	977.0
126.697	53.0	611.0
127.715	53.0	1370.0
128.737	53.0	116.0
129.764	53.0	46.0
130.785	53.0	43.0
131.804	53.0	56.0
132.825	53.0	63.0
133.85	53.0	333.0
134.877	53.0	210.0
135.9	53.0	57.0
136.919	53.0	64.0
137.945	53.0	66.0
138.974	53.0	65.0
139.996	53.0	99.0
141.014	53.0	687.0
142.034	53.0	407.0
143.058	53.0	301.0
144.083	53.0	829.0
145.103	53.0	346.0
146.118	53.0	664.0
147.131	53.0	1050.0
148.15	53.0	1697.0
149.169	53.0	399.0
150.175	53.0	84.0
151.136	53.0	71.0
152.011	53.0	91.0
152.77	53.0	63.0
153.386	53.0	50.0
153.87	53.0	40.0
154.248	53.0	38.0
154.544	53.0	29.0
154.772	53.0	53.0
154.936	53.0	104.0
53.996	54.0	22.0
54.032	54.0	15.0
54.133	54.0	23.0
54.329	54.0	39.0
54.635	54.0	34.0
55.039	54.0	28.0
55.531	54.0	31.0
56.098	54.0	31.0
56.74	54.0	137.0
57.449	54.0	996.0
58.211	54.0	701.0
59.019	54.0	81.0
59.868	54.0	73.0
60.754	54.0	131.0
61.671	54.0	54.0
62.613	54.0	51.0
63.578	54.0	54.0
64.561	54.0	777.0
65.559	54.0	645.0
66.575	54.0	863.0
67.603	54.0	1374.0
68.635	54.0	206.0
69.672	54.0	33.0
70.715	54.0	148.0
71.764	54.0	566.0
72.816	54.0	10120.0
73.867	54.0	12356.0
74.92	54.0	750.0
75.975	54.0	145.0
77.032	54.0	126.0
78.089	54.0	91.0
79.141	54.0	368.0
80.193	54.0	845.0
81.249	54.0	209.0
82.304	54.0	128.0
83.352	54.0	79.0
84.398	54.0	67.0
85.45	54.0	156.0
86.502	54.0	37.0
87.548	54.0	50.0
88.59	54.0	43.0
89.633	54.0	32.0
90.68	54.0	568.0
91.724	54.0	1095.0
92.761	54.0	270.0
93.796	54.0	760.0
94.834	54.0	129.0
95.875	54.0	569.0
96.916	54.0	1495.0
97.949	54.0	280.0
98.98	54.0	53.0
100.014	54.0	51.0
101.051	54.0	71.0
102.087	54.0	408.0
103.119	54.0	871.0
104.147	54.0	61.0
105.175	54.0	94.0
106.205	54.0	88.0
107.236	54.0	39.0
108.266	54.0	54.0
109.289	54.0	86.0
110.313	54.0	45.0
111.342	54.0	881.0
112.372	54.0	261.0
113.4	54.0	93.0
114.422	54.0	1197.0
115.443	54.0	1114.0
116.468	54.0	255.0
117.495	54.0	50.0
118.52	54.0	69.0
119.54	54.0	755.0
120.56	54.0	1712.0
121.583	54.0	359.0
122.609	54.0	76.0
123.634	54.0	244.0
124.655	54.0	1359.0
125.673	54.0	161.0
126.692	54.0	73.0
127.716	54.0	55.0
128.74	54.0	50.0
129.763	54.0	1343.0
130.785	54.0	1348.0
131.804	54.0	307.0
132.823	54.0	52.0
133.849	54.0	751.0
134.879	54.0	902.0
135.903	54.0	149.0
136.921	54.0	869.0
137.944	54.0	857.0
138.973	54.0	1069.0
140.0	54.0	260.0
141.019	54.0	83.0
142.035	54.0	73.0
143.057	54.0	48.0
144.082	54.0	166.0
145.106	54.0	1282.0
146.124	54.0	602.0
147.133	54.0	462.0
148.145	54.0	1569.0
149.164	54.0	1528.0
150.175	54.0	125.0
151.14	54.0	60.0
152.013	54.0	60.0
152.765	54.0	47.0
153.379	54.0	161.0
153.87	54.0	408.0
154.253	54.0	169.0
154.545	54.0	86.0
154.765	54.0	54.0
154.933	54.0	23.0
53.997	55.0	16.0
54.034	55.0	14.0
54.136	55.0	9.0
54.332	55.0	11.0
54.637	55.0	18.0
55.041	55.0	30.0
55.531	55.0	237.0
56.098	55.0	796.0
56.743	55.0	818.0
57.453	55.0	112.0
58.212	55.0	48.0
59.019	55.0	40.0
59.869	55.0	45.0
60.759	55.0	47.0
61.675	55.0	50.0
62.612	55.0	29.0
63.578	55.0	37.0
64.567	55.0	318.0
65.568	55.0	795.0
66.58	55.0	316.0
67.602	55.0	319.0
68.639	55.0	202.0
69.681	55.0	48.0
70.722	55.0	49.0
71.768	55.0	1926.0
72.823	55.0	1381.0
73.879	55.0	960.0
74.93	55.0	344.0
75.982	55.0	63.0
77.041	55.0	70.0
78.099	55.0	169.0
79.15	55.0	553.0
80.2	55.0	237.0
81.256	55.0	165.0
82.312	55.0	162.0
83.36	55.0	89.0
84.406	55.0	69.0
85.458	55.0	665.0
86.509	55.0	128.0
87.555	55.0	55.0
88.596	55.0	41.0
89.639	55.0	237.0
90.685	55.0	164.0
91.731	55.0	237.0
92.77	55.0	262.0
93.804	55.0	982.0
94.843	55.0	224.0
95.885	55.0	307.0
96.922	55.0	1842.0
97.953	55.0	1009.0
98.987	55.0	79.0
100.023	55.0	695.0
101.06	55.0	234.0
102.094	55.0	455.0
103.122	55.0	1020.0
104.151	55.0	291.0
105.184	55.0	94.0
106.215	55.0	97.0
107.244	55.0	80.0
108.269	55.0	74.0
109.296	55.0	72.0
110.327	55.0	61.0
111.356	55.0	49.0
112.38	55.0	59.0
113.401	55.0	59.0
114.423	55.0	32.0
115.45	55.0	637.0
116.48	55.0	280.0
117.506	55.0	76.0
118.524	55.0	75.0
119.542	55.0	52.0
120.568	55.0	131.0
121.597	55.0	958.0
122.619	55.0	713.0
123.636	55.0	43.0
124.656	55.0	202.0
125.679	55.0	991.0
126.704	55.0	211.0
127.728	55.0	61.0
128.746	55.0	49.0
129.765	55.0	625.0
130.789	55.0	1160.0
131.814	55.0	299.0
132.838	55.0	80.0
133.858	55.0	1295.0
134.879	55.0	1348.0
135.903	55.0	147.0
136.928	55.0	696.0
137.956	55.0	402.0
138.979	55.0	588.0
139.999	55.0	1171.0
141.021	55.0	186.0
142.045	55.0	54.0
143.067	55.0	53.0
144.084	55.0	71.0
145.102	55.0	131.0
146.123	55.0	57.0
147.142	55.0	63.0
148.158	55.0	814.0
149.168	55.0	984.0
150.173	55.0	87.0
151.144	55.0	104.0
152.026	55.0	860.0
152.777	55.0	822.0
153.383	55.0	350.0
153.872	55.0	334.0
154.261	55.0	95.0
154.555	55.0	65.0
154.771	55.0	45.0
154.935	55.0	34.0
53.993	56.0	400.0
54.027	56.0	355.0
54.131	56.0	450.0
54.333	56.0	498.0
54.64	56.0	313.0
55.041	56.0	68.0
55.529	56.0	94.0
56.097	56.0	347.0
56.741	56.0	271.0
57.449	56.0	709.0
58.21	56.0	679.0
59.021	56.0	45.0
59.87	56.0	47.0
60.754	56.0	35.0
61.669	56.0	27.0
62.61	56.0	28.0
63.578	56.0	33.0
64.561	56.0	144.0
65.558	56.0	756.0
66.572	56.0	956.0
67.599	56.0	1279.0
68.634	56.0	1302.0
69.674	56.0	204.0
70.715	56.0	339.0
71.76	56.0	547.0
72.812	56.0	1192.0
73.869	56.0	774.0
74.926	56.0	119.0
75.975	56.0	84.0
77.028	56.0	166.0
78.085	56.0	80.0
79.14	56.0	89.0
80.197	56.0	92.0
81.251	56.0	92.0
82.303	56.0	569.0
83.351	56.0	178.0
84.399	56.0	60.0
85.451	56.0	818.0
86.503	56.0	225.0
87.548	56.0	60.0
88.59	56.0	977.0
89.631	56.0	1439.0
90.675	56.0	818.0
91.722	56.0	962.0
92.762	56.0	505.0
93.797	56.0	110.0
94.834	56.0	43.0
95.874	56.0	127.0
96.915	56.0	1355.0
97.951	56.0	1003.0
98.982	56.0	70.0
100.014	56.0	101.0
101.049	56.0	59.0
102.085	56.0	59.0
103.12	56.0	43.0
104.15	56.0	69.0
105.177	56.0	57.0
106.204	56.0	61.0
107.235	56.0	461.0
108.268	56.0	216.0
109.296	56.0	56.0
110.319	56.0	659.0
111.342	56.0	1457.0
112.368	56.0	180.0
113.399	56.0	379.0
114.425	56.0	278.0
115.445	56.0	488.0
116.467	56.0	1522.0
117.494	56.0	772.0
118.521	56.0	72.0
119.542	56.0	63.0
120.562	56.0	64.0
121.582	56.0	82.0
122.606	56.0	49.0
123.631	56.0	72.0
124.657	56.0	47.0
125.679	56.0	1100.0
126.696	56.0	1523.0
127.714	56.0	366.0
128.738	56.0	1761.0
129.764	56.0	353.0
130.788	56.0	65.0
131.804	56.0	288.0
132.824	56.0	546.0
133.851	56.0	814.0
134.88	56.0	1084.0
135.905	56.0	134.0
136.923	56.0	313.0
137.944	56.0	180.0
138.971	56.0	702.0
139.999	56.0	536.0
141.023	56.0	125.0
142.04	56.0	118.0
143.057	56.0	308.0
144.081	56.0	136.0
145.105	56.0	61.0
146.124	56.0	598.0
147.137	56.0	561.0
148.149	56.0	81.0
149.164	56.0	81.0
150.174	56.0	69.0
151.142	56.0	66.0
152.016	56.0	479.0
152.766	56.0	890.0
153.378	56.0	99.0
153.869	56.0	151.0
154.256	56.0	973.0
154.55	56.0	1735.0
154.767	56.0	1734.0
154.931	56.0	1830.0
53.993	57.0	1362.0
54.028	57.0	1431.0
54.135	57.0	1507.0
54.334	57.0	1466.0
54.637	57.0	1070.0
55.037	57.0	736.0
55.528	57.0	1203.0
56.1	57.0	843.0
56.743	57.0	54.0
57.447	57.0	156.0
58.207	57.0	613.0
59.018	57.0	265.0
59.871	57.0	52.0
60.756	57.0	38.0
61.669	57.0	363.0
62.61	57.0	802.0
63.578	57.0	82.0
64.562	57.0	36.0
65.558	57.0	30.0
66.572	57.0	203.0
67.6	57.0	531.0
68.635	57.0	592.0
69.673	57.0	329.0
70.714	57.0	293.0
71.762	57.0	655.0
72.816	57.0	1620.0
73.871	57.0	1536.0
74.923	57.0	166.0
75.972	57.0	486.0
77.027	57.0	1024.0
78.087	57.0	675.0
79.144	57.0	242.0
80.195	57.0	281.0
81.245	57.0	608.0
82.297	57.0	529.0
83.352	57.0	547.0
84.403	57.0	908.0
85.449	57.0	60.0
86.495	57.0	41.0
87.544	57.0	27.0
88.593	57.0	305.0
89.638	57.0	796.0
90.68	57.0	1024.0
91.72	57.0	450.0
92.761	57.0	558.0
93.803	57.0	95.0
94.841	57.0	227.0
95.875	57.0	794.0
96.911	57.0	267.0
97.948	57.0	64.0
98.987	57.0	70.0
100.021	57.0	453.0
101.051	57.0	647.0
102.082	57.0	56.0
103.116	57.0	215.0
104.149	57.0	182.0
105.178	57.0	152.0
106.202	57.0	63.0
107.232	57.0	414.0
108.266	57.0	128.0
109.294	57.0	55.0
110.316	57.0	635.0
111.341	57.0	548.0
112.374	57.0	136.0
113.4	57.0	109.0
114.419	57.0	83.0
115.442	57.0	39.0
116.472	57.0	107.0
117.499	57.0	49.0
118.521	57.0	125.0
119.538	57.0	117.0
120.559	57.0	71.0
121.586	57.0	67.0
122.614	57.0	78.0
123.636	57.0	66.0
124.653	57.0	55.0
125.673	57.0	61.0
126.696	57.0	85.0
127.721	57.0	74.0
128.743	57.0	254.0
129.761	57.0	63.0
130.781	57.0	62.0
131.807	57.0	589.0
132.834	57.0	1087.0
133.856	57.0	852.0
134.875	57.0	325.0
135.898	57.0	269.0
136.925	57.0	160.0
137.954	57.0	1311.0
138.977	57.0	570.0
139.994	57.0	1592.0
141.015	57.0	1005.0
142.04	57.0	923.0
143.064	57.0	74.0
144.084	57.0	69.0
145.1	57.0	603.0
146.116	57.0	1792.0
147.135	57.0	3286.0
148.155	57.0	408.0
149.165	57.0	1003.0
150.168	57.0	213.0
151.139	57.0	239.0
152.021	57.0	302.0
152.77	57.0	83.0
153.378	57.0	87.0
153.87	57.0	591.0
154.256	57.0	979.0
154.552	57.0	1440.0
154.77	57.0	936.0
154.929	57.0	503.0
53.996	58.0	1605.0
54.032	58.0	1608.0
54.133	58.0	1997.0
54.329	58.0	2400.0
54.634	58.0	1166.0
55.038	58.0	395.0
55.529	58.0	309.0
56.099	58.0	105.0
56.74	58.0	53.0
57.445	58.0	280.0
58.207	58.0	597.0
59.02	58.0	455.0
59.87	58.0	1167.0
60.754	58.0	1253.0
61.667	58.0	1056.0
62.61	58.0	942.0
63.576	58.0	616.0
64.558	58.0	47.0
65.555	58.0	31.0
66.569	58.0	84.0
67.598	58.0	687.0
68.634	58.0	1373.0
69.672	58.0	867.0
70.713	58.0	120.0
71.762	58.0	961.0
72.815	58.0	1327.0
73.869	58.0	319.0
74.922	58.0	54.0
75.972	58.0	851.0
77.029	58.0	2660.0
78.088	58.0	1745.0
79.143	58.0	608.0
80.193	58.0	462.0
81.244	58.0	437.0
82.3	58.0	55.0
83.354	58.0	267.0
84.402	58.0	815.0
85.448	58.0	59.0
86.498	58.0	261.0
87.547	58.0	476.0
88.594	58.0	58.0
89.636	58.0	227.0
90.677	58.0	234.0
91.72	58.0	239.0
92.763	58.0	1224.0
93.803	58.0	551.0
94.84	58.0	52.0
95.874	58.0	94.0
96.912	58.0	49.0
97.951	58.0	76.0
98.983	58.0	414.0
100.014	58.0	365.0
101.047	58.0	197.0
102.085	58.0	732.0
103.119	58.0	4322.0
104.148	58.0	1451.0
105.175	58.0	1521.0
106.205	58.0	1051.0
107.238	58.0	259.0
108.268	58.0	65.0
109.29	58.0	76.0
110.315	58.0	113.0
111.346	58.0	187.0
112.375	58.0	81.0
113.398	58.0	322.0
114.418	58.0	169.0
115.444	58.0	51.0
116.472	58.0	71.0
117.498	58.0	150.0
118.517	58.0	531.0
119.536	58.0	291.0
120.563	58.0	50.0
121.591	58.0	34.0
122.61	58.0	68.0
123.627	58.0	56.0
124.653	58.0	635.0
125.679	58.0	193.0
126.7	58.0	32.0
127.717	58.0	148.0
128.737	58.0	84.0
129.763	58.0	132.0
130.788	58.0	668.0
131.807	58.0	831.0
132.826	58.0	289.0
133.852	58.0	66.0
134.882	58.0	89.0
135.907	58.0	65.0
136.927	58.0	144.0
137.947	58.0	670.0
138.97	58.0	495.0
139.998	58.0	536.0
141.021	58.0	857.0
142.04	58.0	1088.0
143.058	58.0	566.0
144.08	58.0	107.0
145.105	58.0	392.0
146.122	58.0	748.0
147.131	58.0	1452.0
148.147	58.0	654.0
149.167	58.0	1401.0
150.177	58.0	318.0
151.141	58.0	1074.0
152.014	58.0	330.0
152.766	58.0	66.0
153.382	58.0	99.0
153.873	58.0	416.0
154.252	58.0	513.0
154.542	58.0	511.0
154.768	58.0	358.0
154.94	58.0	215.0
53.997	59.0	946.0
54.03	59.0	862.0
54.133	59.0	679.0
54.334	59.0	539.0
54.64	59.0	1131.0
55.039	59.0	887.0
55.526	59.0	154.0
56.097	59.0	82.0
56.745	59.0	72.0
57.453	59.0	314.0
58.209	59.0	497.0
59.016	59.0	48.0
59.87	59.0	150.0
60.76	59.0	283.0
61.674	59.0	168.0
62.611	59.0	79.0
63.574	59.0	74.0
64.562	59.0	1447.0
65.564	59.0	575.0
66.575	59.0	686.0
67.597	59.0	146.0
68.634	59.0	63.0
69.677	59.0	110.0
70.722	59.0	1177.0
71.765	59.0	919.0
72.814	59.0	878.0
73.87	59.0	296.0
74.927	59.0	1239.0
75.982	59.0	944.0
77.035	59.0	1901.0
78.088	59.0	1178.0
79.144	59.0	611.0
80.199	59.0	89.0
81.254	59.0	67.0
82.304	59.0	101.0
83.352	59.0	67.0
84.405	59.0	58.0
85.456	59.0	48.0
86.502	59.0	619.0
87.548	59.0	810.0
88.594	59.0	291.0
89.64	59.0	43.0
90.682	59.0	38.0
91.723	59.0	83.0
92.766	59.0	272.0
93.807	59.0	73.0
94.843	59.0	389.0
95.88	59.0	103.0
96.919	59.0	78.0
97.954	59.0	81.0
98.984	59.0	76.0
100.017	59.0	104.0
101.056	59.0	79.0
102.089	59.0	1831.0
103.118	59.0	2917.0
104.148	59.0	4167.0
105.18	59.0	505.0
106.213	59.0	298.0
107.242	59.0	76.0
108.267	59.0	77.0
109.294	59.0	69.0
110.326	59.0	75.0
111.352	59.0	81.0
112.375	59.0	147.0
113.401	59.0	106.0
114.429	59.0	654.0
115.453	59.0	67.0
116.473	59.0	829.0
117.495	59.0	1272.0
118.521	59.0	833.0
119.547	59.0	791.0
120.57	59.0	705.0
121.589	59.0	1120.0
122.611	59.0	750.0
123.636	59.0	322.0
124.661	59.0	1457.0
125.681	59.0	650.0
126.699	59.0	273.0
127.723	59.0	1049.0
128.747	59.0	733.0
129.769	59.0	1136.0
130.788	59.0	1615.0
131.806	59.0	1647.0
132.83	59.0	930.0
133.861	59.0	138.0
134.886	59.0	86.0
135.905	59.0	90.0
136.925	59.0	392.0
137.953	59.0	55.0
138.98	59.0	795.0
139.997	59.0	1172.0
141.016	59.0	84.0
142.042	59.0	480.0
143.068	59.0	648.0
144.087	59.0	800.0
145.101	59.0	622.0
146.119	59.0	549.0
147.14	59.0	886.0
148.158	59.0	2226.0
149.168	59.0	156.0
150.171	59.0	72.0
151.139	59.0	51.0
152.024	59.0	86.0
152.778	59.0	149.0
153.383	59.0	101.0
153.867	59.0	44.0
154.255	59.0	133.0
154.555	59.0	483.0
154.773	59.0	935.0
154.932	59.0	1265.0
53.993	60.0	41.0
54.029	60.0	28.0
54.136	60.0	23.0
54.335	60.0	40.0
54.638	60.0	148.0
55.036	60.0	432.0
55.527	60.0	1350.0
56.1	60.0	2093.0
56.744	60.0	961.0
57.449	60.0	110.0
58.207	60.0	654.0
59.018	60.0	494.0
59.87	60.0	63.0
60.754	60.0	144.0
61.67	60.0	2039.0
62.614	60.0	894.0
63.579	60.0	340.0
64.563	60.0	376.0
65.559	60.0	569.0
66.571	60.0	629.0
67.601	60.0	392.0
68.636	60.0	113.0
69.673	60.0	43.0
70.715	60.0	203.0
71.764	60.0	75.0
72.819	60.0	373.0
73.873	60.0	850.0
74.925	60.0	1253.0
75.977	60.0	459.0
77.032	60.0	364.0
78.091	60.0	874.0
79.148	60.0	332.0
80.198	60.0	214.0
81.249	60.0	177.0
82.303	60.0	81.0
83.357	60.0	65.0
84.406	60.0	52.0
85.452	60.0	50.0
86.499	60.0	70.0
87.55	60.0	812.0
88.599	60.0	175.0
89.642	60.0	153.0
90.68	60.0	166.0
91.723	60.0	68.0
92.768	60.0	56.0
93.808	60.0	64.0
94.843	60.0	1251.0
95.878	60.0	555.0
96.916	60.0	88.0
97.955	60.0	67.0
98.992	60.0	787.0
100.023	60.0	1545.0
101.053	60.0	560.0
102.087	60.0	465.0
103.123	60.0	138.0
104.153	60.0	320.0
105.179	60.0	441.0
106.208	60.0	848.0
107.243	60.0	60.0
108.274	60.0	39.0
109.299	60.0	56.0
110.32	60.0	85.0
111.348	60.0	59.0
112.379	60.0	152.0
113.402	60.0	72.0
114.422	60.0	818.0
115.447	60.0	79.0
116.476	60.0	167.0
117.502	60.0	1077.0
118.522	60.0	566.0
119.542	60.0	957.0
120.568	60.0	309.0
121.596	60.0	45.0
122.618	60.0	71.0
123.634	60.0	58.0
124.654	60.0	68.0
125.679	60.0	52.0
126.704	60.0	234.0
127.728	60.0	1096.0
128.745	60.0	831.0
129.762	60.0	2155.0
130.787	60.0	349.0
131.814	60.0	660.0
132.835	60.0	1968.0
133.853	60.0	524.0
134.879	60.0	76.0
135.907	60.0	105.0
136.932	60.0	1431.0
137.951	60.0	499.0
138.974	60.0	203.0
140.0	60.0	168.0
141.026	60.0	256.0
142.046	60.0	56.0
143.063	60.0	82.0
144.082	60.0	165.0
145.103	60.0	966.0
146.126	60.0	735.0
147.14	60.0	521.0
148.15	60.0	226.0
149.166	60.0	61.0
150.177	60.0	73.0
151.145	60.0	65.0
152.021	60.0	648.0
152.77	60.0	561.0
153.382	60.0	94.0
153.875	60.0	38.0
154.259	60.0	71.0
154.548	60.0	236.0
154.767	60.0	775.0
154.937	60.0	1245.0
53.994	61.0	105.0
54.033	61.0	117.0
54.136	61.0	87.0
54.331	61.0	130.0
54.635	61.0	229.0
55.038	61.0	612.0
55.529	61.0	850.0
56.098	61.0	1146.0
56.741	61.0	714.0
57.448	61.0	115.0
58.209	61.0	462.0
59.02	61.0	698.0
59.869	61.0	779.0
60.753	61.0	532.0
61.67	61.0	620.0
62.614	61.0	428.0
63.579	61.0	156.0
64.562	61.0	340.0
65.559	61.0	116.0
66.573	61.0	163.0
[truncated: 9,000 more rows]
