# Supplementary material for: Multimodal dynamic and unclonable anti-counterfeiting using robust diamond microparticles on heterogeneous substrate
Source: Nat Commun. 2023 May 2;14:2507. doi: 10.1038/s41467-023-38178-1 (PMC10154296; doi:10.1038/s41467-023-38178-1)
Supplement: Supplementary file 3 — Source Data [file 41467_2023_38178_MOESM3_ESM.zip › Source Data/Fig 4/4_2.txt]

53.993	43.1	46.0
54.029	43.1	30.0
54.132	43.1	25.0
54.331	43.1	28.0
54.638	43.1	218.0
55.036	43.1	1286.0
55.526	43.1	1451.0
56.099	43.1	482.0
56.742	43.1	57.0
57.451	43.1	272.0
58.213	43.1	269.0
59.017	43.1	283.0
59.87	43.1	1511.0
60.761	43.1	947.0
61.673	43.1	432.0
62.614	43.1	49.0
63.584	43.1	74.0
64.568	43.1	155.0
65.567	43.1	1060.0
66.583	43.1	193.0
67.607	43.1	154.0
68.638	43.1	547.0
69.68	43.1	79.0
70.722	43.1	48.0
71.765	43.1	40.0
72.817	43.1	34.0
73.872	43.1	437.0
74.921	43.1	256.0
75.977	43.1	807.0
77.033	43.1	1951.0
78.085	43.1	426.0
79.14	43.1	42.0
80.195	43.1	48.0
81.244	43.1	352.0
82.296	43.1	1359.0
83.35	43.1	472.0
84.397	43.1	63.0
85.444	43.1	358.0
86.495	43.1	554.0
87.54	43.1	492.0
88.58	43.1	158.0
89.628	43.1	106.0
90.671	43.1	979.0
91.712	43.1	149.0
92.756	43.1	34.0
93.794	43.1	98.0
94.831	43.1	80.0
95.875	43.1	51.0
96.912	43.1	109.0
97.944	43.1	181.0
98.984	43.1	84.0
100.02	43.1	56.0
101.049	43.1	33.0
102.084	43.1	39.0
103.12	43.1	48.0
104.149	43.1	47.0
105.18	43.1	38.0
106.214	43.1	48.0
107.241	43.1	63.0
108.269	43.1	45.0
109.302	43.1	106.0
110.325	43.1	823.0
111.348	43.1	1219.0
112.381	43.1	854.0
113.408	43.1	348.0
114.429	43.1	1782.0
115.457	43.1	127.0
116.483	43.1	82.0
117.505	43.1	981.0
118.53	43.1	716.0
119.555	43.1	1304.0
120.576	43.1	823.0
121.598	43.1	1105.0
122.623	43.1	454.0
123.643	43.1	744.0
124.661	43.1	787.0
125.688	43.1	1042.0
126.713	43.1	811.0
127.73	43.1	514.0
128.748	43.1	1228.0
129.773	43.1	735.0
130.792	43.1	140.0
131.815	43.1	54.0
132.841	43.1	66.0
133.86	43.1	78.0
134.884	43.1	51.0
135.912	43.1	339.0
136.932	43.1	102.0
137.953	43.1	67.0
138.98	43.1	582.0
140.003	43.1	1991.0
141.022	43.1	151.0
142.045	43.1	75.0
143.068	43.1	55.0
144.087	43.1	57.0
145.11	43.1	347.0
146.128	43.1	612.0
147.139	43.1	945.0
148.159	43.1	432.0
149.176	43.1	190.0
150.179	43.1	54.0
151.147	43.1	121.0
152.034	43.1	747.0
152.788	43.1	112.0
153.401	43.1	35.0
153.897	43.1	69.0
154.278	43.1	79.0
154.57	43.1	59.0
154.796	43.1	31.0
154.961	43.1	24.0
53.995	44.1	26.0
54.03	44.1	34.0
54.131	44.1	24.0
54.331	44.1	22.0
54.639	44.1	25.0
55.036	44.1	29.0
55.525	44.1	37.0
56.098	44.1	43.0
56.741	44.1	48.0
57.446	44.1	218.0
58.207	44.1	306.0
59.012	44.1	1064.0
59.861	44.1	776.0
60.754	44.1	97.0
61.669	44.1	50.0
62.608	44.1	57.0
63.576	44.1	73.0
64.562	44.1	47.0
65.559	44.1	53.0
66.571	44.1	42.0
67.599	44.1	52.0
68.63	44.1	78.0
69.667	44.1	231.0
70.712	44.1	61.0
71.762	44.1	49.0
72.811	44.1	76.0
73.861	44.1	376.0
74.917	44.1	57.0
75.972	44.1	581.0
77.024	44.1	1071.0
78.082	44.1	241.0
79.137	44.1	218.0
80.186	44.1	54.0
81.239	44.1	65.0
82.296	44.1	355.0
83.346	44.1	185.0
84.391	44.1	52.0
85.442	44.1	200.0
86.491	44.1	599.0
87.534	44.1	157.0
88.58	44.1	73.0
89.625	44.1	75.0
90.665	44.1	53.0
91.709	44.1	43.0
92.754	44.1	990.0
93.792	44.1	594.0
94.829	44.1	1516.0
95.872	44.1	113.0
96.909	44.1	84.0
97.942	44.1	47.0
98.981	44.1	33.0
100.019	44.1	42.0
101.05	44.1	307.0
102.083	44.1	848.0
103.119	44.1	67.0
104.15	44.1	20.0
105.179	44.1	37.0
106.213	44.1	976.0
107.243	44.1	310.0
108.269	44.1	49.0
109.297	44.1	50.0
110.329	44.1	671.0
111.354	44.1	1450.0
112.379	44.1	807.0
113.409	44.1	108.0
114.439	44.1	170.0
115.46	44.1	138.0
116.482	44.1	341.0
117.511	44.1	507.0
118.535	44.1	604.0
119.555	44.1	1945.0
120.58	44.1	859.0
121.608	44.1	689.0
122.627	44.1	1609.0
123.644	44.1	1090.0
124.668	44.1	570.0
125.694	44.1	1187.0
126.712	44.1	137.0
127.731	44.1	317.0
128.755	44.1	454.0
129.774	44.1	796.0
130.792	44.1	903.0
131.817	44.1	46.0
132.842	44.1	46.0
133.86	44.1	115.0
134.886	44.1	721.0
135.914	44.1	525.0
136.932	44.1	176.0
137.955	44.1	77.0
138.985	44.1	80.0
140.004	44.1	169.0
141.023	44.1	59.0
142.047	44.1	76.0
143.066	44.1	89.0
144.087	44.1	74.0
145.112	44.1	59.0
146.126	44.1	1038.0
147.137	44.1	907.0
148.158	44.1	832.0
149.174	44.1	991.0
150.178	44.1	70.0
151.147	44.1	638.0
152.031	44.1	1353.0
152.784	44.1	333.0
153.395	44.1	68.0
153.889	44.1	63.0
154.272	44.1	51.0
154.561	44.1	34.0
154.785	44.1	15.0
154.955	44.1	30.0
53.994	45.1	49.0
54.026	45.1	66.0
54.131	45.1	91.0
54.333	45.1	145.0
54.638	45.1	176.0
55.036	45.1	76.0
55.525	45.1	40.0
56.098	45.1	38.0
56.74	45.1	28.0
57.445	45.1	78.0
58.205	45.1	142.0
59.016	45.1	1562.0
59.865	45.1	900.0
60.75	45.1	771.0
61.668	45.1	915.0
62.608	45.1	69.0
63.57	45.1	90.0
64.559	45.1	54.0
65.56	45.1	34.0
66.569	45.1	479.0
67.593	45.1	362.0
68.63	45.1	249.0
69.67	45.1	326.0
70.709	45.1	897.0
71.759	45.1	356.0
72.81	45.1	349.0
73.86	45.1	1245.0
74.915	45.1	178.0
75.97	45.1	87.0
77.023	45.1	373.0
78.079	45.1	1240.0
79.137	45.1	678.0
80.19	45.1	56.0
81.239	45.1	34.0
82.294	45.1	48.0
83.346	45.1	452.0
84.391	45.1	87.0
85.441	45.1	91.0
86.492	45.1	173.0
87.536	45.1	53.0
88.578	45.1	72.0
89.625	45.1	59.0
90.669	45.1	57.0
91.707	45.1	89.0
92.75	45.1	66.0
93.793	45.1	55.0
94.83	45.1	390.0
95.871	45.1	837.0
96.911	45.1	53.0
97.944	45.1	83.0
98.979	45.1	1095.0
100.019	45.1	1167.0
101.052	45.1	1231.0
102.081	45.1	1986.0
103.116	45.1	516.0
104.153	45.1	957.0
105.181	45.1	88.0
106.208	45.1	457.0
107.243	45.1	558.0
108.274	45.1	499.0
109.299	45.1	1295.0
110.326	45.1	322.0
111.356	45.1	364.0
112.384	45.1	556.0
113.407	45.1	179.0
114.435	45.1	49.0
115.464	45.1	178.0
116.485	45.1	165.0
117.507	45.1	1156.0
118.537	45.1	238.0
119.56	45.1	548.0
120.578	45.1	327.0
121.603	45.1	102.0
122.629	45.1	500.0
123.644	45.1	1214.0
124.667	45.1	1145.0
125.694	45.1	64.0
126.712	45.1	65.0
127.73	45.1	631.0
128.753	45.1	555.0
129.777	45.1	1297.0
130.795	45.1	345.0
131.815	45.1	58.0
132.842	45.1	751.0
133.863	45.1	666.0
134.884	45.1	338.0
135.911	45.1	232.0
136.937	45.1	34.0
137.956	45.1	65.0
138.979	45.1	51.0
140.007	45.1	53.0
141.029	45.1	470.0
142.045	45.1	2013.0
143.066	45.1	135.0
144.092	45.1	53.0
145.109	45.1	57.0
146.123	45.1	358.0
147.143	45.1	162.0
148.163	45.1	395.0
149.173	45.1	399.0
150.178	45.1	68.0
151.149	45.1	41.0
152.032	45.1	70.0
152.783	45.1	51.0
153.397	45.1	50.0
153.892	45.1	39.0
154.27	45.1	44.0
154.563	45.1	40.0
154.789	45.1	29.0
154.951	45.1	40.0
53.999	46.1	960.0
54.031	46.1	1068.0
54.136	46.1	1044.0
54.335	46.1	1473.0
54.636	46.1	1501.0
55.039	46.1	697.0
55.53	46.1	139.0
56.095	46.1	66.0
56.738	46.1	240.0
57.449	46.1	1216.0
58.206	46.1	705.0
59.012	46.1	201.0
59.868	46.1	1320.0
60.756	46.1	1120.0
61.669	46.1	574.0
62.612	46.1	51.0
63.577	46.1	36.0
64.56	46.1	32.0
65.564	46.1	72.0
66.578	46.1	596.0
67.6	46.1	365.0
68.635	46.1	129.0
69.678	46.1	49.0
70.72	46.1	53.0
71.765	46.1	1160.0
72.819	46.1	656.0
73.872	46.1	37.0
74.924	46.1	61.0
75.981	46.1	1085.0
77.037	46.1	641.0
78.089	46.1	108.0
79.145	46.1	894.0
80.201	46.1	461.0
81.252	46.1	58.0
82.307	46.1	54.0
83.359	46.1	43.0
84.405	46.1	373.0
85.452	46.1	1342.0
86.502	46.1	677.0
87.549	46.1	94.0
88.589	46.1	86.0
89.633	46.1	553.0
90.681	46.1	382.0
91.721	46.1	88.0
92.76	46.1	70.0
93.801	46.1	57.0
94.844	46.1	42.0
95.88	46.1	51.0
96.916	46.1	40.0
97.956	46.1	127.0
98.99	46.1	1068.0
100.026	46.1	914.0
101.064	46.1	878.0
102.095	46.1	232.0
103.126	46.1	1135.0
104.161	46.1	588.0
105.192	46.1	59.0
106.219	46.1	63.0
107.251	46.1	114.0
108.283	46.1	934.0
109.309	46.1	2008.0
110.334	46.1	995.0
111.366	46.1	1014.0
112.395	46.1	1020.0
113.419	46.1	248.0
114.443	46.1	94.0
115.472	46.1	676.0
116.499	46.1	67.0
117.519	46.1	1776.0
118.542	46.1	1243.0
119.567	46.1	446.0
120.587	46.1	1644.0
121.608	46.1	403.0
122.639	46.1	1140.0
123.659	46.1	1444.0
124.674	46.1	1111.0
125.7	46.1	344.0
126.727	46.1	53.0
127.743	46.1	168.0
128.759	46.1	231.0
129.785	46.1	1708.0
130.809	46.1	2015.0
131.825	46.1	153.0
132.85	46.1	210.0
133.876	46.1	318.0
134.896	46.1	548.0
135.919	46.1	443.0
136.944	46.1	276.0
137.965	46.1	58.0
138.985	46.1	67.0
140.012	46.1	45.0
141.036	46.1	449.0
142.054	46.1	1254.0
143.072	46.1	1774.0
144.098	46.1	433.0
145.121	46.1	217.0
146.134	46.1	1237.0
147.148	46.1	664.0
148.168	46.1	296.0
149.182	46.1	60.0
150.186	46.1	60.0
151.159	46.1	55.0
152.042	46.1	43.0
152.79	46.1	55.0
153.405	46.1	75.0
153.899	46.1	625.0
154.276	46.1	832.0
154.571	46.1	1234.0
154.794	46.1	885.0
154.953	46.1	513.0
53.995	47.1	149.0
54.028	47.1	164.0
54.133	47.1	238.0
54.332	47.1	406.0
54.636	47.1	566.0
55.037	47.1	180.0
55.528	47.1	63.0
56.096	47.1	53.0
56.739	47.1	28.0
57.449	47.1	35.0
58.208	47.1	204.0
59.013	47.1	633.0
59.863	47.1	836.0
60.754	47.1	899.0
61.667	47.1	176.0
62.603	47.1	53.0
63.572	47.1	230.0
64.558	47.1	816.0
65.555	47.1	219.0
66.569	47.1	60.0
67.597	47.1	55.0
68.627	47.1	56.0
69.663	47.1	41.0
70.71	47.1	35.0
71.76	47.1	522.0
72.807	47.1	112.0
73.861	47.1	49.0
74.918	47.1	205.0
75.97	47.1	452.0
77.02	47.1	273.0
78.079	47.1	53.0
79.135	47.1	625.0
80.185	47.1	177.0
81.239	47.1	48.0
82.296	47.1	216.0
83.347	47.1	84.0
84.392	47.1	58.0
85.443	47.1	55.0
86.492	47.1	185.0
87.535	47.1	322.0
88.58	47.1	608.0
89.625	47.1	355.0
90.666	47.1	208.0
91.709	47.1	46.0
92.753	47.1	71.0
93.792	47.1	567.0
94.829	47.1	200.0
95.871	47.1	80.0
96.91	47.1	310.0
97.944	47.1	318.0
98.982	47.1	840.0
100.02	47.1	1105.0
101.05	47.1	1253.0
102.083	47.1	411.0
103.12	47.1	163.0
104.151	47.1	293.0
105.18	47.1	214.0
106.213	47.1	92.0
107.244	47.1	1097.0
108.27	47.1	1637.0
109.301	47.1	439.0
110.33	47.1	623.0
111.352	47.1	840.0
112.383	47.1	300.0
113.414	47.1	342.0
114.435	47.1	645.0
115.462	47.1	64.0
116.491	47.1	51.0
117.513	47.1	274.0
118.535	47.1	387.0
119.56	47.1	45.0
120.582	47.1	60.0
121.603	47.1	951.0
122.627	47.1	1348.0
123.651	47.1	1124.0
124.67	47.1	660.0
125.689	47.1	765.0
126.717	47.1	242.0
127.74	47.1	1119.0
128.752	47.1	747.0
129.773	47.1	697.0
130.802	47.1	186.0
131.82	47.1	81.0
132.838	47.1	70.0
133.868	47.1	83.0
134.894	47.1	480.0
135.911	47.1	360.0
136.933	47.1	50.0
137.962	47.1	736.0
138.982	47.1	227.0
140.0	47.1	38.0
141.027	47.1	475.0
142.051	47.1	1608.0
143.067	47.1	1760.0
144.089	47.1	2257.0
145.114	47.1	1565.0
146.128	47.1	73.0
147.142	47.1	394.0
148.164	47.1	185.0
149.174	47.1	48.0
150.177	47.1	65.0
151.15	47.1	81.0
152.033	47.1	78.0
152.784	47.1	42.0
153.397	47.1	39.0
153.89	47.1	265.0
154.268	47.1	630.0
154.559	47.1	360.0
154.786	47.1	284.0
154.949	47.1	436.0
53.993	48.1	1018.0
54.03	48.1	1053.0
54.134	48.1	949.0
54.329	48.1	856.0
54.632	48.1	588.0
55.036	48.1	92.0
55.528	48.1	52.0
56.093	48.1	679.0
56.737	48.1	1032.0
57.45	48.1	177.0
58.208	48.1	31.0
59.011	48.1	30.0
59.864	48.1	37.0
60.754	48.1	45.0
61.666	48.1	34.0
62.604	48.1	40.0
63.572	48.1	163.0
64.557	48.1	1017.0
65.556	48.1	737.0
66.57	48.1	244.0
67.596	48.1	52.0
68.626	48.1	52.0
69.664	48.1	385.0
70.71	48.1	41.0
71.76	48.1	55.0
72.808	48.1	28.0
73.859	48.1	62.0
74.916	48.1	168.0
75.971	48.1	597.0
77.023	48.1	186.0
78.079	48.1	93.0
79.134	48.1	1175.0
80.186	48.1	445.0
81.239	48.1	90.0
82.297	48.1	71.0
83.348	48.1	48.0
84.393	48.1	63.0
85.441	48.1	66.0
86.492	48.1	116.0
87.538	48.1	1218.0
88.579	48.1	2115.0
89.625	48.1	120.0
90.67	48.1	68.0
91.71	48.1	71.0
92.751	48.1	117.0
93.795	48.1	801.0
94.831	48.1	478.0
95.868	48.1	1072.0
96.911	48.1	1543.0
97.946	48.1	247.0
98.978	48.1	92.0
100.016	48.1	183.0
101.054	48.1	163.0
102.084	48.1	72.0
103.116	48.1	79.0
104.15	48.1	100.0
105.178	48.1	60.0
106.209	48.1	136.0
107.243	48.1	605.0
108.271	48.1	832.0
109.298	48.1	361.0
110.331	48.1	315.0
111.358	48.1	906.0
112.382	48.1	111.0
113.41	48.1	141.0
114.438	48.1	1065.0
115.463	48.1	436.0
116.486	48.1	66.0
117.515	48.1	47.0
118.537	48.1	51.0
119.556	48.1	485.0
120.583	48.1	1269.0
121.61	48.1	138.0
122.629	48.1	1284.0
123.65	48.1	667.0
124.674	48.1	55.0
125.694	48.1	41.0
126.714	48.1	41.0
127.737	48.1	143.0
128.755	48.1	789.0
129.775	48.1	264.0
130.801	48.1	46.0
131.822	48.1	59.0
132.841	48.1	81.0
133.865	48.1	123.0
134.893	48.1	1001.0
135.915	48.1	637.0
136.933	48.1	56.0
137.96	48.1	594.0
138.989	48.1	216.0
140.009	48.1	63.0
141.027	48.1	262.0
142.051	48.1	827.0
143.07	48.1	579.0
144.087	48.1	790.0
145.111	48.1	213.0
146.13	48.1	61.0
147.14	48.1	268.0
148.16	48.1	194.0
149.178	48.1	57.0
150.181	48.1	52.0
151.147	48.1	78.0
152.031	48.1	75.0
152.786	48.1	51.0
153.393	48.1	34.0
153.887	48.1	40.0
154.273	48.1	114.0
154.561	48.1	197.0
154.78	48.1	323.0
154.95	48.1	375.0
53.998	49.1	63.0
54.031	49.1	59.0
54.134	49.1	42.0
54.334	49.1	19.0
54.637	49.1	24.0
55.037	49.1	39.0
55.529	49.1	32.0
56.098	49.1	135.0
56.739	49.1	158.0
57.447	49.1	58.0
58.208	49.1	54.0
59.013	49.1	47.0
59.866	49.1	63.0
60.755	49.1	36.0
61.667	49.1	868.0
62.609	49.1	646.0
63.576	49.1	868.0
64.56	49.1	951.0
65.561	49.1	1861.0
66.574	49.1	809.0
67.597	49.1	74.0
68.633	49.1	59.0
69.672	49.1	607.0
70.714	49.1	953.0
71.764	49.1	80.0
72.815	49.1	70.0
73.866	49.1	251.0
74.922	49.1	51.0
75.977	49.1	775.0
77.03	49.1	149.0
78.087	49.1	31.0
79.144	49.1	118.0
80.194	49.1	58.0
81.247	49.1	654.0
82.305	49.1	397.0
83.354	49.1	65.0
84.402	49.1	356.0
85.456	49.1	949.0
86.502	49.1	2905.0
87.544	49.1	1239.0
88.591	49.1	307.0
89.635	49.1	74.0
90.674	49.1	711.0
91.718	49.1	226.0
92.761	49.1	52.0
93.797	49.1	280.0
94.839	49.1	1683.0
95.881	49.1	374.0
96.913	49.1	1575.0
97.951	49.1	890.0
98.991	49.1	334.0
100.022	49.1	179.0
101.056	49.1	61.0
102.093	49.1	154.0
103.123	49.1	618.0
104.157	49.1	306.0
105.191	49.1	41.0
106.217	49.1	43.0
107.246	49.1	537.0
108.28	49.1	839.0
109.308	49.1	202.0
110.331	49.1	60.0
111.361	49.1	620.0
112.393	49.1	848.0
113.416	49.1	983.0
114.44	49.1	1030.0
115.472	49.1	66.0
116.496	49.1	262.0
117.517	49.1	544.0
118.543	49.1	154.0
119.567	49.1	597.0
120.589	49.1	521.0
121.615	49.1	1268.0
122.639	49.1	1139.0
123.655	49.1	1072.0
124.677	49.1	60.0
125.703	49.1	105.0
126.721	49.1	64.0
127.739	49.1	406.0
128.763	49.1	561.0
129.782	49.1	436.0
130.804	49.1	52.0
131.83	49.1	210.0
132.849	49.1	234.0
133.869	49.1	64.0
134.897	49.1	42.0
135.92	49.1	35.0
136.94	49.1	705.0
137.967	49.1	1008.0
138.989	49.1	353.0
140.008	49.1	49.0
141.034	49.1	48.0
142.055	49.1	668.0
143.071	49.1	1035.0
144.094	49.1	103.0
145.117	49.1	61.0
146.133	49.1	73.0
147.149	49.1	640.0
148.168	49.1	829.0
149.179	49.1	850.0
150.19	49.1	73.0
151.159	49.1	74.0
152.035	49.1	71.0
152.793	49.1	53.0
153.407	49.1	50.0
153.89	49.1	223.0
154.273	49.1	850.0
154.571	49.1	1584.0
154.787	49.1	1437.0
154.949	49.1	1206.0
53.996	50.1	362.0
54.03	50.1	406.0
54.134	50.1	434.0
54.332	50.1	496.0
54.635	50.1	560.0
55.038	50.1	1524.0
55.529	50.1	1155.0
56.096	50.1	144.0
56.74	50.1	36.0
57.45	50.1	32.0
58.206	50.1	72.0
59.012	50.1	1735.0
59.867	50.1	1383.0
60.751	50.1	139.0
61.666	50.1	260.0
62.609	50.1	556.0
63.572	50.1	277.0
64.556	50.1	591.0
65.558	50.1	135.0
66.57	50.1	229.0
67.594	50.1	31.0
68.631	50.1	55.0
69.669	50.1	1033.0
70.709	50.1	479.0
71.759	50.1	38.0
72.814	50.1	894.0
73.865	50.1	668.0
74.918	50.1	139.0
75.974	50.1	301.0
77.027	50.1	47.0
78.084	50.1	66.0
79.141	50.1	41.0
80.191	50.1	28.0
81.244	50.1	183.0
82.302	50.1	617.0
83.351	50.1	405.0
84.4	50.1	1573.0
85.452	50.1	1773.0
86.497	50.1	3289.0
87.542	50.1	3674.0
88.588	50.1	672.0
89.629	50.1	308.0
90.671	50.1	68.0
91.716	50.1	68.0
92.754	50.1	37.0
93.792	50.1	250.0
94.836	50.1	972.0
95.874	50.1	99.0
96.91	50.1	58.0
97.949	50.1	332.0
98.987	50.1	1115.0
100.019	50.1	56.0
101.057	50.1	287.0
102.091	50.1	686.0
103.119	50.1	57.0
104.154	50.1	76.0
105.189	50.1	70.0
106.214	50.1	55.0
107.244	50.1	612.0
108.278	50.1	1116.0
109.304	50.1	1078.0
110.331	50.1	131.0
111.362	50.1	334.0
112.387	50.1	1163.0
113.414	50.1	1016.0
114.443	50.1	451.0
115.462	50.1	293.0
116.489	50.1	58.0
117.518	50.1	1194.0
118.537	50.1	1109.0
119.562	50.1	960.0
120.588	50.1	457.0
121.607	50.1	732.0
122.631	50.1	1024.0
123.656	50.1	370.0
124.673	50.1	47.0
125.694	50.1	235.0
126.722	50.1	70.0
127.74	50.1	338.0
128.757	50.1	50.0
129.783	50.1	63.0
130.804	50.1	66.0
131.822	50.1	69.0
132.848	50.1	77.0
133.872	50.1	70.0
134.892	50.1	66.0
135.92	50.1	175.0
136.941	50.1	1164.0
137.96	50.1	1665.0
138.986	50.1	570.0
140.011	50.1	84.0
141.028	50.1	60.0
142.051	50.1	370.0
143.076	50.1	510.0
144.092	50.1	77.0
145.112	50.1	75.0
146.136	50.1	49.0
147.147	50.1	68.0
148.161	50.1	522.0
149.181	50.1	458.0
150.189	50.1	65.0
151.152	50.1	70.0
152.034	50.1	47.0
152.792	50.1	60.0
153.399	50.1	37.0
153.89	50.1	25.0
154.274	50.1	28.0
154.563	50.1	116.0
154.787	50.1	224.0
154.953	50.1	299.0
53.997	51.1	267.0
54.03	51.1	290.0
54.135	51.1	445.0
54.335	51.1	552.0
54.637	51.1	497.0
55.038	51.1	722.0
55.529	51.1	228.0
56.096	51.1	57.0
56.739	51.1	145.0
57.45	51.1	636.0
58.209	51.1	154.0
59.013	51.1	192.0
59.865	51.1	346.0
60.753	51.1	53.0
61.665	51.1	610.0
62.607	51.1	172.0
63.573	51.1	38.0
64.554	51.1	27.0
65.555	51.1	85.0
66.571	51.1	1078.0
67.593	51.1	340.0
68.626	51.1	76.0
69.669	51.1	60.0
70.713	51.1	49.0
71.756	51.1	346.0
72.809	51.1	486.0
73.868	51.1	48.0
74.921	51.1	318.0
75.971	51.1	766.0
77.028	51.1	45.0
78.085	51.1	53.0
79.138	51.1	49.0
80.192	51.1	200.0
81.248	51.1	154.0
82.298	51.1	495.0
83.349	51.1	190.0
84.403	51.1	60.0
85.448	51.1	166.0
86.495	51.1	1282.0
87.546	51.1	1631.0
88.588	51.1	1099.0
89.629	51.1	482.0
90.675	51.1	160.0
91.714	51.1	823.0
92.754	51.1	315.0
93.797	51.1	457.0
94.835	51.1	540.0
95.87	51.1	73.0
96.909	51.1	498.0
97.949	51.1	1719.0
98.983	51.1	211.0
100.02	51.1	218.0
101.059	51.1	581.0
102.088	51.1	1304.0
103.119	51.1	401.0
104.156	51.1	61.0
105.185	51.1	48.0
106.213	51.1	980.0
107.247	51.1	1175.0
108.276	51.1	1411.0
109.302	51.1	404.0
110.333	51.1	43.0
111.361	51.1	316.0
112.385	51.1	919.0
113.416	51.1	166.0
114.444	51.1	57.0
115.465	51.1	52.0
116.492	51.1	126.0
117.518	51.1	494.0
118.538	51.1	515.0
119.563	51.1	78.0
120.589	51.1	49.0
121.609	51.1	232.0
122.631	51.1	769.0
123.655	51.1	830.0
124.676	51.1	561.0
125.694	51.1	810.0
126.719	51.1	115.0
127.743	51.1	56.0
128.757	51.1	69.0
129.776	51.1	95.0
130.804	51.1	86.0
131.826	51.1	68.0
132.843	51.1	77.0
133.868	51.1	87.0
134.896	51.1	72.0
135.914	51.1	40.0
136.936	51.1	724.0
137.966	51.1	1059.0
138.989	51.1	374.0
140.009	51.1	62.0
141.034	51.1	61.0
142.055	51.1	49.0
143.071	51.1	28.0
144.092	51.1	76.0
145.118	51.1	48.0
146.134	51.1	336.0
147.145	51.1	1013.0
148.165	51.1	534.0
149.182	51.1	1116.0
150.185	51.1	403.0
151.151	51.1	58.0
152.037	51.1	69.0
152.791	51.1	41.0
153.398	51.1	46.0
153.888	51.1	27.0
154.273	51.1	261.0
154.563	51.1	1132.0
154.785	51.1	1589.0
154.952	51.1	1573.0
53.993	52.1	13.0
54.029	52.1	16.0
54.136	52.1	19.0
54.334	52.1	35.0
54.637	52.1	225.0
55.039	52.1	874.0
55.528	52.1	1494.0
56.095	52.1	449.0
56.739	52.1	490.0
57.449	52.1	1312.0
58.206	52.1	283.0
59.01	52.1	36.0
59.865	52.1	51.0
60.753	52.1	72.0
61.665	52.1	59.0
62.604	52.1	40.0
63.571	52.1	329.0
64.556	52.1	213.0
65.554	52.1	193.0
66.571	52.1	893.0
67.596	52.1	976.0
68.626	52.1	1188.0
69.668	52.1	104.0
70.712	52.1	1582.0
71.756	52.1	871.0
72.811	52.1	75.0
73.867	52.1	81.0
74.918	52.1	59.0
75.972	52.1	69.0
77.029	52.1	51.0
78.082	52.1	63.0
79.136	52.1	76.0
80.193	52.1	61.0
81.244	52.1	71.0
82.296	52.1	159.0
83.351	52.1	60.0
84.401	52.1	35.0
85.447	52.1	595.0
86.497	52.1	1273.0
87.547	52.1	978.0
88.588	52.1	574.0
89.629	52.1	98.0
90.677	52.1	492.0
91.72	52.1	2218.0
92.757	52.1	923.0
93.798	52.1	87.0
94.839	52.1	60.0
95.876	52.1	717.0
96.911	52.1	489.0
97.951	52.1	236.0
98.987	52.1	587.0
100.02	52.1	313.0
101.057	52.1	53.0
102.088	52.1	627.0
103.117	52.1	254.0
104.154	52.1	85.0
105.187	52.1	50.0
106.213	52.1	897.0
107.245	52.1	954.0
108.279	52.1	1275.0
109.306	52.1	590.0
110.328	52.1	58.0
111.359	52.1	352.0
112.389	52.1	955.0
113.412	52.1	94.0
114.439	52.1	64.0
115.468	52.1	271.0
116.49	52.1	464.0
117.514	52.1	590.0
118.542	52.1	483.0
119.565	52.1	146.0
120.585	52.1	68.0
121.611	52.1	323.0
122.636	52.1	528.0
123.654	52.1	838.0
124.672	52.1	564.0
125.699	52.1	1527.0
126.72	52.1	385.0
127.735	52.1	187.0
128.758	52.1	68.0
129.783	52.1	64.0
130.8	52.1	66.0
131.822	52.1	54.0
132.848	52.1	80.0
133.871	52.1	50.0
134.89	52.1	58.0
135.914	52.1	70.0
136.943	52.1	44.0
137.965	52.1	354.0
138.983	52.1	92.0
140.008	52.1	593.0
141.035	52.1	978.0
142.053	52.1	187.0
143.071	52.1	1233.0
144.098	52.1	1687.0
145.118	52.1	97.0
146.129	52.1	132.0
147.148	52.1	1224.0
148.167	52.1	650.0
149.177	52.1	147.0
150.186	52.1	55.0
151.158	52.1	44.0
152.032	52.1	59.0
152.785	52.1	66.0
153.405	52.1	65.0
153.892	52.1	40.0
154.268	52.1	35.0
154.565	52.1	25.0
154.787	52.1	37.0
154.946	52.1	117.0
53.997	53.1	10.0
54.03	53.1	18.0
54.137	53.1	9.0
54.334	53.1	23.0
54.636	53.1	20.0
55.039	53.1	50.0
55.527	53.1	48.0
56.093	53.1	30.0
56.74	53.1	88.0
57.449	53.1	598.0
58.205	53.1	463.0
59.011	53.1	66.0
59.864	53.1	42.0
60.754	53.1	46.0
61.668	53.1	55.0
62.605	53.1	58.0
63.572	53.1	73.0
64.56	53.1	46.0
65.557	53.1	26.0
66.568	53.1	71.0
67.597	53.1	197.0
68.631	53.1	128.0
69.668	53.1	39.0
70.713	53.1	238.0
71.764	53.1	473.0
72.813	53.1	1400.0
73.864	53.1	9593.0
74.922	53.1	2276.0
75.978	53.1	6066.0
77.03	53.1	215.0
78.084	53.1	84.0
79.142	53.1	62.0
80.195	53.1	59.0
81.245	53.1	68.0
82.302	53.1	84.0
83.355	53.1	72.0
84.401	53.1	64.0
85.45	53.1	42.0
86.502	53.1	279.0
87.549	53.1	454.0
88.591	53.1	102.0
89.636	53.1	962.0
90.683	53.1	321.0
91.723	53.1	1557.0
92.758	53.1	520.0
93.8	53.1	381.0
94.844	53.1	83.0
95.881	53.1	45.0
96.914	53.1	167.0
97.951	53.1	1331.0
98.99	53.1	802.0
100.024	53.1	103.0
101.056	53.1	47.0
102.093	53.1	240.0
103.126	53.1	191.0
104.155	53.1	68.0
105.188	53.1	73.0
106.219	53.1	53.0
107.246	53.1	168.0
108.277	53.1	372.0
109.31	53.1	540.0
110.335	53.1	65.0
111.359	53.1	46.0
112.392	53.1	78.0
113.42	53.1	36.0
114.44	53.1	314.0
115.465	53.1	587.0
116.496	53.1	1408.0
117.521	53.1	759.0
118.541	53.1	216.0
119.563	53.1	370.0
120.592	53.1	1093.0
121.615	53.1	106.0
122.632	53.1	45.0
123.655	53.1	545.0
124.68	53.1	1272.0
125.699	53.1	810.0
126.718	53.1	445.0
127.744	53.1	1441.0
128.763	53.1	92.0
129.779	53.1	37.0
130.804	53.1	41.0
131.829	53.1	48.0
132.845	53.1	43.0
133.867	53.1	420.0
134.897	53.1	362.0
135.924	53.1	46.0
136.941	53.1	63.0
137.964	53.1	38.0
138.993	53.1	57.0
140.013	53.1	47.0
141.033	53.1	735.0
142.058	53.1	457.0
143.079	53.1	210.0
144.094	53.1	705.0
145.116	53.1	434.0
146.138	53.1	649.0
147.149	53.1	1045.0
148.164	53.1	1842.0
149.183	53.1	422.0
150.191	53.1	77.0
151.155	53.1	50.0
152.037	53.1	68.0
152.796	53.1	54.0
153.407	53.1	37.0
153.888	53.1	39.0
154.272	53.1	32.0
154.57	53.1	30.0
154.786	53.1	31.0
154.948	53.1	41.0
53.994	54.1	18.0
54.033	54.1	9.0
54.135	54.1	15.0
54.331	54.1	19.0
54.639	54.1	29.0
55.039	54.1	29.0
55.525	54.1	22.0
56.095	54.1	27.0
56.741	54.1	79.0
57.447	54.1	865.0
58.203	54.1	905.0
59.012	54.1	126.0
59.865	54.1	40.0
60.749	54.1	146.0
61.663	54.1	51.0
62.607	54.1	41.0
63.57	54.1	37.0
64.554	54.1	972.0
65.556	54.1	623.0
66.569	54.1	896.0
67.592	54.1	1379.0
68.629	54.1	346.0
69.67	54.1	31.0
70.71	54.1	88.0
71.757	54.1	564.0
72.812	54.1	8049.0
73.867	54.1	13183.0
74.917	54.1	783.0
75.971	54.1	143.0
77.03	54.1	123.0
78.085	54.1	74.0
79.136	54.1	404.0
80.191	54.1	860.0
81.248	54.1	284.0
82.298	54.1	130.0
83.348	54.1	83.0
84.401	54.1	47.0
85.449	54.1	260.0
86.495	54.1	45.0
87.544	54.1	34.0
88.591	54.1	37.0
89.63	54.1	41.0
90.675	54.1	436.0
91.722	54.1	1245.0
92.759	54.1	254.0
93.796	54.1	931.0
94.839	54.1	259.0
95.875	54.1	486.0
96.909	54.1	2225.0
97.949	54.1	506.0
98.987	54.1	40.0
100.019	54.1	67.0
101.054	54.1	67.0
102.09	54.1	257.0
103.119	54.1	708.0
104.151	54.1	64.0
105.187	54.1	90.0
106.217	54.1	83.0
107.243	54.1	37.0
108.276	54.1	34.0
109.309	54.1	77.0
110.331	54.1	51.0
111.357	54.1	769.0
112.389	54.1	409.0
113.416	54.1	61.0
114.438	54.1	927.0
115.465	54.1	1164.0
116.494	54.1	330.0
117.516	54.1	51.0
118.537	54.1	63.0
119.563	54.1	557.0
120.587	54.1	1640.0
121.608	54.1	485.0
122.634	54.1	151.0
123.657	54.1	136.0
124.675	54.1	1396.0
125.699	54.1	198.0
126.722	54.1	54.0
127.737	54.1	63.0
128.756	54.1	41.0
129.783	54.1	1354.0
130.804	54.1	1438.0
131.823	54.1	352.0
132.849	54.1	47.0
133.874	54.1	800.0
134.893	54.1	1350.0
135.916	54.1	115.0
136.943	54.1	771.0
137.966	54.1	934.0
138.987	54.1	1106.0
140.011	54.1	411.0
141.035	54.1	62.0
142.051	54.1	68.0
143.073	54.1	67.0
144.097	54.1	143.0
145.112	54.1	1344.0
146.13	54.1	583.0
147.15	54.1	305.0
148.165	54.1	1345.0
149.175	54.1	1922.0
150.188	54.1	129.0
151.155	54.1	51.0
152.032	54.1	36.0
152.791	54.1	43.0
153.403	54.1	159.0
153.886	54.1	503.0
154.273	54.1	212.0
154.568	54.1	114.0
154.783	54.1	70.0
154.949	54.1	33.0
53.995	55.1	18.0
54.034	55.1	9.0
54.134	55.1	10.0
54.331	55.1	11.0
54.639	55.1	21.0
55.039	55.1	22.0
55.525	55.1	229.0
56.096	55.1	927.0
56.742	55.1	1039.0
57.447	55.1	174.0
58.204	55.1	44.0
59.014	55.1	37.0
59.864	55.1	50.0
60.749	55.1	47.0
61.666	55.1	44.0
62.607	55.1	29.0
63.568	55.1	30.0
64.555	55.1	193.0
65.556	55.1	962.0
66.566	55.1	354.0
67.593	55.1	271.0
68.628	55.1	294.0
69.664	55.1	57.0
70.711	55.1	42.0
71.762	55.1	1798.0
72.809	55.1	1341.0
73.862	55.1	921.0
74.92	55.1	358.0
75.971	55.1	74.0
77.023	55.1	92.0
78.084	55.1	137.0
79.14	55.1	525.0
80.19	55.1	200.0
81.244	55.1	217.0
82.3	55.1	177.0
83.347	55.1	99.0
84.399	55.1	37.0
85.45	55.1	690.0
86.495	55.1	216.0
87.543	55.1	53.0
88.592	55.1	35.0
89.633	55.1	285.0
90.675	55.1	222.0
91.722	55.1	231.0
92.762	55.1	394.0
93.797	55.1	701.0
94.837	55.1	240.0
95.879	55.1	223.0
96.913	55.1	1329.0
97.947	55.1	1204.0
98.987	55.1	79.0
100.023	55.1	657.0
101.053	55.1	309.0
102.087	55.1	330.0
103.124	55.1	931.0
104.154	55.1	317.0
105.184	55.1	83.0
106.217	55.1	119.0
107.246	55.1	43.0
108.273	55.1	51.0
109.306	55.1	90.0
110.336	55.1	46.0
111.358	55.1	39.0
112.385	55.1	47.0
113.416	55.1	76.0
114.44	55.1	40.0
115.463	55.1	739.0
116.493	55.1	488.0
117.518	55.1	59.0
118.537	55.1	61.0
119.563	55.1	42.0
120.587	55.1	82.0
121.607	55.1	670.0
122.634	55.1	887.0
123.658	55.1	55.0
124.674	55.1	145.0
125.697	55.1	1041.0
126.723	55.1	268.0
127.741	55.1	61.0
128.756	55.1	54.0
129.78	55.1	456.0
130.806	55.1	959.0
131.824	55.1	349.0
132.847	55.1	47.0
133.873	55.1	985.0
134.893	55.1	1360.0
135.917	55.1	133.0
136.942	55.1	811.0
137.963	55.1	538.0
138.985	55.1	444.0
140.011	55.1	1307.0
141.034	55.1	310.0
142.051	55.1	66.0
143.074	55.1	55.0
144.099	55.1	56.0
145.116	55.1	98.0
146.129	55.1	55.0
147.148	55.1	47.0
148.165	55.1	689.0
149.176	55.1	924.0
150.188	55.1	123.0
151.158	55.1	65.0
152.033	55.1	690.0
152.788	55.1	926.0
153.406	55.1	371.0
153.892	55.1	243.0
154.266	55.1	110.0
154.562	55.1	65.0
154.788	55.1	35.0
154.947	55.1	49.0
54.0	56.1	478.0
54.035	56.1	470.0
54.135	56.1	596.0
54.336	56.1	740.0
54.641	56.1	474.0
55.038	56.1	144.0
55.525	56.1	73.0
56.098	56.1	257.0
56.738	56.1	226.0
57.444	56.1	449.0
58.206	56.1	745.0
59.011	56.1	47.0
59.863	56.1	41.0
60.755	56.1	32.0
61.668	56.1	32.0
62.605	56.1	45.0
63.574	56.1	36.0
64.56	56.1	64.0
65.556	56.1	427.0
66.571	56.1	1043.0
67.6	56.1	1337.0
68.631	56.1	1296.0
69.671	56.1	268.0
70.721	56.1	411.0
71.766	56.1	443.0
72.811	56.1	1098.0
73.869	56.1	736.0
74.926	56.1	154.0
75.975	56.1	88.0
77.033	56.1	113.0
78.093	56.1	96.0
79.144	56.1	67.0
80.196	56.1	77.0
81.255	56.1	80.0
82.305	56.1	726.0
83.351	56.1	258.0
84.408	56.1	53.0
85.458	56.1	589.0
86.501	56.1	215.0
87.551	56.1	54.0
88.599	56.1	882.0
89.638	56.1	1376.0
90.682	56.1	923.0
91.73	56.1	958.0
92.766	56.1	505.0
93.802	56.1	103.0
94.847	56.1	39.0
95.885	56.1	139.0
96.917	56.1	1144.0
97.957	56.1	1061.0
98.996	56.1	63.0
100.026	56.1	139.0
101.059	56.1	63.0
102.097	56.1	65.0
103.127	56.1	53.0
104.158	56.1	48.0
105.193	56.1	62.0
106.221	56.1	56.0
107.248	56.1	524.0
108.283	56.1	271.0
109.312	56.1	61.0
110.336	56.1	732.0
111.367	56.1	1527.0
112.395	56.1	236.0
113.418	56.1	361.0
114.446	56.1	361.0
115.475	56.1	306.0
116.497	56.1	1208.0
117.519	56.1	877.0
118.545	56.1	56.0
119.569	56.1	56.0
120.589	56.1	63.0
121.613	56.1	60.0
122.64	56.1	63.0
123.658	56.1	68.0
124.677	56.1	48.0
125.705	56.1	980.0
126.727	56.1	1589.0
127.743	56.1	299.0
128.764	56.1	1648.0
129.789	56.1	440.0
130.808	56.1	56.0
131.826	56.1	208.0
132.853	56.1	637.0
133.873	56.1	568.0
134.896	56.1	1177.0
135.926	56.1	159.0
136.945	56.1	197.0
137.964	56.1	107.0
138.993	56.1	687.0
140.019	56.1	493.0
141.036	56.1	140.0
142.057	56.1	117.0
143.081	56.1	327.0
144.097	56.1	165.0
145.117	56.1	70.0
146.139	56.1	503.0
147.151	56.1	560.0
148.165	56.1	59.0
149.186	56.1	49.0
150.195	56.1	51.0
151.156	56.1	61.0
152.041	56.1	319.0
152.797	56.1	844.0
153.404	56.1	95.0
153.894	56.1	105.0
154.276	56.1	697.0
154.566	56.1	1601.0
154.791	56.1	1669.0
154.955	56.1	1792.0
53.991	57.1	1186.0
54.03	57.1	1217.0
54.134	57.1	1170.0
54.329	57.1	1217.0
54.636	57.1	1103.0
55.037	57.1	915.0
55.524	57.1	1084.0
56.093	57.1	1121.0
56.74	57.1	106.0
57.447	57.1	72.0
58.203	57.1	677.0
59.013	57.1	438.0
59.863	57.1	82.0
60.747	57.1	57.0
61.664	57.1	340.0
62.605	57.1	743.0
63.566	57.1	129.0
64.552	57.1	30.0
65.553	57.1	32.0
66.563	57.1	127.0
67.588	57.1	396.0
68.625	57.1	513.0
69.661	57.1	465.0
70.705	57.1	192.0
71.757	57.1	362.0
72.806	57.1	1730.0
73.857	57.1	1413.0
74.915	57.1	160.0
75.967	57.1	413.0
77.022	57.1	1476.0
78.082	57.1	819.0
79.133	57.1	345.0
80.186	57.1	223.0
81.242	57.1	731.0
82.292	57.1	362.0
83.344	57.1	453.0
84.397	57.1	1131.0
85.444	57.1	86.0
86.49	57.1	41.0
87.542	57.1	33.0
88.587	57.1	167.0
89.627	57.1	769.0
90.674	57.1	1177.0
91.72	57.1	635.0
92.758	57.1	681.0
93.797	57.1	133.0
94.837	57.1	158.0
95.872	57.1	852.0
96.911	57.1	421.0
97.948	57.1	48.0
98.981	57.1	59.0
100.018	57.1	324.0
101.054	57.1	857.0
102.083	57.1	60.0
103.116	57.1	275.0
104.152	57.1	275.0
105.185	57.1	281.0
106.212	57.1	84.0
107.244	57.1	232.0
108.276	57.1	127.0
109.301	57.1	44.0
110.331	57.1	493.0
111.359	57.1	541.0
112.383	57.1	140.0
113.412	57.1	95.0
114.439	57.1	68.0
115.461	57.1	39.0
116.488	57.1	59.0
117.516	57.1	55.0
118.536	57.1	162.0
119.559	57.1	166.0
120.585	57.1	65.0
121.606	57.1	50.0
122.63	57.1	53.0
123.654	57.1	81.0
124.67	57.1	59.0
125.694	57.1	42.0
126.723	57.1	63.0
127.739	57.1	63.0
128.757	57.1	169.0
129.782	57.1	49.0
130.802	57.1	50.0
131.822	57.1	456.0
132.849	57.1	1076.0
133.869	57.1	696.0
134.889	57.1	306.0
135.916	57.1	215.0
136.939	57.1	122.0
137.958	57.1	1178.0
138.985	57.1	508.0
140.01	57.1	1401.0
141.027	57.1	1242.0
142.049	57.1	904.0
143.072	57.1	120.0
144.09	57.1	52.0
145.111	57.1	573.0
146.132	57.1	1315.0
147.143	57.1	2663.0
148.159	57.1	392.0
149.178	57.1	1156.0
150.183	57.1	292.0
151.149	57.1	303.0
152.032	57.1	493.0
152.791	57.1	67.0
153.398	57.1	49.0
153.882	57.1	419.0
154.27	57.1	946.0
154.564	57.1	1286.0
154.782	57.1	1328.0
154.949	57.1	775.0
53.995	58.1	1495.0
54.029	58.1	1436.0
54.133	58.1	1828.0
54.331	58.1	2367.0
54.635	58.1	1718.0
55.037	58.1	528.0
55.526	58.1	370.0
56.095	58.1	125.0
56.738	58.1	32.0
57.447	58.1	225.0
58.205	58.1	587.0
59.011	58.1	483.0
59.864	58.1	1051.0
60.751	58.1	1075.0
61.665	58.1	1333.0
62.605	58.1	991.0
63.567	58.1	891.0
64.551	58.1	32.0
65.553	58.1	32.0
66.565	58.1	60.0
67.588	58.1	538.0
68.624	58.1	1002.0
69.665	58.1	978.0
70.706	58.1	149.0
71.755	58.1	1120.0
72.809	58.1	967.0
73.86	58.1	404.0
74.912	58.1	35.0
75.969	58.1	749.0
77.024	58.1	2665.0
78.077	58.1	1732.0
79.134	58.1	745.0
80.188	58.1	505.0
81.237	58.1	398.0
82.294	58.1	57.0
83.346	58.1	139.0
84.391	58.1	706.0
85.443	58.1	57.0
86.495	58.1	293.0
87.538	58.1	649.0
88.584	58.1	88.0
89.632	58.1	177.0
90.672	58.1	139.0
91.713	58.1	299.0
92.759	58.1	1527.0
93.797	58.1	656.0
94.835	58.1	63.0
95.878	58.1	65.0
96.913	58.1	44.0
97.945	58.1	71.0
98.984	58.1	347.0
100.021	58.1	334.0
101.05	58.1	168.0
102.084	58.1	499.0
103.12	58.1	4603.0
104.15	58.1	1633.0
105.179	58.1	1381.0
106.212	58.1	1218.0
107.243	58.1	413.0
108.27	58.1	64.0
109.3	58.1	73.0
110.331	58.1	58.0
111.354	58.1	133.0
112.383	58.1	96.0
113.415	58.1	256.0
114.436	58.1	205.0
115.461	58.1	71.0
116.49	58.1	57.0
117.512	58.1	134.0
118.534	58.1	491.0
119.561	58.1	340.0
120.582	58.1	77.0
121.604	58.1	43.0
122.63	58.1	81.0
123.652	58.1	52.0
124.671	58.1	862.0
125.696	58.1	296.0
126.72	58.1	50.0
127.736	58.1	232.0
128.752	58.1	138.0
129.778	58.1	187.0
130.806	58.1	632.0
131.824	58.1	759.0
132.845	58.1	271.0
133.87	58.1	54.0
134.891	58.1	62.0
135.914	58.1	56.0
136.941	58.1	202.0
137.961	58.1	491.0
138.982	58.1	427.0
140.011	58.1	417.0
141.034	58.1	776.0
142.049	58.1	1263.0
143.072	58.1	656.0
144.095	58.1	102.0
145.109	58.1	283.0
146.129	58.1	799.0
147.147	58.1	1280.0
148.16	58.1	739.0
149.173	58.1	1167.0
150.185	58.1	209.0
151.152	58.1	1076.0
152.027	58.1	261.0
152.786	58.1	56.0
153.401	58.1	59.0
153.884	58.1	264.0
154.266	58.1	406.0
154.564	58.1	487.0
154.781	58.1	383.0
154.941	58.1	264.0
53.994	59.1	918.0
54.027	59.1	879.0
54.131	59.1	747.0
54.332	59.1	455.0
54.635	59.1	763.0
55.035	59.1	883.0
55.526	59.1	177.0
56.095	59.1	124.0
56.737	59.1	90.0
57.446	59.1	145.0
58.205	59.1	421.0
59.009	59.1	71.0
59.861	59.1	80.0
60.749	59.1	145.0
61.661	59.1	112.0
62.6	59.1	73.0
63.567	59.1	66.0
64.548	59.1	1183.0
65.545	59.1	785.0
66.561	59.1	777.0
67.583	59.1	266.0
68.615	59.1	36.0
69.659	59.1	88.0
70.702	59.1	1067.0
71.746	59.1	756.0
72.8	59.1	706.0
73.857	59.1	349.0
74.908	59.1	1222.0
75.964	59.1	995.0
77.021	59.1	1952.0
78.073	59.1	1228.0
79.128	59.1	659.0
80.184	59.1	109.0
81.235	59.1	60.0
82.289	59.1	77.0
83.344	59.1	53.0
84.39	59.1	74.0
85.438	59.1	46.0
86.49	59.1	399.0
87.536	59.1	659.0
88.579	59.1	361.0
89.626	59.1	52.0
90.672	59.1	47.0
91.711	59.1	47.0
92.753	59.1	207.0
93.795	59.1	62.0
94.83	59.1	429.0
95.869	59.1	122.0
96.91	59.1	68.0
97.942	59.1	52.0
98.976	59.1	82.0
100.014	59.1	157.0
101.046	59.1	60.0
102.078	59.1	1929.0
103.115	59.1	2269.0
104.145	59.1	3957.0
105.175	59.1	600.0
106.209	59.1	170.0
107.241	59.1	82.0
108.267	59.1	66.0
109.295	59.1	69.0
110.327	59.1	73.0
111.353	59.1	83.0
112.379	59.1	74.0
113.41	59.1	65.0
114.436	59.1	606.0
115.456	59.1	64.0
116.481	59.1	704.0
117.51	59.1	1248.0
118.533	59.1	1100.0
119.552	59.1	646.0
120.578	59.1	622.0
121.606	59.1	1043.0
122.625	59.1	933.0
123.646	59.1	201.0
124.671	59.1	1158.0
125.691	59.1	675.0
126.712	59.1	163.0
127.737	59.1	1041.0
128.755	59.1	662.0
129.771	59.1	798.0
130.799	59.1	1270.0
131.824	59.1	1634.0
132.84	59.1	1090.0
133.861	59.1	162.0
134.89	59.1	81.0
135.912	59.1	59.0
136.932	59.1	332.0
137.961	59.1	84.0
138.98	59.1	765.0
140.001	59.1	1354.0
141.03	59.1	67.0
142.048	59.1	344.0
143.066	59.1	514.0
144.092	59.1	834.0
145.109	59.1	701.0
146.123	59.1	441.0
147.145	59.1	690.0
148.161	59.1	1847.0
149.17	59.1	171.0
150.178	59.1	60.0
151.15	59.1	52.0
152.029	59.1	62.0
152.78	59.1	222.0
153.395	59.1	167.0
153.887	59.1	54.0
154.265	59.1	69.0
154.556	59.1	341.0
154.78	59.1	580.0
154.946	59.1	750.0
53.995	60.1	46.0
54.028	60.1	43.0
54.134	60.1	42.0
54.333	60.1	42.0
54.634	60.1	187.0
55.035	60.1	473.0
55.528	60.1	1232.0
56.096	60.1	2216.0
56.737	60.1	1357.0
57.447	60.1	182.0
58.206	60.1	670.0
59.011	60.1	712.0
59.863	60.1	92.0
60.752	60.1	71.0
61.664	60.1	1901.0
62.602	60.1	1001.0
63.57	60.1	422.0
64.553	60.1	315.0
65.549	60.1	803.0
66.565	60.1	503.0
67.59	60.1	386.0
68.62	60.1	194.0
69.663	60.1	42.0
70.708	60.1	107.0
71.753	60.1	58.0
72.804	60.1	248.0
73.86	60.1	746.0
74.913	60.1	878.0
75.967	60.1	462.0
77.024	60.1	224.0
78.079	60.1	823.0
79.131	60.1	320.0
80.188	60.1	224.0
81.242	60.1	136.0
82.291	60.1	90.0
83.344	60.1	75.0
84.393	60.1	92.0
85.441	60.1	59.0
86.493	60.1	65.0
87.54	60.1	1070.0
88.583	60.1	274.0
89.63	60.1	224.0
90.676	60.1	300.0
91.715	60.1	70.0
92.757	60.1	74.0
93.797	60.1	56.0
94.834	60.1	1227.0
95.877	60.1	693.0
96.915	60.1	66.0
97.946	60.1	66.0
98.984	60.1	529.0
100.022	60.1	1540.0
101.051	60.1	792.0
102.082	60.1	512.0
103.118	60.1	112.0
104.15	60.1	263.0
105.18	60.1	476.0
106.212	60.1	1110.0
107.244	60.1	70.0
108.271	60.1	73.0
109.301	60.1	68.0
110.332	60.1	76.0
111.356	60.1	50.0
112.384	60.1	213.0
113.415	60.1	139.0
114.439	60.1	798.0
115.461	60.1	140.0
116.49	60.1	133.0
117.515	60.1	1413.0
118.535	60.1	592.0
119.56	60.1	921.0
120.583	60.1	370.0
121.605	60.1	61.0
122.631	60.1	49.0
123.653	60.1	45.0
124.671	60.1	68.0
125.696	60.1	57.0
126.721	60.1	175.0
127.738	60.1	917.0
128.753	60.1	728.0
129.78	60.1	2061.0
130.802	60.1	544.0
131.82	60.1	556.0
132.845	60.1	1857.0
133.87	60.1	696.0
134.89	60.1	65.0
135.916	60.1	56.0
136.94	60.1	1188.0
137.958	60.1	520.0
138.983	60.1	141.0
140.01	60.1	124.0
141.029	60.1	222.0
142.047	60.1	68.0
143.072	60.1	57.0
144.094	60.1	91.0
145.108	60.1	742.0
146.128	60.1	771.0
147.147	60.1	466.0
148.16	60.1	215.0
149.175	60.1	39.0
150.186	60.1	63.0
151.151	60.1	52.0
152.028	60.1	375.0
152.787	60.1	538.0
153.398	60.1	85.0
153.883	60.1	41.0
154.27	60.1	30.0
154.564	60.1	163.0
154.78	60.1	544.0
154.947	60.1	1214.0
53.996	61.1	110.0
54.03	61.1	120.0
54.135	61.1	97.0
54.334	61.1	66.0
54.637	61.1	142.0
55.036	61.1	499.0
55.526	61.1	668.0
56.095	61.1	1081.0
56.737	61.1	718.0
57.446	61.1	112.0
58.204	61.1	296.0
59.009	61.1	638.0
59.862	61.1	779.0
60.752	61.1	742.0
61.665	61.1	511.0
62.602	61.1	483.0
63.569	61.1	163.0
64.554	61.1	494.0
65.551	61.1	172.0
66.567	61.1	142.0
[truncated: 9,000 more rows]
