# Supplementary material for: Multimodal dynamic and unclonable anti-counterfeiting using robust diamond microparticles on heterogeneous substrate
Source: Nat Commun. 2023 May 2;14:2507. doi: 10.1038/s41467-023-38178-1 (PMC10154296; doi:10.1038/s41467-023-38178-1)
Supplement: Supplementary file 3 — Source Data [file 41467_2023_38178_MOESM3_ESM.zip › Source Data/Fig 4/5_1.txt]

12.997	73.1	63.0
13.031	73.1	63.0
13.133	73.1	50.0
13.333	73.1	37.0
13.636	73.1	62.0
14.037	73.1	64.0
14.527	73.1	85.0
15.094	73.1	1236.0
15.742	73.1	1213.0
16.452	73.1	447.0
17.212	73.1	84.0
18.025	73.1	72.0
18.875	73.1	257.0
19.76	73.1	979.0
20.679	73.1	251.0
21.617	73.1	307.0
22.579	73.1	507.0
23.56	73.1	428.0
24.553	73.1	142.0
25.563	73.1	865.0
26.583	73.1	617.0
27.607	73.1	495.0
28.639	73.1	1280.0
29.674	73.1	171.0
30.714	73.1	117.0
31.758	73.1	160.0
32.797	73.1	115.0
33.841	73.1	105.0
34.885	73.1	124.0
35.929	73.1	109.0
36.974	73.1	790.0
38.013	73.1	604.0
39.057	73.1	310.0
40.098	73.1	296.0
41.136	73.1	1194.0
42.177	73.1	160.0
43.217	73.1	1249.0
44.254	73.1	1179.0
45.291	73.1	570.0
46.324	73.1	992.0
47.359	73.1	505.0
48.392	73.1	709.0
49.422	73.1	314.0
50.455	73.1	181.0
51.483	73.1	485.0
52.513	73.1	62.0
53.544	73.1	70.0
54.568	73.1	88.0
55.596	73.1	59.0
56.624	73.1	900.0
57.646	73.1	1254.0
58.671	73.1	169.0
59.695	73.1	168.0
60.718	73.1	197.0
61.743	73.1	290.0
62.762	73.1	595.0
63.784	73.1	424.0
64.809	73.1	997.0
65.825	73.1	591.0
66.845	73.1	116.0
67.867	73.1	478.0
68.884	73.1	782.0
69.904	73.1	1010.0
70.921	73.1	671.0
71.935	73.1	145.0
72.956	73.1	323.0
73.972	73.1	296.0
74.988	73.1	826.0
76.004	73.1	95.0
77.017	73.1	162.0
78.036	73.1	335.0
79.053	73.1	406.0
80.063	73.1	921.0
81.081	73.1	1404.0
82.099	73.1	141.0
83.11	73.1	1010.0
84.128	73.1	782.0
85.141	73.1	1609.0
86.153	73.1	941.0
87.17	73.1	360.0
88.183	73.1	170.0
89.198	73.1	552.0
90.213	73.1	891.0
91.223	73.1	2436.0
92.238	73.1	2332.0
93.253	73.1	1227.0
94.262	73.1	500.0
95.276	73.1	1187.0
96.29	73.1	1693.0
97.297	73.1	937.0
98.309	73.1	828.0
99.321	73.1	1032.0
100.326	73.1	838.0
101.34	73.1	876.0
102.353	73.1	4824.0
103.358	73.1	1616.0
104.369	73.1	892.0
105.379	73.1	1195.0
106.382	73.1	631.0
107.394	73.1	110.0
108.398	73.1	1592.0
109.361	73.1	3692.0
110.246	73.1	1470.0
110.997	73.1	310.0
111.607	73.1	556.0
112.092	73.1	375.0
112.462	73.1	177.0
112.747	73.1	130.0
112.954	73.1	196.0
113.104	73.1	259.0
12.997	74.1	23.0
13.031	74.1	32.0
13.134	74.1	30.0
13.333	74.1	68.0
13.637	74.1	77.0
14.036	74.1	127.0
14.521	74.1	921.0
15.091	74.1	1338.0
15.733	74.1	473.0
16.435	74.1	1689.0
17.195	74.1	1064.0
17.998	74.1	1429.0
18.841	74.1	1017.0
19.729	74.1	1162.0
20.639	74.1	941.0
21.571	74.1	275.0
22.533	74.1	961.0
23.508	74.1	232.0
24.497	74.1	167.0
25.504	74.1	84.0
26.518	74.1	69.0
27.544	74.1	83.0
28.578	74.1	125.0
29.611	74.1	124.0
30.652	74.1	184.0
31.695	74.1	145.0
32.736	74.1	163.0
33.783	74.1	177.0
34.827	74.1	153.0
35.871	74.1	103.0
36.918	74.1	77.0
37.961	74.1	151.0
39.004	74.1	212.0
40.049	74.1	727.0
41.089	74.1	68.0
42.132	74.1	380.0
43.172	74.1	342.0
44.21	74.1	208.0
45.25	74.1	63.0
46.286	74.1	90.0
47.321	74.1	652.0
48.359	74.1	634.0
49.388	74.1	186.0
50.419	74.1	298.0
51.455	74.1	1642.0
52.482	74.1	1160.0
53.512	74.1	581.0
54.545	74.1	78.0
55.571	74.1	79.0
56.596	74.1	968.0
57.627	74.1	826.0
58.65	74.1	831.0
59.672	74.1	214.0
60.703	74.1	452.0
61.724	74.1	1218.0
62.743	74.1	368.0
63.771	74.1	230.0
64.792	74.1	929.0
65.81	74.1	685.0
66.835	74.1	113.0
67.854	74.1	124.0
68.873	74.1	731.0
69.895	74.1	531.0
70.91	74.1	65.0
71.929	74.1	46.0
72.952	74.1	421.0
73.968	74.1	768.0
74.981	74.1	1321.0
76.001	74.1	723.0
77.017	74.1	64.0
78.031	74.1	42.0
79.047	74.1	87.0
80.061	74.1	937.0
81.076	74.1	1442.0
82.094	74.1	1616.0
83.108	74.1	142.0
84.124	74.1	1268.0
85.136	74.1	587.0
86.149	74.1	2563.0
87.167	74.1	806.0
88.178	74.1	1174.0
89.189	74.1	1057.0
90.207	74.1	1196.0
91.218	74.1	721.0
92.228	74.1	1018.0
93.244	74.1	787.0
94.255	74.1	591.0
95.264	74.1	1246.0
96.28	74.1	2291.0
97.293	74.1	1021.0
98.296	74.1	1175.0
99.308	74.1	421.0
100.322	74.1	185.0
101.328	74.1	82.0
102.34	74.1	412.0
103.348	74.1	244.0
104.351	74.1	298.0
105.362	74.1	604.0
106.37	74.1	159.0
107.375	74.1	809.0
108.379	74.1	207.0
109.339	74.1	240.0
110.217	74.1	640.0
110.971	74.1	2530.0
111.576	74.1	779.0
112.061	74.1	348.0
112.435	74.1	203.0
112.715	74.1	411.0
112.928	74.1	395.0
113.079	74.1	340.0
12.997	75.1	472.0
13.031	75.1	443.0
13.135	75.1	469.0
13.334	75.1	378.0
13.635	75.1	223.0
14.035	75.1	110.0
14.523	75.1	376.0
15.087	75.1	523.0
15.73	75.1	205.0
16.432	75.1	606.0
17.188	75.1	700.0
17.993	75.1	671.0
18.834	75.1	2563.0
19.719	75.1	1813.0
20.63	75.1	1122.0
21.562	75.1	470.0
22.523	75.1	552.0
23.498	75.1	552.0
24.488	75.1	1093.0
25.492	75.1	1283.0
26.507	75.1	924.0
27.534	75.1	127.0
28.564	75.1	160.0
29.6	75.1	148.0
30.64	75.1	237.0
31.68	75.1	243.0
32.725	75.1	227.0
33.771	75.1	218.0
34.815	75.1	207.0
35.863	75.1	143.0
36.907	75.1	768.0
37.952	75.1	785.0
38.997	75.1	109.0
40.039	75.1	109.0
41.083	75.1	100.0
42.122	75.1	129.0
43.165	75.1	92.0
44.206	75.1	99.0
45.24	75.1	82.0
46.28	75.1	423.0
47.317	75.1	489.0
48.348	75.1	72.0
49.383	75.1	251.0
50.416	75.1	1317.0
51.447	75.1	240.0
52.478	75.1	136.0
53.507	75.1	77.0
54.537	75.1	96.0
55.567	75.1	51.0
56.592	75.1	739.0
57.62	75.1	1235.0
58.647	75.1	1041.0
59.671	75.1	217.0
60.699	75.1	240.0
61.72	75.1	361.0
62.742	75.1	49.0
63.768	75.1	52.0
64.787	75.1	148.0
65.81	75.1	1797.0
66.833	75.1	1612.0
67.851	75.1	841.0
68.875	75.1	608.0
69.891	75.1	226.0
70.909	75.1	137.0
71.931	75.1	614.0
72.946	75.1	1580.0
73.966	75.1	1052.0
74.984	75.1	1454.0
75.998	75.1	2603.0
77.017	75.1	296.0
78.032	75.1	498.0
79.045	75.1	1888.0
80.062	75.1	318.0
81.077	75.1	556.0
82.095	75.1	1187.0
83.11	75.1	99.0
84.12	75.1	378.0
85.137	75.1	646.0
86.151	75.1	817.0
87.164	75.1	1176.0
88.18	75.1	1097.0
89.191	75.1	1057.0
90.203	75.1	139.0
91.22	75.1	83.0
92.229	75.1	148.0
93.242	75.1	104.0
94.257	75.1	622.0
95.267	75.1	507.0
96.281	75.1	552.0
97.292	75.1	450.0
98.296	75.1	99.0
99.308	75.1	41.0
100.32	75.1	53.0
101.326	75.1	80.0
102.337	75.1	65.0
103.343	75.1	345.0
104.349	75.1	1048.0
105.361	75.1	853.0
106.365	75.1	319.0
107.371	75.1	734.0
108.373	75.1	697.0
109.333	75.1	1637.0
110.214	75.1	1527.0
110.963	75.1	997.0
111.569	75.1	322.0
112.052	75.1	118.0
112.422	75.1	72.0
112.706	75.1	60.0
112.916	75.1	40.0
113.067	75.1	37.0
12.997	76.1	1240.0
13.031	76.1	1206.0
13.134	76.1	1128.0
13.332	76.1	896.0
13.635	76.1	226.0
14.035	76.1	68.0
14.52	76.1	86.0
15.088	76.1	68.0
15.73	76.1	61.0
16.432	76.1	282.0
17.188	76.1	1186.0
17.989	76.1	1047.0
18.834	76.1	1398.0
19.718	76.1	1225.0
20.624	76.1	1380.0
21.559	76.1	713.0
22.52	76.1	1614.0
23.493	76.1	616.0
24.482	76.1	398.0
25.486	76.1	379.0
26.502	76.1	1084.0
27.528	76.1	172.0
28.558	76.1	187.0
29.593	76.1	150.0
30.635	76.1	152.0
31.676	76.1	206.0
32.718	76.1	190.0
33.766	76.1	120.0
34.81	76.1	152.0
35.857	76.1	123.0
36.903	76.1	199.0
37.946	76.1	1348.0
38.993	76.1	425.0
40.034	76.1	82.0
41.075	76.1	102.0
42.121	76.1	134.0
43.161	76.1	392.0
44.201	76.1	99.0
45.24	76.1	801.0
46.276	76.1	2525.0
47.312	76.1	2035.0
48.35	76.1	582.0
49.379	76.1	97.0
50.412	76.1	324.0
51.448	76.1	939.0
52.477	76.1	171.0
53.507	76.1	71.0
54.538	76.1	105.0
55.564	76.1	199.0
56.594	76.1	514.0
57.621	76.1	679.0
58.644	76.1	273.0
59.673	76.1	286.0
60.697	76.1	303.0
61.718	76.1	81.0
62.743	76.1	54.0
63.765	76.1	58.0
64.79	76.1	260.0
65.811	76.1	631.0
66.829	76.1	94.0
67.854	76.1	72.0
68.873	76.1	646.0
69.891	76.1	1085.0
70.912	76.1	1264.0
71.928	76.1	640.0
72.949	76.1	1232.0
73.967	76.1	1059.0
74.981	76.1	1258.0
76.0	76.1	1503.0
77.016	76.1	1626.0
78.032	76.1	1261.0
79.05	76.1	813.0
80.063	76.1	715.0
81.079	76.1	65.0
82.098	76.1	69.0
83.108	76.1	87.0
84.123	76.1	73.0
85.139	76.1	663.0
86.149	76.1	1481.0
87.165	76.1	1675.0
88.178	76.1	1426.0
89.189	76.1	1253.0
90.206	76.1	2181.0
91.219	76.1	647.0
92.23	76.1	196.0
93.245	76.1	972.0
94.253	76.1	1011.0
95.267	76.1	952.0
96.28	76.1	597.0
97.287	76.1	1160.0
98.298	76.1	2672.0
99.308	76.1	278.0
100.316	76.1	81.0
101.328	76.1	130.0
102.333	76.1	51.0
103.34	76.1	92.0
104.352	76.1	275.0
105.356	76.1	1242.0
106.365	76.1	725.0
107.371	76.1	221.0
108.368	76.1	537.0
109.333	76.1	1138.0
110.207	76.1	311.0
110.96	76.1	277.0
111.566	76.1	411.0
112.043	76.1	131.0
112.419	76.1	74.0
112.699	76.1	134.0
112.91	76.1	194.0
113.065	76.1	217.0
12.997	77.1	24.0
13.031	77.1	27.0
13.133	77.1	24.0
13.332	77.1	35.0
13.634	77.1	89.0
14.033	77.1	288.0
14.52	77.1	262.0
15.086	77.1	68.0
15.729	77.1	373.0
16.431	77.1	1178.0
17.186	77.1	1042.0
17.989	77.1	1046.0
18.832	77.1	512.0
19.714	77.1	546.0
20.622	77.1	1361.0
21.554	77.1	952.0
22.514	77.1	1173.0
23.489	77.1	1247.0
24.48	77.1	968.0
25.483	77.1	100.0
26.495	77.1	140.0
27.52	77.1	122.0
28.551	77.1	171.0
29.586	77.1	128.0
30.629	77.1	101.0
31.671	77.1	110.0
32.713	77.1	135.0
33.76	77.1	160.0
34.805	77.1	224.0
35.851	77.1	120.0
36.896	77.1	760.0
37.94	77.1	239.0
38.987	77.1	216.0
40.03	77.1	1213.0
41.072	77.1	395.0
42.115	77.1	235.0
43.154	77.1	1746.0
44.195	77.1	150.0
45.233	77.1	98.0
46.268	77.1	270.0
47.308	77.1	725.0
48.343	77.1	145.0
49.375	77.1	69.0
50.411	77.1	70.0
51.442	77.1	521.0
52.473	77.1	1638.0
53.505	77.1	536.0
54.533	77.1	89.0
55.564	77.1	50.0
56.589	77.1	326.0
57.615	77.1	870.0
58.644	77.1	1029.0
59.668	77.1	671.0
60.692	77.1	1682.0
61.716	77.1	413.0
62.737	77.1	343.0
63.764	77.1	1768.0
64.788	77.1	882.0
65.804	77.1	984.0
66.827	77.1	817.0
67.849	77.1	1100.0
68.867	77.1	851.0
69.889	77.1	1342.0
70.907	77.1	426.0
71.924	77.1	187.0
72.947	77.1	747.0
73.962	77.1	637.0
74.977	77.1	908.0
76.0	77.1	123.0
77.014	77.1	81.0
78.031	77.1	259.0
79.048	77.1	910.0
80.058	77.1	1450.0
81.078	77.1	1195.0
82.095	77.1	125.0
83.105	77.1	71.0
84.122	77.1	78.0
85.135	77.1	455.0
86.148	77.1	609.0
87.164	77.1	769.0
88.174	77.1	428.0
89.187	77.1	807.0
90.204	77.1	1113.0
91.214	77.1	982.0
92.228	77.1	1009.0
93.241	77.1	967.0
94.249	77.1	1103.0
95.263	77.1	942.0
96.274	77.1	520.0
97.284	77.1	987.0
98.298	77.1	818.0
99.305	77.1	531.0
100.314	77.1	821.0
101.325	77.1	218.0
102.329	77.1	319.0
103.337	77.1	269.0
104.349	77.1	633.0
105.353	77.1	1151.0
106.361	77.1	670.0
107.367	77.1	1379.0
108.363	77.1	5105.0
109.329	77.1	2281.0
110.204	77.1	591.0
110.952	77.1	699.0
111.561	77.1	373.0
112.037	77.1	184.0
112.411	77.1	292.0
112.695	77.1	840.0
112.899	77.1	1238.0
113.057	77.1	1471.0
12.994	78.1	40.0
13.033	78.1	36.0
13.133	78.1	48.0
13.332	78.1	142.0
13.636	78.1	399.0
14.031	78.1	701.0
14.52	78.1	1396.0
15.086	78.1	877.0
15.726	78.1	716.0
16.431	78.1	361.0
17.184	78.1	307.0
17.986	78.1	197.0
18.832	78.1	241.0
19.71	78.1	611.0
20.62	78.1	1087.0
21.554	78.1	979.0
22.508	78.1	485.0
23.487	78.1	289.0
24.476	78.1	154.0
25.476	78.1	97.0
26.494	78.1	138.0
27.516	78.1	119.0
28.545	78.1	123.0
29.583	78.1	1460.0
30.621	78.1	689.0
31.665	78.1	692.0
32.708	78.1	129.0
33.754	78.1	148.0
34.801	78.1	181.0
35.844	78.1	131.0
36.891	78.1	1033.0
37.937	78.1	949.0
38.981	78.1	231.0
40.026	78.1	1485.0
41.066	78.1	441.0
42.108	78.1	368.0
43.153	78.1	467.0
44.19	78.1	149.0
45.227	78.1	95.0
46.267	78.1	1108.0
47.302	78.1	1219.0
48.338	78.1	112.0
49.373	78.1	114.0
50.404	78.1	90.0
51.436	78.1	179.0
52.47	78.1	1274.0
53.497	78.1	654.0
54.527	78.1	236.0
55.559	78.1	581.0
56.582	78.1	183.0
57.611	78.1	987.0
58.636	78.1	1548.0
59.66	78.1	1417.0
60.691	78.1	1449.0
61.713	78.1	949.0
62.735	78.1	1423.0
63.761	78.1	881.0
64.781	78.1	1595.0
65.802	78.1	1572.0
66.824	78.1	2761.0
67.844	78.1	2191.0
68.867	78.1	1388.0
69.885	78.1	899.0
70.904	78.1	815.0
71.923	78.1	884.0
72.939	78.1	1372.0
73.96	78.1	1482.0
74.975	78.1	2617.0
75.991	78.1	692.0
77.012	78.1	73.0
78.028	78.1	1806.0
79.043	78.1	2863.0
80.06	78.1	2355.0
81.073	78.1	1464.0
82.092	78.1	1786.0
83.105	78.1	1073.0
84.117	78.1	78.0
85.133	78.1	63.0
86.146	78.1	524.0
87.162	78.1	631.0
88.173	78.1	585.0
89.187	78.1	557.0
90.201	78.1	621.0
91.211	78.1	481.0
92.226	78.1	1111.0
93.236	78.1	1353.0
94.247	78.1	920.0
95.264	78.1	457.0
96.272	78.1	415.0
97.283	78.1	311.0
98.293	78.1	1866.0
99.299	78.1	623.0
100.313	78.1	44.0
101.32	78.1	61.0
102.325	78.1	99.0
103.335	78.1	660.0
104.341	78.1	1203.0
105.35	78.1	1789.0
106.356	78.1	1778.0
107.359	78.1	1797.0
108.363	78.1	2898.0
109.323	78.1	1313.0
110.196	78.1	954.0
110.947	78.1	1033.0
111.551	78.1	877.0
112.033	78.1	1071.0
112.405	78.1	1371.0
112.687	78.1	923.0
112.9	78.1	600.0
113.049	78.1	582.0
12.998	79.1	1185.0
13.032	79.1	1168.0
13.132	79.1	1126.0
13.331	79.1	1204.0
13.635	79.1	1299.0
14.032	79.1	696.0
14.52	79.1	629.0
15.086	79.1	500.0
15.727	79.1	956.0
16.431	79.1	1055.0
17.184	79.1	328.0
17.988	79.1	1050.0
18.83	79.1	1087.0
19.71	79.1	263.0
20.622	79.1	341.0
21.553	79.1	73.0
22.509	79.1	82.0
23.486	79.1	105.0
24.475	79.1	192.0
25.477	79.1	1338.0
26.492	79.1	281.0
27.513	79.1	568.0
28.546	79.1	301.0
29.584	79.1	1038.0
30.621	79.1	1855.0
31.667	79.1	1578.0
32.713	79.1	156.0
33.754	79.1	85.0
34.802	79.1	97.0
35.848	79.1	141.0
36.891	79.1	609.0
37.94	79.1	995.0
38.982	79.1	1308.0
40.025	79.1	247.0
41.072	79.1	507.0
42.112	79.1	1343.0
43.153	79.1	1651.0
44.195	79.1	733.0
45.231	79.1	90.0
46.269	79.1	259.0
47.308	79.1	695.0
48.341	79.1	123.0
49.375	79.1	86.0
50.409	79.1	64.0
51.439	79.1	558.0
52.471	79.1	787.0
53.502	79.1	550.0
54.528	79.1	530.0
55.56	79.1	1691.0
56.59	79.1	143.0
57.614	79.1	499.0
58.643	79.1	1113.0
59.668	79.1	1765.0
60.691	79.1	718.0
61.718	79.1	930.0
62.739	79.1	1109.0
63.76	79.1	654.0
64.786	79.1	868.0
65.803	79.1	1494.0
66.825	79.1	1233.0
67.85	79.1	1880.0
68.867	79.1	1876.0
69.887	79.1	656.0
70.907	79.1	931.0
71.925	79.1	1329.0
72.948	79.1	1465.0
73.963	79.1	1279.0
74.976	79.1	953.0
75.998	79.1	1281.0
77.013	79.1	1246.0
78.028	79.1	1432.0
79.046	79.1	504.0
80.059	79.1	146.0
81.076	79.1	720.0
82.095	79.1	1253.0
83.106	79.1	937.0
84.12	79.1	77.0
85.138	79.1	53.0
86.151	79.1	358.0
87.161	79.1	1367.0
88.179	79.1	770.0
89.191	79.1	480.0
90.203	79.1	543.0
91.22	79.1	1612.0
92.229	79.1	2510.0
93.238	79.1	2303.0
94.254	79.1	1403.0
95.264	79.1	1011.0
96.273	79.1	1038.0
97.286	79.1	609.0
98.293	79.1	343.0
99.304	79.1	90.0
100.317	79.1	74.0
101.319	79.1	75.0
102.326	79.1	287.0
103.335	79.1	1004.0
104.342	79.1	4291.0
105.353	79.1	2478.0
106.358	79.1	1370.0
107.361	79.1	3394.0
108.365	79.1	1955.0
109.324	79.1	1524.0
110.198	79.1	1067.0
110.951	79.1	1104.0
111.554	79.1	1002.0
112.034	79.1	596.0
112.409	79.1	456.0
112.686	79.1	467.0
112.899	79.1	529.0
113.051	79.1	576.0
12.997	80.1	55.0
13.03	80.1	53.0
13.134	80.1	74.0
13.333	80.1	136.0
13.634	80.1	424.0
14.034	80.1	972.0
14.52	80.1	1315.0
15.084	80.1	968.0
15.725	80.1	660.0
16.429	80.1	557.0
17.181	80.1	678.0
17.985	80.1	757.0
18.828	80.1	641.0
19.709	80.1	1147.0
20.618	80.1	691.0
21.549	80.1	216.0
22.509	80.1	70.0
23.483	80.1	94.0
24.474	80.1	145.0
25.475	80.1	445.0
26.487	80.1	140.0
27.513	80.1	102.0
28.542	80.1	119.0
29.578	80.1	648.0
30.621	80.1	1066.0
31.661	80.1	1077.0
32.707	80.1	580.0
33.751	80.1	427.0
34.796	80.1	398.0
35.844	80.1	143.0
36.887	80.1	165.0
37.933	80.1	111.0
38.978	80.1	136.0
40.022	80.1	98.0
41.068	80.1	91.0
42.108	80.1	125.0
43.147	80.1	558.0
44.19	80.1	175.0
45.226	80.1	307.0
46.264	80.1	335.0
47.302	80.1	74.0
48.335	80.1	95.0
49.372	80.1	213.0
50.403	80.1	737.0
51.436	80.1	625.0
52.466	80.1	600.0
53.495	80.1	640.0
54.528	80.1	1298.0
55.554	80.1	285.0
56.583	80.1	99.0
57.61	80.1	103.0
58.636	80.1	910.0
59.665	80.1	1370.0
60.687	80.1	1516.0
61.712	80.1	966.0
62.736	80.1	1183.0
63.759	80.1	1156.0
64.783	80.1	1016.0
65.801	80.1	1395.0
66.825	80.1	1033.0
67.845	80.1	633.0
68.864	80.1	1400.0
69.885	80.1	1412.0
70.902	80.1	1065.0
71.925	80.1	826.0
72.942	80.1	1510.0
73.957	80.1	725.0
74.977	80.1	796.0
75.992	80.1	746.0
77.011	80.1	1171.0
78.027	80.1	994.0
79.04	80.1	113.0
80.06	80.1	224.0
81.073	80.1	1133.0
82.089	80.1	790.0
83.105	80.1	1188.0
84.116	80.1	669.0
85.133	80.1	251.0
86.148	80.1	750.0
87.161	80.1	806.0
88.177	80.1	591.0
89.187	80.1	1644.0
90.201	80.1	1032.0
91.216	80.1	829.0
92.225	80.1	1001.0
93.238	80.1	1048.0
94.251	80.1	922.0
95.261	80.1	1313.0
96.274	80.1	1569.0
97.282	80.1	1286.0
98.289	80.1	962.0
99.303	80.1	562.0
100.31	80.1	47.0
101.319	80.1	679.0
102.327	80.1	168.0
103.331	80.1	150.0
104.342	80.1	846.0
105.347	80.1	646.0
106.352	80.1	669.0
107.36	80.1	588.0
108.358	80.1	1032.0
109.322	80.1	1621.0
110.195	80.1	1573.0
110.943	80.1	4553.0
111.553	80.1	6560.0
112.027	80.1	2860.0
112.401	80.1	1044.0
112.683	80.1	592.0
112.89	80.1	824.0
113.047	80.1	941.0
12.998	81.1	341.0
13.032	81.1	363.0
13.136	81.1	365.0
13.333	81.1	289.0
13.635	81.1	375.0
14.035	81.1	584.0
14.521	81.1	657.0
15.085	81.1	1042.0
15.726	81.1	860.0
16.429	81.1	561.0
17.182	81.1	611.0
17.986	81.1	712.0
18.828	81.1	881.0
19.709	81.1	664.0
20.618	81.1	728.0
21.548	81.1	292.0
22.506	81.1	985.0
23.484	81.1	980.0
24.472	81.1	103.0
25.476	81.1	93.0
26.49	81.1	93.0
27.513	81.1	138.0
28.543	81.1	140.0
29.579	81.1	120.0
30.621	81.1	109.0
31.664	81.1	310.0
32.707	81.1	140.0
33.754	81.1	127.0
34.8	81.1	141.0
35.842	81.1	181.0
36.891	81.1	160.0
37.937	81.1	134.0
38.98	81.1	82.0
40.026	81.1	174.0
41.068	81.1	97.0
42.109	81.1	97.0
43.153	81.1	95.0
44.192	81.1	116.0
45.23	81.1	233.0
46.269	81.1	188.0
47.303	81.1	240.0
48.34	81.1	1189.0
49.373	81.1	145.0
50.405	81.1	454.0
51.441	81.1	1072.0
52.469	81.1	1031.0
53.499	81.1	605.0
54.53	81.1	1463.0
55.556	81.1	128.0
56.587	81.1	93.0
57.614	81.1	71.0
58.639	81.1	54.0
59.669	81.1	170.0
60.691	81.1	792.0
61.715	81.1	1033.0
62.741	81.1	431.0
63.761	81.1	599.0
64.784	81.1	327.0
65.805	81.1	1729.0
66.826	81.1	1301.0
67.85	81.1	855.0
68.868	81.1	441.0
69.888	81.1	1265.0
70.909	81.1	1124.0
71.926	81.1	1038.0
72.946	81.1	210.0
73.962	81.1	718.0
74.978	81.1	822.0
75.997	81.1	315.0
77.013	81.1	770.0
78.032	81.1	463.0
79.046	81.1	379.0
80.059	81.1	819.0
81.079	81.1	2122.0
82.092	81.1	785.0
83.107	81.1	1452.0
84.12	81.1	1516.0
85.133	81.1	1236.0
86.152	81.1	1371.0
87.163	81.1	920.0
88.176	81.1	990.0
89.192	81.1	550.0
90.202	81.1	540.0
91.217	81.1	275.0
92.23	81.1	1237.0
93.238	81.1	909.0
94.253	81.1	546.0
95.263	81.1	1442.0
96.272	81.1	1193.0
97.285	81.1	803.0
98.292	81.1	888.0
99.303	81.1	1248.0
100.315	81.1	70.0
101.32	81.1	184.0
102.329	81.1	132.0
103.337	81.1	220.0
104.34	81.1	1777.0
105.35	81.1	236.0
106.357	81.1	181.0
107.357	81.1	109.0
108.361	81.1	2632.0
109.322	81.1	3268.0
110.196	81.1	832.0
110.949	81.1	1941.0
111.55	81.1	1757.0
112.03	81.1	2321.0
112.404	81.1	3527.0
112.683	81.1	2903.0
112.895	81.1	1384.0
113.047	81.1	767.0
12.995	82.1	557.0
13.031	82.1	570.0
13.134	82.1	597.0
13.331	82.1	628.0
13.636	82.1	708.0
14.032	82.1	978.0
14.518	82.1	376.0
15.087	82.1	83.0
15.724	82.1	67.0
16.428	82.1	70.0
17.183	82.1	137.0
17.982	82.1	259.0
18.828	82.1	69.0
19.709	82.1	55.0
20.616	82.1	402.0
21.552	82.1	526.0
22.506	82.1	260.0
23.482	82.1	511.0
24.473	82.1	2301.0
25.473	82.1	496.0
26.49	82.1	1590.0
27.511	82.1	154.0
28.54	82.1	153.0
29.582	82.1	127.0
30.619	82.1	712.0
31.661	82.1	154.0
32.708	82.1	90.0
33.752	82.1	247.0
34.799	82.1	189.0
35.845	82.1	99.0
36.888	82.1	136.0
37.936	82.1	80.0
38.981	82.1	172.0
40.023	82.1	399.0
41.068	82.1	107.0
42.108	82.1	51.0
43.15	82.1	142.0
44.193	82.1	310.0
45.23	82.1	126.0
46.266	82.1	180.0
47.305	82.1	84.0
48.339	82.1	1248.0
49.372	82.1	1526.0
50.408	82.1	1036.0
51.437	82.1	174.0
52.47	82.1	706.0
53.501	82.1	760.0
54.529	82.1	179.0
55.559	82.1	95.0
56.584	82.1	135.0
57.612	82.1	2321.0
58.641	82.1	1629.0
59.664	82.1	625.0
60.69	82.1	132.0
61.716	82.1	95.0
62.736	82.1	101.0
63.763	82.1	73.0
64.785	82.1	81.0
65.803	82.1	1368.0
66.828	82.1	1316.0
67.849	82.1	1191.0
68.867	82.1	1342.0
69.889	82.1	535.0
70.906	82.1	1667.0
71.926	82.1	488.0
72.947	82.1	441.0
73.96	82.1	1606.0
74.979	82.1	823.0
75.996	82.1	1014.0
77.012	82.1	1177.0
78.031	82.1	966.0
79.043	82.1	1377.0
80.061	82.1	495.0
81.08	82.1	291.0
82.092	82.1	149.0
83.11	82.1	87.0
84.121	82.1	638.0
85.133	82.1	1141.0
86.152	82.1	1601.0
87.165	82.1	998.0
88.177	82.1	1635.0
89.193	82.1	1939.0
90.205	82.1	839.0
91.216	82.1	165.0
92.23	82.1	1992.0
93.239	82.1	1905.0
94.251	82.1	852.0
95.267	82.1	745.0
96.276	82.1	966.0
97.283	82.1	365.0
98.296	82.1	495.0
99.304	82.1	1331.0
100.313	82.1	129.0
101.323	82.1	100.0
102.327	82.1	95.0
103.337	82.1	330.0
104.346	82.1	373.0
105.347	82.1	87.0
106.354	82.1	50.0
107.36	82.1	76.0
108.357	82.1	358.0
109.322	82.1	1278.0
110.199	82.1	245.0
110.942	82.1	255.0
111.55	82.1	793.0
112.03	82.1	802.0
112.398	82.1	981.0
112.684	82.1	1058.0
112.895	82.1	910.0
113.044	82.1	825.0
12.992	83.1	1561.0
13.031	83.1	1518.0
13.132	83.1	1178.0
13.328	83.1	669.0
13.634	83.1	379.0
14.031	83.1	210.0
14.52	83.1	1195.0
15.085	83.1	964.0
15.722	83.1	323.0
16.428	83.1	81.0
17.182	83.1	1039.0
17.983	83.1	2281.0
18.827	83.1	217.0
19.706	83.1	78.0
20.616	83.1	1063.0
21.548	83.1	1421.0
22.503	83.1	1240.0
23.479	83.1	955.0
24.466	83.1	466.0
25.468	83.1	81.0
26.484	83.1	110.0
27.505	83.1	106.0
28.535	83.1	211.0
29.572	83.1	131.0
30.611	83.1	510.0
31.655	83.1	111.0
32.7	83.1	119.0
33.743	83.1	631.0
34.79	83.1	679.0
35.835	83.1	83.0
36.883	83.1	61.0
37.928	83.1	183.0
38.972	83.1	289.0
40.016	83.1	614.0
41.057	83.1	102.0
42.1	83.1	488.0
43.143	83.1	718.0
44.181	83.1	510.0
45.221	83.1	121.0
46.261	83.1	95.0
47.296	83.1	425.0
48.332	83.1	885.0
49.362	83.1	1205.0
50.398	83.1	271.0
51.434	83.1	592.0
52.461	83.1	1312.0
53.494	83.1	1270.0
54.524	83.1	1065.0
55.553	83.1	156.0
56.582	83.1	606.0
57.607	83.1	2231.0
58.635	83.1	1982.0
59.66	83.1	253.0
60.686	83.1	1405.0
61.71	83.1	951.0
62.731	83.1	344.0
63.757	83.1	181.0
64.781	83.1	98.0
65.798	83.1	810.0
66.822	83.1	678.0
67.843	83.1	265.0
68.861	83.1	499.0
69.882	83.1	812.0
70.899	83.1	1145.0
71.921	83.1	1748.0
72.94	83.1	1305.0
73.955	83.1	1097.0
74.974	83.1	772.0
75.989	83.1	588.0
77.007	83.1	758.0
78.026	83.1	1051.0
79.039	83.1	715.0
80.057	83.1	1295.0
81.071	83.1	635.0
82.087	83.1	407.0
83.104	83.1	894.0
84.115	83.1	947.0
85.13	83.1	342.0
86.147	83.1	626.0
87.159	83.1	502.0
88.174	83.1	435.0
89.185	83.1	182.0
90.2	83.1	403.0
91.213	83.1	1570.0
92.221	83.1	1193.0
93.235	83.1	3629.0
94.245	83.1	776.0
95.256	83.1	1040.0
96.27	83.1	436.0
97.277	83.1	98.0
98.286	83.1	86.0
99.299	83.1	299.0
100.306	83.1	1089.0
101.316	83.1	851.0
102.323	83.1	259.0
103.329	83.1	978.0
104.34	83.1	833.0
105.343	83.1	3330.0
106.351	83.1	1748.0
107.356	83.1	703.0
108.352	83.1	1259.0
109.318	83.1	320.0
110.191	83.1	178.0
110.936	83.1	100.0
111.545	83.1	282.0
112.021	83.1	96.0
112.391	83.1	111.0
112.677	83.1	384.0
112.886	83.1	585.0
113.04	83.1	773.0
12.994	84.1	33.0
13.032	84.1	35.0
13.133	84.1	45.0
13.33	84.1	43.0
13.633	84.1	85.0
14.032	84.1	333.0
14.518	84.1	1731.0
15.083	84.1	1864.0
15.726	84.1	468.0
16.428	84.1	63.0
17.182	84.1	395.0
17.985	84.1	370.0
18.826	84.1	301.0
19.706	84.1	71.0
20.617	84.1	119.0
21.547	84.1	1278.0
22.505	84.1	754.0
23.482	84.1	915.0
24.469	84.1	262.0
25.472	84.1	118.0
26.485	84.1	155.0
27.507	84.1	283.0
28.538	84.1	469.0
29.572	84.1	128.0
30.615	84.1	94.0
31.659	84.1	100.0
32.699	84.1	60.0
33.747	84.1	84.0
34.794	84.1	83.0
35.839	84.1	606.0
36.886	84.1	724.0
37.93	84.1	1784.0
38.974	84.1	192.0
40.02	84.1	104.0
41.061	84.1	628.0
42.104	84.1	258.0
43.146	84.1	216.0
44.184	84.1	185.0
45.226	84.1	189.0
46.262	84.1	294.0
47.298	84.1	196.0
48.336	84.1	256.0
49.368	84.1	400.0
50.403	84.1	181.0
51.436	84.1	91.0
52.466	84.1	157.0
53.498	84.1	673.0
54.525	84.1	518.0
55.557	84.1	1001.0
56.585	84.1	1353.0
57.609	84.1	1045.0
58.64	84.1	868.0
59.665	84.1	963.0
60.688	84.1	532.0
61.712	84.1	1089.0
62.735	84.1	524.0
63.761	84.1	728.0
64.781	84.1	1264.0
65.8	84.1	479.0
66.825	84.1	44.0
67.845	84.1	47.0
68.865	84.1	417.0
69.884	84.1	1036.0
70.901	84.1	727.0
71.924	84.1	1204.0
72.941	84.1	882.0
73.958	84.1	589.0
74.979	84.1	1819.0
75.993	84.1	1306.0
77.012	84.1	925.0
78.028	84.1	530.0
79.042	84.1	637.0
80.06	84.1	1723.0
81.074	84.1	1002.0
82.091	84.1	1180.0
83.106	84.1	1302.0
84.118	84.1	801.0
85.136	84.1	1103.0
86.149	84.1	2812.0
87.162	84.1	6300.0
88.179	84.1	620.0
89.186	84.1	863.0
90.2	84.1	749.0
91.217	84.1	488.0
92.225	84.1	1308.0
93.237	84.1	153.0
94.252	84.1	926.0
95.26	84.1	1130.0
96.272	84.1	151.0
97.284	84.1	44.0
98.29	84.1	56.0
99.301	84.1	57.0
100.312	84.1	320.0
101.318	84.1	655.0
102.327	84.1	88.0
103.331	84.1	50.0
104.338	84.1	49.0
105.347	84.1	539.0
106.348	84.1	481.0
107.355	84.1	1300.0
108.355	84.1	326.0
109.314	84.1	67.0
110.194	84.1	292.0
110.94	84.1	134.0
111.541	84.1	49.0
112.024	84.1	44.0
112.395	84.1	113.0
112.676	84.1	137.0
112.889	84.1	122.0
113.04	84.1	158.0
12.995	85.1	57.0
13.032	85.1	67.0
13.134	85.1	65.0
13.331	85.1	46.0
13.636	85.1	39.0
14.031	85.1	85.0
14.518	85.1	341.0
15.087	85.1	312.0
15.724	85.1	101.0
16.428	85.1	80.0
17.181	85.1	52.0
17.98	85.1	312.0
18.827	85.1	842.0
19.705	85.1	740.0
20.614	85.1	110.0
21.548	85.1	64.0
22.502	85.1	98.0
23.479	85.1	93.0
24.469	85.1	251.0
25.471	85.1	157.0
26.485	85.1	133.0
27.506	85.1	376.0
28.537	85.1	710.0
29.574	85.1	76.0
30.614	85.1	313.0
31.659	85.1	1705.0
32.701	85.1	719.0
33.747	85.1	226.0
34.794	85.1	261.0
35.838	85.1	1636.0
36.887	85.1	1674.0
37.931	85.1	770.0
38.973	85.1	73.0
40.019	85.1	105.0
41.06	85.1	87.0
42.103	85.1	381.0
43.145	85.1	1105.0
44.183	85.1	536.0
45.223	85.1	497.0
46.263	85.1	232.0
47.296	85.1	420.0
48.334	85.1	104.0
49.369	85.1	70.0
50.4	85.1	720.0
51.435	85.1	776.0
52.467	85.1	572.0
53.494	85.1	91.0
54.527	85.1	107.0
55.557	85.1	207.0
56.581	85.1	178.0
57.612	85.1	167.0
58.638	85.1	1238.0
59.661	85.1	628.0
60.689	85.1	93.0
61.711	85.1	131.0
62.733	85.1	723.0
63.761	85.1	3474.0
64.781	85.1	1569.0
65.801	85.1	582.0
66.825	85.1	516.0
67.845	85.1	136.0
68.868	85.1	376.0
69.886	85.1	1416.0
70.901	85.1	1184.0
71.924	85.1	931.0
72.942	85.1	914.0
73.957	85.1	289.0
74.978	85.1	435.0
75.993	85.1	353.0
77.011	85.1	1218.0
78.03	85.1	740.0
79.043	85.1	164.0
80.06	85.1	876.0
81.078	85.1	1994.0
82.09	85.1	1840.0
83.105	85.1	1071.0
84.122	85.1	977.0
85.132	85.1	269.0
86.148	85.1	1165.0
87.164	85.1	779.0
88.174	85.1	817.0
89.189	85.1	1438.0
90.201	85.1	1065.0
91.213	85.1	61.0
92.228	85.1	713.0
93.237	85.1	472.0
94.249	85.1	60.0
95.265	85.1	392.0
96.272	85.1	911.0
97.28	85.1	645.0
98.293	85.1	97.0
99.3	85.1	69.0
100.31	85.1	402.0
101.32	85.1	723.0
102.323	85.1	114.0
103.332	85.1	69.0
104.341	85.1	47.0
105.344	85.1	619.0
106.35	85.1	162.0
107.356	85.1	841.0
108.351	85.1	120.0
109.316	85.1	87.0
110.191	85.1	237.0
110.936	85.1	130.0
111.544	85.1	31.0
112.024	85.1	37.0
112.39	85.1	81.0
112.676	85.1	54.0
112.888	85.1	50.0
113.035	85.1	87.0
12.996	86.1	556.0
13.031	86.1	490.0
13.131	86.1	319.0
13.332	86.1	234.0
13.635	86.1	250.0
14.032	86.1	679.0
14.521	86.1	2887.0
15.084	86.1	2011.0
15.724	86.1	167.0
16.43	86.1	175.0
17.179	86.1	696.0
17.981	86.1	400.0
18.827	86.1	444.0
19.705	86.1	559.0
20.615	86.1	86.0
21.547	86.1	71.0
22.502	86.1	267.0
23.478	86.1	604.0
24.466	86.1	1119.0
25.47	86.1	222.0
26.484	86.1	143.0
27.507	86.1	123.0
28.538	86.1	129.0
29.571	86.1	93.0
30.613	86.1	324.0
31.658	86.1	470.0
32.698	86.1	1091.0
33.747	86.1	434.0
34.794	86.1	1532.0
35.837	86.1	1312.0
36.884	86.1	1780.0
37.929	86.1	946.0
38.973	86.1	739.0
40.018	86.1	426.0
41.061	86.1	86.0
42.105	86.1	103.0
43.144	86.1	1323.0
44.182	86.1	181.0
45.223	86.1	78.0
46.26	86.1	64.0
47.296	86.1	70.0
48.334	86.1	100.0
49.365	86.1	481.0
50.399	86.1	1672.0
51.437	86.1	811.0
52.466	86.1	640.0
53.496	86.1	332.0
54.526	86.1	889.0
55.555	86.1	742.0
56.585	86.1	342.0
57.611	86.1	840.0
58.637	86.1	714.0
59.666	86.1	705.0
60.688	86.1	139.0
61.711	86.1	1191.0
62.738	86.1	109.0
63.758	86.1	119.0
64.781	86.1	448.0
65.804	86.1	827.0
66.822	86.1	849.0
67.847	86.1	98.0
68.866	86.1	46.0
69.882	86.1	499.0
70.904	86.1	799.0
71.924	86.1	391.0
72.941	86.1	1695.0
73.96	86.1	589.0
74.977	86.1	1040.0
75.995	86.1	878.0
77.012	86.1	518.0
78.027	86.1	1288.0
79.045	86.1	200.0
80.059	86.1	108.0
81.074	86.1	382.0
82.093	86.1	722.0
83.103	86.1	432.0
84.119	86.1	553.0
85.137	86.1	304.0
86.148	86.1	1035.0
87.165	86.1	583.0
88.178	86.1	779.0
89.188	86.1	3689.0
90.204	86.1	2203.0
91.215	86.1	665.0
92.226	86.1	50.0
93.238	86.1	54.0
94.251	86.1	51.0
95.263	86.1	300.0
96.27	86.1	738.0
97.284	86.1	1021.0
98.291	86.1	75.0
99.299	86.1	50.0
100.313	86.1	357.0
101.316	86.1	530.0
102.324	86.1	113.0
103.331	86.1	436.0
104.337	86.1	94.0
105.346	86.1	61.0
106.349	86.1	65.0
107.354	86.1	297.0
108.356	86.1	849.0
109.314	86.1	1062.0
110.191	86.1	699.0
110.938	86.1	293.0
111.539	86.1	232.0
112.022	86.1	79.0
112.392	86.1	70.0
112.673	86.1	146.0
112.887	86.1	149.0
113.038	86.1	116.0
12.994	87.1	454.0
13.033	87.1	597.0
13.133	87.1	934.0
13.332	87.1	1224.0
13.637	87.1	632.0
14.032	87.1	619.0
14.52	87.1	579.0
15.087	87.1	1936.0
15.724	87.1	1689.0
16.428	87.1	578.0
17.181	87.1	1615.0
17.98	87.1	470.0
18.825	87.1	1741.0
19.708	87.1	1100.0
20.615	87.1	244.0
21.547	87.1	319.0
22.505	87.1	1330.0
23.479	87.1	1222.0
24.47	87.1	1147.0
25.472	87.1	158.0
26.484	87.1	278.0
27.509	87.1	127.0
28.54	87.1	180.0
29.574	87.1	160.0
30.617	87.1	374.0
31.66	87.1	227.0
32.701	87.1	498.0
33.75	87.1	78.0
34.796	87.1	209.0
35.839	87.1	1198.0
36.887	87.1	1680.0
37.933	87.1	1658.0
38.976	87.1	746.0
40.023	87.1	408.0
41.064	87.1	1566.0
42.105	87.1	214.0
43.149	87.1	94.0
44.187	87.1	503.0
45.227	87.1	995.0
46.267	87.1	1801.0
47.3	87.1	235.0
48.335	87.1	120.0
49.372	87.1	646.0
50.404	87.1	1642.0
51.439	87.1	1719.0
52.47	87.1	1761.0
53.499	87.1	2287.0
54.532	87.1	2837.0
55.558	87.1	2257.0
56.585	87.1	782.0
57.615	87.1	339.0
58.639	87.1	195.0
59.667	87.1	225.0
60.692	87.1	124.0
61.715	87.1	146.0
62.741	87.1	67.0
63.762	87.1	482.0
64.781	87.1	1027.0
65.805	87.1	328.0
66.826	87.1	55.0
67.847	87.1	43.0
68.87	87.1	726.0
69.886	87.1	1348.0
70.906	87.1	1105.0
71.927	87.1	1053.0
72.943	87.1	1315.0
73.962	87.1	632.0
74.979	87.1	1822.0
75.996	87.1	806.0
77.018	87.1	953.0
78.031	87.1	848.0
79.044	87.1	230.0
80.065	87.1	136.0
81.079	87.1	592.0
82.094	87.1	830.0
83.109	87.1	1031.0
84.121	87.1	542.0
85.14	87.1	1436.0
86.153	87.1	923.0
87.165	87.1	1304.0
88.181	87.1	797.0
89.19	87.1	995.0
90.203	87.1	329.0
91.219	87.1	184.0
92.228	87.1	1619.0
93.24	87.1	1431.0
94.255	87.1	777.0
95.262	87.1	1382.0
96.274	87.1	193.0
97.286	87.1	52.0
98.29	87.1	40.0
99.303	87.1	74.0
100.312	87.1	740.0
101.319	87.1	1438.0
102.328	87.1	660.0
103.332	87.1	1961.0
104.342	87.1	814.0
105.349	87.1	44.0
106.35	87.1	93.0
107.357	87.1	996.0
108.356	87.1	1819.0
109.314	87.1	1325.0
110.194	87.1	194.0
110.94	87.1	152.0
111.544	87.1	85.0
112.027	87.1	49.0
112.394	87.1	59.0
112.677	87.1	50.0
112.888	87.1	79.0
113.037	87.1	119.0
12.996	88.1	76.0
13.031	88.1	76.0
13.134	88.1	102.0
13.33	88.1	143.0
13.636	88.1	375.0
14.032	88.1	767.0
14.519	88.1	619.0
15.085	88.1	672.0
15.722	88.1	697.0
16.427	88.1	360.0
17.18	88.1	343.0
17.98	88.1	733.0
18.825	88.1	594.0
19.704	88.1	784.0
20.615	88.1	412.0
21.549	88.1	1009.0
22.504	88.1	348.0
23.481	88.1	74.0
24.469	88.1	67.0
25.47	88.1	565.0
26.488	88.1	1020.0
27.509	88.1	213.0
28.535	88.1	159.0
29.573	88.1	204.0
30.614	88.1	610.0
31.658	88.1	153.0
32.704	88.1	125.0
33.748	88.1	111.0
34.796	88.1	128.0
35.842	88.1	1298.0
36.887	88.1	2125.0
37.934	88.1	1410.0
38.975	88.1	431.0
40.02	88.1	596.0
41.066	88.1	563.0
42.105	88.1	141.0
43.148	88.1	1523.0
44.188	88.1	536.0
45.225	88.1	828.0
46.266	88.1	1112.0
47.301	88.1	725.0
48.337	88.1	917.0
49.371	88.1	1266.0
50.405	88.1	1969.0
51.441	88.1	4051.0
52.468	88.1	3368.0
53.5	88.1	3231.0
54.531	88.1	1972.0
55.557	88.1	1656.0
56.586	88.1	503.0
57.613	88.1	2543.0
58.639	88.1	3263.0
59.669	88.1	977.0
60.693	88.1	102.0
61.714	88.1	93.0
62.741	88.1	61.0
63.762	88.1	179.0
64.784	88.1	567.0
65.805	88.1	119.0
66.825	88.1	42.0
67.85	88.1	215.0
68.868	88.1	788.0
69.885	88.1	944.0
70.909	88.1	755.0
71.926	88.1	1753.0
72.945	88.1	815.0
73.964	88.1	598.0
74.977	88.1	888.0
75.996	88.1	521.0
77.016	88.1	364.0
78.029	88.1	500.0
79.047	88.1	615.0
80.064	88.1	531.0
81.078	88.1	1559.0
82.097	88.1	1387.0
83.108	88.1	650.0
84.123	88.1	317.0
85.138	88.1	192.0
86.149	88.1	926.0
87.167	88.1	782.0
88.179	88.1	1093.0
89.191	88.1	120.0
90.207	88.1	289.0
91.216	88.1	536.0
92.23	88.1	159.0
93.241	88.1	286.0
94.251	88.1	304.0
95.266	88.1	67.0
96.273	88.1	186.0
97.283	88.1	210.0
98.295	88.1	459.0
99.301	88.1	94.0
100.313	88.1	959.0
101.323	88.1	1896.0
102.325	88.1	1809.0
103.334	88.1	903.0
104.343	88.1	158.0
105.348	88.1	701.0
106.355	88.1	906.0
107.356	88.1	946.0
108.356	88.1	63.0
109.316	88.1	384.0
110.19	88.1	1484.0
110.943	88.1	693.0
111.543	88.1	161.0
112.02	88.1	59.0
112.395	88.1	34.0
112.675	88.1	42.0
112.885	88.1	59.0
113.041	88.1	33.0
12.994	89.1	577.0
13.032	89.1	571.0
13.134	89.1	615.0
13.329	89.1	692.0
13.635	89.1	920.0
14.032	89.1	753.0
14.519	89.1	398.0
15.087	89.1	227.0
15.724	89.1	674.0
16.428	89.1	951.0
17.181	89.1	334.0
17.979	89.1	59.0
18.824	89.1	68.0
19.703	89.1	107.0
20.61	89.1	72.0
21.543	89.1	847.0
22.498	89.1	567.0
23.474	89.1	826.0
24.464	89.1	274.0
25.464	89.1	660.0
26.479	89.1	1217.0
27.503	89.1	513.0
28.528	89.1	422.0
29.565	89.1	155.0
30.608	89.1	109.0
31.65	89.1	615.0
32.696	89.1	110.0
33.741	89.1	106.0
34.787	89.1	57.0
35.834	89.1	363.0
36.878	89.1	447.0
37.924	89.1	746.0
38.97	89.1	1356.0
40.011	89.1	349.0
41.056	89.1	61.0
42.1	89.1	837.0
43.137	89.1	2207.0
44.178	89.1	1500.0
45.22	89.1	116.0
46.254	89.1	90.0
47.291	89.1	86.0
48.328	89.1	971.0
49.36	89.1	5762.0
50.396	89.1	3700.0
51.431	89.1	880.0
52.461	89.1	1959.0
53.494	89.1	2902.0
54.523	89.1	3319.0
55.552	89.1	2692.0
56.581	89.1	2179.0
57.607	89.1	3393.0
58.636	89.1	4617.0
59.662	89.1	1200.0
60.684	89.1	187.0
61.71	89.1	58.0
62.733	89.1	64.0
63.753	89.1	51.0
64.779	89.1	663.0
65.801	89.1	825.0
66.819	89.1	105.0
67.844	89.1	538.0
68.864	89.1	1122.0
69.88	89.1	243.0
70.901	89.1	108.0
71.92	89.1	796.0
72.94	89.1	313.0
73.956	89.1	56.0
74.971	89.1	656.0
75.992	89.1	765.0
77.008	89.1	881.0
78.025	89.1	1192.0
79.044	89.1	740.0
80.055	89.1	904.0
81.071	89.1	487.0
82.091	89.1	574.0
83.102	89.1	1500.0
84.116	89.1	129.0
85.134	89.1	118.0
86.146	89.1	500.0
87.159	89.1	1676.0
88.175	89.1	1483.0
89.186	89.1	59.0
90.196	89.1	51.0
91.212	89.1	86.0
92.226	89.1	143.0
93.232	89.1	1333.0
94.245	89.1	1085.0
95.261	89.1	710.0
96.267	89.1	90.0
97.277	89.1	90.0
98.292	89.1	610.0
99.297	89.1	116.0
100.307	89.1	927.0
101.319	89.1	2747.0
102.321	89.1	434.0
103.329	89.1	210.0
104.338	89.1	119.0
105.341	89.1	301.0
106.347	89.1	120.0
107.351	89.1	110.0
108.347	89.1	29.0
109.311	89.1	268.0
110.185	89.1	207.0
110.93	89.1	166.0
111.538	89.1	87.0
112.018	89.1	58.0
112.385	89.1	59.0
112.67	89.1	57.0
112.881	89.1	47.0
113.032	89.1	55.0
12.997	90.1	819.0
13.032	90.1	813.0
13.132	90.1	893.0
13.332	90.1	905.0
13.635	90.1	1192.0
14.032	90.1	752.0
14.52	90.1	333.0
15.084	90.1	1679.0
15.724	90.1	2040.0
16.427	90.1	842.0
17.179	90.1	239.0
17.982	90.1	82.0
18.824	90.1	169.0
19.705	90.1	214.0
20.615	90.1	112.0
21.545	90.1	100.0
22.502	90.1	104.0
23.48	90.1	126.0
24.466	90.1	872.0
25.47	90.1	785.0
26.486	90.1	138.0
27.506	90.1	172.0
28.537	90.1	216.0
29.572	90.1	128.0
30.612	90.1	105.0
31.658	90.1	948.0
32.701	90.1	246.0
33.747	90.1	246.0
34.794	90.1	672.0
35.84	90.1	783.0
36.887	90.1	1328.0
37.93	90.1	4407.0
38.975	90.1	538.0
40.022	90.1	58.0
41.062	90.1	119.0
42.105	90.1	334.0
43.148	90.1	2227.0
44.185	90.1	1622.0
45.226	90.1	631.0
46.264	90.1	969.0
47.299	90.1	118.0
48.337	90.1	101.0
49.369	90.1	158.0
50.403	90.1	1024.0
51.44	90.1	1143.0
52.468	90.1	153.0
53.499	90.1	1623.0
54.53	90.1	5229.0
55.554	90.1	3504.0
56.586	90.1	1448.0
57.614	90.1	1417.0
58.639	90.1	1677.0
59.668	90.1	1454.0
60.691	90.1	1174.0
61.715	90.1	1451.0
62.739	90.1	419.0
63.761	90.1	945.0
64.786	90.1	1342.0
65.804	90.1	856.0
66.827	90.1	1093.0
67.851	90.1	1367.0
68.867	90.1	829.0
69.887	90.1	1048.0
70.905	90.1	665.0
71.926	90.1	1514.0
72.946	90.1	1150.0
73.961	90.1	785.0
74.982	90.1	2542.0
75.997	90.1	317.0
77.014	90.1	239.0
78.031	90.1	1464.0
79.043	90.1	682.0
80.063	90.1	725.0
81.079	90.1	1070.0
82.093	90.1	447.0
83.11	90.1	152.0
84.122	90.1	59.0
85.137	90.1	420.0
86.152	90.1	1346.0
87.164	90.1	896.0
88.179	90.1	1189.0
89.191	90.1	69.0
90.205	90.1	85.0
91.219	90.1	662.0
92.228	90.1	216.0
93.241	90.1	521.0
94.251	90.1	759.0
95.263	90.1	553.0
96.276	90.1	63.0
97.281	90.1	75.0
98.294	90.1	225.0
99.306	90.1	868.0
100.312	90.1	755.0
101.323	90.1	729.0
102.329	90.1	72.0
103.332	90.1	57.0
104.343	90.1	1028.0
105.348	90.1	1211.0
106.35	90.1	1553.0
107.358	90.1	140.0
108.354	90.1	38.0
109.317	90.1	52.0
110.191	90.1	52.0
110.936	90.1	125.0
111.544	90.1	100.0
112.019	90.1	55.0
112.391	90.1	41.0
112.676	90.1	51.0
112.881	90.1	51.0
113.036	90.1	48.0
12.994	91.1	31.0
13.031	91.1	33.0
13.133	91.1	50.0
13.331	91.1	61.0
13.636	91.1	56.0
14.033	91.1	80.0
14.52	91.1	90.0
15.085	91.1	55.0
15.724	91.1	250.0
16.428	91.1	1856.0
17.178	91.1	1421.0
17.98	91.1	1023.0
18.824	91.1	533.0
19.702	91.1	849.0
20.614	91.1	199.0
21.546	91.1	143.0
22.502	91.1	143.0
23.478	91.1	97.0
24.466	91.1	269.0
25.47	91.1	145.0
[truncated: 9,000 more rows]
