# Supplementary material for: Multimodal dynamic and unclonable anti-counterfeiting using robust diamond microparticles on heterogeneous substrate
Source: Nat Commun. 2023 May 2;14:2507. doi: 10.1038/s41467-023-38178-1 (PMC10154296; doi:10.1038/s41467-023-38178-1)
Supplement: Supplementary file 3 — Source Data [file 41467_2023_38178_MOESM3_ESM.zip › Source Data/Fig 4/5_2.txt]

12.996	73.2	67.0
13.031	73.2	62.0
13.135	73.2	55.0
13.332	73.2	36.0
13.633	73.2	47.0
14.033	73.2	68.0
14.519	73.2	80.0
15.082	73.2	856.0
15.723	73.2	1159.0
16.426	73.2	529.0
17.178	73.2	171.0
17.98	73.2	51.0
18.827	73.2	205.0
19.704	73.2	1179.0
20.612	73.2	373.0
21.547	73.2	199.0
22.502	73.2	398.0
23.478	73.2	408.0
24.47	73.2	90.0
25.471	73.2	658.0
26.487	73.2	612.0
27.513	73.2	382.0
28.542	73.2	1418.0
29.578	73.2	294.0
30.62	73.2	130.0
31.663	73.2	191.0
32.703	73.2	144.0
33.749	73.2	127.0
34.798	73.2	118.0
35.841	73.2	83.0
36.884	73.2	603.0
37.931	73.2	592.0
38.978	73.2	331.0
40.019	73.2	185.0
41.06	73.2	1169.0
42.106	73.2	186.0
43.148	73.2	908.0
44.185	73.2	1366.0
45.224	73.2	574.0
46.263	73.2	949.0
47.297	73.2	626.0
48.332	73.2	714.0
49.37	73.2	312.0
50.402	73.2	121.0
51.434	73.2	507.0
52.467	73.2	78.0
53.496	73.2	105.0
54.525	73.2	71.0
55.556	73.2	59.0
56.586	73.2	684.0
57.612	73.2	1131.0
58.637	73.2	195.0
59.666	73.2	113.0
60.687	73.2	133.0
61.708	73.2	255.0
62.734	73.2	567.0
63.757	73.2	379.0
64.777	73.2	1130.0
65.802	73.2	697.0
66.825	73.2	92.0
67.842	73.2	312.0
68.862	73.2	751.0
69.883	73.2	1016.0
70.899	73.2	544.0
71.919	73.2	103.0
72.94	73.2	220.0
73.955	73.2	263.0
74.971	73.2	800.0
75.992	73.2	80.0
77.006	73.2	93.0
78.02	73.2	209.0
79.038	73.2	275.0
80.051	73.2	950.0
81.067	73.2	1855.0
82.088	73.2	144.0
83.098	73.2	721.0
84.11	73.2	789.0
85.128	73.2	1144.0
86.14	73.2	947.0
87.15	73.2	461.0
88.167	73.2	213.0
89.179	73.2	576.0
90.189	73.2	1027.0
91.205	73.2	2063.0
92.216	73.2	2437.0
93.223	73.2	1395.0
94.239	73.2	509.0
95.251	73.2	1043.0
96.258	73.2	1729.0
97.271	73.2	957.0
98.279	73.2	780.0
99.285	73.2	1116.0
100.297	73.2	779.0
101.306	73.2	685.0
102.307	73.2	4402.0
103.315	73.2	1579.0
104.326	73.2	993.0
105.328	73.2	1074.0
106.33	73.2	748.0
107.336	73.2	135.0
108.333	73.2	1062.0
109.292	73.2	2529.0
110.171	73.2	1480.0
110.918	73.2	397.0
111.521	73.2	484.0
112.005	73.2	503.0
112.378	73.2	239.0
112.658	73.2	158.0
112.873	73.2	140.0
113.028	73.2	145.0
12.995	74.2	33.0
13.032	74.2	16.0
13.136	74.2	29.0
13.331	74.2	70.0
13.634	74.2	102.0
14.033	74.2	113.0
14.516	74.2	1054.0
15.082	74.2	1763.0
15.722	74.2	540.0
16.422	74.2	1339.0
17.177	74.2	1242.0
17.978	74.2	1427.0
18.819	74.2	1044.0
19.701	74.2	962.0
20.61	74.2	1181.0
21.54	74.2	300.0
22.496	74.2	799.0
23.474	74.2	289.0
24.46	74.2	245.0
25.463	74.2	83.0
26.481	74.2	83.0
27.503	74.2	87.0
28.532	74.2	104.0
29.569	74.2	138.0
30.608	74.2	188.0
31.652	74.2	184.0
32.698	74.2	159.0
33.741	74.2	155.0
34.787	74.2	187.0
35.838	74.2	126.0
36.882	74.2	80.0
37.926	74.2	106.0
38.972	74.2	165.0
40.013	74.2	917.0
41.058	74.2	108.0
42.102	74.2	261.0
43.14	74.2	356.0
44.181	74.2	156.0
45.222	74.2	58.0
46.257	74.2	64.0
47.295	74.2	554.0
48.331	74.2	631.0
49.364	74.2	221.0
50.398	74.2	376.0
51.433	74.2	1488.0
52.462	74.2	1219.0
53.493	74.2	677.0
54.526	74.2	78.0
55.554	74.2	74.0
56.58	74.2	644.0
57.609	74.2	803.0
58.638	74.2	830.0
59.661	74.2	252.0
60.687	74.2	558.0
61.714	74.2	987.0
62.735	74.2	351.0
63.756	74.2	164.0
64.78	74.2	772.0
65.802	74.2	777.0
66.822	74.2	152.0
67.845	74.2	145.0
68.868	74.2	747.0
69.882	74.2	389.0
70.902	74.2	47.0
71.926	74.2	38.0
72.941	74.2	523.0
73.957	74.2	766.0
74.977	74.2	1390.0
75.992	74.2	711.0
77.009	74.2	56.0
78.026	74.2	53.0
79.039	74.2	105.0
80.055	74.2	671.0
81.074	74.2	1368.0
82.087	74.2	1658.0
83.098	74.2	145.0
84.116	74.2	1358.0
85.131	74.2	655.0
86.141	74.2	2371.0
87.156	74.2	814.0
88.172	74.2	1231.0
89.181	74.2	1061.0
90.194	74.2	918.0
91.209	74.2	490.0
92.217	74.2	974.0
93.228	74.2	602.0
94.243	74.2	523.0
95.253	74.2	1293.0
96.261	74.2	1814.0
97.274	74.2	1094.0
98.281	74.2	904.0
99.285	74.2	246.0
100.297	74.2	124.0
101.304	74.2	54.0
102.308	74.2	258.0
103.32	74.2	228.0
104.325	74.2	267.0
105.327	74.2	503.0
106.335	74.2	180.0
107.338	74.2	900.0
108.332	74.2	309.0
109.293	74.2	237.0
110.169	74.2	513.0
110.914	74.2	2089.0
111.519	74.2	764.0
112.001	74.2	295.0
112.37	74.2	148.0
112.653	74.2	181.0
112.869	74.2	231.0
113.022	74.2	212.0
12.996	75.2	628.0
13.03	75.2	631.0
13.135	75.2	745.0
13.331	75.2	581.0
13.631	75.2	335.0
14.031	75.2	102.0
14.518	75.2	209.0
15.082	75.2	348.0
15.721	75.2	123.0
16.424	75.2	432.0
17.175	75.2	733.0
17.976	75.2	700.0
18.822	75.2	2461.0
19.701	75.2	1908.0
20.606	75.2	1184.0
21.541	75.2	480.0
22.497	75.2	572.0
23.469	75.2	455.0
24.46	75.2	940.0
25.463	75.2	1397.0
26.474	75.2	1049.0
27.499	75.2	104.0
28.529	75.2	153.0
29.562	75.2	159.0
30.604	75.2	214.0
31.651	75.2	215.0
32.696	75.2	214.0
33.739	75.2	176.0
34.788	75.2	178.0
35.836	75.2	120.0
36.879	75.2	562.0
37.926	75.2	768.0
38.971	75.2	160.0
40.011	75.2	77.0
41.057	75.2	115.0
42.103	75.2	119.0
43.142	75.2	86.0
44.18	75.2	94.0
45.221	75.2	90.0
46.26	75.2	599.0
47.294	75.2	603.0
48.331	75.2	70.0
49.367	75.2	242.0
50.398	75.2	1573.0
51.431	75.2	306.0
52.463	75.2	68.0
53.494	75.2	84.0
54.524	75.2	78.0
55.555	75.2	47.0
56.584	75.2	700.0
57.608	75.2	1145.0
58.636	75.2	910.0
59.664	75.2	138.0
60.686	75.2	141.0
61.71	75.2	314.0
62.737	75.2	51.0
63.759	75.2	46.0
64.779	75.2	94.0
65.803	75.2	1640.0
66.827	75.2	1458.0
67.845	75.2	856.0
68.867	75.2	563.0
69.886	75.2	302.0
70.901	75.2	175.0
71.924	75.2	596.0
72.944	75.2	1589.0
73.955	75.2	1159.0
74.973	75.2	1560.0
75.993	75.2	2935.0
77.008	75.2	398.0
78.025	75.2	484.0
79.044	75.2	2105.0
80.057	75.2	310.0
81.072	75.2	439.0
82.091	75.2	896.0
83.102	75.2	104.0
84.114	75.2	253.0
85.132	75.2	567.0
86.146	75.2	850.0
87.154	75.2	1339.0
88.169	75.2	1199.0
89.185	75.2	1269.0
90.194	75.2	131.0
91.207	75.2	77.0
92.221	75.2	106.0
93.229	75.2	135.0
94.241	75.2	542.0
95.256	75.2	443.0
96.264	75.2	436.0
97.269	75.2	331.0
98.283	75.2	99.0
99.293	75.2	49.0
100.297	75.2	59.0
101.307	75.2	69.0
102.314	75.2	64.0
103.318	75.2	316.0
104.328	75.2	989.0
105.334	75.2	914.0
106.333	75.2	346.0
107.337	75.2	623.0
108.337	75.2	675.0
109.293	75.2	1757.0
110.169	75.2	1356.0
110.919	75.2	905.0
111.518	75.2	319.0
111.995	75.2	96.0
112.372	75.2	60.0
112.654	75.2	70.0
112.861	75.2	33.0
113.019	75.2	38.0
12.997	76.2	693.0
13.031	76.2	719.0
13.131	76.2	661.0
13.332	76.2	571.0
13.635	76.2	148.0
14.031	76.2	64.0
14.518	76.2	88.0
15.082	76.2	79.0
15.719	76.2	56.0
16.422	76.2	253.0
17.174	76.2	1051.0
17.974	76.2	1063.0
18.82	76.2	1220.0
19.698	76.2	1159.0
20.603	76.2	1376.0
21.538	76.2	898.0
22.494	76.2	1302.0
23.468	76.2	669.0
24.458	76.2	560.0
25.457	76.2	272.0
26.473	76.2	1178.0
27.499	76.2	185.0
28.525	76.2	166.0
29.56	76.2	165.0
30.604	76.2	132.0
31.646	76.2	159.0
32.69	76.2	182.0
33.738	76.2	123.0
34.781	76.2	191.0
35.828	76.2	145.0
36.879	76.2	138.0
37.923	76.2	1067.0
38.967	76.2	399.0
40.012	76.2	115.0
41.054	76.2	124.0
42.095	76.2	126.0
43.139	76.2	533.0
44.181	76.2	84.0
45.216	76.2	698.0
46.257	76.2	2541.0
47.296	76.2	2145.0
48.326	76.2	669.0
49.359	76.2	76.0
50.397	76.2	289.0
51.428	76.2	1134.0
52.459	76.2	202.0
53.492	76.2	83.0
54.52	76.2	94.0
55.548	76.2	163.0
56.578	76.2	467.0
57.607	76.2	829.0
58.631	76.2	333.0
59.658	76.2	382.0
60.684	76.2	396.0
61.707	76.2	70.0
62.733	76.2	49.0
63.755	76.2	83.0
64.775	76.2	274.0
65.799	76.2	645.0
66.824	76.2	85.0
67.842	76.2	64.0
68.861	76.2	496.0
69.883	76.2	940.0
70.9	76.2	1292.0
71.921	76.2	721.0
72.943	76.2	1121.0
73.957	76.2	923.0
74.972	76.2	962.0
75.993	76.2	1319.0
77.01	76.2	1598.0
78.024	76.2	1150.0
79.04	76.2	879.0
80.055	76.2	735.0
81.067	76.2	75.0
82.086	76.2	50.0
83.102	76.2	80.0
84.113	76.2	62.0
85.129	76.2	621.0
86.146	76.2	1308.0
87.155	76.2	1653.0
88.168	76.2	1319.0
89.183	76.2	1193.0
90.193	76.2	2188.0
91.205	76.2	722.0
92.219	76.2	201.0
93.229	76.2	914.0
94.238	76.2	1028.0
95.251	76.2	977.0
96.264	76.2	821.0
97.27	76.2	1208.0
98.281	76.2	2638.0
99.291	76.2	358.0
100.296	76.2	105.0
101.306	76.2	146.0
102.311	76.2	54.0
103.314	76.2	116.0
104.325	76.2	315.0
105.333	76.2	1076.0
106.334	76.2	640.0
107.334	76.2	253.0
108.335	76.2	754.0
109.293	76.2	1094.0
110.164	76.2	328.0
110.915	76.2	340.0
111.515	76.2	545.0
111.991	76.2	206.0
112.367	76.2	104.0
112.651	76.2	89.0
112.86	76.2	152.0
113.017	76.2	208.0
12.994	77.2	19.0
13.031	77.2	25.0
13.13	77.2	16.0
13.328	77.2	38.0
13.634	77.2	110.0
14.029	77.2	472.0
14.514	77.2	339.0
15.083	77.2	100.0
15.721	77.2	387.0
16.422	77.2	1213.0
17.176	77.2	909.0
17.975	77.2	979.0
18.817	77.2	400.0
19.699	77.2	450.0
20.604	77.2	1116.0
21.536	77.2	1020.0
22.492	77.2	1335.0
23.466	77.2	1406.0
24.454	77.2	847.0
25.456	77.2	114.0
26.469	77.2	84.0
27.492	77.2	104.0
28.522	77.2	158.0
29.557	77.2	128.0
30.598	77.2	73.0
31.642	77.2	83.0
32.684	77.2	133.0
33.73	77.2	121.0
34.779	77.2	181.0
35.823	77.2	117.0
36.869	77.2	743.0
37.918	77.2	319.0
38.963	77.2	211.0
40.004	77.2	1031.0
41.049	77.2	373.0
42.096	77.2	170.0
43.135	77.2	1531.0
44.172	77.2	157.0
45.214	77.2	84.0
46.253	77.2	229.0
47.286	77.2	730.0
48.323	77.2	162.0
49.36	77.2	77.0
50.39	77.2	86.0
51.421	77.2	390.0
52.457	77.2	1788.0
53.487	77.2	664.0
54.515	77.2	65.0
55.547	77.2	51.0
56.576	77.2	369.0
57.601	77.2	883.0
58.63	77.2	1163.0
59.657	77.2	717.0
60.677	77.2	1659.0
61.703	77.2	489.0
62.732	77.2	376.0
63.755	77.2	1947.0
64.774	77.2	894.0
65.797	77.2	1027.0
66.819	77.2	1049.0
67.837	77.2	1281.0
68.859	77.2	1103.0
69.879	77.2	1580.0
70.895	77.2	460.0
71.915	77.2	193.0
72.938	77.2	880.0
73.952	77.2	673.0
74.967	77.2	1095.0
75.988	77.2	124.0
77.004	77.2	61.0
78.019	77.2	279.0
79.037	77.2	875.0
80.051	77.2	1475.0
81.066	77.2	1391.0
82.086	77.2	194.0
83.101	77.2	91.0
84.11	77.2	77.0
85.126	77.2	304.0
86.143	77.2	618.0
87.153	77.2	891.0
88.166	77.2	482.0
89.182	77.2	786.0
90.192	77.2	1055.0
91.203	77.2	1040.0
92.218	77.2	877.0
93.227	77.2	1153.0
94.235	77.2	1101.0
95.251	77.2	819.0
96.262	77.2	464.0
97.268	77.2	983.0
98.277	77.2	861.0
99.288	77.2	405.0
100.296	77.2	904.0
101.3	77.2	268.0
102.309	77.2	167.0
103.316	77.2	209.0
104.32	77.2	447.0
105.33	77.2	1070.0
106.334	77.2	810.0
107.333	77.2	1357.0
108.334	77.2	4755.0
109.294	77.2	2627.0
110.162	77.2	668.0
110.91	77.2	652.0
111.516	77.2	406.0
111.991	77.2	179.0
112.362	77.2	184.0
112.65	77.2	477.0
112.86	77.2	894.0
113.01	77.2	1095.0
12.995	78.2	36.0
13.029	78.2	49.0
13.13	78.2	79.0
13.329	78.2	154.0
13.635	78.2	347.0
14.029	78.2	641.0
14.515	78.2	1640.0
15.084	78.2	961.0
15.72	78.2	784.0
16.419	78.2	299.0
17.175	78.2	139.0
17.976	78.2	326.0
18.816	78.2	372.0
19.696	78.2	649.0
20.605	78.2	1055.0
21.536	78.2	877.0
22.491	78.2	316.0
23.467	78.2	250.0
24.454	78.2	130.0
25.455	78.2	86.0
26.472	78.2	155.0
27.493	78.2	144.0
28.52	78.2	134.0
29.556	78.2	1376.0
30.598	78.2	847.0
31.641	78.2	772.0
32.684	78.2	116.0
33.731	78.2	148.0
34.779	78.2	181.0
35.824	78.2	90.0
36.87	78.2	1204.0
37.918	78.2	910.0
38.963	78.2	153.0
40.003	78.2	1289.0
41.047	78.2	465.0
42.095	78.2	509.0
43.134	78.2	482.0
44.171	78.2	170.0
45.215	78.2	100.0
46.254	78.2	1018.0
47.286	78.2	1315.0
48.32	78.2	113.0
49.36	78.2	100.0
50.391	78.2	104.0
51.421	78.2	157.0
52.457	78.2	1087.0
53.487	78.2	477.0
54.514	78.2	341.0
55.546	78.2	878.0
56.576	78.2	229.0
57.6	78.2	1033.0
58.629	78.2	1509.0
59.658	78.2	1509.0
60.68	78.2	1541.0
61.702	78.2	971.0
62.728	78.2	1352.0
63.754	78.2	738.0
64.775	78.2	1542.0
65.797	78.2	1474.0
66.82	78.2	2438.0
67.842	78.2	2075.0
68.86	78.2	1349.0
69.878	78.2	1017.0
70.899	78.2	1044.0
71.918	78.2	879.0
72.934	78.2	1515.0
73.953	78.2	1266.0
74.97	78.2	2285.0
75.987	78.2	884.0
77.007	78.2	91.0
78.022	78.2	1668.0
79.035	78.2	2951.0
80.052	78.2	2231.0
81.07	78.2	1423.0
82.086	78.2	1729.0
83.095	78.2	1061.0
84.111	78.2	87.0
85.131	78.2	63.0
86.143	78.2	494.0
87.152	78.2	570.0
88.168	78.2	571.0
89.181	78.2	585.0
90.19	78.2	633.0
91.206	78.2	476.0
92.22	78.2	1100.0
93.224	78.2	1619.0
94.238	78.2	970.0
95.255	78.2	452.0
96.258	78.2	492.0
97.264	78.2	344.0
98.28	78.2	1556.0
99.29	78.2	680.0
100.294	78.2	51.0
101.299	78.2	44.0
102.309	78.2	88.0
103.317	78.2	720.0
104.321	78.2	1372.0
105.326	78.2	1617.0
106.331	78.2	1594.0
107.335	78.2	1596.0
108.331	78.2	2965.0
109.29	78.2	1378.0
110.166	78.2	1070.0
110.911	78.2	1049.0
111.509	78.2	798.0
111.992	78.2	1065.0
112.367	78.2	1333.0
112.644	78.2	1074.0
112.856	78.2	642.0
113.016	78.2	428.0
12.996	79.2	992.0
13.028	79.2	966.0
13.13	79.2	1050.0
13.33	79.2	1048.0
13.632	79.2	1161.0
14.028	79.2	700.0
14.516	79.2	599.0
15.084	79.2	561.0
15.72	79.2	1064.0
16.421	79.2	1283.0
17.176	79.2	368.0
17.975	79.2	1012.0
18.817	79.2	942.0
19.698	79.2	258.0
20.604	79.2	304.0
21.533	79.2	63.0
22.491	79.2	65.0
23.467	79.2	105.0
24.452	79.2	167.0
25.455	79.2	1321.0
26.472	79.2	404.0
27.492	79.2	496.0
28.518	79.2	358.0
29.556	79.2	870.0
30.596	79.2	1547.0
31.637	79.2	1750.0
32.684	79.2	218.0
33.734	79.2	126.0
34.777	79.2	120.0
35.822	79.2	155.0
36.871	79.2	358.0
37.917	79.2	815.0
38.96	79.2	1498.0
40.007	79.2	174.0
41.05	79.2	396.0
42.091	79.2	1206.0
43.134	79.2	1491.0
44.174	79.2	786.0
45.209	79.2	103.0
46.252	79.2	208.0
47.291	79.2	713.0
48.321	79.2	121.0
49.357	79.2	85.0
50.392	79.2	50.0
51.421	79.2	618.0
52.455	79.2	944.0
53.488	79.2	690.0
54.514	79.2	460.0
55.544	79.2	1398.0
56.575	79.2	117.0
57.6	79.2	292.0
58.628	79.2	1010.0
59.657	79.2	1782.0
60.678	79.2	754.0
61.703	79.2	927.0
62.733	79.2	1254.0
63.753	79.2	813.0
64.772	79.2	931.0
65.798	79.2	1490.0
66.82	79.2	1323.0
67.837	79.2	1700.0
68.86	79.2	1856.0
69.88	79.2	678.0
70.898	79.2	984.0
71.916	79.2	1469.0
72.937	79.2	1440.0
73.955	79.2	1522.0
74.969	79.2	795.0
75.989	79.2	1203.0
77.01	79.2	1518.0
78.021	79.2	1511.0
79.035	79.2	457.0
80.055	79.2	100.0
81.069	79.2	658.0
82.083	79.2	1234.0
83.1	79.2	1145.0
84.114	79.2	95.0
85.125	79.2	43.0
86.143	79.2	481.0
87.157	79.2	996.0
88.165	79.2	714.0
89.181	79.2	510.0
90.195	79.2	668.0
91.204	79.2	1634.0
92.217	79.2	2359.0
93.229	79.2	1894.0
94.237	79.2	1458.0
95.249	79.2	1010.0
96.262	79.2	1199.0
97.27	79.2	686.0
98.275	79.2	425.0
99.286	79.2	112.0
100.3	79.2	65.0
101.304	79.2	76.0
102.307	79.2	208.0
103.318	79.2	728.0
104.324	79.2	4051.0
105.324	79.2	2663.0
106.331	79.2	1444.0
107.338	79.2	3202.0
108.334	79.2	1996.0
109.292	79.2	1623.0
110.168	79.2	1120.0
110.912	79.2	1185.0
111.511	79.2	1087.0
111.992	79.2	611.0
112.362	79.2	445.0
112.643	79.2	443.0
112.859	79.2	547.0
113.013	79.2	605.0
12.998	80.2	31.0
13.033	80.2	27.0
13.134	80.2	49.0
13.332	80.2	67.0
13.636	80.2	310.0
14.033	80.2	870.0
14.518	80.2	1195.0
15.084	80.2	1028.0
15.721	80.2	694.0
16.421	80.2	581.0
17.177	80.2	600.0
17.976	80.2	761.0
18.817	80.2	676.0
19.699	80.2	1112.0
20.605	80.2	820.0
21.537	80.2	346.0
22.494	80.2	60.0
23.469	80.2	106.0
24.456	80.2	96.0
25.46	80.2	369.0
26.476	80.2	140.0
27.496	80.2	129.0
28.524	80.2	97.0
29.562	80.2	496.0
30.601	80.2	836.0
31.643	80.2	1016.0
32.692	80.2	625.0
33.737	80.2	372.0
34.781	80.2	352.0
35.832	80.2	121.0
36.88	80.2	160.0
37.923	80.2	106.0
38.968	80.2	120.0
40.013	80.2	87.0
41.056	80.2	95.0
42.098	80.2	118.0
43.142	80.2	428.0
44.18	80.2	178.0
45.216	80.2	393.0
46.261	80.2	465.0
47.296	80.2	86.0
48.326	80.2	83.0
49.365	80.2	261.0
50.399	80.2	878.0
51.427	80.2	538.0
52.46	80.2	523.0
53.494	80.2	684.0
54.523	80.2	1380.0
55.549	80.2	272.0
56.582	80.2	100.0
57.61	80.2	100.0
58.632	80.2	732.0
59.66	80.2	1266.0
60.687	80.2	1572.0
61.708	80.2	911.0
62.735	80.2	1139.0
63.762	80.2	1221.0
64.779	80.2	912.0
65.799	80.2	1338.0
66.827	80.2	963.0
67.847	80.2	532.0
68.864	80.2	1143.0
69.885	80.2	1522.0
70.906	80.2	1106.0
71.923	80.2	912.0
72.943	80.2	1367.0
73.962	80.2	807.0
74.975	80.2	932.0
75.992	80.2	733.0
77.014	80.2	1208.0
78.028	80.2	814.0
79.041	80.2	109.0
80.062	80.2	295.0
81.078	80.2	1273.0
82.088	80.2	914.0
83.104	80.2	1585.0
84.121	80.2	663.0
85.13	80.2	284.0
86.145	80.2	577.0
87.163	80.2	723.0
88.171	80.2	584.0
89.181	80.2	1775.0
90.199	80.2	1021.0
91.211	80.2	803.0
92.219	80.2	1189.0
93.233	80.2	1060.0
94.248	80.2	799.0
95.254	80.2	1354.0
96.263	80.2	1474.0
97.274	80.2	1320.0
98.281	80.2	1011.0
99.292	80.2	571.0
100.304	80.2	60.0
101.307	80.2	753.0
102.312	80.2	202.0
103.323	80.2	110.0
104.326	80.2	545.0
105.331	80.2	564.0
106.339	80.2	553.0
107.341	80.2	337.0
108.337	80.2	814.0
109.3	80.2	1769.0
110.174	80.2	1377.0
110.914	80.2	4077.0
111.517	80.2	6677.0
111.999	80.2	3433.0
112.368	80.2	1015.0
112.648	80.2	596.0
112.863	80.2	711.0
113.017	80.2	872.0
12.993	81.2	587.0
13.031	81.2	599.0
13.135	81.2	551.0
13.33	81.2	447.0
13.631	81.2	420.0
14.031	81.2	586.0
14.516	81.2	599.0
15.079	81.2	832.0
15.72	81.2	656.0
16.423	81.2	455.0
17.173	81.2	541.0
17.973	81.2	680.0
18.818	81.2	773.0
19.696	81.2	566.0
20.602	81.2	626.0
21.535	81.2	262.0
22.493	81.2	871.0
23.466	81.2	1065.0
24.453	81.2	121.0
25.459	81.2	83.0
26.474	81.2	75.0
27.493	81.2	162.0
28.523	81.2	178.0
29.56	81.2	150.0
30.597	81.2	113.0
31.64	81.2	229.0
32.689	81.2	104.0
33.737	81.2	102.0
34.781	81.2	139.0
35.828	81.2	150.0
36.877	81.2	175.0
37.919	81.2	139.0
38.966	81.2	88.0
40.011	81.2	156.0
41.051	81.2	102.0
42.095	81.2	86.0
43.138	81.2	85.0
44.177	81.2	131.0
45.215	81.2	140.0
46.256	81.2	146.0
47.292	81.2	217.0
48.325	81.2	1328.0
49.362	81.2	143.0
50.394	81.2	496.0
51.427	81.2	974.0
52.46	81.2	1129.0
53.488	81.2	467.0
54.518	81.2	1270.0
55.55	81.2	126.0
56.579	81.2	111.0
57.603	81.2	81.0
58.633	81.2	72.0
59.662	81.2	204.0
60.683	81.2	484.0
61.706	81.2	860.0
62.734	81.2	326.0
63.756	81.2	458.0
64.776	81.2	270.0
65.8	81.2	1622.0
66.823	81.2	1368.0
67.843	81.2	1006.0
68.866	81.2	441.0
69.885	81.2	1060.0
70.901	81.2	1206.0
71.923	81.2	914.0
72.942	81.2	193.0
73.954	81.2	602.0
74.973	81.2	849.0
75.994	81.2	395.0
77.01	81.2	1046.0
78.024	81.2	655.0
79.044	81.2	527.0
80.06	81.2	816.0
81.071	81.2	1953.0
82.087	81.2	856.0
83.105	81.2	1192.0
84.116	81.2	1479.0
85.13	81.2	1519.0
86.146	81.2	1417.0
87.156	81.2	913.0
88.168	81.2	1283.0
89.185	81.2	564.0
90.197	81.2	409.0
91.205	81.2	179.0
92.219	81.2	1349.0
93.233	81.2	850.0
94.242	81.2	548.0
95.255	81.2	1437.0
96.266	81.2	1176.0
97.272	81.2	857.0
98.28	81.2	787.0
99.294	81.2	1206.0
100.3	81.2	78.0
101.307	81.2	127.0
102.317	81.2	73.0
103.32	81.2	170.0
104.325	81.2	1870.0
105.333	81.2	267.0
106.333	81.2	106.0
107.335	81.2	72.0
108.337	81.2	2412.0
109.296	81.2	3112.0
110.167	81.2	883.0
110.918	81.2	1462.0
111.522	81.2	1413.0
111.994	81.2	1691.0
112.366	81.2	3127.0
112.654	81.2	3284.0
112.86	81.2	1985.0
113.014	81.2	1035.0
12.994	82.2	524.0
13.032	82.2	540.0
13.135	82.2	531.0
13.329	82.2	550.0
13.633	82.2	573.0
14.032	82.2	746.0
14.516	82.2	302.0
15.082	82.2	76.0
15.722	82.2	72.0
16.422	82.2	58.0
17.173	82.2	100.0
17.975	82.2	221.0
18.816	82.2	54.0
19.693	82.2	49.0
20.602	82.2	697.0
21.535	82.2	822.0
22.489	82.2	301.0
23.463	82.2	441.0
24.455	82.2	2305.0
25.454	82.2	433.0
26.467	82.2	1315.0
27.492	82.2	162.0
28.519	82.2	149.0
29.551	82.2	142.0
30.593	82.2	912.0
31.638	82.2	227.0
32.682	82.2	110.0
33.73	82.2	328.0
34.778	82.2	330.0
35.821	82.2	124.0
36.871	82.2	105.0
37.919	82.2	59.0
38.96	82.2	198.0
40.004	82.2	508.0
41.05	82.2	113.0
42.093	82.2	62.0
43.132	82.2	190.0
44.175	82.2	405.0
45.213	82.2	147.0
46.248	82.2	177.0
47.287	82.2	91.0
48.322	82.2	1173.0
49.355	82.2	1497.0
50.392	82.2	936.0
51.425	82.2	206.0
52.453	82.2	562.0
53.486	82.2	810.0
54.519	82.2	281.0
55.546	82.2	121.0
56.572	82.2	152.0
57.602	82.2	2214.0
58.631	82.2	2047.0
59.655	82.2	605.0
60.679	82.2	193.0
61.705	82.2	125.0
62.73	82.2	91.0
63.752	82.2	79.0
64.775	82.2	81.0
65.799	82.2	1346.0
66.818	82.2	1372.0
67.836	82.2	1063.0
68.859	82.2	1372.0
69.881	82.2	678.0
70.9	82.2	1404.0
71.917	82.2	582.0
72.94	82.2	579.0
73.956	82.2	1804.0
74.97	82.2	861.0
75.991	82.2	1166.0
77.009	82.2	998.0
78.02	82.2	914.0
79.036	82.2	1401.0
80.056	82.2	466.0
81.07	82.2	273.0
82.085	82.2	156.0
83.102	82.2	140.0
84.115	82.2	496.0
85.125	82.2	979.0
86.141	82.2	1575.0
87.158	82.2	856.0
88.167	82.2	1364.0
89.179	82.2	1557.0
90.196	82.2	697.0
91.207	82.2	212.0
92.216	82.2	1968.0
93.23	82.2	2727.0
94.244	82.2	974.0
95.251	82.2	881.0
96.259	82.2	1095.0
97.272	82.2	393.0
98.279	82.2	513.0
99.284	82.2	1411.0
100.298	82.2	131.0
101.307	82.2	158.0
102.309	82.2	120.0
103.315	82.2	362.0
104.325	82.2	452.0
105.331	82.2	97.0
106.33	82.2	70.0
107.335	82.2	99.0
108.338	82.2	307.0
109.295	82.2	1017.0
110.165	82.2	196.0
110.915	82.2	183.0
111.516	82.2	571.0
111.991	82.2	665.0
112.367	82.2	751.0
112.649	82.2	810.0
112.856	82.2	721.0
113.012	82.2	700.0
12.999	83.2	1340.0
13.032	83.2	1313.0
13.135	83.2	1109.0
13.334	83.2	688.0
13.633	83.2	397.0
14.031	83.2	234.0
14.519	83.2	1338.0
15.082	83.2	1164.0
15.721	83.2	502.0
16.424	83.2	62.0
17.174	83.2	1048.0
17.973	83.2	2411.0
18.818	83.2	253.0
19.698	83.2	68.0
20.603	83.2	820.0
21.537	83.2	1283.0
22.495	83.2	1236.0
23.467	83.2	1161.0
24.455	83.2	543.0
25.459	83.2	80.0
26.475	83.2	94.0
27.496	83.2	97.0
28.526	83.2	264.0
29.563	83.2	107.0
30.599	83.2	422.0
31.644	83.2	94.0
32.692	83.2	93.0
33.737	83.2	691.0
34.781	83.2	635.0
35.831	83.2	82.0
36.88	83.2	46.0
37.924	83.2	296.0
38.967	83.2	222.0
40.015	83.2	492.0
41.059	83.2	95.0
42.097	83.2	389.0
43.14	83.2	705.0
44.181	83.2	483.0
45.218	83.2	117.0
46.254	83.2	84.0
47.294	83.2	362.0
48.332	83.2	913.0
49.364	83.2	1453.0
50.397	83.2	301.0
51.433	83.2	430.0
52.464	83.2	1341.0
53.491	83.2	1307.0
54.525	83.2	1179.0
55.555	83.2	222.0
56.581	83.2	500.0
57.607	83.2	2129.0
58.637	83.2	1864.0
59.665	83.2	232.0
60.686	83.2	1328.0
61.711	83.2	1083.0
62.74	83.2	391.0
63.762	83.2	197.0
64.78	83.2	85.0
65.803	83.2	788.0
66.826	83.2	579.0
67.846	83.2	208.0
68.868	83.2	393.0
69.887	83.2	741.0
70.904	83.2	1093.0
71.925	83.2	1560.0
72.946	83.2	1251.0
73.96	83.2	977.0
74.975	83.2	784.0
75.997	83.2	574.0
77.015	83.2	715.0
78.026	83.2	1065.0
79.043	83.2	750.0
80.062	83.2	1190.0
81.074	83.2	561.0
82.09	83.2	424.0
83.107	83.2	1012.0
84.119	83.2	1106.0
85.131	83.2	443.0
86.148	83.2	737.0
87.163	83.2	696.0
88.174	83.2	485.0
89.186	83.2	146.0
90.202	83.2	389.0
91.211	83.2	1725.0
92.221	83.2	1019.0
93.237	83.2	2133.0
94.249	83.2	688.0
95.256	83.2	1043.0
96.264	83.2	381.0
97.278	83.2	92.0
98.285	83.2	65.0
99.291	83.2	260.0
100.305	83.2	1103.0
101.312	83.2	765.0
102.314	83.2	263.0
103.324	83.2	737.0
104.331	83.2	754.0
105.332	83.2	3002.0
106.338	83.2	1812.0
107.344	83.2	921.0
108.339	83.2	1017.0
109.297	83.2	289.0
110.175	83.2	227.0
110.921	83.2	88.0
111.52	83.2	240.0
111.998	83.2	80.0
112.373	83.2	83.0
112.654	83.2	341.0
112.86	83.2	548.0
113.016	83.2	717.0
12.996	84.2	36.0
13.029	84.2	28.0
13.133	84.2	24.0
13.332	84.2	45.0
13.633	84.2	65.0
14.029	84.2	319.0
14.516	84.2	1519.0
15.081	84.2	1350.0
15.716	84.2	302.0
16.418	84.2	71.0
17.169	84.2	298.0
17.963	84.2	369.0
18.805	84.2	393.0
19.685	84.2	66.0
20.588	84.2	80.0
21.517	84.2	1269.0
22.475	84.2	719.0
23.447	84.2	791.0
24.432	84.2	241.0
25.435	84.2	119.0
26.452	84.2	120.0
27.472	84.2	219.0
28.499	84.2	459.0
29.536	84.2	128.0
30.576	84.2	86.0
31.62	84.2	100.0
32.668	84.2	81.0
33.718	84.2	76.0
34.761	84.2	81.0
35.808	84.2	804.0
36.858	84.2	862.0
37.903	84.2	1435.0
38.949	84.2	216.0
39.996	84.2	88.0
41.037	84.2	629.0
42.08	84.2	235.0
43.125	84.2	262.0
44.162	84.2	195.0
45.2	84.2	253.0
46.241	84.2	289.0
47.277	84.2	203.0
48.31	84.2	164.0
49.347	84.2	255.0
50.38	84.2	178.0
51.408	84.2	114.0
52.444	84.2	109.0
53.479	84.2	652.0
54.508	84.2	456.0
55.537	84.2	1034.0
56.567	84.2	1415.0
57.594	84.2	1197.0
58.623	84.2	810.0
59.653	84.2	976.0
60.676	84.2	556.0
61.701	84.2	899.0
62.729	84.2	514.0
63.751	84.2	874.0
64.773	84.2	1403.0
65.797	84.2	563.0
66.816	84.2	53.0
67.84	84.2	44.0
68.863	84.2	578.0
69.88	84.2	992.0
70.899	84.2	783.0
71.923	84.2	1027.0
72.939	84.2	695.0
73.954	84.2	469.0
74.977	84.2	1759.0
75.994	84.2	1074.0
77.009	84.2	1016.0
78.028	84.2	550.0
79.043	84.2	642.0
80.055	84.2	1583.0
81.075	84.2	1046.0
82.093	84.2	1111.0
83.103	84.2	1316.0
84.118	84.2	831.0
85.136	84.2	1068.0
86.146	84.2	3271.0
87.159	84.2	5364.0
88.177	84.2	461.0
89.188	84.2	1197.0
90.197	84.2	701.0
91.211	84.2	279.0
92.226	84.2	724.0
93.233	84.2	191.0
94.245	84.2	929.0
95.259	84.2	987.0
96.266	84.2	162.0
97.276	84.2	39.0
98.287	84.2	58.0
99.293	84.2	47.0
100.302	84.2	439.0
101.313	84.2	843.0
102.315	84.2	89.0
103.323	84.2	46.0
104.334	84.2	53.0
105.336	84.2	409.0
106.338	84.2	421.0
107.346	84.2	1599.0
108.342	84.2	287.0
109.3	84.2	64.0
110.177	84.2	316.0
110.922	84.2	156.0
111.52	84.2	61.0
112.0	84.2	54.0
112.375	84.2	49.0
112.654	84.2	61.0
112.861	84.2	95.0
113.02	84.2	117.0
12.998	85.2	129.0
13.033	85.2	127.0
13.135	85.2	102.0
13.333	85.2	65.0
13.636	85.2	26.0
14.031	85.2	83.0
14.518	85.2	428.0
15.085	85.2	393.0
15.721	85.2	136.0
16.42	85.2	71.0
17.176	85.2	49.0
17.976	85.2	214.0
18.816	85.2	884.0
19.697	85.2	970.0
20.607	85.2	100.0
21.538	85.2	59.0
22.494	85.2	65.0
23.471	85.2	74.0
24.462	85.2	324.0
25.461	85.2	135.0
26.475	85.2	107.0
27.499	85.2	348.0
28.526	85.2	585.0
29.56	85.2	72.0
30.604	85.2	305.0
31.648	85.2	1829.0
32.691	85.2	732.0
33.738	85.2	250.0
34.787	85.2	312.0
35.829	85.2	1638.0
36.876	85.2	1582.0
37.928	85.2	819.0
38.973	85.2	63.0
40.012	85.2	89.0
41.057	85.2	99.0
42.104	85.2	243.0
43.143	85.2	1062.0
44.179	85.2	423.0
45.222	85.2	355.0
46.262	85.2	220.0
47.295	85.2	402.0
48.329	85.2	104.0
49.366	85.2	65.0
50.4	85.2	633.0
51.43	85.2	913.0
52.464	85.2	490.0
53.495	85.2	58.0
54.524	85.2	127.0
55.556	85.2	199.0
56.584	85.2	152.0
57.608	85.2	94.0
58.638	85.2	1549.0
59.667	85.2	908.0
60.689	85.2	70.0
61.714	85.2	177.0
62.742	85.2	721.0
63.763	85.2	2840.0
64.782	85.2	1404.0
65.806	85.2	603.0
66.831	85.2	579.0
67.848	85.2	159.0
68.866	85.2	284.0
69.891	85.2	1584.0
70.909	85.2	1575.0
71.925	85.2	908.0
72.947	85.2	1087.0
73.965	85.2	331.0
74.979	85.2	538.0
75.998	85.2	331.0
77.019	85.2	1234.0
78.03	85.2	629.0
79.045	85.2	141.0
80.065	85.2	731.0
81.081	85.2	2023.0
82.091	85.2	1509.0
83.107	85.2	945.0
84.123	85.2	1066.0
85.133	85.2	288.0
86.148	85.2	1034.0
87.167	85.2	740.0
88.176	85.2	874.0
89.188	85.2	1390.0
90.205	85.2	1327.0
91.214	85.2	78.0
92.222	85.2	502.0
93.238	85.2	421.0
94.25	85.2	53.0
95.258	85.2	278.0
96.271	85.2	936.0
97.281	85.2	902.0
98.286	85.2	129.0
99.296	85.2	51.0
100.309	85.2	284.0
101.312	85.2	669.0
102.315	85.2	132.0
103.327	85.2	51.0
104.332	85.2	56.0
105.334	85.2	497.0
106.342	85.2	100.0
107.345	85.2	596.0
108.34	85.2	132.0
109.302	85.2	110.0
110.177	85.2	142.0
110.917	85.2	85.0
111.521	85.2	25.0
112.004	85.2	32.0
112.37	85.2	79.0
112.652	85.2	73.0
112.868	85.2	47.0
113.018	85.2	50.0
12.996	86.2	476.0
13.031	86.2	455.0
13.131	86.2	365.0
13.329	86.2	211.0
13.633	86.2	263.0
14.028	86.2	646.0
14.515	86.2	2291.0
15.082	86.2	1711.0
15.718	86.2	192.0
16.42	86.2	168.0
17.175	86.2	714.0
17.974	86.2	442.0
18.815	86.2	425.0
19.696	86.2	570.0
20.603	86.2	101.0
21.532	86.2	83.0
22.491	86.2	369.0
23.465	86.2	547.0
24.45	86.2	1046.0
25.452	86.2	291.0
26.469	86.2	111.0
27.49	86.2	128.0
28.515	86.2	163.0
29.552	86.2	96.0
30.593	86.2	226.0
31.634	86.2	317.0
32.681	86.2	1089.0
33.73	86.2	349.0
34.776	86.2	1328.0
35.822	86.2	1201.0
36.871	86.2	2036.0
37.914	86.2	993.0
38.957	86.2	1022.0
40.005	86.2	355.0
41.05	86.2	95.0
42.089	86.2	100.0
43.134	86.2	1229.0
44.176	86.2	195.0
45.21	86.2	70.0
46.248	86.2	63.0
47.288	86.2	63.0
48.32	86.2	110.0
49.351	86.2	449.0
50.39	86.2	1733.0
51.424	86.2	793.0
52.451	86.2	821.0
53.484	86.2	481.0
54.519	86.2	1058.0
55.545	86.2	1030.0
56.57	86.2	351.0
57.601	86.2	913.0
58.628	86.2	483.0
59.652	86.2	607.0
60.679	86.2	86.0
61.706	86.2	1049.0
62.728	86.2	121.0
63.75	86.2	99.0
64.774	86.2	474.0
65.799	86.2	746.0
66.819	86.2	618.0
67.84	86.2	107.0
68.863	86.2	39.0
69.881	86.2	378.0
70.896	86.2	724.0
71.919	86.2	375.0
72.94	86.2	1415.0
73.953	86.2	528.0
74.972	86.2	772.0
75.991	86.2	747.0
77.005	86.2	478.0
78.022	86.2	1225.0
79.041	86.2	200.0
80.054	86.2	77.0
81.07	86.2	282.0
82.088	86.2	957.0
83.1	86.2	386.0
84.113	86.2	492.0
85.131	86.2	303.0
86.145	86.2	1115.0
87.154	86.2	742.0
88.169	86.2	714.0
89.186	86.2	3411.0
90.194	86.2	2072.0
91.207	86.2	838.0
92.222	86.2	76.0
93.23	86.2	59.0
94.24	86.2	52.0
95.256	86.2	249.0
96.264	86.2	632.0
97.269	86.2	911.0
98.281	86.2	78.0
99.293	86.2	55.0
100.297	86.2	450.0
101.303	86.2	737.0
102.315	86.2	139.0
103.32	86.2	644.0
104.322	86.2	139.0
105.332	86.2	49.0
106.337	86.2	48.0
107.334	86.2	351.0
108.333	86.2	760.0
109.297	86.2	969.0
110.168	86.2	607.0
110.909	86.2	272.0
111.514	86.2	235.0
111.997	86.2	93.0
112.364	86.2	42.0
112.644	86.2	82.0
112.86	86.2	104.0
113.014	86.2	91.0
12.999	87.2	342.0
13.031	87.2	436.0
13.136	87.2	662.0
13.335	87.2	1062.0
13.634	87.2	528.0
14.032	87.2	830.0
14.519	87.2	752.0
15.082	87.2	1797.0
15.719	87.2	2118.0
16.423	87.2	527.0
17.174	87.2	1533.0
17.973	87.2	532.0
18.82	87.2	1820.0
19.697	87.2	1000.0
20.603	87.2	376.0
21.54	87.2	271.0
22.496	87.2	1083.0
23.468	87.2	1079.0
24.46	87.2	1039.0
25.464	87.2	163.0
26.476	87.2	348.0
27.5	87.2	97.0
28.53	87.2	162.0
29.562	87.2	176.0
30.604	87.2	488.0
31.65	87.2	237.0
32.696	87.2	383.0
33.743	87.2	71.0
34.791	87.2	132.0
35.833	87.2	1203.0
36.88	87.2	1524.0
37.93	87.2	1682.0
38.974	87.2	731.0
40.016	87.2	471.0
41.063	87.2	1614.0
42.106	87.2	238.0
43.144	87.2	64.0
44.185	87.2	383.0
45.226	87.2	1115.0
46.262	87.2	1753.0
47.297	87.2	290.0
48.334	87.2	171.0
49.368	87.2	457.0
50.401	87.2	1534.0
51.436	87.2	1560.0
52.469	87.2	1618.0
53.498	87.2	2139.0
54.527	87.2	2586.0
55.559	87.2	2015.0
56.587	87.2	827.0
57.613	87.2	224.0
58.643	87.2	388.0
59.67	87.2	330.0
60.69	87.2	96.0
61.715	87.2	120.0
62.744	87.2	70.0
63.765	87.2	479.0
64.784	87.2	1054.0
65.808	87.2	362.0
66.831	87.2	69.0
67.849	87.2	39.0
68.87	87.2	815.0
69.893	87.2	1457.0
70.909	87.2	1204.0
71.928	87.2	1032.0
72.95	87.2	1452.0
73.966	87.2	731.0
74.981	87.2	1777.0
76.002	87.2	748.0
77.02	87.2	972.0
78.03	87.2	923.0
79.048	87.2	306.0
80.07	87.2	209.0
81.082	87.2	623.0
82.096	87.2	1054.0
83.112	87.2	1025.0
84.123	87.2	433.0
85.137	87.2	1304.0
86.156	87.2	1125.0
87.168	87.2	1129.0
88.176	87.2	774.0
89.191	87.2	824.0
90.209	87.2	232.0
91.217	87.2	162.0
92.226	87.2	1458.0
93.243	87.2	1398.0
94.253	87.2	785.0
95.259	87.2	1184.0
96.273	87.2	218.0
97.281	87.2	41.0
98.286	87.2	56.0
99.299	87.2	72.0
100.31	87.2	680.0
101.312	87.2	1456.0
102.32	87.2	721.0
103.331	87.2	1936.0
104.333	87.2	792.0
105.337	87.2	57.0
106.345	87.2	109.0
107.346	87.2	765.0
108.34	87.2	1707.0
109.303	87.2	1305.0
110.179	87.2	193.0
110.921	87.2	182.0
111.524	87.2	67.0
112.005	87.2	45.0
112.373	87.2	44.0
112.655	87.2	36.0
112.869	87.2	58.0
113.019	87.2	93.0
12.996	88.2	95.0
13.032	88.2	101.0
13.136	88.2	149.0
13.333	88.2	233.0
13.635	88.2	394.0
14.033	88.2	971.0
14.517	88.2	582.0
15.081	88.2	587.0
15.72	88.2	811.0
16.422	88.2	474.0
17.174	88.2	288.0
17.974	88.2	858.0
18.818	88.2	435.0
19.696	88.2	579.0
20.603	88.2	315.0
21.537	88.2	944.0
22.492	88.2	340.0
23.466	88.2	65.0
24.457	88.2	71.0
25.459	88.2	591.0
26.472	88.2	1142.0
27.495	88.2	272.0
28.525	88.2	225.0
29.559	88.2	162.0
30.596	88.2	469.0
31.643	88.2	104.0
32.693	88.2	106.0
33.738	88.2	112.0
34.781	88.2	96.0
35.829	88.2	784.0
36.877	88.2	1885.0
37.921	88.2	1321.0
38.965	88.2	516.0
40.013	88.2	553.0
41.056	88.2	457.0
42.095	88.2	161.0
43.138	88.2	1801.0
44.18	88.2	742.0
45.218	88.2	625.0
46.256	88.2	999.0
47.294	88.2	642.0
48.329	88.2	1014.0
49.36	88.2	1286.0
50.395	88.2	1873.0
51.432	88.2	3437.0
52.463	88.2	3536.0
53.491	88.2	3157.0
54.523	88.2	1886.0
55.555	88.2	1688.0
56.583	88.2	614.0
57.607	88.2	2977.0
58.633	88.2	4642.0
59.663	88.2	846.0
60.688	88.2	94.0
61.71	88.2	78.0
62.736	88.2	65.0
63.762	88.2	144.0
64.781	88.2	469.0
65.8	88.2	91.0
66.827	88.2	47.0
67.849	88.2	291.0
68.865	88.2	697.0
69.886	88.2	699.0
70.909	88.2	636.0
71.927	88.2	1537.0
72.943	88.2	667.0
73.963	88.2	421.0
74.982	88.2	859.0
75.996	88.2	551.0
77.015	88.2	358.0
78.033	88.2	497.0
79.043	88.2	566.0
80.061	88.2	484.0
81.08	88.2	1590.0
82.092	88.2	1183.0
83.103	88.2	623.0
84.121	88.2	352.0
85.137	88.2	161.0
86.147	88.2	987.0
87.16	88.2	721.0
88.177	88.2	780.0
89.189	88.2	115.0
90.198	88.2	267.0
91.215	88.2	514.0
92.228	88.2	88.0
93.234	88.2	271.0
94.245	88.2	297.0
95.261	88.2	72.0
96.27	88.2	235.0
97.274	88.2	154.0
98.286	88.2	561.0
99.298	88.2	93.0
100.303	88.2	924.0
101.312	88.2	1841.0
102.321	88.2	1704.0
103.322	88.2	1072.0
104.328	88.2	170.0
105.338	88.2	665.0
106.338	88.2	824.0
107.338	88.2	796.0
108.341	88.2	45.0
109.301	88.2	321.0
110.17	88.2	1476.0
110.917	88.2	795.0
111.524	88.2	220.0
112.001	88.2	62.0
112.367	88.2	34.0
112.652	88.2	38.0
112.866	88.2	33.0
113.016	88.2	51.0
12.997	89.2	720.0
13.033	89.2	729.0
13.133	89.2	718.0
13.33	89.2	664.0
13.635	89.2	831.0
14.03	89.2	861.0
14.516	89.2	324.0
15.083	89.2	336.0
15.719	89.2	656.0
16.42	89.2	1090.0
17.175	89.2	546.0
17.976	89.2	45.0
18.814	89.2	66.0
19.694	89.2	84.0
20.604	89.2	86.0
21.535	89.2	632.0
22.49	89.2	484.0
23.466	89.2	507.0
24.454	89.2	224.0
25.454	89.2	458.0
26.469	89.2	973.0
27.493	89.2	386.0
28.52	89.2	330.0
29.554	89.2	169.0
30.596	89.2	129.0
31.639	89.2	669.0
32.683	89.2	149.0
33.731	89.2	93.0
34.78	89.2	49.0
35.824	89.2	491.0
36.869	89.2	413.0
37.919	89.2	737.0
38.966	89.2	1157.0
40.006	89.2	297.0
41.052	89.2	69.0
42.098	89.2	770.0
43.136	89.2	1886.0
44.177	89.2	1552.0
45.217	89.2	105.0
46.253	89.2	102.0
47.29	89.2	83.0
48.328	89.2	814.0
49.359	89.2	6228.0
50.393	89.2	3944.0
51.428	89.2	802.0
52.461	89.2	1455.0
53.49	89.2	3239.0
54.523	89.2	3528.0
55.553	89.2	2757.0
56.575	89.2	2267.0
57.603	89.2	3150.0
58.635	89.2	3774.0
59.66	89.2	1292.0
60.683	89.2	165.0
61.711	89.2	60.0
62.736	89.2	75.0
63.757	89.2	45.0
64.779	89.2	848.0
65.801	89.2	1132.0
66.821	89.2	165.0
67.846	89.2	567.0
68.867	89.2	1165.0
69.88	89.2	382.0
70.903	89.2	126.0
71.925	89.2	876.0
72.94	89.2	386.0
73.957	89.2	55.0
74.977	89.2	509.0
75.992	89.2	664.0
77.011	89.2	808.0
78.031	89.2	1295.0
79.041	89.2	866.0
80.058	89.2	1052.0
81.079	89.2	520.0
82.092	89.2	466.0
83.1	89.2	1220.0
84.116	89.2	145.0
85.135	89.2	124.0
86.145	89.2	603.0
87.157	89.2	1782.0
88.175	89.2	2027.0
89.187	89.2	87.0
90.196	89.2	56.0
91.21	89.2	77.0
92.225	89.2	149.0
93.233	89.2	1513.0
94.244	89.2	1258.0
95.259	89.2	935.0
96.265	89.2	103.0
97.273	89.2	70.0
98.286	89.2	440.0
99.293	89.2	111.0
100.299	89.2	868.0
101.311	89.2	2869.0
102.316	89.2	467.0
103.319	89.2	128.0
104.33	89.2	136.0
105.338	89.2	241.0
106.335	89.2	69.0
107.339	89.2	62.0
108.342	89.2	31.0
109.299	89.2	196.0
110.167	89.2	144.0
110.915	89.2	81.0
111.521	89.2	65.0
111.995	89.2	61.0
112.368	89.2	49.0
112.653	89.2	57.0
112.857	89.2	43.0
113.011	89.2	65.0
12.993	90.2	722.0
13.03	90.2	738.0
13.134	90.2	704.0
13.329	90.2	711.0
13.635	90.2	1135.0
14.033	90.2	751.0
14.515	90.2	297.0
15.081	90.2	1469.0
15.721	90.2	1873.0
16.42	90.2	682.0
17.173	90.2	221.0
17.974	90.2	99.0
18.813	90.2	231.0
19.694	90.2	299.0
20.604	90.2	102.0
21.533	90.2	93.0
22.489	90.2	114.0
23.465	90.2	94.0
24.452	90.2	832.0
25.451	90.2	831.0
26.469	90.2	133.0
27.49	90.2	134.0
28.515	90.2	159.0
29.552	90.2	139.0
30.592	90.2	100.0
31.634	90.2	1328.0
32.682	90.2	367.0
33.73	90.2	298.0
34.773	90.2	766.0
35.82	90.2	766.0
36.87	90.2	1207.0
37.915	90.2	4921.0
38.956	90.2	590.0
40.002	90.2	65.0
41.049	90.2	120.0
42.09	90.2	231.0
43.132	90.2	2509.0
44.175	90.2	1664.0
45.211	90.2	768.0
46.249	90.2	1286.0
47.289	90.2	146.0
48.322	90.2	106.0
49.353	90.2	117.0
50.389	90.2	1034.0
51.426	90.2	1208.0
52.455	90.2	149.0
53.487	90.2	1294.0
54.522	90.2	5483.0
55.547	90.2	3511.0
56.574	90.2	1490.0
57.605	90.2	1436.0
58.629	90.2	1540.0
59.656	90.2	1430.0
60.684	90.2	1353.0
61.707	90.2	1854.0
62.729	90.2	405.0
63.755	90.2	916.0
64.777	90.2	1307.0
65.795	90.2	727.0
66.82	90.2	1126.0
67.844	90.2	1381.0
68.86	90.2	885.0
69.879	90.2	1069.0
70.903	90.2	612.0
71.919	90.2	1281.0
72.937	90.2	967.0
73.958	90.2	775.0
74.973	90.2	2622.0
75.99	90.2	356.0
77.011	90.2	220.0
78.024	90.2	1203.0
79.04	90.2	702.0
80.058	90.2	573.0
81.072	90.2	1125.0
82.088	90.2	606.0
83.102	90.2	198.0
84.113	90.2	57.0
85.128	90.2	408.0
86.145	90.2	1235.0
87.156	90.2	720.0
88.168	90.2	1097.0
89.186	90.2	55.0
90.199	90.2	64.0
91.207	90.2	645.0
92.219	90.2	231.0
93.233	90.2	396.0
94.242	90.2	886.0
95.251	90.2	553.0
96.264	90.2	62.0
97.273	90.2	74.0
98.278	90.2	198.0
99.29	90.2	1041.0
100.303	90.2	756.0
101.305	90.2	679.0
102.312	90.2	80.0
103.322	90.2	78.0
104.325	90.2	1093.0
105.327	90.2	1241.0
106.335	90.2	1424.0
107.338	90.2	178.0
108.334	90.2	45.0
109.297	90.2	64.0
110.169	90.2	59.0
110.909	90.2	181.0
111.514	90.2	205.0
111.996	90.2	66.0
112.362	90.2	72.0
112.646	90.2	54.0
112.861	90.2	33.0
113.011	90.2	40.0
12.997	91.2	30.0
13.032	91.2	27.0
13.132	91.2	31.0
13.331	91.2	50.0
13.634	91.2	61.0
14.029	91.2	68.0
14.513	91.2	72.0
15.08	91.2	62.0
15.72	91.2	220.0
16.42	91.2	1900.0
17.174	91.2	1557.0
17.974	91.2	1181.0
18.813	91.2	515.0
19.695	91.2	828.0
20.604	91.2	178.0
21.534	91.2	113.0
22.491	91.2	139.0
23.468	91.2	133.0
24.454	91.2	177.0
25.454	91.2	137.0
[truncated: 9,000 more rows]
