# Supplementary material for: Multimodal dynamic and unclonable anti-counterfeiting using robust diamond microparticles on heterogeneous substrate
Source: Nat Commun. 2023 May 2;14:2507. doi: 10.1038/s41467-023-38178-1 (PMC10154296; doi:10.1038/s41467-023-38178-1)
Supplement: Supplementary file 3 — Source Data [file 41467_2023_38178_MOESM3_ESM.zip › Source Data/Fig 4/6_1.txt]

51.992	48.3	86.0
52.029	48.3	76.0
52.135	48.3	62.0
52.336	48.3	84.0
52.642	48.3	147.0
53.041	48.3	156.0
53.528	48.3	448.0
54.094	48.3	1138.0
54.73	48.3	1961.0
55.432	48.3	800.0
56.189	48.3	358.0
56.994	48.3	375.0
57.842	48.3	1181.0
58.726	48.3	917.0
59.639	48.3	1413.0
60.579	48.3	620.0
61.542	48.3	103.0
62.524	48.3	1182.0
63.524	48.3	3687.0
64.534	48.3	1330.0
65.555	48.3	455.0
66.589	48.3	863.0
67.63	48.3	105.0
68.676	48.3	427.0
69.728	48.3	149.0
70.782	48.3	686.0
71.837	48.3	3113.0
72.893	48.3	2491.0
73.95	48.3	451.0
75.005	48.3	95.0
76.059	48.3	52.0
77.117	48.3	91.0
78.177	48.3	740.0
79.233	48.3	650.0
80.29	48.3	1492.0
81.346	48.3	742.0
82.398	48.3	805.0
83.449	48.3	1799.0
84.496	48.3	731.0
85.543	48.3	1155.0
86.587	48.3	238.0
87.631	48.3	732.0
88.672	48.3	101.0
89.715	48.3	47.0
90.758	48.3	50.0
91.8	48.3	71.0
92.84	48.3	623.0
93.88	48.3	444.0
94.92	48.3	125.0
95.956	48.3	313.0
96.987	48.3	518.0
98.018	48.3	246.0
99.047	48.3	1063.0
100.072	48.3	196.0
101.097	48.3	45.0
102.121	48.3	717.0
103.145	48.3	2712.0
104.169	48.3	4145.0
105.19	48.3	2091.0
106.21	48.3	1062.0
107.228	48.3	1151.0
108.241	48.3	584.0
109.246	48.3	96.0
110.249	48.3	51.0
111.251	48.3	245.0
112.251	48.3	2686.0
113.249	48.3	1921.0
114.249	48.3	266.0
115.256	48.3	59.0
116.272	48.3	55.0
117.294	48.3	163.0
118.323	48.3	317.0
119.366	48.3	556.0
120.424	48.3	1144.0
121.49	48.3	528.0
122.564	48.3	161.0
123.642	48.3	129.0
124.725	48.3	1446.0
125.805	48.3	340.0
126.879	48.3	218.0
127.952	48.3	371.0
129.022	48.3	1970.0
130.089	48.3	1153.0
131.152	48.3	100.0
132.211	48.3	870.0
133.267	48.3	124.0
134.318	48.3	53.0
135.364	48.3	423.0
136.403	48.3	560.0
137.437	48.3	199.0
138.472	48.3	43.0
139.503	48.3	189.0
140.532	48.3	722.0
141.562	48.3	830.0
142.59	48.3	436.0
143.617	48.3	1379.0
144.646	48.3	836.0
145.67	48.3	79.0
146.689	48.3	61.0
147.707	48.3	109.0
148.72	48.3	937.0
149.696	48.3	218.0
150.582	48.3	64.0
151.34	48.3	75.0
151.948	48.3	63.0
152.426	48.3	50.0
152.792	48.3	41.0
153.062	48.3	75.0
153.255	48.3	148.0
153.391	48.3	184.0
51.994	49.3	59.0
52.029	49.3	35.0
52.131	49.3	46.0
52.331	49.3	54.0
52.638	49.3	74.0
53.041	49.3	170.0
53.53	49.3	243.0
54.1	49.3	475.0
54.745	49.3	898.0
55.45	49.3	1966.0
56.207	49.3	2602.0
57.015	49.3	1316.0
57.867	49.3	1082.0
58.754	49.3	3359.0
59.67	49.3	4517.0
60.613	49.3	2674.0
61.581	49.3	425.0
62.568	49.3	141.0
63.569	49.3	2712.0
64.583	49.3	7176.0
65.606	49.3	2925.0
66.638	49.3	1006.0
67.675	49.3	119.0
68.717	49.3	864.0
69.765	49.3	311.0
70.818	49.3	1502.0
71.872	49.3	3208.0
72.928	49.3	1621.0
73.984	49.3	806.0
75.037	49.3	513.0
76.092	49.3	462.0
77.144	49.3	397.0
78.196	49.3	2410.0
79.249	49.3	7881.0
80.303	49.3	9637.0
81.355	49.3	835.0
82.406	49.3	637.0
83.458	49.3	1576.0
84.507	49.3	243.0
85.553	49.3	93.0
86.595	49.3	86.0
87.636	49.3	49.0
88.678	49.3	147.0
89.72	49.3	66.0
90.758	49.3	41.0
91.796	49.3	42.0
92.838	49.3	699.0
93.878	49.3	481.0
94.917	49.3	68.0
95.955	49.3	52.0
96.993	49.3	228.0
98.026	49.3	240.0
99.057	49.3	153.0
100.088	49.3	178.0
101.118	49.3	398.0
102.146	49.3	349.0
103.176	49.3	649.0
104.207	49.3	1621.0
105.238	49.3	1778.0
106.265	49.3	271.0
107.29	49.3	68.0
108.316	49.3	45.0
109.34	49.3	81.0
110.362	49.3	673.0
111.381	49.3	1655.0
112.4	49.3	1175.0
113.423	49.3	977.0
114.449	49.3	790.0
115.474	49.3	53.0
116.498	49.3	601.0
117.526	49.3	764.0
118.555	49.3	1389.0
119.585	49.3	762.0
120.614	49.3	223.0
121.641	49.3	205.0
122.672	49.3	68.0
123.699	49.3	92.0
124.724	49.3	976.0
125.747	49.3	1187.0
126.773	49.3	450.0
127.801	49.3	829.0
128.828	49.3	483.0
129.855	49.3	112.0
130.883	49.3	99.0
131.91	49.3	1459.0
132.935	49.3	476.0
133.958	49.3	39.0
134.98	49.3	139.0
136.004	49.3	851.0
137.028	49.3	708.0
138.054	49.3	439.0
139.079	49.3	328.0
140.106	49.3	62.0
141.133	49.3	1489.0
142.157	49.3	1746.0
143.18	49.3	614.0
144.198	49.3	220.0
145.214	49.3	62.0
146.231	49.3	382.0
147.249	49.3	106.0
148.261	49.3	434.0
149.233	49.3	358.0
150.122	49.3	83.0
150.887	49.3	70.0
151.507	49.3	48.0
151.998	49.3	37.0
152.382	49.3	69.0
152.673	49.3	137.0
152.89	49.3	232.0
153.047	49.3	300.0
51.994	50.3	362.0
52.031	50.3	302.0
52.135	50.3	232.0
52.335	50.3	212.0
52.639	50.3	518.0
53.039	50.3	505.0
53.527	50.3	879.0
54.096	50.3	1239.0
54.74	50.3	1127.0
55.446	50.3	980.0
56.206	50.3	2919.0
57.015	50.3	2036.0
57.868	50.3	1515.0
58.757	50.3	3699.0
59.674	50.3	3586.0
60.615	50.3	932.0
61.58	50.3	350.0
62.563	50.3	1352.0
63.561	50.3	3896.0
64.573	50.3	2329.0
65.597	50.3	1502.0
66.629	50.3	287.0
67.667	50.3	106.0
68.712	50.3	929.0
69.761	50.3	1180.0
70.814	50.3	306.0
71.868	50.3	1299.0
72.92	50.3	896.0
73.971	50.3	817.0
75.024	50.3	718.0
76.078	50.3	171.0
77.133	50.3	63.0
78.188	50.3	758.0
79.243	50.3	2618.0
80.298	50.3	2180.0
81.352	50.3	208.0
82.402	50.3	75.0
83.448	50.3	63.0
84.495	50.3	73.0
85.541	50.3	77.0
86.583	50.3	72.0
87.626	50.3	216.0
88.672	50.3	158.0
89.716	50.3	582.0
90.757	50.3	866.0
91.798	50.3	175.0
92.837	50.3	198.0
93.874	50.3	161.0
94.907	50.3	180.0
95.941	50.3	1692.0
96.979	50.3	3178.0
98.016	50.3	1283.0
99.051	50.3	91.0
100.085	50.3	578.0
101.117	50.3	1265.0
102.148	50.3	431.0
103.173	50.3	772.0
104.199	50.3	1506.0
105.227	50.3	1068.0
106.255	50.3	185.0
107.285	50.3	49.0
108.311	50.3	331.0
109.337	50.3	2108.0
110.364	50.3	454.0
111.387	50.3	203.0
112.408	50.3	182.0
113.431	50.3	356.0
114.456	50.3	85.0
115.476	50.3	63.0
116.497	50.3	602.0
117.521	50.3	1001.0
118.552	50.3	425.0
119.583	50.3	797.0
120.611	50.3	679.0
121.639	50.3	1658.0
122.666	50.3	108.0
123.692	50.3	47.0
124.716	50.3	458.0
125.738	50.3	762.0
126.762	50.3	1731.0
127.789	50.3	126.0
128.816	50.3	70.0
129.842	50.3	90.0
130.867	50.3	88.0
131.891	50.3	64.0
132.914	50.3	122.0
133.937	50.3	976.0
134.958	50.3	1349.0
135.981	50.3	686.0
137.005	50.3	1109.0
138.031	50.3	838.0
139.055	50.3	1141.0
140.08	50.3	74.0
141.107	50.3	93.0
142.132	50.3	254.0
143.154	50.3	140.0
144.173	50.3	34.0
145.19	50.3	48.0
146.207	50.3	40.0
147.222	50.3	71.0
148.231	50.3	413.0
149.202	50.3	802.0
150.088	50.3	184.0
150.849	50.3	64.0
151.468	50.3	49.0
151.959	50.3	110.0
152.342	50.3	679.0
152.635	50.3	1115.0
152.854	50.3	1443.0
153.014	50.3	1329.0
51.994	51.3	1788.0
52.027	51.3	1751.0
52.13	51.3	1269.0
52.328	51.3	876.0
52.636	51.3	1558.0
53.039	51.3	1477.0
53.531	51.3	2432.0
54.102	51.3	3182.0
54.745	51.3	1772.0
55.45	51.3	649.0
56.207	51.3	1240.0
57.014	51.3	1975.0
57.865	51.3	1631.0
58.752	51.3	4750.0
59.668	51.3	1969.0
60.609	51.3	1131.0
61.577	51.3	1653.0
62.563	51.3	807.0
63.562	51.3	6394.0
64.575	51.3	831.0
65.599	51.3	112.0
66.63	51.3	120.0
67.667	51.3	193.0
68.709	51.3	95.0
69.758	51.3	873.0
70.811	51.3	199.0
71.865	51.3	671.0
72.919	51.3	253.0
73.973	51.3	835.0
75.027	51.3	1657.0
76.08	51.3	133.0
77.133	51.3	124.0
78.187	51.3	80.0
79.239	51.3	111.0
80.292	51.3	124.0
81.343	51.3	120.0
82.395	51.3	218.0
83.447	51.3	84.0
84.496	51.3	74.0
85.544	51.3	281.0
86.589	51.3	702.0
87.63	51.3	323.0
88.672	51.3	570.0
89.712	51.3	1005.0
90.751	51.3	798.0
91.789	51.3	991.0
92.83	51.3	177.0
93.87	51.3	43.0
94.907	51.3	76.0
95.943	51.3	1742.0
96.981	51.3	3251.0
98.017	51.3	408.0
99.053	51.3	82.0
100.087	51.3	65.0
101.117	51.3	252.0
102.146	51.3	1020.0
103.174	51.3	156.0
104.202	51.3	781.0
105.23	51.3	853.0
106.255	51.3	64.0
107.281	51.3	78.0
108.308	51.3	400.0
109.337	51.3	1156.0
110.364	51.3	776.0
111.389	51.3	552.0
112.414	51.3	917.0
113.437	51.3	274.0
114.459	51.3	65.0
115.483	51.3	117.0
116.504	51.3	1385.0
117.527	51.3	1005.0
118.554	51.3	58.0
119.583	51.3	238.0
120.612	51.3	719.0
121.64	51.3	338.0
122.668	51.3	74.0
123.696	51.3	62.0
124.721	51.3	873.0
125.743	51.3	2201.0
126.763	51.3	597.0
127.784	51.3	98.0
128.807	51.3	89.0
129.831	51.3	92.0
130.855	51.3	91.0
131.88	51.3	77.0
132.905	51.3	689.0
133.932	51.3	1165.0
134.957	51.3	1205.0
135.982	51.3	300.0
137.006	51.3	55.0
138.03	51.3	275.0
139.051	51.3	255.0
140.07	51.3	215.0
141.093	51.3	296.0
142.116	51.3	403.0
143.14	51.3	418.0
144.164	51.3	1146.0
145.185	51.3	1147.0
146.204	51.3	258.0
147.218	51.3	1373.0
148.228	51.3	404.0
149.197	51.3	155.0
150.077	51.3	54.0
150.834	51.3	77.0
151.448	51.3	287.0
151.938	51.3	568.0
152.321	51.3	1454.0
152.616	51.3	1956.0
152.838	51.3	1517.0
153.001	51.3	1386.0
51.993	52.3	867.0
52.03	52.3	831.0
52.134	52.3	827.0
52.334	52.3	1367.0
52.641	52.3	1646.0
53.042	52.3	2237.0
53.531	52.3	1097.0
54.099	52.3	159.0
54.742	52.3	212.0
55.446	52.3	1902.0
56.204	52.3	2672.0
57.015	52.3	3656.0
57.869	52.3	9275.0
58.758	52.3	5929.0
59.675	52.3	536.0
60.617	52.3	98.0
61.581	52.3	96.0
62.565	52.3	555.0
63.563	52.3	926.0
64.575	52.3	736.0
65.599	52.3	103.0
66.633	52.3	50.0
67.675	52.3	72.0
68.719	52.3	703.0
69.768	52.3	1693.0
70.82	52.3	787.0
71.873	52.3	837.0
72.926	52.3	354.0
73.978	52.3	480.0
75.032	52.3	969.0
76.085	52.3	1106.0
77.14	52.3	1083.0
78.194	52.3	437.0
79.249	52.3	851.0
80.306	52.3	193.0
81.358	52.3	426.0
82.408	52.3	6492.0
83.457	52.3	162.0
84.503	52.3	64.0
85.549	52.3	180.0
86.592	52.3	881.0
87.635	52.3	1242.0
88.678	52.3	984.0
89.721	52.3	324.0
90.762	52.3	497.0
91.801	52.3	996.0
92.842	52.3	649.0
93.882	52.3	708.0
94.919	52.3	2047.0
95.954	52.3	1645.0
96.989	52.3	278.0
98.021	52.3	122.0
99.053	52.3	80.0
100.085	52.3	68.0
101.117	52.3	48.0
102.149	52.3	68.0
103.179	52.3	44.0
104.21	52.3	67.0
105.241	52.3	241.0
106.27	52.3	68.0
107.296	52.3	1346.0
108.319	52.3	3256.0
109.343	52.3	351.0
110.368	52.3	1285.0
111.391	52.3	675.0
112.414	52.3	543.0
113.441	52.3	459.0
114.469	52.3	186.0
115.497	52.3	400.0
116.522	52.3	5555.0
117.547	52.3	1435.0
118.57	52.3	251.0
119.594	52.3	1902.0
120.617	52.3	314.0
121.64	52.3	893.0
122.667	52.3	889.0
123.696	52.3	240.0
124.726	52.3	2521.0
125.75	52.3	1994.0
126.773	52.3	681.0
127.798	52.3	73.0
128.819	52.3	84.0
129.837	52.3	99.0
130.858	52.3	62.0
131.881	52.3	96.0
132.907	52.3	849.0
133.934	52.3	435.0
134.96	52.3	208.0
135.986	52.3	114.0
137.01	52.3	58.0
138.034	52.3	281.0
139.054	52.3	689.0
140.073	52.3	808.0
141.097	52.3	1072.0
142.121	52.3	1179.0
143.143	52.3	486.0
144.165	52.3	772.0
145.188	52.3	1007.0
146.206	52.3	300.0
147.219	52.3	382.0
148.226	52.3	1542.0
149.193	52.3	137.0
150.076	52.3	63.0
150.838	52.3	280.0
151.457	52.3	1630.0
151.947	52.3	1568.0
152.327	52.3	980.0
152.617	52.3	488.0
152.831	52.3	268.0
152.989	52.3	239.0
51.995	53.3	428.0
52.033	53.3	397.0
52.138	53.3	308.0
52.337	53.3	288.0
52.641	53.3	290.0
53.038	53.3	1638.0
53.524	53.3	2471.0
54.093	53.3	986.0
54.739	53.3	2179.0
55.449	53.3	2256.0
56.21	53.3	4548.0
57.02	53.3	2217.0
57.872	53.3	1861.0
58.757	53.3	696.0
59.669	53.3	683.0
60.609	53.3	165.0
61.576	53.3	82.0
62.564	53.3	79.0
63.567	53.3	117.0
64.582	53.3	366.0
65.606	53.3	65.0
66.638	53.3	1026.0
67.676	53.3	842.0
68.717	53.3	158.0
69.764	53.3	160.0
70.816	53.3	148.0
71.871	53.3	350.0
72.926	53.3	1130.0
73.982	53.3	820.0
75.039	53.3	873.0
76.094	53.3	1946.0
77.148	53.3	907.0
78.2	53.3	1025.0
79.251	53.3	258.0
80.304	53.3	130.0
81.354	53.3	1246.0
82.405	53.3	2232.0
83.456	53.3	312.0
84.507	53.3	176.0
85.556	53.3	277.0
86.6	53.3	760.0
87.642	53.3	84.0
88.684	53.3	1088.0
89.725	53.3	1200.0
90.764	53.3	1179.0
91.803	53.3	853.0
92.844	53.3	399.0
93.886	53.3	1040.0
94.924	53.3	1916.0
95.958	53.3	496.0
96.991	53.3	92.0
98.023	53.3	63.0
99.056	53.3	154.0
100.09	53.3	347.0
101.123	53.3	664.0
102.155	53.3	752.0
103.187	53.3	90.0
104.217	53.3	557.0
105.247	53.3	3777.0
106.273	53.3	3806.0
107.298	53.3	1197.0
108.322	53.3	1851.0
109.346	53.3	234.0
110.371	53.3	75.0
111.398	53.3	703.0
112.424	53.3	2081.0
113.451	53.3	860.0
114.478	53.3	866.0
115.499	53.3	585.0
116.52	53.3	6084.0
117.543	53.3	1087.0
118.569	53.3	103.0
119.596	53.3	522.0
120.624	53.3	237.0
121.649	53.3	913.0
122.675	53.3	466.0
123.704	53.3	122.0
124.73	53.3	1327.0
125.751	53.3	870.0
126.77	53.3	122.0
127.793	53.3	579.0
128.817	53.3	76.0
129.839	53.3	63.0
130.861	53.3	443.0
131.887	53.3	113.0
132.915	53.3	48.0
133.94	53.3	77.0
134.963	53.3	148.0
135.986	53.3	236.0
137.009	53.3	157.0
138.031	53.3	1313.0
139.051	53.3	365.0
140.073	53.3	71.0
141.099	53.3	988.0
142.124	53.3	632.0
143.145	53.3	88.0
144.166	53.3	1055.0
145.186	53.3	1908.0
146.204	53.3	123.0
147.22	53.3	510.0
148.229	53.3	1915.0
149.196	53.3	2105.0
150.077	53.3	89.0
150.832	53.3	85.0
151.446	53.3	336.0
151.937	53.3	384.0
152.322	53.3	401.0
152.615	53.3	494.0
152.835	53.3	583.0
152.996	53.3	799.0
51.996	54.3	102.0
52.033	54.3	78.0
52.136	54.3	95.0
52.334	54.3	56.0
52.638	54.3	126.0
53.035	54.3	1313.0
53.524	54.3	1697.0
54.096	54.3	1476.0
54.742	54.3	1411.0
55.45	54.3	707.0
56.21	54.3	154.0
57.02	54.3	896.0
57.869	54.3	2605.0
58.756	54.3	2791.0
59.669	54.3	1140.0
60.608	54.3	300.0
61.573	54.3	600.0
62.559	54.3	132.0
63.562	54.3	78.0
64.577	54.3	92.0
65.602	54.3	315.0
66.635	54.3	1468.0
67.672	54.3	1364.0
68.713	54.3	223.0
69.76	54.3	1222.0
70.809	54.3	413.0
71.862	54.3	552.0
72.917	54.3	1639.0
73.972	54.3	363.0
75.031	54.3	1779.0
76.088	54.3	1921.0
77.142	54.3	2398.0
78.195	54.3	2124.0
79.248	54.3	1558.0
80.299	54.3	151.0
81.347	54.3	750.0
82.396	54.3	2629.0
83.447	54.3	1044.0
84.497	54.3	594.0
85.546	54.3	93.0
86.592	54.3	81.0
87.636	54.3	55.0
88.679	54.3	80.0
89.723	54.3	174.0
90.763	54.3	69.0
91.801	54.3	57.0
92.836	54.3	46.0
93.872	54.3	329.0
94.91	54.3	727.0
95.947	54.3	397.0
96.985	54.3	89.0
98.022	54.3	322.0
99.057	54.3	1555.0
100.092	54.3	606.0
101.125	54.3	865.0
102.153	54.3	1034.0
103.181	54.3	78.0
104.208	54.3	62.0
105.234	54.3	367.0
106.262	54.3	1032.0
107.289	54.3	324.0
108.316	54.3	183.0
109.345	54.3	85.0
110.373	54.3	64.0
111.399	54.3	47.0
112.424	54.3	66.0
113.447	54.3	61.0
114.469	54.3	76.0
115.491	54.3	76.0
116.514	54.3	115.0
117.539	54.3	848.0
118.569	54.3	725.0
119.599	54.3	58.0
120.625	54.3	63.0
121.648	54.3	41.0
122.671	54.3	60.0
123.694	54.3	57.0
124.718	54.3	460.0
125.742	54.3	804.0
126.766	54.3	284.0
127.793	54.3	1049.0
128.819	54.3	133.0
129.841	54.3	105.0
130.862	54.3	878.0
131.882	54.3	164.0
132.903	54.3	789.0
133.926	54.3	703.0
134.95	54.3	185.0
135.975	54.3	173.0
137.003	54.3	55.0
138.031	54.3	823.0
139.055	54.3	734.0
140.075	54.3	190.0
141.097	54.3	59.0
142.117	54.3	236.0
143.135	54.3	321.0
144.153	54.3	618.0
145.171	54.3	139.0
146.191	54.3	66.0
147.208	54.3	133.0
148.219	54.3	569.0
149.192	54.3	524.0
150.076	54.3	75.0
150.834	54.3	73.0
151.449	54.3	40.0
151.934	54.3	59.0
152.311	54.3	279.0
152.6	54.3	602.0
152.817	54.3	900.0
152.978	54.3	859.0
51.995	55.3	225.0
52.032	55.3	186.0
52.136	55.3	222.0
52.337	55.3	482.0
52.643	55.3	1278.0
53.041	55.3	2161.0
53.527	55.3	4289.0
54.095	55.3	1980.0
54.739	55.3	1385.0
55.445	55.3	453.0
56.204	55.3	134.0
57.015	55.3	603.0
57.869	55.3	1734.0
58.757	55.3	1685.0
59.673	55.3	765.0
60.616	55.3	1586.0
61.581	55.3	1276.0
62.563	55.3	271.0
63.561	55.3	238.0
64.574	55.3	630.0
65.599	55.3	152.0
66.634	55.3	244.0
67.676	55.3	55.0
68.722	55.3	44.0
69.77	55.3	342.0
70.82	55.3	694.0
71.873	55.3	898.0
72.926	55.3	843.0
73.979	55.3	794.0
75.033	55.3	1450.0
76.087	55.3	240.0
77.142	55.3	4515.0
78.197	55.3	5487.0
79.251	55.3	1385.0
80.304	55.3	1295.0
81.356	55.3	1022.0
82.409	55.3	901.0
83.459	55.3	602.0
84.508	55.3	222.0
85.556	55.3	111.0
86.601	55.3	100.0
87.645	55.3	64.0
88.689	55.3	75.0
89.73	55.3	71.0
90.77	55.3	66.0
91.808	55.3	252.0
92.844	55.3	903.0
93.882	55.3	954.0
94.918	55.3	642.0
95.953	55.3	748.0
96.988	55.3	67.0
98.023	55.3	97.0
99.058	55.3	515.0
100.093	55.3	553.0
101.127	55.3	444.0
102.158	55.3	91.0
103.188	55.3	124.0
104.219	55.3	278.0
105.247	55.3	337.0
106.275	55.3	162.0
107.302	55.3	505.0
108.325	55.3	356.0
109.349	55.3	61.0
110.375	55.3	48.0
111.399	55.3	57.0
112.421	55.3	69.0
113.446	55.3	40.0
114.476	55.3	1335.0
115.504	55.3	720.0
116.527	55.3	46.0
117.552	55.3	441.0
118.578	55.3	394.0
119.604	55.3	1104.0
120.628	55.3	939.0
121.652	55.3	102.0
122.675	55.3	81.0
123.699	55.3	283.0
124.722	55.3	1184.0
125.744	55.3	641.0
126.768	55.3	272.0
127.794	55.3	99.0
128.82	55.3	53.0
129.844	55.3	575.0
130.867	55.3	1043.0
131.89	55.3	963.0
132.914	55.3	557.0
133.935	55.3	103.0
134.958	55.3	100.0
135.98	55.3	71.0
137.001	55.3	22.0
138.025	55.3	335.0
139.049	55.3	467.0
140.073	55.3	154.0
141.098	55.3	1525.0
142.122	55.3	925.0
143.144	55.3	292.0
144.163	55.3	341.0
145.183	55.3	97.0
146.201	55.3	64.0
147.216	55.3	68.0
148.226	55.3	60.0
149.194	55.3	97.0
150.074	55.3	1120.0
150.83	55.3	1018.0
151.443	55.3	83.0
151.933	55.3	46.0
152.315	55.3	71.0
152.608	55.3	102.0
152.826	55.3	108.0
152.988	55.3	137.0
51.994	56.3	1409.0
52.028	56.3	1585.0
52.131	56.3	1556.0
52.332	56.3	1310.0
52.639	56.3	1203.0
53.04	56.3	2717.0
53.529	56.3	2940.0
54.099	56.3	3308.0
54.743	56.3	2076.0
55.449	56.3	389.0
56.205	56.3	321.0
57.013	56.3	421.0
57.867	56.3	1777.0
58.754	56.3	1460.0
59.668	56.3	915.0
60.61	56.3	790.0
61.578	56.3	363.0
62.564	56.3	335.0
63.562	56.3	645.0
64.575	56.3	477.0
65.6	56.3	98.0
66.632	56.3	53.0
67.67	56.3	128.0
68.712	56.3	396.0
69.761	56.3	727.0
70.812	56.3	823.0
71.866	56.3	431.0
72.923	56.3	101.0
73.98	56.3	79.0
75.035	56.3	326.0
76.089	56.3	1411.0
77.141	56.3	5168.0
78.194	56.3	1794.0
79.246	56.3	1773.0
80.298	56.3	596.0
81.35	56.3	780.0
82.403	56.3	1181.0
83.453	56.3	342.0
84.502	56.3	66.0
85.549	56.3	63.0
86.597	56.3	83.0
87.642	56.3	72.0
88.684	56.3	58.0
89.727	56.3	49.0
90.766	56.3	49.0
91.802	56.3	92.0
92.84	56.3	305.0
93.88	56.3	104.0
94.919	56.3	50.0
95.956	56.3	63.0
96.993	56.3	61.0
98.027	56.3	585.0
99.059	56.3	248.0
100.089	56.3	160.0
101.121	56.3	168.0
102.151	56.3	343.0
103.178	56.3	723.0
104.21	56.3	89.0
105.243	56.3	44.0
106.273	56.3	733.0
107.301	56.3	3503.0
108.328	56.3	163.0
109.352	56.3	61.0
110.376	56.3	559.0
111.4	56.3	352.0
112.422	56.3	69.0
113.446	56.3	53.0
114.472	56.3	370.0
115.499	56.3	252.0
116.524	56.3	53.0
117.55	56.3	718.0
118.578	56.3	613.0
119.604	56.3	358.0
120.629	56.3	426.0
121.652	56.3	1097.0
122.673	56.3	274.0
123.697	56.3	711.0
124.721	56.3	1025.0
125.744	56.3	163.0
126.769	56.3	539.0
127.794	56.3	1150.0
128.82	56.3	624.0
129.843	56.3	253.0
130.863	56.3	309.0
131.883	56.3	953.0
132.906	56.3	874.0
133.928	56.3	72.0
134.95	56.3	57.0
135.975	56.3	50.0
137.001	56.3	368.0
138.029	56.3	938.0
139.056	56.3	482.0
140.078	56.3	1273.0
141.098	56.3	532.0
142.116	56.3	1494.0
143.135	56.3	965.0
144.154	56.3	757.0
145.173	56.3	658.0
146.192	56.3	101.0
147.211	56.3	54.0
148.225	56.3	60.0
149.194	56.3	71.0
150.074	56.3	303.0
150.827	56.3	119.0
151.438	56.3	72.0
151.926	56.3	66.0
152.308	56.3	75.0
152.601	56.3	41.0
152.822	56.3	42.0
152.987	56.3	44.0
51.992	57.3	349.0
52.026	57.3	407.0
52.13	57.3	525.0
52.329	57.3	852.0
52.636	57.3	1027.0
53.038	57.3	1287.0
53.528	57.3	1340.0
54.098	57.3	2078.0
54.742	57.3	1651.0
55.448	57.3	1285.0
56.205	57.3	2333.0
57.012	57.3	1674.0
57.864	57.3	961.0
58.754	57.3	1394.0
59.67	57.3	4471.0
60.61	57.3	5092.0
61.576	57.3	5063.0
62.559	57.3	482.0
63.556	57.3	75.0
64.566	57.3	69.0
65.59	57.3	93.0
66.622	57.3	686.0
67.661	57.3	1179.0
68.707	57.3	948.0
69.757	57.3	649.0
70.809	57.3	389.0
71.863	57.3	713.0
72.916	57.3	165.0
73.97	57.3	733.0
75.024	57.3	1752.0
76.078	57.3	608.0
77.132	57.3	443.0
78.184	57.3	1892.0
79.237	57.3	2317.0
80.292	57.3	927.0
81.346	57.3	408.0
82.396	57.3	310.0
83.446	57.3	106.0
84.496	57.3	246.0
85.542	57.3	851.0
86.586	57.3	91.0
87.627	57.3	41.0
88.67	57.3	358.0
89.713	57.3	1235.0
90.755	57.3	769.0
91.796	57.3	560.0
92.835	57.3	1121.0
93.877	57.3	965.0
94.914	57.3	1184.0
95.949	57.3	204.0
96.985	57.3	398.0
98.019	57.3	176.0
99.053	57.3	1227.0
100.083	57.3	390.0
101.113	57.3	52.0
102.145	57.3	500.0
103.173	57.3	1092.0
104.203	57.3	300.0
105.236	57.3	250.0
106.265	57.3	276.0
107.293	57.3	320.0
108.32	57.3	77.0
109.346	57.3	53.0
110.374	57.3	240.0
111.398	57.3	135.0
112.42	57.3	61.0
113.442	57.3	57.0
114.466	57.3	127.0
115.491	57.3	618.0
116.515	57.3	605.0
117.54	57.3	1152.0
118.569	57.3	879.0
119.599	57.3	565.0
120.623	57.3	223.0
121.645	57.3	75.0
122.668	57.3	586.0
123.691	57.3	1052.0
124.715	57.3	465.0
125.74	57.3	652.0
126.763	57.3	358.0
127.79	57.3	186.0
128.817	57.3	1225.0
129.839	57.3	762.0
130.86	57.3	152.0
131.88	57.3	919.0
132.899	57.3	2255.0
133.92	57.3	283.0
134.942	57.3	1217.0
135.966	57.3	355.0
136.992	57.3	96.0
138.02	57.3	665.0
139.047	57.3	935.0
140.071	57.3	918.0
141.093	57.3	1752.0
142.114	57.3	2207.0
143.132	57.3	468.0
144.149	57.3	369.0
145.166	57.3	1116.0
146.182	57.3	1058.0
147.197	57.3	578.0
148.21	57.3	73.0
149.182	57.3	129.0
150.068	57.3	1169.0
150.826	57.3	153.0
151.44	57.3	57.0
151.928	57.3	93.0
152.308	57.3	98.0
152.597	57.3	69.0
152.813	57.3	47.0
152.973	57.3	44.0
51.992	58.3	40.0
52.029	58.3	46.0
52.133	58.3	43.0
52.335	58.3	50.0
52.641	58.3	96.0
53.038	58.3	478.0
53.526	58.3	1509.0
54.095	58.3	2729.0
54.74	58.3	1475.0
55.449	58.3	2387.0
56.211	58.3	6741.0
57.02	58.3	3232.0
57.871	58.3	914.0
58.757	58.3	1178.0
59.669	58.3	1804.0
60.606	58.3	3309.0
61.57	58.3	4899.0
62.554	58.3	439.0
63.554	58.3	225.0
64.569	58.3	346.0
65.596	58.3	866.0
66.632	58.3	297.0
67.672	58.3	98.0
68.714	58.3	51.0
69.76	58.3	562.0
70.809	58.3	523.0
71.86	58.3	1107.0
72.913	58.3	519.0
73.97	58.3	3067.0
75.027	58.3	2730.0
76.084	58.3	879.0
77.141	58.3	1758.0
78.193	58.3	3403.0
79.244	58.3	1716.0
80.298	58.3	136.0
81.348	58.3	347.0
82.395	58.3	1716.0
83.446	58.3	1066.0
84.496	58.3	1510.0
85.545	58.3	556.0
86.594	58.3	92.0
87.639	58.3	1193.0
88.68	58.3	494.0
89.723	58.3	1427.0
90.763	58.3	813.0
91.799	58.3	737.0
92.835	58.3	417.0
93.877	58.3	1094.0
94.916	58.3	940.0
95.952	58.3	592.0
96.988	58.3	896.0
98.024	58.3	381.0
99.058	58.3	499.0
100.091	58.3	978.0
101.123	58.3	636.0
102.151	58.3	119.0
103.178	58.3	656.0
104.207	58.3	620.0
105.236	58.3	214.0
106.265	58.3	144.0
107.295	58.3	49.0
108.323	58.3	451.0
109.35	58.3	2006.0
110.38	58.3	688.0
111.403	58.3	738.0
112.423	58.3	1028.0
113.445	58.3	281.0
114.47	58.3	3512.0
115.496	58.3	1286.0
116.521	58.3	665.0
117.547	58.3	351.0
118.576	58.3	440.0
119.603	58.3	190.0
120.625	58.3	120.0
121.645	58.3	70.0
122.667	58.3	60.0
123.693	58.3	69.0
124.721	58.3	228.0
125.746	58.3	279.0
126.769	58.3	2151.0
127.794	58.3	211.0
128.818	58.3	89.0
129.836	58.3	154.0
130.854	58.3	56.0
131.875	58.3	305.0
132.898	58.3	837.0
133.924	58.3	218.0
134.953	58.3	264.0
135.979	58.3	908.0
136.997	58.3	241.0
138.018	58.3	41.0
139.041	58.3	327.0
140.064	58.3	971.0
141.088	58.3	1301.0
142.113	58.3	1150.0
143.139	58.3	269.0
144.157	58.3	86.0
145.171	58.3	1104.0
146.186	58.3	1386.0
147.2	58.3	864.0
148.213	58.3	356.0
149.187	58.3	45.0
150.072	58.3	90.0
150.828	58.3	64.0
151.438	58.3	82.0
151.923	58.3	56.0
152.302	58.3	39.0
152.593	58.3	31.0
152.813	58.3	37.0
152.98	58.3	84.0
51.991	59.3	40.0
52.029	59.3	30.0
52.134	59.3	29.0
52.334	59.3	88.0
52.639	59.3	193.0
53.04	59.3	90.0
53.529	59.3	199.0
54.098	59.3	456.0
54.741	59.3	326.0
55.447	59.3	1597.0
56.205	59.3	2098.0
57.015	59.3	820.0
57.867	59.3	1034.0
58.757	59.3	1550.0
59.673	59.3	3021.0
60.61	59.3	529.0
61.572	59.3	1962.0
62.554	59.3	850.0
63.552	59.3	1218.0
64.565	59.3	1533.0
65.589	59.3	1644.0
66.625	59.3	358.0
67.666	59.3	35.0
68.712	59.3	604.0
69.76	59.3	359.0
70.808	59.3	840.0
71.858	59.3	927.0
72.91	59.3	1161.0
73.964	59.3	1096.0
75.022	59.3	218.0
76.08	59.3	4171.0
77.137	59.3	5177.0
78.19	59.3	11619.0
79.241	59.3	365.0
80.292	59.3	325.0
81.341	59.3	1293.0
82.39	59.3	4064.0
83.44	59.3	378.0
84.49	59.3	1848.0
85.539	59.3	322.0
86.587	59.3	69.0
87.632	59.3	581.0
88.677	59.3	1386.0
89.717	59.3	844.0
90.757	59.3	536.0
91.795	59.3	919.0
92.832	59.3	83.0
93.872	59.3	85.0
94.909	59.3	113.0
95.945	59.3	52.0
96.982	59.3	54.0
98.018	59.3	63.0
99.053	59.3	57.0
100.087	59.3	75.0
101.119	59.3	385.0
102.15	59.3	341.0
103.179	59.3	100.0
104.206	59.3	1004.0
105.233	59.3	658.0
106.26	59.3	201.0
107.289	59.3	68.0
108.316	59.3	132.0
109.344	59.3	1089.0
110.374	59.3	353.0
111.403	59.3	550.0
112.425	59.3	112.0
113.448	59.3	61.0
114.472	59.3	705.0
115.495	59.3	708.0
116.518	59.3	689.0
117.542	59.3	133.0
118.567	59.3	74.0
119.597	59.3	58.0
120.626	59.3	67.0
121.651	59.3	58.0
122.673	59.3	51.0
123.695	59.3	58.0
124.716	59.3	213.0
125.737	59.3	559.0
126.759	59.3	1612.0
127.783	59.3	1116.0
128.812	59.3	363.0
129.838	59.3	508.0
130.858	59.3	71.0
131.879	59.3	41.0
132.899	59.3	518.0
133.92	59.3	1229.0
134.943	59.3	856.0
135.968	59.3	368.0
136.995	59.3	76.0
138.022	59.3	68.0
139.048	59.3	53.0
140.069	59.3	447.0
141.088	59.3	1100.0
142.109	59.3	98.0
143.13	59.3	80.0
144.145	59.3	580.0
145.162	59.3	276.0
146.18	59.3	907.0
147.196	59.3	2056.0
148.207	59.3	216.0
149.176	59.3	49.0
150.06	59.3	118.0
150.819	59.3	61.0
151.434	59.3	48.0
151.923	59.3	50.0
152.305	59.3	45.0
152.597	59.3	78.0
152.815	59.3	225.0
152.976	59.3	388.0
51.996	60.3	278.0
52.029	60.3	320.0
52.131	60.3	476.0
52.33	60.3	713.0
52.637	60.3	560.0
53.038	60.3	108.0
53.527	60.3	37.0
54.099	60.3	55.0
54.745	60.3	79.0
55.453	60.3	425.0
56.212	60.3	262.0
57.019	60.3	277.0
57.872	60.3	887.0
58.758	60.3	184.0
59.67	60.3	64.0
60.61	60.3	410.0
61.574	60.3	2553.0
62.557	60.3	748.0
63.553	60.3	79.0
64.565	60.3	120.0
65.591	60.3	291.0
66.625	60.3	67.0
67.665	60.3	563.0
68.712	60.3	3769.0
69.762	60.3	683.0
70.813	60.3	554.0
71.866	60.3	1102.0
72.918	60.3	709.0
73.972	60.3	813.0
75.025	60.3	269.0
76.078	60.3	2056.0
77.133	60.3	1146.0
78.189	60.3	123.0
79.244	60.3	162.0
80.297	60.3	128.0
81.35	60.3	431.0
82.401	60.3	404.0
83.451	60.3	88.0
84.5	60.3	59.0
85.546	60.3	43.0
86.589	60.3	67.0
87.632	60.3	1005.0
88.675	60.3	1071.0
89.718	60.3	374.0
90.76	60.3	87.0
91.8	60.3	58.0
92.84	60.3	49.0
93.882	60.3	70.0
94.922	60.3	874.0
95.957	60.3	1226.0
96.99	60.3	504.0
98.023	60.3	168.0
99.054	60.3	430.0
100.083	60.3	1048.0
101.115	60.3	420.0
102.147	60.3	61.0
103.178	60.3	70.0
104.207	60.3	358.0
105.237	60.3	125.0
106.268	60.3	55.0
107.298	60.3	60.0
108.325	60.3	56.0
109.351	60.3	248.0
110.378	60.3	332.0
111.405	60.3	87.0
112.426	60.3	66.0
113.446	60.3	68.0
114.47	60.3	25.0
115.498	60.3	407.0
116.524	60.3	683.0
117.548	60.3	955.0
118.573	60.3	94.0
119.6	60.3	50.0
120.628	60.3	36.0
121.653	60.3	22.0
122.678	60.3	56.0
123.703	60.3	859.0
124.728	60.3	1643.0
125.75	60.3	1126.0
126.768	60.3	1103.0
127.79	60.3	678.0
128.811	60.3	312.0
129.831	60.3	58.0
130.852	60.3	25.0
131.874	60.3	49.0
132.899	60.3	71.0
133.924	60.3	695.0
134.95	60.3	409.0
135.977	60.3	316.0
137.002	60.3	86.0
138.025	60.3	79.0
139.046	60.3	608.0
140.066	60.3	2468.0
141.089	60.3	3246.0
142.111	60.3	2744.0
143.13	60.3	618.0
144.145	60.3	189.0
145.162	60.3	889.0
146.183	60.3	1844.0
147.201	60.3	280.0
148.216	60.3	444.0
149.188	60.3	909.0
150.069	60.3	1104.0
150.824	60.3	737.0
151.436	60.3	180.0
151.922	60.3	44.0
152.299	60.3	55.0
152.59	60.3	59.0
152.808	60.3	47.0
152.97	60.3	32.0
51.993	61.3	61.0
52.03	61.3	74.0
52.136	61.3	96.0
52.336	61.3	103.0
52.64	61.3	135.0
53.039	61.3	120.0
53.527	61.3	32.0
54.096	61.3	97.0
54.741	61.3	2875.0
55.448	61.3	2441.0
56.206	61.3	794.0
57.014	61.3	117.0
57.865	61.3	71.0
58.754	61.3	50.0
59.671	61.3	28.0
60.61	61.3	808.0
61.575	61.3	1732.0
62.557	61.3	384.0
63.553	61.3	84.0
64.562	61.3	96.0
65.585	61.3	93.0
66.619	61.3	407.0
67.661	61.3	1847.0
68.708	61.3	1813.0
69.758	61.3	209.0
70.808	61.3	228.0
71.86	61.3	130.0
72.914	61.3	462.0
73.967	61.3	417.0
75.019	61.3	305.0
76.073	61.3	549.0
77.127	61.3	185.0
78.181	61.3	102.0
79.237	61.3	114.0
80.294	61.3	98.0
81.346	61.3	85.0
82.394	61.3	104.0
83.444	61.3	81.0
84.492	61.3	249.0
85.539	61.3	870.0
86.585	61.3	965.0
87.628	61.3	515.0
88.67	61.3	414.0
89.711	61.3	49.0
90.754	61.3	51.0
91.797	61.3	160.0
92.838	61.3	643.0
93.88	61.3	1563.0
94.918	61.3	1866.0
95.95	61.3	1520.0
96.982	61.3	532.0
98.015	61.3	1210.0
99.049	61.3	648.0
100.083	61.3	358.0
101.116	61.3	105.0
102.149	61.3	62.0
103.181	61.3	208.0
104.213	61.3	90.0
105.243	61.3	511.0
106.271	61.3	1358.0
107.297	61.3	109.0
108.32	61.3	74.0
109.344	61.3	48.0
110.372	61.3	141.0
111.395	61.3	63.0
112.42	61.3	42.0
113.447	61.3	45.0
114.476	61.3	18.0
115.503	61.3	32.0
116.527	61.3	44.0
117.55	61.3	47.0
118.574	61.3	50.0
119.599	61.3	41.0
120.621	61.3	561.0
121.643	61.3	1067.0
122.667	61.3	968.0
123.692	61.3	599.0
124.717	61.3	484.0
125.739	61.3	1141.0
126.76	61.3	1455.0
127.785	61.3	842.0
128.811	61.3	548.0
129.834	61.3	655.0
130.857	61.3	670.0
131.879	61.3	996.0
132.9	61.3	203.0
133.923	61.3	1403.0
134.945	61.3	795.0
135.967	61.3	59.0
136.99	61.3	70.0
138.015	61.3	78.0
139.042	61.3	124.0
140.066	61.3	653.0
141.089	61.3	1224.0
142.111	61.3	1510.0
143.133	61.3	222.0
144.15	61.3	53.0
145.166	61.3	143.0
146.182	61.3	716.0
147.197	61.3	229.0
148.205	61.3	994.0
149.173	61.3	797.0
150.056	61.3	532.0
150.812	61.3	99.0
151.427	61.3	58.0
151.919	61.3	49.0
152.302	61.3	40.0
152.596	61.3	53.0
152.814	61.3	36.0
152.974	61.3	30.0
51.997	62.3	80.0
52.03	62.3	127.0
52.131	62.3	142.0
52.33	62.3	214.0
52.634	62.3	206.0
53.033	62.3	135.0
53.525	62.3	47.0
54.096	62.3	189.0
54.742	62.3	126.0
55.452	62.3	46.0
56.211	62.3	147.0
57.017	62.3	1286.0
57.865	62.3	1168.0
58.752	62.3	141.0
59.666	62.3	185.0
60.605	62.3	540.0
61.571	62.3	384.0
62.556	62.3	497.0
63.556	62.3	1342.0
64.568	62.3	323.0
65.593	62.3	81.0
66.626	62.3	141.0
67.664	62.3	890.0
68.707	62.3	350.0
69.753	62.3	609.0
70.802	62.3	755.0
71.855	62.3	103.0
72.91	62.3	586.0
73.967	62.3	1107.0
75.024	62.3	280.0
76.079	62.3	841.0
77.135	62.3	699.0
78.189	62.3	123.0
79.243	62.3	103.0
80.294	62.3	92.0
81.344	62.3	89.0
82.392	62.3	67.0
83.439	62.3	87.0
84.487	62.3	67.0
85.535	62.3	60.0
86.582	62.3	126.0
87.628	62.3	705.0
88.674	62.3	283.0
89.718	62.3	91.0
90.761	62.3	169.0
91.8	62.3	430.0
92.838	62.3	544.0
93.875	62.3	221.0
94.91	62.3	62.0
95.946	62.3	237.0
96.983	62.3	936.0
98.019	62.3	1227.0
99.052	62.3	1780.0
100.085	62.3	197.0
101.119	62.3	1122.0
102.152	62.3	557.0
103.182	62.3	1056.0
104.211	62.3	179.0
105.237	62.3	624.0
106.263	62.3	346.0
107.289	62.3	52.0
108.316	62.3	58.0
109.343	62.3	104.0
110.372	62.3	423.0
111.401	62.3	598.0
112.426	62.3	271.0
113.451	62.3	131.0
114.476	62.3	14.0
115.499	62.3	151.0
116.52	62.3	70.0
117.543	62.3	32.0
118.568	62.3	51.0
119.593	62.3	284.0
120.618	62.3	664.0
121.644	62.3	729.0
122.672	62.3	1387.0
123.699	62.3	1274.0
124.724	62.3	120.0
125.747	62.3	62.0
126.767	62.3	803.0
127.788	62.3	898.0
128.81	62.3	210.0
129.829	62.3	613.0
130.849	62.3	476.0
131.869	62.3	656.0
132.895	62.3	1313.0
133.922	62.3	2129.0
134.949	62.3	896.0
135.974	62.3	59.0
136.998	62.3	86.0
138.021	62.3	61.0
139.042	62.3	37.0
140.061	62.3	97.0
141.082	62.3	557.0
142.104	62.3	1021.0
143.123	62.3	654.0
144.141	62.3	1004.0
145.162	62.3	313.0
146.182	62.3	266.0
147.2	62.3	651.0
148.213	62.3	65.0
149.182	62.3	907.0
150.064	62.3	462.0
150.819	62.3	227.0
151.43	62.3	70.0
151.915	62.3	30.0
152.293	62.3	32.0
152.585	62.3	41.0
152.804	62.3	62.0
152.968	62.3	159.0
51.996	63.3	2933.0
52.029	63.3	2387.0
52.131	63.3	1407.0
52.331	63.3	610.0
52.638	63.3	275.0
53.04	63.3	141.0
53.531	63.3	74.0
54.099	63.3	339.0
54.74	63.3	141.0
55.448	63.3	130.0
56.207	63.3	129.0
57.017	63.3	432.0
57.87	63.3	1135.0
58.757	63.3	595.0
59.67	63.3	284.0
60.608	63.3	2046.0
61.571	63.3	1090.0
62.555	63.3	1044.0
63.554	63.3	3038.0
64.568	63.3	1004.0
65.594	63.3	241.0
66.629	63.3	81.0
67.67	63.3	241.0
68.712	63.3	985.0
69.757	63.3	484.0
70.806	63.3	93.0
71.858	63.3	115.0
72.913	63.3	69.0
73.969	63.3	275.0
75.025	63.3	160.0
76.083	63.3	118.0
77.139	63.3	261.0
78.189	63.3	453.0
79.24	63.3	109.0
80.294	63.3	92.0
81.347	63.3	98.0
82.397	63.3	107.0
83.447	63.3	99.0
84.499	63.3	63.0
85.548	63.3	61.0
86.593	63.3	41.0
87.635	63.3	358.0
88.677	63.3	1087.0
89.719	63.3	855.0
90.759	63.3	735.0
91.8	63.3	858.0
92.842	63.3	1148.0
93.884	63.3	631.0
94.921	63.3	380.0
95.956	63.3	627.0
96.991	63.3	1613.0
98.024	63.3	812.0
99.054	63.3	728.0
100.084	63.3	77.0
101.116	63.3	60.0
102.152	63.3	328.0
103.185	63.3	410.0
104.215	63.3	85.0
105.245	63.3	1420.0
106.273	63.3	884.0
107.3	63.3	135.0
108.324	63.3	43.0
109.346	63.3	176.0
110.373	63.3	349.0
111.403	63.3	864.0
112.429	63.3	666.0
113.454	63.3	114.0
114.481	63.3	46.0
115.505	63.3	76.0
116.525	63.3	143.0
117.547	63.3	299.0
118.572	63.3	793.0
119.597	63.3	1817.0
120.623	63.3	2790.0
121.65	63.3	2539.0
122.675	63.3	365.0
123.703	63.3	322.0
124.73	63.3	95.0
125.75	63.3	952.0
126.77	63.3	299.0
127.791	63.3	1641.0
128.809	63.3	770.0
129.831	63.3	1030.0
130.856	63.3	1577.0
131.879	63.3	447.0
132.903	63.3	923.0
133.93	63.3	831.0
134.953	63.3	182.0
135.973	63.3	72.0
136.994	63.3	64.0
138.015	63.3	83.0
139.038	63.3	1108.0
140.065	63.3	1241.0
141.09	63.3	1521.0
142.114	63.3	264.0
143.134	63.3	429.0
144.148	63.3	360.0
145.161	63.3	57.0
146.179	63.3	37.0
147.198	63.3	48.0
148.209	63.3	48.0
149.183	63.3	41.0
150.067	63.3	500.0
150.821	63.3	1317.0
151.435	63.3	422.0
151.922	63.3	95.0
152.298	63.3	42.0
152.586	63.3	43.0
152.804	63.3	49.0
152.966	63.3	66.0
51.996	64.3	556.0
52.029	64.3	500.0
52.129	64.3	491.0
52.329	64.3	307.0
52.638	64.3	194.0
53.04	64.3	108.0
53.529	64.3	47.0
54.1	64.3	36.0
54.742	64.3	44.0
55.447	64.3	263.0
56.204	64.3	728.0
57.014	64.3	805.0
57.867	64.3	1455.0
58.754	64.3	437.0
59.67	64.3	140.0
60.609	64.3	1351.0
61.57	64.3	1231.0
62.552	64.3	5801.0
63.55	64.3	3754.0
64.562	64.3	2977.0
65.588	64.3	2720.0
66.623	64.3	563.0
67.665	64.3	268.0
68.71	64.3	343.0
69.757	64.3	215.0
70.806	64.3	303.0
71.857	64.3	81.0
72.909	64.3	814.0
73.963	64.3	1150.0
75.018	64.3	720.0
76.074	64.3	200.0
77.131	64.3	283.0
78.188	64.3	1382.0
79.243	64.3	237.0
80.295	64.3	117.0
81.345	64.3	96.0
82.393	64.3	182.0
83.44	64.3	319.0
84.488	64.3	206.0
85.538	64.3	53.0
86.585	64.3	60.0
87.632	64.3	1243.0
88.678	64.3	562.0
89.721	64.3	414.0
90.76	64.3	621.0
91.796	64.3	900.0
92.834	64.3	2619.0
93.875	64.3	1236.0
94.914	64.3	797.0
95.949	64.3	728.0
96.985	64.3	704.0
98.023	64.3	1003.0
99.058	64.3	291.0
100.091	64.3	82.0
101.123	64.3	56.0
102.152	64.3	411.0
103.177	64.3	1293.0
104.205	64.3	1064.0
105.234	64.3	246.0
106.263	64.3	1146.0
107.294	64.3	763.0
108.323	64.3	54.0
109.35	64.3	641.0
110.378	64.3	464.0
111.404	64.3	1089.0
112.425	64.3	573.0
113.447	64.3	35.0
114.473	64.3	257.0
115.499	64.3	831.0
116.52	64.3	449.0
117.542	64.3	605.0
118.568	64.3	1801.0
119.595	64.3	2362.0
120.623	64.3	907.0
121.649	64.3	730.0
122.675	64.3	1114.0
123.7	64.3	1081.0
124.724	64.3	83.0
125.743	64.3	770.0
126.761	64.3	1106.0
127.783	64.3	202.0
128.807	64.3	330.0
129.831	64.3	581.0
130.856	64.3	112.0
131.88	64.3	139.0
132.903	64.3	774.0
133.927	64.3	983.0
134.948	64.3	770.0
135.969	64.3	57.0
136.99	64.3	75.0
138.012	64.3	23.0
139.035	64.3	371.0
140.058	64.3	1508.0
141.082	64.3	1343.0
142.105	64.3	571.0
143.128	64.3	629.0
144.149	64.3	222.0
145.169	64.3	226.0
146.187	64.3	230.0
147.203	64.3	1329.0
148.211	64.3	97.0
149.177	64.3	112.0
150.057	64.3	1292.0
150.811	64.3	714.0
151.423	64.3	702.0
151.911	64.3	710.0
152.291	64.3	314.0
152.584	64.3	112.0
152.806	64.3	54.0
152.972	64.3	47.0
51.994	65.3	51.0
52.028	65.3	48.0
52.131	65.3	43.0
52.329	65.3	39.0
52.635	65.3	35.0
53.039	65.3	47.0
53.53	65.3	42.0
54.101	65.3	25.0
54.744	65.3	25.0
55.449	65.3	101.0
56.206	65.3	70.0
57.014	65.3	93.0
57.865	65.3	1131.0
58.751	65.3	1721.0
59.666	65.3	1304.0
60.607	65.3	1095.0
61.574	65.3	356.0
62.559	65.3	2493.0
63.557	65.3	1139.0
64.569	65.3	589.0
65.592	65.3	2310.0
66.624	65.3	1304.0
67.662	65.3	234.0
68.707	65.3	103.0
69.757	65.3	96.0
70.81	65.3	184.0
71.864	65.3	367.0
72.92	65.3	999.0
73.974	65.3	3131.0
75.026	65.3	2214.0
76.077	65.3	450.0
77.131	65.3	112.0
78.187	65.3	799.0
79.241	65.3	1031.0
80.296	65.3	118.0
81.351	65.3	83.0
82.403	65.3	51.0
83.451	65.3	448.0
84.498	65.3	2098.0
85.544	65.3	592.0
86.588	65.3	1014.0
87.63	65.3	1317.0
88.675	65.3	220.0
89.722	65.3	687.0
90.765	65.3	1030.0
91.804	65.3	793.0
92.844	65.3	957.0
93.882	65.3	605.0
94.917	65.3	468.0
95.952	65.3	815.0
96.986	65.3	589.0
98.023	65.3	1569.0
99.059	65.3	967.0
100.092	65.3	358.0
101.126	65.3	49.0
102.159	65.3	328.0
103.187	65.3	1244.0
104.212	65.3	1377.0
105.239	65.3	148.0
106.267	65.3	1177.0
107.296	65.3	839.0
108.325	65.3	464.0
109.353	65.3	331.0
110.381	65.3	747.0
111.407	65.3	785.0
112.431	65.3	98.0
113.45	65.3	112.0
114.474	65.3	892.0
115.502	65.3	1040.0
116.527	65.3	73.0
117.553	65.3	48.0
118.581	65.3	1377.0
119.606	65.3	2123.0
120.629	65.3	641.0
121.65	65.3	715.0
122.671	65.3	1594.0
123.696	65.3	816.0
124.726	65.3	95.0
125.751	65.3	60.0
126.771	65.3	295.0
127.792	65.3	80.0
128.811	65.3	267.0
129.83	65.3	315.0
130.852	65.3	393.0
131.876	65.3	1947.0
132.901	65.3	355.0
133.927	65.3	50.0
134.953	65.3	48.0
135.976	65.3	48.0
136.997	65.3	40.0
138.019	65.3	657.0
139.039	65.3	1227.0
140.059	65.3	716.0
141.083	65.3	402.0
142.109	65.3	713.0
143.134	65.3	1186.0
144.154	65.3	867.0
145.169	65.3	674.0
146.185	65.3	1222.0
147.198	65.3	833.0
148.205	65.3	1534.0
149.175	65.3	232.0
150.062	65.3	4659.0
150.821	65.3	3561.0
151.432	65.3	970.0
151.919	65.3	601.0
152.295	65.3	143.0
152.584	65.3	70.0
152.804	65.3	49.0
152.968	65.3	65.0
52.0	66.3	206.0
52.034	66.3	203.0
52.134	66.3	164.0
52.331	66.3	96.0
52.638	66.3	91.0
53.04	66.3	120.0
53.529	66.3	39.0
54.1	66.3	79.0
54.745	66.3	37.0
55.449	66.3	37.0
56.207	66.3	108.0
57.015	66.3	1555.0
57.865	66.3	2075.0
58.752	66.3	2356.0
59.671	66.3	1679.0
60.613	66.3	338.0
61.58	66.3	572.0
62.564	66.3	1408.0
63.56	66.3	279.0
64.569	66.3	130.0
[truncated: 9,110 more rows]
