# Supplementary material for: Multimodal dynamic and unclonable anti-counterfeiting using robust diamond microparticles on heterogeneous substrate
Source: Nat Commun. 2023 May 2;14:2507. doi: 10.1038/s41467-023-38178-1 (PMC10154296; doi:10.1038/s41467-023-38178-1)
Supplement: Supplementary file 3 — Source Data [file 41467_2023_38178_MOESM3_ESM.zip › Source Data/Fig 4/6_2.txt]

51.994	48.3	73.0
52.03	48.3	66.0
52.133	48.3	51.0
52.332	48.3	56.0
52.637	48.3	102.0
53.037	48.3	108.0
53.526	48.3	268.0
54.097	48.3	992.0
54.742	48.3	1562.0
55.449	48.3	816.0
56.209	48.3	335.0
57.019	48.3	292.0
57.87	48.3	1220.0
58.758	48.3	950.0
59.676	48.3	1286.0
60.62	48.3	689.0
61.588	48.3	104.0
62.574	48.3	853.0
63.576	48.3	3425.0
64.59	48.3	1290.0
65.615	48.3	481.0
66.648	48.3	1019.0
67.687	48.3	127.0
68.732	48.3	422.0
69.78	48.3	177.0
70.83	48.3	515.0
71.883	48.3	3024.0
72.936	48.3	2598.0
73.989	48.3	557.0
75.043	48.3	88.0
76.098	48.3	75.0
77.152	48.3	90.0
78.206	48.3	782.0
79.257	48.3	616.0
80.308	48.3	1458.0
81.361	48.3	937.0
82.41	48.3	719.0
83.457	48.3	1991.0
84.505	48.3	704.0
85.552	48.3	1373.0
86.594	48.3	235.0
87.637	48.3	783.0
88.68	48.3	130.0
89.722	48.3	45.0
90.764	48.3	43.0
91.805	48.3	67.0
92.843	48.3	520.0
93.883	48.3	525.0
94.922	48.3	136.0
95.959	48.3	266.0
96.996	48.3	548.0
98.033	48.3	215.0
99.068	48.3	886.0
100.102	48.3	271.0
101.135	48.3	46.0
102.167	48.3	588.0
103.196	48.3	2563.0
104.225	48.3	3908.0
105.255	48.3	2427.0
106.285	48.3	1050.0
107.314	48.3	1239.0
108.341	48.3	633.0
109.366	48.3	102.0
110.392	48.3	57.0
111.419	48.3	316.0
112.444	48.3	3010.0
113.466	48.3	1538.0
114.492	48.3	213.0
115.517	48.3	54.0
116.543	48.3	50.0
117.568	48.3	205.0
118.589	48.3	348.0
119.613	48.3	709.0
120.639	48.3	1117.0
121.658	48.3	506.0
122.677	48.3	135.0
123.7	48.3	117.0
124.724	48.3	1504.0
125.746	48.3	552.0
126.765	48.3	144.0
127.786	48.3	386.0
128.808	48.3	1287.0
129.829	48.3	2189.0
130.848	48.3	98.0
131.869	48.3	684.0
132.89	48.3	395.0
133.914	48.3	58.0
134.937	48.3	153.0
135.961	48.3	552.0
136.983	48.3	466.0
138.006	48.3	105.0
139.031	48.3	50.0
140.053	48.3	507.0
141.075	48.3	780.0
142.096	48.3	733.0
143.115	48.3	629.0
144.135	48.3	1557.0
145.153	48.3	266.0
146.169	48.3	64.0
147.186	48.3	59.0
148.195	48.3	268.0
149.165	48.3	975.0
150.05	48.3	106.0
150.806	48.3	78.0
151.42	48.3	80.0
151.91	48.3	47.0
152.293	48.3	43.0
152.589	48.3	36.0
152.809	48.3	30.0
152.971	48.3	32.0
51.995	49.3	51.0
52.031	49.3	32.0
52.135	49.3	51.0
52.333	49.3	51.0
52.638	49.3	47.0
53.041	49.3	148.0
53.531	49.3	209.0
54.1	49.3	401.0
54.743	49.3	953.0
55.451	49.3	1765.0
56.208	49.3	2369.0
57.015	49.3	1400.0
57.865	49.3	1135.0
58.75	49.3	3309.0
59.667	49.3	4244.0
60.608	49.3	2837.0
61.573	49.3	508.0
62.557	49.3	115.0
63.556	49.3	2440.0
64.569	49.3	7102.0
65.592	49.3	2938.0
66.625	49.3	1126.0
67.664	49.3	145.0
68.708	49.3	810.0
69.755	49.3	364.0
70.805	49.3	1361.0
71.858	49.3	3334.0
72.912	49.3	1654.0
73.967	49.3	774.0
75.022	49.3	618.0
76.076	49.3	484.0
77.131	49.3	396.0
78.186	49.3	2596.0
79.238	49.3	6408.0
80.289	49.3	9044.0
81.341	49.3	916.0
82.392	49.3	593.0
83.444	49.3	1670.0
84.492	49.3	276.0
85.54	49.3	109.0
86.585	49.3	83.0
87.627	49.3	56.0
88.669	49.3	149.0
89.712	49.3	61.0
90.754	49.3	71.0
91.795	49.3	69.0
92.834	49.3	624.0
93.874	49.3	571.0
94.913	49.3	63.0
95.952	49.3	59.0
96.987	49.3	204.0
98.024	49.3	244.0
99.059	49.3	164.0
100.092	49.3	149.0
101.125	49.3	412.0
102.156	49.3	347.0
103.188	49.3	588.0
104.219	49.3	1518.0
105.247	49.3	1745.0
106.277	49.3	288.0
107.307	49.3	70.0
108.333	49.3	41.0
109.359	49.3	95.0
110.387	49.3	733.0
111.415	49.3	1666.0
112.441	49.3	1165.0
113.464	49.3	995.0
114.487	49.3	746.0
115.514	49.3	61.0
116.539	49.3	677.0
117.561	49.3	825.0
118.583	49.3	1426.0
119.607	49.3	836.0
120.632	49.3	244.0
121.653	49.3	243.0
122.675	49.3	65.0
123.697	49.3	67.0
124.719	49.3	871.0
125.741	49.3	1169.0
126.759	49.3	493.0
127.779	49.3	858.0
128.802	49.3	556.0
129.822	49.3	106.0
130.841	49.3	78.0
131.861	49.3	1246.0
132.883	49.3	660.0
133.906	49.3	55.0
134.929	49.3	115.0
135.953	49.3	875.0
136.975	49.3	941.0
137.998	49.3	438.0
139.024	49.3	458.0
140.045	49.3	51.0
141.065	49.3	1375.0
142.087	49.3	1861.0
143.109	49.3	784.0
144.129	49.3	209.0
145.147	49.3	60.0
146.164	49.3	356.0
147.183	49.3	148.0
148.192	49.3	349.0
149.161	49.3	434.0
150.043	49.3	101.0
150.799	49.3	51.0
151.415	49.3	53.0
151.903	49.3	30.0
152.282	49.3	47.0
152.574	49.3	91.0
152.794	49.3	171.0
152.956	49.3	211.0
51.996	50.3	268.0
52.031	50.3	253.0
52.134	50.3	212.0
52.335	50.3	156.0
52.642	50.3	332.0
53.041	50.3	347.0
53.531	50.3	682.0
54.1	50.3	1213.0
54.743	50.3	1002.0
55.451	50.3	905.0
56.211	50.3	2664.0
57.019	50.3	1873.0
57.869	50.3	1390.0
58.754	50.3	3477.0
59.668	50.3	3366.0
60.608	50.3	942.0
61.573	50.3	415.0
62.558	50.3	1145.0
63.556	50.3	3376.0
64.569	50.3	2159.0
65.594	50.3	1424.0
66.628	50.3	285.0
67.666	50.3	92.0
68.709	50.3	787.0
69.758	50.3	1242.0
70.807	50.3	249.0
71.86	50.3	1221.0
72.915	50.3	895.0
73.969	50.3	814.0
75.024	50.3	732.0
76.078	50.3	157.0
77.133	50.3	56.0
78.188	50.3	741.0
79.241	50.3	2085.0
80.296	50.3	2028.0
81.348	50.3	212.0
82.399	50.3	85.0
83.449	50.3	57.0
84.497	50.3	65.0
85.545	50.3	66.0
86.592	50.3	57.0
87.636	50.3	259.0
88.677	50.3	126.0
89.719	50.3	613.0
90.76	50.3	906.0
91.799	50.3	152.0
92.838	50.3	223.0
93.877	50.3	161.0
94.916	50.3	187.0
95.952	50.3	1720.0
96.988	50.3	3074.0
98.023	50.3	1267.0
99.058	50.3	89.0
100.091	50.3	631.0
101.123	50.3	1326.0
102.153	50.3	466.0
103.183	50.3	807.0
104.213	50.3	1515.0
105.244	50.3	957.0
106.273	50.3	160.0
107.303	50.3	53.0
108.331	50.3	386.0
109.357	50.3	2041.0
110.385	50.3	495.0
111.412	50.3	189.0
112.437	50.3	190.0
113.462	50.3	339.0
114.491	50.3	76.0
115.518	50.3	75.0
116.543	50.3	597.0
117.564	50.3	974.0
118.587	50.3	426.0
119.615	50.3	808.0
120.641	50.3	740.0
121.661	50.3	1645.0
122.682	50.3	116.0
123.706	50.3	63.0
124.729	50.3	454.0
125.752	50.3	830.0
126.771	50.3	1685.0
127.791	50.3	127.0
128.813	50.3	63.0
129.833	50.3	71.0
130.853	50.3	74.0
131.874	50.3	73.0
132.897	50.3	116.0
133.92	50.3	999.0
134.944	50.3	1417.0
135.966	50.3	578.0
136.989	50.3	1133.0
138.013	50.3	694.0
139.035	50.3	1118.0
140.057	50.3	65.0
141.076	50.3	78.0
142.096	50.3	242.0
143.117	50.3	128.0
144.135	50.3	41.0
145.151	50.3	49.0
146.167	50.3	49.0
147.182	50.3	84.0
148.192	50.3	431.0
149.161	50.3	912.0
150.042	50.3	205.0
150.798	50.3	49.0
151.411	50.3	34.0
151.897	50.3	92.0
152.278	50.3	456.0
152.572	50.3	975.0
152.793	50.3	1356.0
152.955	50.3	1315.0
51.996	51.3	1457.0
52.031	51.3	1327.0
52.135	51.3	1076.0
52.334	51.3	738.0
52.639	51.3	1144.0
53.04	51.3	1256.0
53.53	51.3	1736.0
54.101	51.3	2570.0
54.744	51.3	1540.0
55.45	51.3	708.0
56.209	51.3	1189.0
57.015	51.3	2037.0
57.865	51.3	1449.0
58.751	51.3	4338.0
59.667	51.3	1889.0
60.607	51.3	1177.0
61.57	51.3	1598.0
62.554	51.3	703.0
63.551	51.3	5691.0
64.565	51.3	786.0
65.59	51.3	104.0
66.622	51.3	128.0
67.661	51.3	185.0
68.704	51.3	77.0
69.752	51.3	823.0
70.804	51.3	204.0
71.856	51.3	605.0
72.91	51.3	234.0
73.964	51.3	849.0
75.02	51.3	1630.0
76.076	51.3	145.0
77.132	51.3	148.0
78.188	51.3	84.0
79.241	51.3	108.0
80.293	51.3	105.0
81.346	51.3	121.0
82.396	51.3	192.0
83.445	51.3	95.0
84.494	51.3	74.0
85.543	51.3	289.0
86.59	51.3	883.0
87.633	51.3	360.0
88.674	51.3	548.0
89.716	51.3	1055.0
90.758	51.3	671.0
91.798	51.3	991.0
92.836	51.3	180.0
93.877	51.3	35.0
94.915	51.3	77.0
95.95	51.3	1601.0
96.987	51.3	3081.0
98.023	51.3	402.0
99.058	51.3	87.0
100.09	51.3	65.0
101.123	51.3	227.0
102.157	51.3	1089.0
103.188	51.3	153.0
104.216	51.3	762.0
105.246	51.3	894.0
106.276	51.3	77.0
107.306	51.3	76.0
108.333	51.3	434.0
109.359	51.3	1143.0
110.386	51.3	797.0
111.412	51.3	512.0
112.438	51.3	845.0
113.462	51.3	220.0
114.487	51.3	52.0
115.513	51.3	162.0
116.537	51.3	1461.0
117.56	51.3	1024.0
118.584	51.3	59.0
119.607	51.3	282.0
120.631	51.3	647.0
121.655	51.3	283.0
122.676	51.3	73.0
123.699	51.3	43.0
124.721	51.3	894.0
125.745	51.3	2109.0
126.766	51.3	518.0
127.786	51.3	75.0
128.808	51.3	60.0
129.829	51.3	84.0
130.85	51.3	75.0
131.871	51.3	67.0
132.894	51.3	658.0
133.917	51.3	1138.0
134.94	51.3	1269.0
135.963	51.3	368.0
136.986	51.3	45.0
138.01	51.3	281.0
139.032	51.3	306.0
140.054	51.3	230.0
141.076	51.3	268.0
142.096	51.3	380.0
143.118	51.3	368.0
144.137	51.3	1127.0
145.154	51.3	1369.0
146.168	51.3	210.0
147.183	51.3	1323.0
148.194	51.3	510.0
149.165	51.3	124.0
150.046	51.3	63.0
150.801	51.3	68.0
151.414	51.3	226.0
151.902	51.3	421.0
152.282	51.3	1143.0
152.571	51.3	1790.0
152.791	51.3	1578.0
152.953	51.3	1335.0
51.997	52.3	692.0
52.033	52.3	659.0
52.138	52.3	643.0
52.336	52.3	1014.0
52.641	52.3	1203.0
53.043	52.3	1910.0
53.53	52.3	1032.0
54.098	52.3	167.0
54.742	52.3	194.0
55.449	52.3	1602.0
56.207	52.3	2570.0
57.016	52.3	3369.0
57.866	52.3	9100.0
58.753	52.3	5852.0
59.669	52.3	613.0
60.609	52.3	113.0
61.573	52.3	94.0
62.557	52.3	448.0
63.557	52.3	940.0
64.572	52.3	818.0
65.597	52.3	128.0
66.629	52.3	49.0
67.668	52.3	80.0
68.712	52.3	625.0
69.76	52.3	1811.0
70.81	52.3	789.0
71.862	52.3	993.0
72.916	52.3	328.0
73.97	52.3	447.0
75.024	52.3	924.0
76.079	52.3	1159.0
77.134	52.3	1149.0
78.188	52.3	421.0
79.241	52.3	858.0
80.295	52.3	202.0
81.347	52.3	382.0
82.397	52.3	5289.0
83.447	52.3	147.0
84.494	52.3	70.0
85.54	52.3	155.0
86.588	52.3	882.0
87.633	52.3	1160.0
88.676	52.3	1023.0
89.717	52.3	331.0
90.757	52.3	546.0
91.797	52.3	1133.0
92.835	52.3	648.0
93.875	52.3	759.0
94.914	52.3	1941.0
95.948	52.3	1699.0
96.983	52.3	259.0
98.018	52.3	98.0
99.055	52.3	49.0
100.088	52.3	40.0
101.119	52.3	36.0
102.152	52.3	49.0
103.184	52.3	49.0
104.215	52.3	58.0
105.245	52.3	237.0
106.275	52.3	98.0
107.305	52.3	1310.0
108.334	52.3	3135.0
109.361	52.3	352.0
110.389	52.3	1241.0
111.416	52.3	662.0
112.441	52.3	601.0
113.465	52.3	500.0
114.49	52.3	172.0
115.516	52.3	393.0
116.541	52.3	6063.0
117.565	52.3	1450.0
118.588	52.3	236.0
119.612	52.3	1869.0
120.637	52.3	284.0
121.659	52.3	849.0
122.68	52.3	867.0
123.703	52.3	215.0
124.726	52.3	2409.0
125.747	52.3	1854.0
126.766	52.3	758.0
127.787	52.3	72.0
128.81	52.3	73.0
129.832	52.3	84.0
130.853	52.3	69.0
131.874	52.3	86.0
132.895	52.3	755.0
133.917	52.3	440.0
134.94	52.3	174.0
135.963	52.3	113.0
136.988	52.3	44.0
138.011	52.3	250.0
139.035	52.3	664.0
140.057	52.3	711.0
141.077	52.3	1072.0
142.1	52.3	1319.0
143.122	52.3	454.0
144.141	52.3	747.0
145.156	52.3	1000.0
146.169	52.3	373.0
147.182	52.3	281.0
148.193	52.3	1505.0
149.164	52.3	173.0
150.045	52.3	48.0
150.8	52.3	259.0
151.413	52.3	1594.0
151.9	52.3	1832.0
152.28	52.3	1064.0
152.571	52.3	581.0
152.789	52.3	324.0
152.952	52.3	251.0
51.996	53.3	419.0
52.031	53.3	352.0
52.134	53.3	271.0
52.333	53.3	187.0
52.639	53.3	199.0
53.038	53.3	1178.0
53.525	53.3	1684.0
54.094	53.3	832.0
54.738	53.3	2138.0
55.445	53.3	2379.0
56.203	53.3	2407.0
57.011	53.3	2137.0
57.864	53.3	1462.0
58.753	53.3	680.0
59.668	53.3	712.0
60.607	53.3	171.0
61.572	53.3	80.0
62.558	53.3	79.0
63.558	53.3	96.0
64.571	53.3	354.0
65.596	53.3	65.0
66.631	53.3	993.0
67.671	53.3	949.0
68.716	53.3	157.0
69.764	53.3	168.0
70.815	53.3	146.0
71.867	53.3	317.0
72.92	53.3	1106.0
73.976	53.3	782.0
75.032	53.3	971.0
76.087	53.3	2092.0
77.143	53.3	987.0
78.199	53.3	980.0
79.252	53.3	294.0
80.306	53.3	139.0
81.359	53.3	1220.0
82.41	53.3	2211.0
83.457	53.3	338.0
84.504	53.3	215.0
85.551	53.3	205.0
86.598	53.3	809.0
87.639	53.3	89.0
88.68	53.3	1108.0
89.722	53.3	1233.0
90.761	53.3	1186.0
91.801	53.3	864.0
92.84	53.3	363.0
93.88	53.3	1008.0
94.919	53.3	2005.0
95.954	53.3	519.0
96.99	53.3	77.0
98.028	53.3	57.0
99.063	53.3	143.0
100.095	53.3	409.0
101.127	53.3	705.0
102.159	53.3	784.0
103.191	53.3	70.0
104.223	53.3	505.0
105.253	53.3	3408.0
106.286	53.3	3738.0
107.316	53.3	1154.0
108.342	53.3	1769.0
109.37	53.3	212.0
110.399	53.3	90.0
111.426	53.3	724.0
112.451	53.3	2167.0
113.476	53.3	873.0
114.504	53.3	834.0
115.53	53.3	620.0
116.554	53.3	6168.0
117.577	53.3	1048.0
118.6	53.3	105.0
119.624	53.3	496.0
120.645	53.3	233.0
121.667	53.3	991.0
122.688	53.3	418.0
123.709	53.3	121.0
124.731	53.3	1277.0
125.751	53.3	913.0
126.771	53.3	116.0
127.79	53.3	604.0
128.81	53.3	70.0
129.832	53.3	72.0
130.852	53.3	432.0
131.872	53.3	121.0
132.896	53.3	64.0
133.919	53.3	42.0
134.941	53.3	175.0
135.964	53.3	239.0
136.988	53.3	145.0
138.013	53.3	1347.0
139.037	53.3	405.0
140.059	53.3	82.0
141.081	53.3	895.0
142.103	53.3	743.0
143.123	53.3	80.0
144.141	53.3	932.0
145.155	53.3	1872.0
146.169	53.3	203.0
147.184	53.3	493.0
148.193	53.3	1784.0
149.164	53.3	2370.0
150.045	53.3	132.0
150.8	53.3	51.0
151.413	53.3	262.0
151.902	53.3	342.0
152.284	53.3	371.0
152.576	53.3	480.0
152.796	53.3	568.0
152.959	53.3	624.0
52.001	54.3	85.0
52.035	54.3	88.0
52.137	54.3	82.0
52.337	54.3	71.0
52.642	54.3	116.0
53.041	54.3	1096.0
53.53	54.3	1627.0
54.099	54.3	1583.0
54.742	54.3	1612.0
55.448	54.3	748.0
56.207	54.3	169.0
57.016	54.3	785.0
57.865	54.3	2426.0
58.752	54.3	2696.0
59.668	54.3	1091.0
60.608	54.3	295.0
61.573	54.3	728.0
62.557	54.3	117.0
63.556	54.3	75.0
64.57	54.3	87.0
65.596	54.3	287.0
66.63	54.3	1504.0
67.669	54.3	1435.0
68.713	54.3	223.0
69.76	54.3	1268.0
70.812	54.3	545.0
71.865	54.3	553.0
72.919	54.3	1641.0
73.975	54.3	382.0
75.029	54.3	1577.0
76.083	54.3	1787.0
77.138	54.3	2258.0
78.191	54.3	2207.0
79.243	54.3	1632.0
80.297	54.3	154.0
81.348	54.3	789.0
82.398	54.3	2509.0
83.447	54.3	1114.0
84.495	54.3	589.0
85.544	54.3	62.0
86.592	54.3	65.0
87.636	54.3	57.0
88.679	54.3	87.0
89.721	54.3	173.0
90.763	54.3	63.0
91.802	54.3	53.0
92.84	54.3	38.0
93.88	54.3	316.0
94.919	54.3	726.0
95.955	54.3	392.0
96.991	54.3	83.0
98.026	54.3	289.0
99.061	54.3	1506.0
100.096	54.3	694.0
101.13	54.3	987.0
102.163	54.3	1090.0
103.194	54.3	86.0
104.223	54.3	56.0
105.255	54.3	345.0
106.284	54.3	951.0
107.313	54.3	333.0
108.342	54.3	190.0
109.367	54.3	89.0
110.393	54.3	67.0
111.421	54.3	56.0
112.444	54.3	88.0
113.468	54.3	70.0
114.494	54.3	59.0
115.52	54.3	109.0
116.545	54.3	118.0
117.568	54.3	921.0
118.591	54.3	802.0
119.616	54.3	75.0
120.641	54.3	83.0
121.662	54.3	59.0
122.684	54.3	63.0
123.706	54.3	61.0
124.729	54.3	445.0
125.751	54.3	749.0
126.771	54.3	277.0
127.791	54.3	984.0
128.813	54.3	167.0
129.836	54.3	110.0
130.856	54.3	931.0
131.876	54.3	184.0
132.898	54.3	781.0
133.922	54.3	788.0
134.946	54.3	155.0
135.969	54.3	201.0
136.993	54.3	46.0
138.019	54.3	787.0
139.042	54.3	881.0
140.062	54.3	200.0
141.082	54.3	51.0
142.103	54.3	207.0
143.124	54.3	314.0
144.14	54.3	616.0
145.156	54.3	141.0
146.171	54.3	81.0
147.187	54.3	106.0
148.197	54.3	496.0
149.165	54.3	545.0
150.047	54.3	78.0
150.801	54.3	43.0
151.414	54.3	57.0
151.9	54.3	60.0
152.281	54.3	243.0
152.573	54.3	552.0
152.791	54.3	846.0
152.954	54.3	934.0
51.998	55.3	175.0
52.033	55.3	180.0
52.136	55.3	148.0
52.335	55.3	330.0
52.641	55.3	942.0
53.041	55.3	1850.0
53.531	55.3	3504.0
54.098	55.3	1922.0
54.741	55.3	1164.0
55.448	55.3	462.0
56.206	55.3	111.0
57.015	55.3	513.0
57.864	55.3	1655.0
58.752	55.3	1765.0
59.668	55.3	675.0
60.605	55.3	1378.0
61.569	55.3	1192.0
62.551	55.3	313.0
63.551	55.3	207.0
64.564	55.3	645.0
65.589	55.3	153.0
66.623	55.3	248.0
67.661	55.3	61.0
68.705	55.3	45.0
69.755	55.3	345.0
70.806	55.3	699.0
71.858	55.3	830.0
72.912	55.3	849.0
73.967	55.3	758.0
75.022	55.3	1460.0
76.077	55.3	237.0
77.134	55.3	4296.0
78.19	55.3	5765.0
79.243	55.3	1403.0
80.295	55.3	1287.0
81.347	55.3	1020.0
82.398	55.3	810.0
83.448	55.3	567.0
84.494	55.3	223.0
85.54	55.3	93.0
86.586	55.3	104.0
87.629	55.3	74.0
88.674	55.3	48.0
89.718	55.3	64.0
90.76	55.3	66.0
91.798	55.3	263.0
92.837	55.3	889.0
93.877	55.3	1033.0
94.913	55.3	625.0
95.949	55.3	765.0
96.985	55.3	74.0
98.022	55.3	89.0
99.057	55.3	433.0
100.09	55.3	627.0
101.125	55.3	496.0
102.159	55.3	122.0
103.189	55.3	109.0
104.218	55.3	273.0
105.249	55.3	283.0
106.28	55.3	168.0
107.311	55.3	494.0
108.34	55.3	417.0
109.366	55.3	58.0
110.393	55.3	54.0
111.422	55.3	60.0
112.447	55.3	60.0
113.471	55.3	57.0
114.498	55.3	1269.0
115.524	55.3	760.0
116.549	55.3	55.0
117.572	55.3	571.0
118.595	55.3	440.0
119.62	55.3	1093.0
120.644	55.3	1058.0
121.666	55.3	140.0
122.687	55.3	67.0
123.71	55.3	222.0
124.733	55.3	1171.0
125.751	55.3	624.0
126.769	55.3	242.0
127.789	55.3	100.0
128.808	55.3	64.0
129.828	55.3	535.0
130.85	55.3	1104.0
131.87	55.3	1026.0
132.893	55.3	615.0
133.916	55.3	120.0
134.937	55.3	87.0
135.961	55.3	50.0
136.984	55.3	44.0
138.007	55.3	289.0
139.03	55.3	478.0
140.052	55.3	134.0
141.074	55.3	1508.0
142.097	55.3	1073.0
143.117	55.3	290.0
144.134	55.3	314.0
145.15	55.3	117.0
146.166	55.3	67.0
147.181	55.3	67.0
148.191	55.3	62.0
149.162	55.3	97.0
150.044	55.3	1039.0
150.8	55.3	1260.0
151.415	55.3	75.0
151.904	55.3	32.0
152.285	55.3	48.0
152.577	55.3	74.0
152.797	55.3	114.0
152.961	55.3	126.0
51.993	56.3	1215.0
52.028	56.3	1313.0
52.132	56.3	1373.0
52.331	56.3	1108.0
52.637	56.3	1038.0
53.039	56.3	2278.0
53.528	56.3	2636.0
54.096	56.3	2999.0
54.739	56.3	1900.0
55.446	56.3	393.0
56.204	56.3	315.0
57.012	56.3	448.0
57.862	56.3	1584.0
58.747	56.3	1338.0
59.662	56.3	806.0
60.602	56.3	765.0
61.565	56.3	358.0
62.549	56.3	367.0
63.547	56.3	728.0
64.56	56.3	505.0
65.585	56.3	83.0
66.618	56.3	61.0
67.658	56.3	182.0
68.702	56.3	419.0
69.751	56.3	750.0
70.802	56.3	918.0
71.855	56.3	435.0
72.91	56.3	119.0
73.967	56.3	89.0
75.023	56.3	285.0
76.078	56.3	1364.0
77.134	56.3	5586.0
78.188	56.3	1869.0
79.241	56.3	1870.0
80.294	56.3	588.0
81.347	56.3	890.0
82.397	56.3	1211.0
83.446	56.3	373.0
84.495	56.3	76.0
85.542	56.3	66.0
86.588	56.3	95.0
87.632	56.3	68.0
88.673	56.3	54.0
89.716	56.3	36.0
90.76	56.3	45.0
91.799	56.3	95.0
92.835	56.3	313.0
93.873	56.3	105.0
94.911	56.3	66.0
95.947	56.3	63.0
96.982	56.3	53.0
98.016	56.3	598.0
99.05	56.3	282.0
100.083	56.3	126.0
101.116	56.3	182.0
102.15	56.3	373.0
103.181	56.3	857.0
104.21	56.3	115.0
105.24	56.3	40.0
106.272	56.3	620.0
107.302	56.3	3488.0
108.328	56.3	222.0
109.355	56.3	43.0
110.384	56.3	538.0
111.411	56.3	357.0
112.437	56.3	80.0
113.46	56.3	46.0
114.488	56.3	413.0
115.518	56.3	309.0
116.541	56.3	47.0
117.563	56.3	701.0
118.587	56.3	658.0
119.612	56.3	319.0
120.634	56.3	449.0
121.657	56.3	1070.0
122.678	56.3	309.0
123.7	56.3	916.0
124.722	56.3	1177.0
125.742	56.3	171.0
126.762	56.3	498.0
127.783	56.3	1010.0
128.805	56.3	579.0
129.827	56.3	272.0
130.849	56.3	317.0
131.871	56.3	960.0
132.893	56.3	1050.0
133.917	56.3	106.0
134.941	56.3	49.0
135.963	56.3	39.0
136.986	56.3	329.0
138.007	56.3	1008.0
139.03	56.3	578.0
140.052	56.3	1240.0
141.073	56.3	516.0
142.096	56.3	1473.0
143.118	56.3	884.0
144.136	56.3	821.0
145.154	56.3	761.0
146.171	56.3	113.0
147.186	56.3	48.0
148.195	56.3	56.0
149.165	56.3	59.0
150.047	56.3	270.0
150.802	56.3	162.0
151.414	56.3	74.0
151.903	56.3	57.0
152.285	56.3	39.0
152.576	56.3	56.0
152.793	56.3	39.0
152.954	56.3	35.0
51.993	57.3	293.0
52.028	57.3	312.0
52.132	57.3	463.0
52.331	57.3	732.0
52.635	57.3	873.0
53.034	57.3	1147.0
53.522	57.3	1198.0
54.092	57.3	2008.0
54.737	57.3	1595.0
55.442	57.3	1076.0
56.201	57.3	2149.0
57.013	57.3	1646.0
57.865	57.3	1020.0
58.752	57.3	1374.0
59.667	57.3	4021.0
60.609	57.3	4694.0
61.573	57.3	5224.0
62.557	57.3	549.0
63.556	57.3	103.0
64.569	57.3	64.0
65.593	57.3	98.0
66.627	57.3	658.0
67.667	57.3	1275.0
68.709	57.3	1006.0
69.758	57.3	786.0
70.807	57.3	439.0
71.859	57.3	609.0
72.914	57.3	169.0
73.968	57.3	870.0
75.023	57.3	1679.0
76.078	57.3	680.0
77.133	57.3	455.0
78.187	57.3	1920.0
79.239	57.3	2556.0
80.291	57.3	986.0
81.344	57.3	364.0
82.396	57.3	257.0
83.447	57.3	108.0
84.495	57.3	247.0
85.54	57.3	888.0
86.586	57.3	69.0
87.632	57.3	40.0
88.677	57.3	347.0
89.718	57.3	1353.0
90.759	57.3	843.0
91.8	57.3	590.0
92.84	57.3	1212.0
93.881	57.3	943.0
94.919	57.3	1235.0
95.955	57.3	199.0
96.99	57.3	446.0
98.024	57.3	192.0
99.059	57.3	1180.0
100.093	57.3	444.0
101.126	57.3	64.0
102.159	57.3	469.0
103.192	57.3	1127.0
104.222	57.3	317.0
105.251	57.3	299.0
106.281	57.3	307.0
107.31	57.3	311.0
108.338	57.3	83.0
109.364	57.3	49.0
110.393	57.3	215.0
111.421	57.3	147.0
112.445	57.3	56.0
113.468	57.3	41.0
114.496	57.3	104.0
115.524	57.3	551.0
116.548	57.3	598.0
117.571	57.3	1200.0
118.595	57.3	900.0
119.62	57.3	500.0
120.643	57.3	291.0
121.664	57.3	88.0
122.683	57.3	592.0
123.706	57.3	1107.0
124.732	57.3	432.0
125.754	57.3	651.0
126.774	57.3	363.0
127.794	57.3	149.0
128.815	57.3	1255.0
129.834	57.3	840.0
130.853	57.3	147.0
131.873	57.3	1015.0
132.895	57.3	2539.0
133.918	57.3	285.0
134.939	57.3	1247.0
135.962	57.3	462.0
136.985	57.3	69.0
138.007	57.3	708.0
139.03	57.3	950.0
140.052	57.3	930.0
141.073	57.3	1750.0
142.095	57.3	2431.0
143.115	57.3	475.0
144.133	57.3	371.0
145.15	57.3	1092.0
146.168	57.3	1172.0
147.184	57.3	622.0
148.193	57.3	54.0
149.163	57.3	91.0
150.045	57.3	1175.0
150.8	57.3	196.0
151.415	57.3	43.0
151.902	57.3	73.0
152.282	57.3	78.0
152.572	57.3	56.0
152.792	57.3	40.0
152.956	57.3	40.0
51.996	58.3	41.0
52.031	58.3	24.0
52.134	58.3	36.0
52.333	58.3	51.0
52.638	58.3	73.0
53.037	58.3	336.0
53.526	58.3	1191.0
54.096	58.3	2562.0
54.74	58.3	1386.0
55.447	58.3	2178.0
56.205	58.3	6084.0
57.015	58.3	3214.0
57.866	58.3	890.0
58.753	58.3	1290.0
59.669	58.3	1762.0
60.609	58.3	2835.0
61.575	58.3	4601.0
62.56	58.3	464.0
63.559	58.3	226.0
64.573	58.3	398.0
65.599	58.3	954.0
66.633	58.3	324.0
67.674	58.3	97.0
68.717	58.3	52.0
69.766	58.3	475.0
70.817	58.3	577.0
71.869	58.3	1141.0
72.924	58.3	547.0
73.978	58.3	2908.0
75.032	58.3	2686.0
76.087	58.3	896.0
77.14	58.3	1717.0
78.196	58.3	3338.0
79.249	58.3	1568.0
80.3	58.3	102.0
81.351	58.3	342.0
82.402	58.3	1722.0
83.452	58.3	1033.0
84.501	58.3	1492.0
85.548	58.3	594.0
86.595	58.3	79.0
87.64	58.3	1278.0
88.682	58.3	517.0
89.725	58.3	1448.0
90.768	58.3	825.0
91.807	58.3	758.0
92.846	58.3	402.0
93.886	58.3	1041.0
94.923	58.3	993.0
95.959	58.3	694.0
96.993	58.3	853.0
98.028	58.3	385.0
99.063	58.3	511.0
100.096	58.3	1018.0
101.129	58.3	636.0
102.161	58.3	141.0
103.194	58.3	635.0
104.226	58.3	623.0
105.256	58.3	227.0
106.284	58.3	126.0
107.313	58.3	55.0
108.34	58.3	428.0
109.367	58.3	2089.0
110.394	58.3	654.0
111.42	58.3	751.0
112.446	58.3	1021.0
113.47	58.3	294.0
114.496	58.3	3366.0
115.523	58.3	1329.0
116.546	58.3	662.0
117.568	58.3	288.0
118.593	58.3	438.0
119.618	58.3	162.0
120.642	58.3	99.0
121.664	58.3	74.0
122.686	58.3	52.0
123.708	58.3	83.0
124.73	58.3	214.0
125.751	58.3	282.0
126.771	58.3	2170.0
127.791	58.3	226.0
128.813	58.3	80.0
129.835	58.3	142.0
130.857	58.3	56.0
131.878	58.3	273.0
132.9	58.3	843.0
133.925	58.3	244.0
134.95	58.3	268.0
135.972	58.3	830.0
136.995	58.3	272.0
138.02	58.3	53.0
139.044	58.3	318.0
140.065	58.3	862.0
141.086	58.3	1206.0
142.108	58.3	1211.0
143.128	58.3	250.0
144.145	58.3	74.0
145.161	58.3	1122.0
146.178	58.3	1407.0
147.195	58.3	843.0
148.204	58.3	302.0
149.173	58.3	44.0
150.055	58.3	75.0
150.809	58.3	56.0
151.422	58.3	64.0
151.91	58.3	69.0
152.29	58.3	51.0
152.582	58.3	26.0
152.799	58.3	33.0
152.961	58.3	55.0
51.999	59.3	22.0
52.034	59.3	28.0
52.137	59.3	31.0
52.336	59.3	66.0
52.641	59.3	171.0
53.041	59.3	110.0
53.529	59.3	148.0
54.097	59.3	360.0
54.739	59.3	303.0
55.447	59.3	1571.0
56.204	59.3	2070.0
57.012	59.3	834.0
57.863	59.3	1045.0
58.75	59.3	1424.0
59.665	59.3	3009.0
60.604	59.3	484.0
61.569	59.3	1625.0
62.553	59.3	715.0
63.552	59.3	1189.0
64.566	59.3	1559.0
65.592	59.3	1577.0
66.626	59.3	310.0
67.666	59.3	38.0
68.711	59.3	731.0
69.763	59.3	387.0
70.815	59.3	863.0
71.867	59.3	1031.0
72.921	59.3	1229.0
73.976	59.3	1148.0
75.032	59.3	219.0
76.088	59.3	4241.0
77.143	59.3	5428.0
78.197	59.3	12306.0
79.251	59.3	363.0
80.303	59.3	389.0
81.354	59.3	1167.0
82.405	59.3	4073.0
83.455	59.3	376.0
84.503	59.3	1831.0
85.55	59.3	346.0
86.596	59.3	69.0
87.641	59.3	463.0
88.686	59.3	1346.0
89.729	59.3	893.0
90.769	59.3	575.0
91.806	59.3	903.0
92.846	59.3	88.0
93.887	59.3	74.0
94.926	59.3	109.0
95.962	59.3	59.0
96.995	59.3	49.0
98.029	59.3	55.0
99.063	59.3	38.0
100.095	59.3	59.0
101.127	59.3	414.0
102.16	59.3	384.0
103.19	59.3	123.0
104.217	59.3	1105.0
105.248	59.3	683.0
106.278	59.3	201.0
107.306	59.3	62.0
108.334	59.3	138.0
109.364	59.3	1175.0
110.39	59.3	317.0
111.417	59.3	519.0
112.446	59.3	130.0
113.47	59.3	59.0
114.495	59.3	604.0
115.523	59.3	743.0
116.546	59.3	703.0
117.57	59.3	141.0
118.597	59.3	80.0
119.621	59.3	62.0
120.643	59.3	81.0
121.667	59.3	50.0
122.69	59.3	45.0
123.711	59.3	77.0
124.737	59.3	226.0
125.758	59.3	541.0
126.774	59.3	1672.0
127.795	59.3	1344.0
128.818	59.3	343.0
129.838	59.3	538.0
130.859	59.3	89.0
131.881	59.3	48.0
132.902	59.3	474.0
133.928	59.3	1319.0
134.952	59.3	878.0
135.97	59.3	426.0
136.992	59.3	91.0
138.018	59.3	81.0
139.039	59.3	59.0
140.061	59.3	480.0
141.084	59.3	1128.0
142.103	59.3	97.0
143.124	59.3	73.0
144.145	59.3	540.0
145.159	59.3	283.0
146.174	59.3	838.0
147.189	59.3	2039.0
148.196	59.3	249.0
149.164	59.3	50.0
150.044	59.3	165.0
150.796	59.3	64.0
151.411	59.3	33.0
151.899	59.3	31.0
152.28	59.3	39.0
152.571	59.3	56.0
152.789	59.3	145.0
152.95	59.3	252.0
51.992	60.3	138.0
52.028	60.3	177.0
52.132	60.3	330.0
52.331	60.3	539.0
52.636	60.3	380.0
53.035	60.3	86.0
53.524	60.3	34.0
54.093	60.3	38.0
54.738	60.3	70.0
55.444	60.3	410.0
56.202	60.3	244.0
57.011	60.3	214.0
57.862	60.3	810.0
58.75	60.3	228.0
59.665	60.3	61.0
60.604	60.3	298.0
61.568	60.3	2298.0
62.552	60.3	763.0
63.552	60.3	102.0
64.564	60.3	122.0
65.589	60.3	254.0
66.624	60.3	76.0
67.663	60.3	545.0
68.707	60.3	3501.0
69.756	60.3	673.0
70.808	60.3	479.0
71.862	60.3	1161.0
72.916	60.3	663.0
73.972	60.3	811.0
75.028	60.3	243.0
76.084	60.3	1920.0
77.138	60.3	1122.0
78.191	60.3	105.0
79.246	60.3	158.0
80.298	60.3	143.0
81.349	60.3	375.0
82.4	60.3	430.0
83.449	60.3	73.0
84.499	60.3	39.0
85.547	60.3	52.0
86.593	60.3	85.0
87.638	60.3	1036.0
88.683	60.3	1086.0
89.725	60.3	357.0
90.767	60.3	85.0
91.808	60.3	58.0
92.845	60.3	45.0
93.883	60.3	64.0
94.92	60.3	941.0
95.957	60.3	1225.0
96.993	60.3	540.0
98.027	60.3	171.0
99.062	60.3	414.0
100.095	60.3	1103.0
101.128	60.3	457.0
102.161	60.3	80.0
103.192	60.3	82.0
104.222	60.3	321.0
105.251	60.3	125.0
106.281	60.3	48.0
107.311	60.3	63.0
108.338	60.3	68.0
109.364	60.3	221.0
110.392	60.3	349.0
111.418	60.3	75.0
112.444	60.3	80.0
113.467	60.3	47.0
114.493	60.3	37.0
115.519	60.3	388.0
116.544	60.3	666.0
117.567	60.3	871.0
118.59	60.3	104.0
119.615	60.3	51.0
120.64	60.3	53.0
121.663	60.3	32.0
122.686	60.3	54.0
123.71	60.3	811.0
124.733	60.3	1810.0
125.754	60.3	1230.0
126.773	60.3	969.0
127.793	60.3	786.0
128.814	60.3	305.0
129.835	60.3	56.0
130.856	60.3	42.0
131.877	60.3	38.0
132.899	60.3	57.0
133.923	60.3	677.0
134.948	60.3	442.0
135.971	60.3	293.0
136.994	60.3	93.0
138.018	60.3	67.0
139.039	60.3	469.0
140.059	60.3	2345.0
141.081	60.3	3116.0
142.103	60.3	2689.0
143.122	60.3	590.0
144.138	60.3	258.0
145.154	60.3	944.0
146.17	60.3	1975.0
147.185	60.3	325.0
148.193	60.3	501.0
149.161	60.3	902.0
150.042	60.3	1244.0
150.796	60.3	739.0
151.411	60.3	231.0
151.9	60.3	51.0
152.281	60.3	52.0
152.573	60.3	43.0
152.791	60.3	32.0
152.952	60.3	45.0
51.999	61.3	31.0
52.035	61.3	42.0
52.139	61.3	51.0
52.337	61.3	73.0
52.642	61.3	94.0
53.04	61.3	96.0
53.528	61.3	34.0
54.097	61.3	87.0
54.74	61.3	2194.0
55.449	61.3	2067.0
56.208	61.3	682.0
57.016	61.3	138.0
57.866	61.3	85.0
58.752	61.3	37.0
59.668	61.3	29.0
60.608	61.3	677.0
61.572	61.3	1742.0
62.555	61.3	468.0
63.555	61.3	97.0
64.568	61.3	74.0
65.592	61.3	77.0
66.627	61.3	370.0
67.668	61.3	1853.0
68.712	61.3	1959.0
69.76	61.3	206.0
70.811	61.3	211.0
71.864	61.3	106.0
72.918	61.3	419.0
73.973	61.3	394.0
75.028	61.3	285.0
76.084	61.3	626.0
77.14	61.3	180.0
78.194	61.3	94.0
79.247	61.3	101.0
80.301	61.3	111.0
81.352	61.3	71.0
82.401	61.3	72.0
83.449	61.3	82.0
84.498	61.3	256.0
85.547	61.3	896.0
86.595	61.3	961.0
87.64	61.3	568.0
88.684	61.3	397.0
89.729	61.3	60.0
90.77	61.3	51.0
91.811	61.3	130.0
92.85	61.3	694.0
93.89	61.3	1632.0
94.927	61.3	1878.0
95.963	61.3	1608.0
96.999	61.3	554.0
98.032	61.3	1214.0
99.066	61.3	736.0
100.097	61.3	360.0
101.128	61.3	96.0
102.161	61.3	62.0
103.192	61.3	239.0
104.221	61.3	111.0
105.251	61.3	540.0
106.281	61.3	1338.0
107.308	61.3	132.0
108.335	61.3	71.0
109.364	61.3	64.0
110.393	61.3	131.0
111.421	61.3	74.0
112.445	61.3	33.0
113.47	61.3	32.0
114.497	61.3	17.0
115.525	61.3	27.0
116.548	61.3	65.0
117.568	61.3	54.0
118.592	61.3	47.0
119.617	61.3	41.0
120.641	61.3	561.0
121.665	61.3	1142.0
122.684	61.3	1069.0
123.705	61.3	563.0
124.728	61.3	443.0
125.75	61.3	1130.0
126.772	61.3	1564.0
127.791	61.3	885.0
128.811	61.3	599.0
129.833	61.3	663.0
130.853	61.3	710.0
131.873	61.3	926.0
132.895	61.3	192.0
133.919	61.3	1366.0
134.943	61.3	826.0
135.965	61.3	65.0
136.988	61.3	75.0
138.011	61.3	83.0
139.032	61.3	107.0
140.054	61.3	534.0
141.076	61.3	1201.0
142.098	61.3	1557.0
143.116	61.3	232.0
144.133	61.3	58.0
145.151	61.3	135.0
146.168	61.3	648.0
147.184	61.3	243.0
148.194	61.3	983.0
149.162	61.3	859.0
150.043	61.3	592.0
150.799	61.3	125.0
151.412	61.3	51.0
151.903	61.3	47.0
152.285	61.3	47.0
152.577	61.3	35.0
152.795	61.3	38.0
152.958	61.3	27.0
51.991	62.3	80.0
52.025	62.3	68.0
52.13	62.3	110.0
52.329	62.3	160.0
52.635	62.3	190.0
53.035	62.3	119.0
53.524	62.3	43.0
54.094	62.3	177.0
54.738	62.3	97.0
55.446	62.3	55.0
56.205	62.3	128.0
57.013	62.3	1193.0
57.863	62.3	1301.0
58.75	62.3	135.0
59.665	62.3	158.0
60.605	62.3	584.0
61.57	62.3	376.0
62.553	62.3	451.0
63.552	62.3	1296.0
64.564	62.3	293.0
65.589	62.3	69.0
66.624	62.3	147.0
67.663	62.3	791.0
68.708	62.3	365.0
69.755	62.3	645.0
70.804	62.3	830.0
71.856	62.3	106.0
72.913	62.3	500.0
73.967	62.3	912.0
75.021	62.3	228.0
76.076	62.3	849.0
77.131	62.3	654.0
78.186	62.3	118.0
79.239	62.3	96.0
80.293	62.3	79.0
81.342	62.3	96.0
82.392	62.3	84.0
83.443	62.3	73.0
84.491	62.3	55.0
85.537	62.3	68.0
86.583	62.3	127.0
87.628	62.3	685.0
88.673	62.3	272.0
89.715	62.3	92.0
90.755	62.3	171.0
91.794	62.3	439.0
92.833	62.3	543.0
93.874	62.3	265.0
94.912	62.3	70.0
95.948	62.3	190.0
96.985	62.3	941.0
98.02	62.3	1354.0
99.055	62.3	1718.0
100.088	62.3	217.0
101.122	62.3	1148.0
102.157	62.3	631.0
103.188	62.3	1133.0
104.218	62.3	182.0
105.249	62.3	545.0
106.28	62.3	365.0
107.31	62.3	63.0
108.338	62.3	64.0
109.364	62.3	99.0
110.391	62.3	438.0
111.418	62.3	657.0
112.445	62.3	241.0
113.469	62.3	117.0
114.494	62.3	19.0
115.518	62.3	133.0
116.54	62.3	106.0
117.562	62.3	22.0
118.585	62.3	44.0
119.61	62.3	267.0
120.634	62.3	577.0
121.656	62.3	723.0
122.679	62.3	1478.0
123.701	62.3	1374.0
124.724	62.3	132.0
125.745	62.3	57.0
126.766	62.3	772.0
127.785	62.3	823.0
128.806	62.3	241.0
129.827	62.3	601.0
130.848	62.3	468.0
131.871	62.3	629.0
132.894	62.3	1320.0
133.92	62.3	2257.0
134.945	62.3	1024.0
135.965	62.3	57.0
136.988	62.3	55.0
138.013	62.3	52.0
139.036	62.3	34.0
140.056	62.3	79.0
141.076	62.3	559.0
142.098	62.3	975.0
143.119	62.3	631.0
144.136	62.3	1009.0
145.151	62.3	328.0
146.168	62.3	256.0
147.184	62.3	691.0
148.193	62.3	72.0
149.158	62.3	836.0
150.037	62.3	505.0
150.793	62.3	237.0
151.406	62.3	75.0
151.895	62.3	24.0
152.274	62.3	32.0
152.565	62.3	22.0
152.784	62.3	34.0
152.946	62.3	108.0
51.996	63.3	3378.0
52.032	63.3	3045.0
52.135	63.3	1874.0
52.335	63.3	686.0
52.64	63.3	236.0
53.04	63.3	100.0
53.527	63.3	51.0
54.095	63.3	304.0
54.74	63.3	148.0
55.448	63.3	139.0
56.206	63.3	132.0
57.013	63.3	451.0
57.864	63.3	1183.0
58.75	63.3	677.0
59.664	63.3	269.0
60.604	63.3	2100.0
61.566	63.3	1249.0
62.549	63.3	931.0
63.548	63.3	2970.0
64.559	63.3	943.0
65.584	63.3	232.0
66.618	63.3	98.0
67.657	63.3	223.0
68.702	63.3	957.0
69.75	63.3	504.0
70.801	63.3	83.0
71.853	63.3	93.0
72.908	63.3	60.0
73.963	63.3	342.0
75.018	63.3	173.0
76.074	63.3	108.0
77.13	63.3	319.0
78.183	63.3	487.0
79.236	63.3	118.0
80.288	63.3	103.0
81.34	63.3	84.0
82.391	63.3	135.0
83.441	63.3	51.0
84.489	63.3	60.0
85.536	63.3	60.0
86.582	63.3	55.0
87.627	63.3	342.0
88.672	63.3	1111.0
89.716	63.3	923.0
90.757	63.3	842.0
91.797	63.3	893.0
92.836	63.3	1067.0
93.875	63.3	725.0
94.913	63.3	364.0
95.95	63.3	658.0
96.985	63.3	1721.0
98.02	63.3	893.0
99.055	63.3	808.0
100.088	63.3	77.0
101.121	63.3	62.0
102.154	63.3	303.0
103.186	63.3	466.0
104.216	63.3	69.0
105.245	63.3	1453.0
106.277	63.3	1026.0
107.306	63.3	150.0
108.333	63.3	36.0
109.361	63.3	171.0
110.39	63.3	348.0
111.42	63.3	867.0
112.445	63.3	711.0
113.468	63.3	76.0
114.493	63.3	55.0
115.52	63.3	86.0
116.544	63.3	192.0
117.566	63.3	316.0
118.59	63.3	853.0
119.614	63.3	1878.0
120.639	63.3	2990.0
121.661	63.3	2804.0
122.681	63.3	395.0
123.704	63.3	308.0
124.727	63.3	93.0
125.748	63.3	921.0
126.768	63.3	290.0
127.786	63.3	1627.0
128.805	63.3	785.0
129.827	63.3	1046.0
130.846	63.3	1573.0
131.867	63.3	474.0
132.891	63.3	900.0
133.914	63.3	889.0
134.936	63.3	192.0
135.959	63.3	73.0
136.982	63.3	48.0
138.008	63.3	90.0
139.035	63.3	1107.0
140.057	63.3	1358.0
141.077	63.3	1489.0
142.099	63.3	337.0
143.12	63.3	306.0
144.138	63.3	409.0
145.155	63.3	81.0
146.171	63.3	38.0
147.186	63.3	44.0
148.197	63.3	50.0
149.167	63.3	41.0
150.046	63.3	468.0
150.802	63.3	1469.0
151.414	63.3	530.0
151.902	63.3	111.0
152.284	63.3	55.0
152.574	63.3	47.0
152.79	63.3	52.0
152.954	63.3	64.0
51.991	64.3	515.0
52.027	64.3	519.0
52.131	64.3	448.0
52.33	64.3	276.0
52.636	64.3	176.0
53.037	64.3	100.0
53.524	64.3	50.0
54.095	64.3	25.0
54.74	64.3	36.0
55.447	64.3	194.0
56.207	64.3	636.0
57.017	64.3	674.0
57.866	64.3	1283.0
58.752	64.3	467.0
59.667	64.3	155.0
60.606	64.3	1244.0
61.57	64.3	1304.0
62.554	64.3	5797.0
63.551	64.3	4190.0
64.562	64.3	2875.0
65.588	64.3	2695.0
66.621	64.3	654.0
67.66	64.3	257.0
68.705	64.3	365.0
69.751	64.3	231.0
70.8	64.3	298.0
71.854	64.3	79.0
72.906	64.3	897.0
73.961	64.3	1122.0
75.017	64.3	788.0
76.071	64.3	192.0
77.128	64.3	249.0
78.184	64.3	1420.0
79.236	64.3	238.0
80.289	64.3	109.0
81.343	64.3	100.0
82.393	64.3	150.0
83.441	64.3	291.0
84.491	64.3	197.0
85.54	64.3	46.0
86.586	64.3	58.0
87.631	64.3	1283.0
88.674	64.3	620.0
89.718	64.3	463.0
90.763	64.3	715.0
91.802	64.3	873.0
92.84	64.3	2579.0
93.88	64.3	1291.0
94.918	64.3	847.0
95.953	64.3	756.0
96.99	64.3	762.0
98.027	64.3	1119.0
99.059	64.3	377.0
100.092	64.3	78.0
101.127	64.3	33.0
102.16	64.3	354.0
103.191	64.3	1521.0
104.221	64.3	1194.0
105.25	64.3	195.0
106.281	64.3	1213.0
107.309	64.3	858.0
108.335	64.3	54.0
109.364	64.3	574.0
110.392	64.3	418.0
111.418	64.3	1098.0
112.444	64.3	612.0
113.466	64.3	52.0
114.49	64.3	282.0
115.517	64.3	761.0
116.539	64.3	381.0
117.561	64.3	616.0
118.587	64.3	1894.0
119.611	64.3	2289.0
120.634	64.3	952.0
121.657	64.3	768.0
122.678	64.3	1079.0
123.7	64.3	1254.0
124.724	64.3	78.0
125.746	64.3	633.0
126.765	64.3	1218.0
127.787	64.3	199.0
128.808	64.3	310.0
129.829	64.3	687.0
130.852	64.3	112.0
131.874	64.3	128.0
132.895	64.3	765.0
133.921	64.3	956.0
134.945	64.3	845.0
135.967	64.3	80.0
136.991	64.3	58.0
138.014	64.3	29.0
139.035	64.3	327.0
140.058	64.3	1504.0
141.08	64.3	1477.0
142.101	64.3	693.0
143.12	64.3	708.0
144.139	64.3	218.0
145.155	64.3	265.0
146.17	64.3	218.0
147.186	64.3	1351.0
148.194	64.3	143.0
149.163	64.3	78.0
150.046	64.3	1100.0
150.799	64.3	787.0
151.41	64.3	700.0
151.901	64.3	671.0
152.282	64.3	412.0
152.571	64.3	99.0
152.791	64.3	62.0
152.956	64.3	45.0
51.998	65.3	55.0
52.032	65.3	47.0
52.134	65.3	43.0
52.334	65.3	44.0
52.638	65.3	43.0
53.037	65.3	50.0
53.524	65.3	44.0
54.094	65.3	26.0
54.738	65.3	29.0
55.444	65.3	94.0
56.202	65.3	72.0
57.011	65.3	58.0
57.86	65.3	917.0
58.748	65.3	1511.0
59.662	65.3	1207.0
60.601	65.3	1211.0
61.567	65.3	346.0
62.551	65.3	2556.0
63.548	65.3	1229.0
64.561	65.3	539.0
65.586	65.3	2364.0
66.619	65.3	1413.0
67.661	65.3	265.0
68.706	65.3	101.0
69.752	65.3	89.0
70.804	65.3	148.0
71.859	65.3	336.0
72.912	65.3	972.0
73.966	65.3	3072.0
75.022	65.3	2389.0
76.076	65.3	461.0
77.131	65.3	116.0
78.187	65.3	734.0
79.239	65.3	989.0
80.29	65.3	133.0
81.343	65.3	84.0
82.394	65.3	66.0
83.442	65.3	429.0
84.491	65.3	2201.0
85.542	65.3	651.0
86.589	65.3	890.0
87.633	65.3	1434.0
88.679	65.3	188.0
89.722	65.3	654.0
90.764	65.3	972.0
91.807	65.3	791.0
92.846	65.3	950.0
93.885	65.3	506.0
94.924	65.3	453.0
95.961	65.3	878.0
96.996	65.3	550.0
98.032	65.3	1571.0
99.068	65.3	890.0
100.099	65.3	408.0
101.129	65.3	58.0
102.162	65.3	324.0
103.193	65.3	1231.0
104.223	65.3	1563.0
105.255	65.3	138.0
106.283	65.3	1178.0
107.31	65.3	825.0
108.34	65.3	487.0
109.368	65.3	315.0
110.394	65.3	730.0
111.423	65.3	710.0
112.449	65.3	110.0
113.47	65.3	81.0
114.497	65.3	854.0
115.526	65.3	996.0
116.548	65.3	78.0
117.57	65.3	68.0
118.597	65.3	1272.0
119.621	65.3	2142.0
120.645	65.3	678.0
121.669	65.3	726.0
122.689	65.3	1593.0
123.712	65.3	800.0
124.736	65.3	81.0
125.756	65.3	57.0
126.773	65.3	251.0
127.797	65.3	79.0
128.818	65.3	236.0
129.836	65.3	314.0
130.86	65.3	425.0
131.88	65.3	1947.0
132.899	65.3	556.0
133.924	65.3	50.0
134.947	65.3	59.0
135.965	65.3	37.0
136.987	65.3	40.0
138.009	65.3	673.0
139.032	65.3	1217.0
140.054	65.3	788.0
141.073	65.3	445.0
142.095	65.3	631.0
143.116	65.3	1150.0
144.134	65.3	788.0
145.149	65.3	718.0
146.164	65.3	1287.0
147.18	65.3	787.0
148.19	65.3	1662.0
149.159	65.3	239.0
150.041	65.3	3366.0
150.795	65.3	3593.0
151.408	65.3	1108.0
151.897	65.3	737.0
152.278	65.3	198.0
152.572	65.3	80.0
152.792	65.3	57.0
152.955	65.3	58.0
51.995	66.3	237.0
52.031	66.3	159.0
52.134	66.3	150.0
52.334	66.3	102.0
52.638	66.3	54.0
53.036	66.3	112.0
53.525	66.3	48.0
54.096	66.3	57.0
54.741	66.3	35.0
55.449	66.3	41.0
56.206	66.3	65.0
57.016	66.3	1181.0
57.866	66.3	2184.0
58.752	66.3	2317.0
59.667	66.3	1685.0
60.607	66.3	350.0
61.572	66.3	514.0
62.557	66.3	1458.0
63.557	66.3	307.0
64.568	66.3	102.0
[truncated: 9,110 more rows]
