# Supplementary material for: Multimodal dynamic and unclonable anti-counterfeiting using robust diamond microparticles on heterogeneous substrate
Source: Nat Commun. 2023 May 2;14:2507. doi: 10.1038/s41467-023-38178-1 (PMC10154296; doi:10.1038/s41467-023-38178-1)
Supplement: Supplementary file 3 — Source Data [file 41467_2023_38178_MOESM3_ESM.zip › Source Data/Fig 4/7_1.txt]

48.996	50.8	50.0
49.03	50.8	46.0
49.133	50.8	48.0
49.331	50.8	89.0
49.638	50.8	159.0
50.042	50.8	160.0
50.531	50.8	765.0
51.102	50.8	2288.0
51.747	50.8	5369.0
52.453	50.8	1389.0
53.213	50.8	962.0
54.024	50.8	282.0
54.877	50.8	863.0
55.766	50.8	1420.0
56.682	50.8	1558.0
57.625	50.8	190.0
58.593	50.8	97.0
59.578	50.8	1069.0
60.578	50.8	2080.0
61.593	50.8	777.0
62.615	50.8	312.0
63.647	50.8	330.0
64.688	50.8	1346.0
65.729	50.8	1210.0
66.777	50.8	237.0
67.831	50.8	1054.0
68.882	50.8	244.0
69.935	50.8	892.0
70.989	50.8	1423.0
72.044	50.8	1659.0
73.101	50.8	1238.0
74.154	50.8	457.0
75.207	50.8	101.0
76.262	50.8	309.0
77.315	50.8	2025.0
78.365	50.8	560.0
79.414	50.8	129.0
80.464	50.8	321.0
81.513	50.8	221.0
82.559	50.8	302.0
83.601	50.8	307.0
84.648	50.8	187.0
85.694	50.8	242.0
86.732	50.8	291.0
87.771	50.8	3522.0
88.813	50.8	2405.0
89.849	50.8	957.0
90.884	50.8	275.0
91.921	50.8	187.0
92.957	50.8	213.0
93.994	50.8	193.0
95.032	50.8	156.0
96.065	50.8	301.0
97.095	50.8	165.0
98.129	50.8	499.0
99.159	50.8	819.0
100.189	50.8	775.0
101.221	50.8	1026.0
102.249	50.8	1476.0
103.277	50.8	244.0
104.305	50.8	148.0
105.331	50.8	322.0
106.36	50.8	808.0
107.387	50.8	322.0
108.408	50.8	854.0
109.435	50.8	968.0
110.46	50.8	458.0
111.481	50.8	169.0
112.506	50.8	281.0
113.53	50.8	272.0
114.551	50.8	112.0
115.576	50.8	1072.0
116.599	50.8	1294.0
117.618	50.8	593.0
118.64	50.8	729.0
119.665	50.8	231.0
120.685	50.8	266.0
121.704	50.8	224.0
122.727	50.8	228.0
123.749	50.8	218.0
124.77	50.8	320.0
125.792	50.8	180.0
126.81	50.8	352.0
127.828	50.8	787.0
128.851	50.8	264.0
129.872	50.8	334.0
130.89	50.8	365.0
131.913	50.8	263.0
132.937	50.8	1434.0
133.96	50.8	412.0
134.984	50.8	190.0
136.005	50.8	142.0
137.027	50.8	405.0
138.056	50.8	672.0
139.077	50.8	1521.0
140.097	50.8	1233.0
141.122	50.8	2419.0
142.144	50.8	1492.0
143.164	50.8	396.0
144.186	50.8	566.0
145.198	50.8	265.0
146.171	50.8	170.0
147.064	50.8	847.0
147.826	50.8	2270.0
148.444	50.8	371.0
148.94	50.8	152.0
149.323	50.8	150.0
149.617	50.8	155.0
149.841	50.8	229.0
150.004	50.8	397.0
48.995	51.8	212.0
49.029	51.8	186.0
49.133	51.8	159.0
49.333	51.8	116.0
49.637	51.8	118.0
50.039	51.8	196.0
50.53	51.8	164.0
51.1	51.8	207.0
51.745	51.8	448.0
52.45	51.8	254.0
53.208	51.8	125.0
54.021	51.8	175.0
54.871	51.8	219.0
55.755	51.8	190.0
56.674	51.8	214.0
57.617	51.8	536.0
58.58	51.8	1424.0
59.565	51.8	709.0
60.564	51.8	142.0
61.577	51.8	185.0
62.602	51.8	312.0
63.634	51.8	212.0
64.674	51.8	193.0
65.72	51.8	174.0
66.767	51.8	218.0
67.817	51.8	1210.0
68.872	51.8	349.0
69.924	51.8	108.0
70.978	51.8	742.0
72.034	51.8	1033.0
73.089	51.8	1025.0
74.142	51.8	866.0
75.196	51.8	902.0
76.249	51.8	676.0
77.304	51.8	741.0
78.354	51.8	377.0
79.401	51.8	163.0
80.453	51.8	257.0
81.504	51.8	208.0
82.549	51.8	279.0
83.594	51.8	403.0
84.64	51.8	319.0
85.683	51.8	167.0
86.726	51.8	373.0
87.766	51.8	181.0
88.803	51.8	383.0
89.841	51.8	1053.0
90.88	51.8	276.0
91.915	51.8	409.0
92.95	51.8	1156.0
93.991	51.8	159.0
95.026	51.8	311.0
96.057	51.8	518.0
97.091	51.8	192.0
98.123	51.8	81.0
99.155	51.8	60.0
100.189	51.8	410.0
101.218	51.8	205.0
102.246	51.8	1041.0
103.276	51.8	172.0
104.304	51.8	198.0
105.331	51.8	475.0
106.361	51.8	1098.0
107.387	51.8	741.0
108.409	51.8	233.0
109.436	51.8	583.0
110.461	51.8	334.0
111.486	51.8	203.0
112.512	51.8	304.0
113.534	51.8	365.0
114.557	51.8	234.0
115.583	51.8	315.0
116.606	51.8	520.0
117.625	51.8	1678.0
118.649	51.8	2746.0
119.672	51.8	187.0
120.691	51.8	275.0
121.713	51.8	150.0
122.735	51.8	180.0
123.753	51.8	270.0
124.776	51.8	240.0
125.796	51.8	119.0
126.812	51.8	560.0
127.832	51.8	1079.0
128.857	51.8	138.0
129.875	51.8	328.0
130.892	51.8	384.0
131.917	51.8	303.0
132.939	51.8	171.0
133.958	51.8	757.0
134.985	51.8	251.0
136.007	51.8	169.0
137.026	51.8	933.0
138.051	51.8	227.0
139.077	51.8	214.0
140.095	51.8	219.0
141.116	51.8	662.0
142.141	51.8	822.0
143.159	51.8	188.0
144.177	51.8	1246.0
145.191	51.8	658.0
146.163	51.8	94.0
147.054	51.8	87.0
147.816	51.8	106.0
148.432	51.8	115.0
148.926	51.8	139.0
149.31	51.8	127.0
149.603	51.8	162.0
149.823	51.8	184.0
149.989	51.8	132.0
48.996	52.8	749.0
49.032	52.8	619.0
49.133	52.8	405.0
49.332	52.8	193.0
49.639	52.8	88.0
50.04	52.8	118.0
50.53	52.8	141.0
51.102	52.8	205.0
51.745	52.8	295.0
52.449	52.8	209.0
53.209	52.8	769.0
54.018	52.8	985.0
54.87	52.8	2548.0
55.758	52.8	1068.0
56.675	52.8	174.0
57.616	52.8	402.0
58.583	52.8	582.0
59.568	52.8	195.0
60.563	52.8	353.0
61.579	52.8	369.0
62.604	52.8	346.0
63.636	52.8	904.0
64.677	52.8	354.0
65.721	52.8	305.0
66.767	52.8	277.0
67.818	52.8	158.0
68.873	52.8	127.0
69.925	52.8	447.0
70.978	52.8	867.0
72.035	52.8	152.0
73.088	52.8	124.0
74.143	52.8	172.0
75.201	52.8	240.0
76.253	52.8	250.0
77.307	52.8	149.0
78.358	52.8	178.0
79.406	52.8	258.0
80.459	52.8	298.0
81.508	52.8	205.0
82.551	52.8	333.0
83.598	52.8	316.0
84.644	52.8	294.0
85.685	52.8	228.0
86.727	52.8	371.0
87.769	52.8	1773.0
88.807	52.8	1287.0
89.847	52.8	1939.0
90.886	52.8	334.0
91.919	52.8	1054.0
92.955	52.8	2194.0
93.994	52.8	432.0
95.027	52.8	157.0
96.062	52.8	206.0
97.097	52.8	190.0
98.127	52.8	992.0
99.16	52.8	225.0
100.194	52.8	158.0
101.222	52.8	833.0
102.25	52.8	814.0
103.282	52.8	146.0
104.309	52.8	950.0
105.337	52.8	1257.0
106.367	52.8	330.0
107.393	52.8	851.0
108.417	52.8	701.0
109.444	52.8	860.0
110.469	52.8	197.0
111.493	52.8	185.0
112.518	52.8	352.0
113.538	52.8	346.0
114.563	52.8	215.0
115.588	52.8	1523.0
116.609	52.8	1218.0
117.633	52.8	243.0
118.655	52.8	163.0
119.674	52.8	264.0
120.698	52.8	267.0
121.721	52.8	710.0
122.738	52.8	1278.0
123.761	52.8	573.0
124.782	52.8	205.0
125.799	52.8	503.0
126.82	52.8	781.0
127.84	52.8	178.0
128.859	52.8	297.0
129.883	52.8	229.0
130.903	52.8	256.0
131.919	52.8	444.0
132.943	52.8	233.0
133.967	52.8	572.0
134.987	52.8	773.0
136.01	52.8	1068.0
137.035	52.8	962.0
138.057	52.8	308.0
139.08	52.8	137.0
140.099	52.8	643.0
141.119	52.8	474.0
142.143	52.8	234.0
143.161	52.8	167.0
144.178	52.8	1459.0
145.194	52.8	767.0
146.166	52.8	426.0
147.052	52.8	1449.0
147.817	52.8	406.0
148.433	52.8	87.0
148.924	52.8	77.0
149.311	52.8	75.0
149.603	52.8	93.0
149.822	52.8	89.0
149.987	52.8	105.0
48.998	53.8	32.0
49.029	53.8	25.0
49.131	53.8	48.0
49.332	53.8	69.0
49.638	53.8	114.0
50.039	53.8	98.0
50.53	53.8	700.0
51.101	53.8	874.0
51.743	53.8	193.0
52.451	53.8	155.0
53.21	53.8	750.0
54.018	53.8	677.0
54.87	53.8	149.0
55.756	53.8	147.0
56.67	53.8	645.0
57.613	53.8	998.0
58.579	53.8	962.0
59.56	53.8	157.0
60.56	53.8	257.0
61.575	53.8	373.0
62.597	53.8	337.0
63.631	53.8	376.0
64.673	53.8	303.0
65.714	53.8	323.0
66.762	53.8	233.0
67.815	53.8	221.0
68.865	53.8	519.0
69.919	53.8	503.0
70.977	53.8	306.0
72.031	53.8	1730.0
73.086	53.8	292.0
74.142	53.8	288.0
75.193	53.8	605.0
76.249	53.8	638.0
77.304	53.8	267.0
78.353	53.8	226.0
79.403	53.8	224.0
80.456	53.8	388.0
81.501	53.8	444.0
82.547	53.8	311.0
83.595	53.8	323.0
84.638	53.8	333.0
85.681	53.8	270.0
86.725	53.8	150.0
87.766	53.8	885.0
88.804	53.8	302.0
89.846	53.8	1008.0
90.885	53.8	1552.0
91.917	53.8	507.0
92.954	53.8	614.0
93.993	53.8	258.0
95.029	53.8	253.0
96.059	53.8	240.0
97.092	53.8	260.0
98.127	53.8	1362.0
99.157	53.8	429.0
100.189	53.8	211.0
101.22	53.8	453.0
102.248	53.8	400.0
103.277	53.8	188.0
104.308	53.8	162.0
105.334	53.8	402.0
106.361	53.8	340.0
107.39	53.8	1141.0
108.416	53.8	911.0
109.439	53.8	998.0
110.464	53.8	1748.0
111.492	53.8	458.0
112.514	53.8	133.0
113.537	53.8	275.0
114.565	53.8	504.0
115.586	53.8	808.0
116.608	53.8	331.0
117.633	53.8	248.0
118.652	53.8	279.0
119.673	53.8	348.0
120.699	53.8	261.0
121.718	53.8	158.0
122.735	53.8	150.0
123.76	53.8	381.0
124.783	53.8	234.0
125.8	53.8	180.0
126.818	53.8	279.0
127.839	53.8	218.0
128.859	53.8	348.0
129.878	53.8	257.0
130.901	53.8	302.0
131.921	53.8	258.0
132.94	53.8	304.0
133.965	53.8	140.0
134.987	53.8	100.0
136.006	53.8	777.0
137.033	53.8	1252.0
138.057	53.8	882.0
139.076	53.8	1772.0
140.099	53.8	789.0
141.119	53.8	296.0
142.139	53.8	726.0
143.162	53.8	176.0
144.181	53.8	102.0
145.191	53.8	90.0
146.165	53.8	267.0
147.054	53.8	811.0
147.811	53.8	1920.0
148.43	53.8	1958.0
148.924	53.8	1320.0
149.305	53.8	359.0
149.598	53.8	148.0
149.82	53.8	171.0
149.98	53.8	232.0
48.995	54.8	48.0
49.03	54.8	44.0
49.133	54.8	42.0
49.33	54.8	70.0
49.639	54.8	110.0
50.041	54.8	120.0
50.529	54.8	236.0
51.1	54.8	193.0
51.744	54.8	147.0
52.449	54.8	589.0
53.209	54.8	1948.0
54.018	54.8	671.0
54.869	54.8	254.0
55.757	54.8	792.0
56.674	54.8	776.0
57.614	54.8	252.0
58.581	54.8	131.0
59.565	54.8	196.0
60.561	54.8	278.0
61.576	54.8	319.0
62.602	54.8	229.0
63.634	54.8	277.0
64.675	54.8	190.0
65.719	54.8	160.0
66.765	54.8	113.0
67.818	54.8	652.0
68.871	54.8	1444.0
69.922	54.8	843.0
70.978	54.8	234.0
72.035	54.8	523.0
73.089	54.8	271.0
74.144	54.8	292.0
75.197	54.8	201.0
76.251	54.8	139.0
77.307	54.8	154.0
78.357	54.8	392.0
79.405	54.8	244.0
80.457	54.8	1660.0
81.506	54.8	234.0
82.549	54.8	323.0
83.596	54.8	316.0
84.643	54.8	260.0
85.685	54.8	225.0
86.729	54.8	95.0
87.771	54.8	1216.0
88.81	54.8	946.0
89.85	54.8	277.0
90.89	54.8	1142.0
91.924	54.8	766.0
92.96	54.8	345.0
93.997	54.8	183.0
95.029	54.8	250.0
96.062	54.8	291.0
97.097	54.8	224.0
98.129	54.8	544.0
99.162	54.8	1171.0
100.194	54.8	3116.0
101.223	54.8	1851.0
102.254	54.8	341.0
103.282	54.8	289.0
104.308	54.8	684.0
105.337	54.8	232.0
106.367	54.8	181.0
107.393	54.8	215.0
108.419	54.8	556.0
109.446	54.8	880.0
110.469	54.8	1952.0
111.494	54.8	345.0
112.52	54.8	987.0
113.54	54.8	258.0
114.566	54.8	324.0
115.593	54.8	265.0
116.612	54.8	264.0
117.633	54.8	261.0
118.659	54.8	321.0
119.68	54.8	427.0
120.699	54.8	282.0
121.721	54.8	335.0
122.741	54.8	419.0
123.761	54.8	643.0
124.785	54.8	256.0
125.806	54.8	150.0
126.821	54.8	415.0
127.842	54.8	213.0
128.866	54.8	431.0
129.884	54.8	322.0
130.904	54.8	160.0
131.926	54.8	176.0
132.944	54.8	100.0
133.968	54.8	520.0
134.991	54.8	370.0
136.01	54.8	684.0
137.036	54.8	1485.0
138.062	54.8	134.0
139.081	54.8	645.0
140.101	54.8	867.0
141.124	54.8	1232.0
142.143	54.8	1018.0
143.162	54.8	447.0
144.183	54.8	116.0
145.193	54.8	319.0
146.165	54.8	499.0
147.055	54.8	903.0
147.813	54.8	1938.0
148.43	54.8	1423.0
148.924	54.8	494.0
149.307	54.8	155.0
149.601	54.8	124.0
149.823	54.8	343.0
149.982	54.8	556.0
48.996	55.8	118.0
49.032	55.8	112.0
49.134	55.8	75.0
49.33	55.8	62.0
49.638	55.8	164.0
50.04	55.8	237.0
50.528	55.8	259.0
51.099	55.8	187.0
51.744	55.8	201.0
52.449	55.8	1132.0
53.208	55.8	680.0
54.018	55.8	237.0
54.869	55.8	964.0
55.755	55.8	559.0
56.672	55.8	141.0
57.614	55.8	182.0
58.579	55.8	230.0
59.563	55.8	266.0
60.562	55.8	193.0
61.573	55.8	229.0
62.599	55.8	625.0
63.635	55.8	225.0
64.673	55.8	585.0
65.717	55.8	192.0
66.767	55.8	428.0
67.816	55.8	984.0
68.87	55.8	665.0
69.925	55.8	1362.0
70.976	55.8	168.0
72.034	55.8	1103.0
73.091	55.8	250.0
74.142	55.8	227.0
75.198	55.8	246.0
76.254	55.8	281.0
77.306	55.8	1157.0
78.357	55.8	602.0
79.407	55.8	139.0
80.456	55.8	162.0
81.506	55.8	292.0
82.552	55.8	317.0
83.597	55.8	187.0
84.642	55.8	178.0
85.689	55.8	437.0
86.729	55.8	859.0
87.769	55.8	755.0
88.813	55.8	618.0
89.851	55.8	991.0
90.888	55.8	1164.0
91.926	55.8	1889.0
92.96	55.8	626.0
93.993	55.8	213.0
95.032	55.8	283.0
96.066	55.8	264.0
97.096	55.8	259.0
98.131	55.8	532.0
99.164	55.8	967.0
100.193	55.8	4594.0
101.223	55.8	1645.0
102.256	55.8	263.0
103.284	55.8	592.0
104.31	55.8	1089.0
105.341	55.8	211.0
106.368	55.8	209.0
107.392	55.8	278.0
108.42	55.8	564.0
109.445	55.8	1353.0
110.47	55.8	399.0
111.496	55.8	182.0
112.519	55.8	138.0
113.539	55.8	255.0
114.567	55.8	420.0
115.593	55.8	335.0
116.612	55.8	272.0
117.637	55.8	188.0
118.661	55.8	130.0
119.68	55.8	121.0
120.703	55.8	163.0
121.723	55.8	236.0
122.743	55.8	169.0
123.767	55.8	252.0
124.788	55.8	222.0
125.805	55.8	871.0
126.825	55.8	1310.0
127.845	55.8	1825.0
128.866	55.8	1527.0
129.888	55.8	175.0
130.905	55.8	1393.0
131.924	55.8	814.0
132.95	55.8	997.0
133.971	55.8	979.0
134.99	55.8	1030.0
136.015	55.8	109.0
137.037	55.8	135.0
138.057	55.8	168.0
139.082	55.8	1528.0
140.104	55.8	1323.0
141.121	55.8	618.0
142.146	55.8	812.0
143.167	55.8	215.0
144.182	55.8	167.0
145.196	55.8	1323.0
146.171	55.8	765.0
147.054	55.8	215.0
147.814	55.8	210.0
148.432	55.8	151.0
148.922	55.8	119.0
149.307	55.8	93.0
149.601	55.8	84.0
149.818	55.8	80.0
149.983	55.8	83.0
48.999	56.8	63.0
49.032	56.8	48.0
49.134	56.8	42.0
49.334	56.8	88.0
49.638	56.8	459.0
50.039	56.8	1238.0
50.531	56.8	1010.0
51.101	56.8	320.0
51.743	56.8	823.0
52.45	56.8	747.0
53.208	56.8	330.0
54.017	56.8	908.0
54.871	56.8	1164.0
55.755	56.8	176.0
56.672	56.8	146.0
57.617	56.8	545.0
58.581	56.8	491.0
59.564	56.8	259.0
60.563	56.8	142.0
61.575	56.8	179.0
62.599	56.8	261.0
63.636	56.8	213.0
64.676	56.8	829.0
65.716	56.8	594.0
66.767	56.8	2291.0
67.821	56.8	354.0
68.871	56.8	152.0
69.925	56.8	178.0
70.982	56.8	287.0
72.036	56.8	212.0
73.092	56.8	147.0
74.147	56.8	475.0
75.2	56.8	1713.0
76.256	56.8	618.0
77.309	56.8	618.0
78.358	56.8	135.0
79.41	56.8	296.0
80.462	56.8	325.0
81.508	56.8	377.0
82.554	56.8	296.0
83.603	56.8	585.0
84.645	56.8	807.0
85.689	56.8	554.0
86.734	56.8	331.0
87.773	56.8	144.0
88.813	56.8	389.0
89.856	56.8	1091.0
90.894	56.8	512.0
91.928	56.8	844.0
92.965	56.8	760.0
94.002	56.8	196.0
95.035	56.8	237.0
96.069	56.8	176.0
97.101	56.8	255.0
98.134	56.8	301.0
99.167	56.8	507.0
100.194	56.8	719.0
101.227	56.8	1783.0
102.259	56.8	2517.0
103.285	56.8	849.0
104.314	56.8	190.0
105.344	56.8	271.0
106.369	56.8	236.0
107.396	56.8	244.0
108.425	56.8	1005.0
109.449	56.8	1189.0
110.472	56.8	109.0
111.499	56.8	307.0
112.522	56.8	312.0
113.544	56.8	295.0
114.571	56.8	139.0
115.598	56.8	151.0
116.617	56.8	199.0
117.638	56.8	1538.0
118.664	56.8	901.0
119.685	56.8	2587.0
120.706	56.8	1344.0
121.728	56.8	149.0
122.746	56.8	222.0
123.767	56.8	408.0
124.79	56.8	374.0
125.808	56.8	191.0
126.827	56.8	174.0
127.848	56.8	204.0
128.866	56.8	167.0
129.888	56.8	210.0
130.911	56.8	250.0
131.928	56.8	181.0
132.948	56.8	91.0
133.975	56.8	181.0
134.996	56.8	287.0
136.015	56.8	161.0
137.041	56.8	167.0
138.064	56.8	180.0
139.083	56.8	436.0
140.106	56.8	871.0
141.129	56.8	362.0
142.148	56.8	1533.0
143.168	56.8	2152.0
144.186	56.8	517.0
145.194	56.8	86.0
146.168	56.8	797.0
147.058	56.8	798.0
147.817	56.8	1642.0
148.432	56.8	862.0
148.926	56.8	248.0
149.307	56.8	292.0
149.599	56.8	971.0
149.823	56.8	1578.0
149.985	56.8	1948.0
48.995	57.8	817.0
49.032	57.8	734.0
49.132	57.8	589.0
49.331	57.8	364.0
49.639	57.8	201.0
50.039	57.8	295.0
50.529	57.8	238.0
51.101	57.8	215.0
51.743	57.8	440.0
52.45	57.8	1015.0
53.211	57.8	513.0
54.018	57.8	536.0
54.87	57.8	327.0
55.757	57.8	160.0
56.669	57.8	230.0
57.611	57.8	342.0
58.578	57.8	127.0
59.559	57.8	66.0
60.557	57.8	162.0
61.572	57.8	936.0
62.597	57.8	122.0
63.629	57.8	151.0
64.671	57.8	158.0
65.714	57.8	145.0
66.759	57.8	447.0
67.814	57.8	363.0
68.87	57.8	795.0
69.921	57.8	162.0
70.974	57.8	125.0
72.032	57.8	180.0
73.086	57.8	1652.0
74.139	57.8	548.0
75.195	57.8	330.0
76.248	57.8	270.0
77.304	57.8	288.0
78.355	57.8	235.0
79.402	57.8	297.0
80.453	57.8	180.0
81.503	57.8	213.0
82.546	57.8	288.0
83.591	57.8	339.0
84.639	57.8	1033.0
85.682	57.8	264.0
86.723	57.8	242.0
87.765	57.8	819.0
88.805	57.8	248.0
89.845	57.8	93.0
90.887	57.8	790.0
91.922	57.8	488.0
92.957	57.8	194.0
93.996	57.8	175.0
95.03	57.8	605.0
96.061	57.8	2130.0
97.096	57.8	1105.0
98.128	57.8	1067.0
99.158	57.8	437.0
100.191	57.8	1496.0
101.221	57.8	1009.0
102.25	57.8	1414.0
103.281	57.8	275.0
104.309	57.8	281.0
105.335	57.8	2606.0
106.365	57.8	426.0
107.391	57.8	405.0
108.415	57.8	826.0
109.444	57.8	311.0
110.471	57.8	427.0
111.493	57.8	189.0
112.518	57.8	305.0
113.543	57.8	312.0
114.565	57.8	1061.0
115.591	57.8	247.0
116.614	57.8	585.0
117.633	57.8	1170.0
118.657	57.8	1570.0
119.679	57.8	624.0
120.701	57.8	311.0
121.723	57.8	982.0
122.742	57.8	817.0
123.764	57.8	223.0
124.788	57.8	288.0
125.806	57.8	286.0
126.823	57.8	331.0
127.845	57.8	336.0
128.865	57.8	1125.0
129.883	57.8	231.0
130.905	57.8	295.0
131.925	57.8	128.0
132.945	57.8	371.0
133.969	57.8	356.0
134.991	57.8	302.0
136.011	57.8	1613.0
137.035	57.8	1353.0
138.06	57.8	1316.0
139.08	57.8	1783.0
140.101	57.8	2220.0
141.125	57.8	542.0
142.143	57.8	2555.0
143.164	57.8	1349.0
144.182	57.8	1012.0
145.19	57.8	653.0
146.166	57.8	652.0
147.054	57.8	1228.0
147.81	57.8	1291.0
148.428	57.8	751.0
148.923	57.8	313.0
149.303	57.8	106.0
149.595	57.8	85.0
149.817	57.8	75.0
149.977	57.8	79.0
48.996	58.8	1531.0
49.031	58.8	1496.0
49.132	58.8	1345.0
49.333	58.8	745.0
49.639	58.8	723.0
50.039	58.8	815.0
50.529	58.8	329.0
51.1	58.8	897.0
51.742	58.8	666.0
52.448	58.8	906.0
53.208	58.8	1404.0
54.016	58.8	716.0
54.869	58.8	199.0
55.756	58.8	522.0
56.669	58.8	810.0
57.612	58.8	108.0
58.577	58.8	298.0
59.559	58.8	720.0
60.558	58.8	1205.0
61.57	58.8	1170.0
62.594	58.8	1359.0
63.629	58.8	179.0
64.667	58.8	171.0
65.712	58.8	407.0
66.761	58.8	1742.0
67.812	58.8	909.0
68.866	58.8	1088.0
69.92	58.8	208.0
70.972	58.8	361.0
72.03	58.8	967.0
73.086	58.8	202.0
74.138	58.8	99.0
75.193	58.8	1106.0
76.249	58.8	422.0
77.299	58.8	488.0
78.349	58.8	460.0
79.403	58.8	251.0
80.453	58.8	202.0
81.5	58.8	202.0
82.547	58.8	210.0
83.592	58.8	207.0
84.636	58.8	334.0
85.683	58.8	933.0
86.726	58.8	218.0
87.764	58.8	590.0
88.806	58.8	1169.0
89.849	58.8	949.0
90.886	58.8	1213.0
91.922	58.8	195.0
92.962	58.8	235.0
93.997	58.8	212.0
95.032	58.8	333.0
96.064	58.8	609.0
97.093	58.8	2844.0
98.126	58.8	875.0
99.16	58.8	444.0
100.189	58.8	736.0
101.22	58.8	1237.0
102.251	58.8	460.0
103.279	58.8	179.0
104.308	58.8	280.0
105.338	58.8	318.0
106.366	58.8	306.0
107.391	58.8	807.0
108.419	58.8	181.0
109.444	58.8	533.0
110.468	58.8	1426.0
111.496	58.8	1032.0
112.521	58.8	293.0
113.542	58.8	173.0
114.568	58.8	401.0
115.593	58.8	193.0
116.612	58.8	259.0
117.634	58.8	541.0
118.659	58.8	357.0
119.682	58.8	867.0
120.704	58.8	980.0
121.723	58.8	145.0
122.742	58.8	158.0
123.766	58.8	178.0
124.786	58.8	187.0
125.807	58.8	310.0
126.826	58.8	272.0
127.843	58.8	153.0
128.865	58.8	350.0
129.886	58.8	256.0
130.904	58.8	137.0
131.925	58.8	509.0
132.947	58.8	710.0
133.969	58.8	936.0
134.993	58.8	902.0
136.014	58.8	98.0
137.034	58.8	304.0
138.059	58.8	1192.0
139.082	58.8	618.0
140.101	58.8	605.0
141.124	58.8	372.0
142.145	58.8	1234.0
143.162	58.8	876.0
144.181	58.8	1311.0
145.192	58.8	1088.0
146.162	58.8	849.0
147.051	58.8	1033.0
147.815	58.8	474.0
148.43	58.8	147.0
148.918	58.8	120.0
149.303	58.8	236.0
149.597	58.8	420.0
149.815	58.8	280.0
149.978	58.8	194.0
48.997	59.8	43.0
49.03	59.8	45.0
49.133	59.8	49.0
49.333	59.8	82.0
49.638	59.8	121.0
50.039	59.8	127.0
50.53	59.8	111.0
51.1	59.8	195.0
51.743	59.8	386.0
52.45	59.8	1101.0
53.209	59.8	2059.0
54.017	59.8	1300.0
54.872	59.8	194.0
55.758	59.8	190.0
56.669	59.8	177.0
57.611	59.8	286.0
58.577	59.8	1168.0
59.561	59.8	2443.0
60.562	59.8	2318.0
61.573	59.8	1696.0
62.597	59.8	1013.0
63.633	59.8	274.0
64.67	59.8	156.0
65.712	59.8	136.0
66.764	59.8	791.0
67.817	59.8	811.0
68.869	59.8	290.0
69.924	59.8	418.0
70.978	59.8	1031.0
72.033	59.8	627.0
73.09	59.8	158.0
74.143	59.8	780.0
75.197	59.8	191.0
76.253	59.8	151.0
77.304	59.8	344.0
78.355	59.8	428.0
79.406	59.8	184.0
80.455	59.8	981.0
81.504	59.8	2042.0
82.551	59.8	205.0
83.596	59.8	189.0
84.642	59.8	964.0
85.688	59.8	1604.0
86.727	59.8	513.0
87.769	59.8	205.0
88.812	59.8	793.0
89.85	59.8	813.0
90.89	59.8	308.0
91.926	59.8	241.0
92.96	59.8	183.0
94.0	59.8	639.0
95.034	59.8	1220.0
96.065	59.8	685.0
97.099	59.8	1065.0
98.132	59.8	415.0
99.165	59.8	717.0
100.197	59.8	2279.0
101.224	59.8	1717.0
102.256	59.8	682.0
103.286	59.8	402.0
104.312	59.8	559.0
105.342	59.8	683.0
106.373	59.8	1634.0
107.397	59.8	1826.0
108.42	59.8	352.0
109.447	59.8	225.0
110.472	59.8	192.0
111.499	59.8	224.0
112.525	59.8	281.0
113.544	59.8	271.0
114.569	59.8	606.0
115.595	59.8	706.0
116.614	59.8	375.0
117.638	59.8	362.0
118.662	59.8	185.0
119.682	59.8	189.0
120.706	59.8	185.0
121.726	59.8	698.0
122.744	59.8	377.0
123.769	59.8	1406.0
124.792	59.8	505.0
125.811	59.8	144.0
126.829	59.8	324.0
127.848	59.8	273.0
128.867	59.8	246.0
129.888	59.8	247.0
130.908	59.8	140.0
131.925	59.8	1137.0
132.949	59.8	493.0
133.974	59.8	567.0
134.994	59.8	358.0
136.018	59.8	106.0
137.04	59.8	764.0
138.061	59.8	556.0
139.087	59.8	1225.0
140.107	59.8	190.0
141.124	59.8	230.0
142.147	59.8	316.0
143.168	59.8	104.0
144.182	59.8	202.0
145.195	59.8	675.0
146.168	59.8	328.0
147.054	59.8	894.0
147.818	59.8	981.0
148.434	59.8	376.0
148.922	59.8	561.0
149.307	59.8	1133.0
149.598	59.8	1212.0
149.817	59.8	839.0
149.98	59.8	595.0
48.999	60.8	47.0
49.031	60.8	56.0
49.134	60.8	49.0
49.335	60.8	88.0
49.638	60.8	169.0
50.04	60.8	205.0
50.531	60.8	218.0
51.1	60.8	172.0
51.743	60.8	132.0
52.45	60.8	213.0
53.208	60.8	461.0
54.019	60.8	397.0
54.869	60.8	169.0
55.754	60.8	171.0
56.672	60.8	73.0
57.612	60.8	697.0
58.577	60.8	1269.0
59.562	60.8	2567.0
60.557	60.8	2070.0
61.571	60.8	625.0
62.597	60.8	1477.0
63.629	60.8	1105.0
64.671	60.8	141.0
65.716	60.8	236.0
66.764	60.8	737.0
67.816	60.8	1077.0
68.871	60.8	147.0
69.922	60.8	195.0
70.975	60.8	445.0
72.034	60.8	1255.0
73.089	60.8	288.0
74.143	60.8	1116.0
75.198	60.8	574.0
76.252	60.8	353.0
77.304	60.8	685.0
78.356	60.8	191.0
79.405	60.8	179.0
80.453	60.8	615.0
81.504	60.8	1054.0
82.551	60.8	182.0
83.594	60.8	116.0
84.642	60.8	156.0
85.687	60.8	475.0
86.729	60.8	832.0
87.771	60.8	949.0
88.811	60.8	148.0
89.851	60.8	189.0
90.891	60.8	226.0
91.928	60.8	308.0
92.963	60.8	199.0
94.002	60.8	761.0
95.036	60.8	1039.0
96.068	60.8	1655.0
97.104	60.8	1270.0
98.134	60.8	647.0
99.164	60.8	1586.0
100.197	60.8	481.0
101.225	60.8	312.0
102.256	60.8	1145.0
103.286	60.8	782.0
104.313	60.8	165.0
105.342	60.8	329.0
106.37	60.8	279.0
107.394	60.8	286.0
108.421	60.8	175.0
109.448	60.8	314.0
110.473	60.8	284.0
111.5	60.8	465.0
112.527	60.8	241.0
113.548	60.8	297.0
114.571	60.8	436.0
115.597	60.8	1165.0
116.618	60.8	1496.0
117.637	60.8	148.0
118.663	60.8	140.0
119.685	60.8	926.0
120.704	60.8	664.0
121.727	60.8	122.0
122.748	60.8	1217.0
123.767	60.8	400.0
124.791	60.8	136.0
125.812	60.8	191.0
126.827	60.8	763.0
127.847	60.8	518.0
128.869	60.8	250.0
129.887	60.8	351.0
130.909	60.8	627.0
131.929	60.8	108.0
132.949	60.8	676.0
133.973	60.8	1694.0
134.997	60.8	295.0
136.016	60.8	482.0
137.038	60.8	742.0
138.064	60.8	91.0
139.086	60.8	163.0
140.107	60.8	218.0
141.128	60.8	261.0
142.146	60.8	356.0
143.165	60.8	425.0
144.185	60.8	1364.0
145.196	60.8	1109.0
146.165	60.8	338.0
147.055	60.8	433.0
147.818	60.8	1256.0
148.429	60.8	624.0
148.918	60.8	204.0
149.305	60.8	87.0
149.597	60.8	69.0
149.816	60.8	73.0
149.98	60.8	81.0
48.994	61.8	37.0
49.031	61.8	42.0
49.132	61.8	48.0
49.33	61.8	64.0
49.637	61.8	145.0
50.037	61.8	204.0
50.529	61.8	180.0
51.101	61.8	212.0
51.743	61.8	199.0
52.449	61.8	183.0
53.209	61.8	195.0
54.017	61.8	279.0
54.868	61.8	254.0
55.753	61.8	129.0
56.666	61.8	714.0
57.608	61.8	1001.0
58.573	61.8	796.0
59.555	61.8	768.0
60.554	61.8	1044.0
61.567	61.8	641.0
62.591	61.8	730.0
63.626	61.8	694.0
64.664	61.8	1347.0
65.707	61.8	1187.0
66.758	61.8	1447.0
67.808	61.8	318.0
68.86	61.8	1125.0
69.916	61.8	946.0
70.969	61.8	242.0
72.024	61.8	182.0
73.082	61.8	189.0
74.136	61.8	1300.0
75.188	61.8	1584.0
76.243	61.8	238.0
77.295	61.8	177.0
78.346	61.8	161.0
79.398	61.8	143.0
80.447	61.8	964.0
81.495	61.8	1588.0
82.544	61.8	740.0
83.586	61.8	1252.0
84.631	61.8	1396.0
85.679	61.8	513.0
86.721	61.8	766.0
87.761	61.8	104.0
88.806	61.8	149.0
89.845	61.8	273.0
90.881	61.8	146.0
91.919	61.8	195.0
92.955	61.8	280.0
93.993	61.8	1290.0
95.03	61.8	147.0
96.061	61.8	232.0
97.096	61.8	2858.0
98.131	61.8	395.0
99.16	61.8	249.0
100.19	61.8	139.0
101.222	61.8	143.0
102.25	61.8	107.0
103.277	61.8	138.0
104.307	61.8	135.0
105.335	61.8	1160.0
106.364	61.8	1202.0
107.391	61.8	1235.0
108.413	61.8	840.0
109.441	61.8	146.0
110.469	61.8	247.0
111.492	61.8	263.0
112.518	61.8	1624.0
113.541	61.8	373.0
114.564	61.8	337.0
115.591	61.8	446.0
116.611	61.8	220.0
117.631	61.8	725.0
118.656	61.8	1265.0
119.678	61.8	514.0
120.7	61.8	216.0
121.723	61.8	208.0
122.741	61.8	1475.0
123.762	61.8	841.0
124.788	61.8	191.0
125.805	61.8	267.0
126.82	61.8	597.0
127.843	61.8	260.0
128.865	61.8	257.0
129.883	61.8	190.0
130.903	61.8	138.0
131.926	61.8	166.0
132.945	61.8	561.0
133.968	61.8	421.0
134.993	61.8	1497.0
136.011	61.8	786.0
137.032	61.8	1092.0
138.059	61.8	151.0
139.08	61.8	249.0
140.099	61.8	234.0
141.121	61.8	514.0
142.141	61.8	590.0
143.158	61.8	329.0
144.178	61.8	550.0
145.19	61.8	1059.0
146.161	61.8	315.0
147.051	61.8	122.0
147.808	61.8	84.0
148.422	61.8	95.0
148.918	61.8	165.0
149.3	61.8	184.0
149.591	61.8	129.0
149.814	61.8	122.0
149.975	61.8	79.0
48.997	62.8	39.0
49.031	62.8	47.0
49.137	62.8	42.0
49.334	62.8	57.0
49.638	62.8	58.0
50.041	62.8	83.0
50.53	62.8	220.0
51.1	62.8	2052.0
51.745	62.8	1156.0
52.449	62.8	164.0
53.206	62.8	217.0
54.017	62.8	289.0
54.868	62.8	334.0
55.752	62.8	348.0
56.671	62.8	287.0
57.613	62.8	734.0
58.577	62.8	418.0
59.561	62.8	723.0
60.56	62.8	749.0
61.572	62.8	1106.0
62.596	62.8	2153.0
63.631	62.8	1297.0
64.67	62.8	1061.0
65.715	62.8	1024.0
66.763	62.8	618.0
67.814	62.8	506.0
68.868	62.8	945.0
69.922	62.8	307.0
70.976	62.8	5652.0
72.032	62.8	4237.0
73.09	62.8	381.0
74.143	62.8	374.0
75.195	62.8	321.0
76.251	62.8	177.0
77.304	62.8	136.0
78.353	62.8	128.0
79.404	62.8	1543.0
80.455	62.8	1601.0
81.502	62.8	147.0
82.55	62.8	103.0
83.598	62.8	230.0
84.642	62.8	678.0
85.686	62.8	1579.0
86.731	62.8	367.0
87.771	62.8	131.0
88.81	62.8	142.0
89.852	62.8	401.0
90.89	62.8	214.0
91.926	62.8	256.0
92.965	62.8	460.0
94.001	62.8	1404.0
95.034	62.8	299.0
96.07	62.8	164.0
97.104	62.8	291.0
98.134	62.8	262.0
99.166	62.8	271.0
100.198	62.8	252.0
101.229	62.8	268.0
102.256	62.8	251.0
103.286	62.8	201.0
104.316	62.8	177.0
105.342	62.8	609.0
106.368	62.8	485.0
107.398	62.8	497.0
108.422	62.8	994.0
109.446	62.8	848.0
110.476	62.8	281.0
111.501	62.8	263.0
112.524	62.8	208.0
113.548	62.8	221.0
114.57	62.8	198.0
115.594	62.8	245.0
116.62	62.8	227.0
117.64	62.8	1212.0
118.66	62.8	360.0
119.686	62.8	188.0
120.708	62.8	241.0
121.726	62.8	355.0
122.751	62.8	481.0
123.773	62.8	1100.0
124.792	62.8	413.0
125.813	62.8	1446.0
126.829	62.8	1171.0
127.847	62.8	468.0
128.87	62.8	193.0
129.891	62.8	167.0
130.908	62.8	137.0
131.93	62.8	167.0
132.952	62.8	206.0
133.972	62.8	151.0
134.997	62.8	368.0
136.02	62.8	147.0
137.038	62.8	168.0
138.061	62.8	292.0
139.087	62.8	710.0
140.104	62.8	257.0
141.123	62.8	260.0
142.147	62.8	803.0
143.166	62.8	484.0
144.182	62.8	221.0
145.196	62.8	142.0
146.169	62.8	147.0
147.053	62.8	127.0
147.816	62.8	367.0
148.433	62.8	946.0
148.919	62.8	1534.0
149.304	62.8	1790.0
149.599	62.8	1089.0
149.814	62.8	653.0
149.976	62.8	440.0
48.995	63.8	40.0
49.031	63.8	31.0
49.135	63.8	39.0
49.331	63.8	44.0
49.637	63.8	157.0
50.041	63.8	1100.0
50.529	63.8	1523.0
51.099	63.8	889.0
51.743	63.8	565.0
52.448	63.8	321.0
53.205	63.8	209.0
54.017	63.8	195.0
54.869	63.8	178.0
55.754	63.8	190.0
56.67	63.8	149.0
57.611	63.8	113.0
58.575	63.8	525.0
59.558	63.8	865.0
60.557	63.8	875.0
61.568	63.8	605.0
62.592	63.8	636.0
63.628	63.8	923.0
64.668	63.8	1530.0
65.709	63.8	366.0
66.759	63.8	840.0
67.812	63.8	1454.0
68.863	63.8	1074.0
69.917	63.8	1390.0
70.974	63.8	10602.0
72.029	63.8	3708.0
73.085	63.8	670.0
74.14	63.8	169.0
75.191	63.8	314.0
76.247	63.8	240.0
77.301	63.8	641.0
78.349	63.8	771.0
79.401	63.8	882.0
80.452	63.8	233.0
81.5	63.8	206.0
82.549	63.8	212.0
83.592	63.8	824.0
84.636	63.8	367.0
85.685	63.8	1044.0
86.728	63.8	679.0
87.765	63.8	104.0
88.807	63.8	132.0
89.85	63.8	1428.0
90.887	63.8	410.0
91.924	63.8	147.0
92.962	63.8	310.0
93.997	63.8	192.0
95.032	63.8	1378.0
96.067	63.8	635.0
97.101	63.8	221.0
98.134	63.8	248.0
99.165	63.8	210.0
100.195	63.8	965.0
101.222	63.8	552.0
102.254	63.8	157.0
103.284	63.8	159.0
104.31	63.8	1568.0
105.339	63.8	1281.0
106.369	63.8	863.0
107.394	63.8	154.0
108.419	63.8	261.0
109.448	63.8	121.0
110.471	63.8	274.0
111.495	63.8	357.0
112.522	63.8	256.0
113.545	63.8	403.0
114.568	63.8	2299.0
115.595	63.8	274.0
116.616	63.8	201.0
117.637	63.8	436.0
118.662	63.8	560.0
119.682	63.8	545.0
120.702	63.8	332.0
121.726	63.8	516.0
122.746	63.8	142.0
123.766	63.8	107.0
124.789	63.8	626.0
125.808	63.8	1620.0
126.825	63.8	421.0
127.848	63.8	867.0
128.868	63.8	154.0
129.887	63.8	215.0
130.911	63.8	388.0
131.928	63.8	147.0
132.949	63.8	171.0
133.975	63.8	138.0
134.993	63.8	168.0
136.015	63.8	248.0
137.039	63.8	319.0
138.06	63.8	265.0
139.083	63.8	593.0
140.107	63.8	338.0
141.123	63.8	997.0
142.142	63.8	377.0
143.164	63.8	531.0
144.181	63.8	724.0
145.19	63.8	1287.0
146.164	63.8	147.0
147.052	63.8	304.0
147.811	63.8	1124.0
148.43	63.8	1012.0
148.917	63.8	1380.0
149.298	63.8	2085.0
149.595	63.8	1598.0
149.813	63.8	1334.0
149.973	63.8	1163.0
48.995	64.8	39.0
49.03	64.8	47.0
49.135	64.8	46.0
49.333	64.8	42.0
49.637	64.8	87.0
50.04	64.8	744.0
50.528	64.8	1808.0
51.097	64.8	946.0
51.743	64.8	197.0
52.449	64.8	234.0
53.208	64.8	242.0
54.018	64.8	373.0
54.867	64.8	913.0
55.753	64.8	134.0
56.67	64.8	479.0
57.61	64.8	236.0
58.575	64.8	115.0
59.559	64.8	267.0
60.556	64.8	719.0
61.569	64.8	1996.0
62.592	64.8	763.0
63.626	64.8	1179.0
64.668	64.8	1578.0
65.71	64.8	262.0
66.758	64.8	826.0
67.813	64.8	967.0
68.864	64.8	253.0
69.918	64.8	663.0
70.974	64.8	722.0
72.029	64.8	1049.0
73.083	64.8	497.0
74.139	64.8	921.0
75.192	64.8	909.0
76.245	64.8	639.0
77.3	64.8	1645.0
78.35	64.8	1764.0
79.4	64.8	2259.0
80.453	64.8	465.0
81.499	64.8	193.0
82.545	64.8	255.0
83.593	64.8	237.0
84.637	64.8	580.0
85.681	64.8	629.0
86.726	64.8	730.0
87.766	64.8	1508.0
88.806	64.8	797.0
89.85	64.8	116.0
90.888	64.8	175.0
91.924	64.8	220.0
92.961	64.8	157.0
93.997	64.8	289.0
95.033	64.8	699.0
96.067	64.8	159.0
97.099	64.8	199.0
98.133	64.8	778.0
99.169	64.8	466.0
100.197	64.8	977.0
101.226	64.8	612.0
102.256	64.8	203.0
103.283	64.8	206.0
104.313	64.8	400.0
105.342	64.8	842.0
106.367	64.8	212.0
107.395	64.8	218.0
108.421	64.8	428.0
109.444	64.8	266.0
110.473	64.8	243.0
111.5	64.8	111.0
112.522	64.8	136.0
113.546	64.8	291.0
114.568	64.8	414.0
115.591	64.8	216.0
116.617	64.8	361.0
117.638	64.8	300.0
118.659	64.8	333.0
119.684	64.8	1351.0
120.706	64.8	196.0
121.725	64.8	390.0
122.747	64.8	1431.0
123.768	64.8	363.0
124.788	64.8	179.0
125.811	64.8	194.0
126.828	64.8	147.0
127.846	64.8	249.0
128.869	64.8	332.0
129.888	64.8	413.0
130.907	64.8	331.0
131.929	64.8	109.0
132.949	64.8	411.0
133.973	64.8	203.0
134.995	64.8	219.0
136.014	64.8	224.0
137.037	64.8	271.0
138.062	64.8	191.0
139.082	64.8	250.0
140.103	64.8	215.0
141.124	64.8	251.0
142.142	64.8	170.0
143.164	64.8	438.0
144.184	64.8	1628.0
145.192	64.8	880.0
146.164	64.8	113.0
147.054	64.8	144.0
147.811	64.8	364.0
148.426	64.8	942.0
148.921	64.8	746.0
149.301	64.8	348.0
149.592	64.8	180.0
149.814	64.8	110.0
149.976	64.8	73.0
48.994	65.8	69.0
49.028	65.8	52.0
49.13	65.8	60.0
49.331	65.8	85.0
49.637	65.8	138.0
50.038	65.8	158.0
50.53	65.8	174.0
51.101	65.8	1300.0
51.742	65.8	873.0
52.449	65.8	195.0
53.208	65.8	199.0
54.015	65.8	503.0
54.866	65.8	1255.0
55.755	65.8	162.0
56.669	65.8	987.0
57.607	65.8	620.0
58.573	65.8	734.0
59.555	65.8	668.0
60.551	65.8	1031.0
61.563	65.8	506.0
62.589	65.8	1252.0
63.624	65.8	678.0
64.663	65.8	386.0
65.707	65.8	669.0
66.756	65.8	1457.0
67.808	65.8	295.0
68.862	65.8	357.0
69.913	65.8	449.0
70.967	65.8	139.0
72.026	65.8	375.0
73.083	65.8	144.0
74.133	65.8	432.0
75.188	65.8	448.0
76.244	65.8	154.0
77.295	65.8	131.0
78.344	65.8	652.0
79.396	65.8	818.0
80.448	65.8	384.0
81.493	65.8	207.0
82.541	65.8	262.0
83.587	65.8	343.0
84.632	65.8	265.0
85.678	65.8	115.0
86.721	65.8	989.0
87.76	65.8	2335.0
88.802	65.8	1403.0
89.846	65.8	899.0
90.884	65.8	1181.0
91.919	65.8	1238.0
92.958	65.8	192.0
93.994	65.8	512.0
95.027	65.8	1347.0
96.063	65.8	210.0
97.097	65.8	134.0
98.129	65.8	626.0
99.163	65.8	2534.0
100.195	65.8	906.0
101.221	65.8	306.0
102.252	65.8	1073.0
103.282	65.8	274.0
104.308	65.8	220.0
105.337	65.8	172.0
106.367	65.8	249.0
107.393	65.8	199.0
108.417	65.8	182.0
109.443	65.8	263.0
110.469	65.8	144.0
111.493	65.8	1000.0
112.518	65.8	827.0
113.544	65.8	1937.0
114.567	65.8	1020.0
115.59	65.8	300.0
116.614	65.8	361.0
117.634	65.8	307.0
118.655	65.8	234.0
119.681	65.8	848.0
120.704	65.8	391.0
121.722	65.8	600.0
122.744	65.8	991.0
123.769	65.8	293.0
124.788	65.8	244.0
125.807	65.8	299.0
126.829	65.8	227.0
127.846	65.8	1042.0
128.864	65.8	465.0
129.887	65.8	163.0
130.906	65.8	131.0
131.924	65.8	483.0
132.948	65.8	2171.0
133.971	65.8	1496.0
134.99	65.8	611.0
136.013	65.8	212.0
137.037	65.8	167.0
138.056	65.8	782.0
139.08	65.8	546.0
140.102	65.8	167.0
141.12	65.8	227.0
142.141	65.8	281.0
143.164	65.8	156.0
144.178	65.8	482.0
145.188	65.8	684.0
146.163	65.8	126.0
147.049	65.8	254.0
147.807	65.8	880.0
148.425	65.8	484.0
148.916	65.8	850.0
149.296	65.8	311.0
149.59	65.8	179.0
149.809	65.8	121.0
149.969	65.8	67.0
48.995	66.8	40.0
49.03	66.8	48.0
49.134	66.8	32.0
49.333	66.8	51.0
49.637	66.8	94.0
50.041	66.8	134.0
50.53	66.8	73.0
51.099	66.8	100.0
51.744	66.8	139.0
52.45	66.8	202.0
53.207	66.8	194.0
54.015	66.8	362.0
54.868	66.8	747.0
55.753	66.8	122.0
56.669	66.8	922.0
57.611	66.8	984.0
58.575	66.8	1696.0
59.557	66.8	961.0
60.556	66.8	1152.0
61.566	66.8	1441.0
62.591	66.8	1124.0
63.628	66.8	301.0
64.668	66.8	133.0
65.711	66.8	128.0
66.761	66.8	349.0
67.811	66.8	117.0
68.865	66.8	168.0
69.92	66.8	400.0
70.973	66.8	348.0
72.03	66.8	233.0
73.088	66.8	166.0
74.139	66.8	386.0
75.191	66.8	281.0
76.247	66.8	235.0
77.3	66.8	253.0
78.35	66.8	139.0
79.401	66.8	1223.0
80.451	66.8	654.0
81.498	66.8	162.0
82.545	66.8	198.0
83.592	66.8	230.0
84.637	66.8	169.0
85.682	66.8	201.0
86.725	66.8	928.0
87.765	66.8	738.0
88.809	66.8	1078.0
89.85	66.8	1830.0
90.885	66.8	1077.0
91.925	66.8	478.0
92.962	66.8	559.0
93.997	66.8	174.0
95.034	66.8	203.0
96.068	66.8	162.0
97.098	66.8	118.0
98.132	66.8	1055.0
99.167	66.8	1243.0
100.197	66.8	602.0
101.226	66.8	204.0
102.258	66.8	311.0
103.287	66.8	292.0
104.311	66.8	331.0
105.34	66.8	343.0
106.369	66.8	245.0
107.393	66.8	210.0
108.421	66.8	476.0
109.448	66.8	165.0
110.471	66.8	144.0
111.497	66.8	2128.0
112.523	66.8	812.0
113.546	66.8	126.0
114.568	66.8	196.0
115.594	66.8	339.0
116.617	66.8	357.0
117.636	66.8	456.0
118.66	66.8	244.0
119.683	66.8	173.0
120.703	66.8	187.0
121.726	66.8	152.0
122.747	66.8	130.0
123.767	66.8	135.0
124.792	66.8	199.0
125.81	66.8	165.0
126.826	66.8	200.0
127.848	66.8	645.0
128.87	66.8	200.0
129.888	66.8	293.0
130.908	66.8	155.0
131.93	66.8	1102.0
132.949	66.8	858.0
133.973	66.8	548.0
134.998	66.8	142.0
136.015	66.8	179.0
137.036	66.8	193.0
138.062	66.8	604.0
139.085	66.8	425.0
140.101	66.8	1312.0
141.123	66.8	279.0
142.146	66.8	286.0
143.162	66.8	221.0
144.181	66.8	328.0
145.194	66.8	162.0
146.164	66.8	179.0
147.051	66.8	328.0
147.813	66.8	794.0
148.426	66.8	161.0
148.916	66.8	113.0
149.301	66.8	234.0
149.595	66.8	214.0
149.811	66.8	189.0
149.974	66.8	143.0
48.994	67.8	203.0
49.031	67.8	248.0
49.133	67.8	397.0
49.33	67.8	454.0
49.638	67.8	642.0
50.039	67.8	628.0
50.528	67.8	592.0
51.1	67.8	1906.0
51.744	67.8	1261.0
52.448	67.8	168.0
53.207	67.8	188.0
54.019	67.8	142.0
54.869	67.8	114.0
55.754	67.8	189.0
56.671	67.8	774.0
57.61	67.8	972.0
58.574	67.8	1698.0
59.559	67.8	901.0
60.556	67.8	1357.0
61.567	67.8	1443.0
62.592	67.8	840.0
63.627	67.8	452.0
64.665	67.8	639.0
65.708	67.8	211.0
66.76	67.8	127.0
67.812	67.8	279.0
68.864	67.8	174.0
69.919	67.8	688.0
70.973	67.8	503.0
72.028	67.8	1254.0
73.084	67.8	338.0
74.139	67.8	277.0
75.192	67.8	284.0
76.244	67.8	243.0
77.3	67.8	124.0
78.35	67.8	117.0
79.398	67.8	732.0
80.451	67.8	208.0
81.502	67.8	133.0
82.546	67.8	311.0
83.592	67.8	845.0
84.64	67.8	275.0
85.682	67.8	274.0
86.725	67.8	493.0
87.769	67.8	289.0
88.809	67.8	120.0
89.847	67.8	124.0
90.887	67.8	612.0
91.925	67.8	625.0
92.96	67.8	718.0
93.997	67.8	177.0
95.035	67.8	297.0
96.067	67.8	205.0
97.1	67.8	431.0
98.136	67.8	1753.0
99.166	67.8	496.0
100.195	67.8	118.0
101.228	67.8	224.0
102.259	67.8	270.0
103.286	67.8	307.0
104.312	67.8	319.0
105.343	67.8	336.0
106.37	67.8	226.0
107.395	67.8	597.0
108.423	67.8	887.0
109.45	67.8	640.0
110.472	67.8	1284.0
111.496	67.8	225.0
112.524	67.8	462.0
113.545	67.8	418.0
114.568	67.8	169.0
115.595	67.8	221.0
116.617	67.8	363.0
117.637	67.8	294.0
118.661	67.8	444.0
119.686	67.8	971.0
120.705	67.8	418.0
121.725	67.8	369.0
122.749	67.8	145.0
123.769	67.8	406.0
124.787	67.8	963.0
125.808	67.8	422.0
126.83	67.8	137.0
127.848	67.8	186.0
128.868	67.8	924.0
129.89	67.8	354.0
130.909	67.8	125.0
131.927	67.8	136.0
132.953	67.8	499.0
133.975	67.8	962.0
134.993	67.8	1860.0
136.019	67.8	834.0
137.04	67.8	190.0
138.06	67.8	165.0
139.085	67.8	186.0
140.105	67.8	367.0
141.123	67.8	270.0
142.147	67.8	312.0
143.168	67.8	193.0
144.181	67.8	522.0
145.191	67.8	1442.0
146.165	67.8	337.0
147.051	67.8	449.0
147.812	67.8	859.0
148.429	67.8	341.0
148.916	67.8	1201.0
149.299	67.8	1707.0
149.596	67.8	1649.0
149.811	67.8	1286.0
149.974	67.8	839.0
48.997	68.8	33.0
49.034	68.8	35.0
49.137	68.8	41.0
49.332	68.8	37.0
49.638	68.8	119.0
50.041	68.8	437.0
50.529	68.8	1173.0
51.101	68.8	1794.0
51.744	68.8	647.0
52.449	68.8	103.0
53.207	68.8	73.0
54.017	68.8	112.0
54.869	68.8	108.0
55.754	68.8	95.0
56.671	68.8	53.0
57.612	68.8	173.0
58.576	68.8	1896.0
59.561	68.8	534.0
60.558	68.8	259.0
61.568	68.8	306.0
[truncated: 9,110 more rows]
