# Supplementary material for: Multimodal dynamic and unclonable anti-counterfeiting using robust diamond microparticles on heterogeneous substrate
Source: Nat Commun. 2023 May 2;14:2507. doi: 10.1038/s41467-023-38178-1 (PMC10154296; doi:10.1038/s41467-023-38178-1)
Supplement: Supplementary file 3 — Source Data [file 41467_2023_38178_MOESM3_ESM.zip › Source Data/Fig 4/7_2.txt]

48.997	50.9	26.0
49.031	50.9	26.0
49.135	50.9	43.0
49.333	50.9	55.0
49.638	50.9	91.0
50.042	50.9	152.0
50.531	50.9	389.0
51.102	50.9	1311.0
51.745	50.9	4631.0
52.45	50.9	1357.0
53.21	50.9	905.0
54.02	50.9	227.0
54.871	50.9	623.0
55.759	50.9	1142.0
56.675	50.9	1316.0
57.618	50.9	181.0
58.585	50.9	137.0
59.569	50.9	706.0
60.571	50.9	1898.0
61.583	50.9	866.0
62.607	50.9	275.0
63.643	50.9	324.0
64.68	50.9	1069.0
65.725	50.9	1043.0
66.775	50.9	229.0
67.823	50.9	1301.0
68.876	50.9	325.0
69.931	50.9	640.0
70.985	50.9	1492.0
72.043	50.9	2160.0
73.097	50.9	1029.0
74.151	50.9	575.0
75.204	50.9	115.0
76.256	50.9	285.0
77.312	50.9	2289.0
78.361	50.9	795.0
79.409	50.9	107.0
80.461	50.9	201.0
81.508	50.9	238.0
82.554	50.9	292.0
83.6	50.9	326.0
84.643	50.9	194.0
85.69	50.9	282.0
86.731	50.9	277.0
87.771	50.9	1802.0
88.812	50.9	1623.0
89.849	50.9	922.0
90.888	50.9	302.0
91.923	50.9	206.0
92.958	50.9	198.0
94.0	50.9	200.0
95.033	50.9	157.0
96.066	50.9	451.0
97.102	50.9	177.0
98.134	50.9	480.0
99.167	50.9	783.0
100.198	50.9	581.0
101.229	50.9	955.0
102.261	50.9	1887.0
103.289	50.9	301.0
104.32	50.9	147.0
105.347	50.9	471.0
106.373	50.9	991.0
107.403	50.9	523.0
108.427	50.9	604.0
109.452	50.9	811.0
110.478	50.9	486.0
111.501	50.9	204.0
112.529	50.9	231.0
113.551	50.9	253.0
114.576	50.9	132.0
115.604	50.9	775.0
116.624	50.9	1288.0
117.647	50.9	581.0
118.669	50.9	1046.0
119.689	50.9	237.0
120.713	50.9	245.0
121.734	50.9	210.0
122.752	50.9	261.0
123.775	50.9	185.0
124.798	50.9	265.0
125.817	50.9	181.0
126.836	50.9	340.0
127.854	50.9	1175.0
128.873	50.9	291.0
129.895	50.9	360.0
130.912	50.9	415.0
131.933	50.9	254.0
132.956	50.9	1627.0
133.975	50.9	406.0
134.999	50.9	180.0
136.023	50.9	123.0
137.044	50.9	377.0
138.069	50.9	693.0
139.089	50.9	1312.0
140.106	50.9	885.0
141.129	50.9	1978.0
142.148	50.9	1520.0
143.168	50.9	518.0
144.186	50.9	422.0
145.196	50.9	304.0
146.171	50.9	146.0
147.056	50.9	754.0
147.815	50.9	2346.0
148.433	50.9	648.0
148.921	50.9	157.0
149.305	50.9	133.0
149.598	50.9	148.0
149.817	50.9	170.0
149.981	50.9	309.0
48.992	51.9	390.0
49.029	51.9	359.0
49.132	51.9	239.0
49.331	51.9	159.0
49.638	51.9	95.0
50.037	51.9	132.0
50.528	51.9	108.0
51.099	51.9	147.0
51.74	51.9	338.0
52.447	51.9	177.0
53.206	51.9	94.0
54.015	51.9	155.0
54.867	51.9	224.0
55.751	51.9	223.0
56.667	51.9	224.0
57.61	51.9	620.0
58.574	51.9	1326.0
59.558	51.9	806.0
60.557	51.9	117.0
61.57	51.9	179.0
62.595	51.9	293.0
63.628	51.9	212.0
64.667	51.9	226.0
65.711	51.9	167.0
66.758	51.9	177.0
67.81	51.9	833.0
68.864	51.9	277.0
69.916	51.9	100.0
70.97	51.9	615.0
72.026	51.9	1058.0
73.081	51.9	761.0
74.136	51.9	899.0
75.188	51.9	770.0
76.243	51.9	862.0
77.298	51.9	588.0
78.348	51.9	314.0
79.399	51.9	199.0
80.448	51.9	233.0
81.495	51.9	229.0
82.544	51.9	230.0
83.588	51.9	362.0
84.633	51.9	320.0
85.679	51.9	189.0
86.719	51.9	232.0
87.761	51.9	185.0
88.8	51.9	460.0
89.839	51.9	1345.0
90.88	51.9	283.0
91.915	51.9	468.0
92.952	51.9	1378.0
93.989	51.9	163.0
95.025	51.9	244.0
96.061	51.9	442.0
97.093	51.9	149.0
98.129	51.9	46.0
99.162	51.9	53.0
100.191	51.9	579.0
101.223	51.9	164.0
102.254	51.9	1064.0
103.282	51.9	206.0
104.312	51.9	262.0
105.34	51.9	338.0
106.368	51.9	859.0
107.398	51.9	587.0
108.422	51.9	163.0
109.447	51.9	507.0
110.475	51.9	269.0
111.5	51.9	159.0
112.525	51.9	300.0
113.549	51.9	337.0
114.572	51.9	196.0
115.6	51.9	245.0
116.622	51.9	523.0
117.64	51.9	1206.0
118.665	51.9	2339.0
119.688	51.9	192.0
120.709	51.9	252.0
121.731	51.9	149.0
122.751	51.9	179.0
123.771	51.9	279.0
124.793	51.9	240.0
125.812	51.9	193.0
126.833	51.9	510.0
127.854	51.9	795.0
128.87	51.9	131.0
129.891	51.9	285.0
130.913	51.9	399.0
131.929	51.9	262.0
132.952	51.9	159.0
133.975	51.9	889.0
134.993	51.9	379.0
136.016	51.9	261.0
137.037	51.9	999.0
138.059	51.9	274.0
139.084	51.9	183.0
140.102	51.9	232.0
141.122	51.9	765.0
142.144	51.9	684.0
143.16	51.9	172.0
144.178	51.9	1405.0
145.19	51.9	730.0
146.159	51.9	80.0
147.048	51.9	67.0
147.806	51.9	86.0
148.42	51.9	137.0
148.912	51.9	106.0
149.293	51.9	120.0
149.587	51.9	107.0
149.807	51.9	113.0
149.967	51.9	71.0
48.999	52.9	555.0
49.032	52.9	485.0
49.134	52.9	376.0
49.334	52.9	145.0
49.638	52.9	79.0
50.04	52.9	71.0
50.53	52.9	87.0
51.097	52.9	103.0
51.742	52.9	215.0
52.448	52.9	222.0
53.205	52.9	683.0
54.017	52.9	1237.0
54.869	52.9	1341.0
55.752	52.9	881.0
56.667	52.9	174.0
57.609	52.9	406.0
58.575	52.9	777.0
59.559	52.9	189.0
60.557	52.9	251.0
61.574	52.9	309.0
62.6	52.9	328.0
63.631	52.9	656.0
64.672	52.9	342.0
65.715	52.9	326.0
66.763	52.9	242.0
67.816	52.9	157.0
68.869	52.9	104.0
69.921	52.9	363.0
70.977	52.9	822.0
72.034	52.9	181.0
73.09	52.9	142.0
74.144	52.9	145.0
75.196	52.9	172.0
76.251	52.9	224.0
77.305	52.9	174.0
78.355	52.9	189.0
79.407	52.9	258.0
80.457	52.9	268.0
81.504	52.9	251.0
82.551	52.9	467.0
83.595	52.9	318.0
84.64	52.9	287.0
85.686	52.9	218.0
86.729	52.9	306.0
87.77	52.9	1437.0
88.812	52.9	965.0
89.848	52.9	1694.0
90.886	52.9	409.0
91.925	52.9	873.0
92.959	52.9	2093.0
93.997	52.9	523.0
95.035	52.9	150.0
96.066	52.9	189.0
97.101	52.9	241.0
98.136	52.9	927.0
99.166	52.9	272.0
100.198	52.9	127.0
101.229	52.9	813.0
102.259	52.9	1006.0
103.291	52.9	152.0
104.318	52.9	621.0
105.347	52.9	1404.0
106.377	52.9	359.0
107.402	52.9	1031.0
108.428	52.9	816.0
109.456	52.9	870.0
110.481	52.9	232.0
111.508	52.9	149.0
112.532	52.9	291.0
113.554	52.9	322.0
114.581	52.9	175.0
115.606	52.9	1425.0
116.626	52.9	1043.0
117.649	52.9	187.0
118.672	52.9	160.0
119.694	52.9	246.0
120.719	52.9	231.0
121.738	52.9	631.0
122.759	52.9	1379.0
123.783	52.9	353.0
124.801	52.9	205.0
125.821	52.9	354.0
126.84	52.9	567.0
127.856	52.9	163.0
128.879	52.9	271.0
129.9	52.9	248.0
130.916	52.9	340.0
131.938	52.9	382.0
132.959	52.9	234.0
133.979	52.9	297.0
135.002	52.9	650.0
136.023	52.9	957.0
137.045	52.9	966.0
138.07	52.9	492.0
139.088	52.9	149.0
140.108	52.9	485.0
141.128	52.9	407.0
142.148	52.9	224.0
143.169	52.9	155.0
144.183	52.9	1208.0
145.194	52.9	732.0
146.168	52.9	394.0
147.051	52.9	1475.0
147.81	52.9	487.0
148.428	52.9	176.0
148.915	52.9	155.0
149.297	52.9	78.0
149.593	52.9	64.0
149.81	52.9	69.0
149.971	52.9	56.0
48.997	53.9	29.0
49.03	53.9	26.0
49.132	53.9	33.0
49.332	53.9	64.0
49.638	53.9	96.0
50.04	53.9	59.0
50.529	53.9	636.0
51.097	53.9	984.0
51.741	53.9	201.0
52.446	53.9	129.0
53.205	53.9	523.0
54.014	53.9	812.0
54.865	53.9	128.0
55.751	53.9	152.0
56.666	53.9	690.0
57.607	53.9	933.0
58.574	53.9	968.0
59.556	53.9	147.0
60.555	53.9	240.0
61.569	53.9	349.0
62.593	53.9	302.0
63.627	53.9	370.0
64.668	53.9	304.0
65.711	53.9	339.0
66.761	53.9	228.0
67.813	53.9	185.0
68.864	53.9	688.0
69.919	53.9	708.0
70.973	53.9	324.0
72.029	53.9	1878.0
73.086	53.9	276.0
74.138	53.9	291.0
75.195	53.9	541.0
76.249	53.9	633.0
77.301	53.9	215.0
78.354	53.9	239.0
79.403	53.9	194.0
80.454	53.9	554.0
81.502	53.9	399.0
82.546	53.9	310.0
83.594	53.9	259.0
84.637	53.9	264.0
85.682	53.9	247.0
86.727	53.9	155.0
87.767	53.9	666.0
88.809	53.9	359.0
89.85	53.9	836.0
90.886	53.9	1724.0
91.923	53.9	370.0
92.959	53.9	533.0
93.995	53.9	247.0
95.031	53.9	230.0
96.062	53.9	205.0
97.096	53.9	189.0
98.13	53.9	1160.0
99.162	53.9	540.0
100.195	53.9	315.0
101.224	53.9	292.0
102.255	53.9	403.0
103.288	53.9	189.0
104.315	53.9	175.0
105.344	53.9	186.0
106.372	53.9	238.0
107.399	53.9	1034.0
108.428	53.9	950.0
109.453	53.9	911.0
110.479	53.9	1933.0
111.505	53.9	684.0
112.529	53.9	95.0
113.554	53.9	232.0
114.577	53.9	469.0
115.603	53.9	691.0
116.627	53.9	215.0
117.646	53.9	212.0
118.67	53.9	229.0
119.694	53.9	258.0
120.715	53.9	224.0
121.738	53.9	153.0
122.757	53.9	119.0
123.777	53.9	304.0
124.802	53.9	269.0
125.818	53.9	172.0
126.836	53.9	418.0
127.858	53.9	183.0
128.875	53.9	304.0
129.898	53.9	326.0
130.918	53.9	235.0
131.935	53.9	221.0
132.958	53.9	273.0
133.979	53.9	132.0
134.998	53.9	120.0
136.024	53.9	765.0
137.044	53.9	1272.0
138.066	53.9	828.0
139.088	53.9	1685.0
140.105	53.9	724.0
141.128	53.9	339.0
142.149	53.9	773.0
143.166	53.9	185.0
144.184	53.9	76.0
145.193	53.9	115.0
146.164	53.9	175.0
147.051	53.9	687.0
147.806	53.9	2084.0
148.423	53.9	2130.0
148.912	53.9	1695.0
149.291	53.9	636.0
149.588	53.9	244.0
149.806	53.9	199.0
149.967	53.9	301.0
48.995	54.9	33.0
49.031	54.9	27.0
49.132	54.9	36.0
49.332	54.9	50.0
49.637	54.9	81.0
50.039	54.9	114.0
50.529	54.9	117.0
51.098	54.9	130.0
51.742	54.9	157.0
52.446	54.9	401.0
53.204	54.9	2070.0
54.015	54.9	692.0
54.866	54.9	468.0
55.752	54.9	594.0
56.666	54.9	685.0
57.607	54.9	188.0
58.575	54.9	88.0
59.557	54.9	158.0
60.555	54.9	239.0
61.569	54.9	279.0
62.593	54.9	264.0
63.629	54.9	225.0
64.667	54.9	134.0
65.71	54.9	124.0
66.76	54.9	110.0
67.812	54.9	676.0
68.867	54.9	1006.0
69.92	54.9	820.0
70.973	54.9	259.0
72.029	54.9	283.0
73.084	54.9	248.0
74.138	54.9	247.0
75.194	54.9	171.0
76.248	54.9	122.0
77.302	54.9	167.0
78.351	54.9	474.0
79.401	54.9	188.0
80.453	54.9	1382.0
81.5	54.9	288.0
82.548	54.9	318.0
83.594	54.9	294.0
84.639	54.9	200.0
85.684	54.9	150.0
86.725	54.9	95.0
87.768	54.9	779.0
88.809	54.9	987.0
89.847	54.9	170.0
90.887	54.9	853.0
91.922	54.9	974.0
92.958	54.9	257.0
93.997	54.9	171.0
95.032	54.9	237.0
96.065	54.9	222.0
97.097	54.9	179.0
98.129	54.9	323.0
99.162	54.9	1131.0
100.194	54.9	2790.0
101.226	54.9	1756.0
102.257	54.9	300.0
103.286	54.9	300.0
104.316	54.9	825.0
105.343	54.9	202.0
106.372	54.9	153.0
107.401	54.9	189.0
108.427	54.9	554.0
109.454	54.9	575.0
110.479	54.9	1495.0
111.506	54.9	249.0
112.53	54.9	868.0
113.55	54.9	257.0
114.578	54.9	315.0
115.605	54.9	246.0
116.626	54.9	242.0
117.648	54.9	258.0
118.669	54.9	242.0
119.693	54.9	265.0
120.717	54.9	219.0
121.737	54.9	277.0
122.758	54.9	378.0
123.777	54.9	632.0
124.799	54.9	208.0
125.82	54.9	174.0
126.836	54.9	333.0
127.858	54.9	190.0
128.878	54.9	535.0
129.896	54.9	268.0
130.916	54.9	115.0
131.935	54.9	130.0
132.958	54.9	103.0
133.98	54.9	344.0
135.0	54.9	371.0
136.024	54.9	449.0
137.045	54.9	1089.0
138.066	54.9	134.0
139.09	54.9	560.0
140.107	54.9	712.0
141.127	54.9	1048.0
142.15	54.9	998.0
143.166	54.9	425.0
144.181	54.9	95.0
145.193	54.9	311.0
146.163	54.9	693.0
147.05	54.9	625.0
147.808	54.9	1504.0
148.422	54.9	1124.0
148.912	54.9	566.0
149.292	54.9	170.0
149.588	54.9	100.0
149.808	54.9	164.0
149.967	54.9	266.0
48.996	55.9	232.0
49.032	55.9	209.0
49.134	55.9	120.0
49.333	55.9	87.0
49.639	55.9	108.0
50.038	55.9	142.0
50.528	55.9	220.0
51.099	55.9	186.0
51.741	55.9	206.0
52.447	55.9	994.0
53.205	55.9	768.0
54.016	55.9	178.0
54.869	55.9	670.0
55.753	55.9	595.0
56.668	55.9	148.0
57.61	55.9	150.0
58.575	55.9	251.0
59.56	55.9	366.0
60.558	55.9	176.0
61.571	55.9	222.0
62.598	55.9	409.0
63.631	55.9	205.0
64.671	55.9	797.0
65.715	55.9	312.0
66.762	55.9	600.0
67.816	55.9	761.0
68.868	55.9	457.0
69.922	55.9	1239.0
70.977	55.9	160.0
72.031	55.9	957.0
73.088	55.9	245.0
74.141	55.9	272.0
75.195	55.9	404.0
76.252	55.9	362.0
77.304	55.9	1169.0
78.356	55.9	553.0
79.407	55.9	116.0
80.456	55.9	167.0
81.506	55.9	310.0
82.551	55.9	252.0
83.597	55.9	156.0
84.643	55.9	219.0
85.685	55.9	588.0
86.728	55.9	984.0
87.771	55.9	579.0
88.811	55.9	424.0
89.853	55.9	1157.0
90.891	55.9	977.0
91.926	55.9	1556.0
92.964	55.9	700.0
93.999	55.9	163.0
95.033	55.9	264.0
96.067	55.9	225.0
97.1	55.9	238.0
98.135	55.9	809.0
99.167	55.9	784.0
100.196	55.9	3630.0
101.229	55.9	1169.0
102.262	55.9	212.0
103.289	55.9	504.0
104.319	55.9	1055.0
105.346	55.9	192.0
106.374	55.9	153.0
107.405	55.9	209.0
108.431	55.9	548.0
109.458	55.9	1072.0
110.485	55.9	369.0
111.507	55.9	183.0
112.534	55.9	185.0
113.557	55.9	202.0
114.581	55.9	348.0
115.609	55.9	266.0
116.63	55.9	209.0
117.651	55.9	191.0
118.674	55.9	171.0
119.696	55.9	127.0
120.719	55.9	154.0
121.739	55.9	176.0
122.759	55.9	141.0
123.782	55.9	262.0
124.802	55.9	225.0
125.822	55.9	575.0
126.839	55.9	1191.0
127.856	55.9	1255.0
128.88	55.9	1384.0
129.9	55.9	217.0
130.918	55.9	1380.0
131.941	55.9	979.0
132.959	55.9	963.0
133.982	55.9	878.0
135.006	55.9	1174.0
136.024	55.9	90.0
137.047	55.9	124.0
138.072	55.9	143.0
139.092	55.9	970.0
140.112	55.9	1056.0
141.131	55.9	555.0
142.15	55.9	567.0
143.17	55.9	181.0
144.184	55.9	155.0
145.194	55.9	867.0
146.167	55.9	684.0
147.05	55.9	246.0
147.81	55.9	332.0
148.425	55.9	170.0
148.913	55.9	104.0
149.297	55.9	69.0
149.589	55.9	71.0
149.807	55.9	62.0
149.97	55.9	106.0
48.994	56.9	54.0
49.03	56.9	42.0
49.133	56.9	27.0
49.331	56.9	58.0
49.639	56.9	279.0
50.039	56.9	1095.0
50.528	56.9	927.0
51.099	56.9	331.0
51.74	56.9	848.0
52.446	56.9	686.0
53.206	56.9	226.0
54.014	56.9	849.0
54.866	56.9	1283.0
55.752	56.9	198.0
56.667	56.9	152.0
57.608	56.9	861.0
58.571	56.9	372.0
59.554	56.9	195.0
60.554	56.9	119.0
61.567	56.9	126.0
62.593	56.9	217.0
63.626	56.9	203.0
64.665	56.9	617.0
65.711	56.9	530.0
66.758	56.9	1811.0
67.81	56.9	425.0
68.866	56.9	129.0
69.917	56.9	160.0
70.971	56.9	297.0
72.029	56.9	157.0
73.085	56.9	131.0
74.138	56.9	317.0
75.191	56.9	1224.0
76.246	56.9	429.0
77.302	56.9	389.0
78.351	56.9	123.0
79.401	56.9	270.0
80.454	56.9	267.0
81.5	56.9	331.0
82.546	56.9	286.0
83.593	56.9	375.0
84.638	56.9	790.0
85.684	56.9	446.0
86.727	56.9	231.0
87.766	56.9	135.0
88.809	56.9	287.0
89.848	56.9	710.0
90.886	56.9	382.0
91.926	56.9	663.0
92.961	56.9	633.0
93.998	56.9	174.0
95.034	56.9	194.0
96.064	56.9	121.0
97.099	56.9	179.0
98.133	56.9	236.0
99.163	56.9	367.0
100.196	56.9	832.0
101.228	56.9	1374.0
102.257	56.9	2095.0
103.289	56.9	950.0
104.317	56.9	155.0
105.343	56.9	232.0
106.373	56.9	229.0
107.4	56.9	228.0
108.426	56.9	722.0
109.455	56.9	944.0
110.479	56.9	114.0
111.504	56.9	217.0
112.531	56.9	288.0
113.552	56.9	262.0
114.579	56.9	199.0
115.606	56.9	161.0
116.626	56.9	193.0
117.649	56.9	1407.0
118.671	56.9	1037.0
119.694	56.9	2070.0
120.719	56.9	1444.0
121.737	56.9	233.0
122.758	56.9	289.0
123.78	56.9	313.0
124.799	56.9	228.0
125.821	56.9	168.0
126.839	56.9	134.0
127.855	56.9	186.0
128.877	56.9	149.0
129.898	56.9	196.0
130.918	56.9	194.0
131.939	56.9	141.0
132.957	56.9	102.0
133.979	56.9	138.0
135.001	56.9	233.0
136.022	56.9	210.0
137.046	56.9	272.0
138.066	56.9	211.0
139.087	56.9	735.0
140.108	56.9	826.0
141.126	56.9	372.0
142.148	56.9	1269.0
143.169	56.9	2693.0
144.183	56.9	494.0
145.194	56.9	83.0
146.166	56.9	572.0
147.05	56.9	617.0
147.811	56.9	1217.0
148.423	56.9	855.0
148.911	56.9	402.0
149.295	56.9	177.0
149.587	56.9	631.0
149.808	56.9	1118.0
149.969	56.9	1521.0
48.997	57.9	1353.0
49.033	57.9	1112.0
49.134	57.9	684.0
49.334	57.9	528.0
49.639	57.9	234.0
50.038	57.9	195.0
50.529	57.9	145.0
51.099	57.9	120.0
51.741	57.9	232.0
52.446	57.9	753.0
53.204	57.9	501.0
54.016	57.9	401.0
54.868	57.9	208.0
55.751	57.9	149.0
56.668	57.9	175.0
57.609	57.9	240.0
58.575	57.9	114.0
59.559	57.9	87.0
60.555	57.9	255.0
61.569	57.9	1067.0
62.596	57.9	134.0
63.629	57.9	128.0
64.669	57.9	169.0
65.714	57.9	137.0
66.761	57.9	603.0
67.814	57.9	480.0
68.866	57.9	1092.0
69.919	57.9	160.0
70.976	57.9	115.0
72.032	57.9	288.0
73.087	57.9	1366.0
74.141	57.9	647.0
75.195	57.9	398.0
76.251	57.9	299.0
77.304	57.9	312.0
78.353	57.9	190.0
79.406	57.9	267.0
80.458	57.9	157.0
81.505	57.9	196.0
82.551	57.9	249.0
83.595	57.9	226.0
84.642	57.9	689.0
85.688	57.9	324.0
86.729	57.9	250.0
87.771	57.9	884.0
88.814	57.9	326.0
89.851	57.9	112.0
90.89	57.9	489.0
91.928	57.9	437.0
92.964	57.9	194.0
94.002	57.9	201.0
95.037	57.9	731.0
96.068	57.9	1959.0
97.102	57.9	1363.0
98.134	57.9	1204.0
99.166	57.9	491.0
100.2	57.9	1645.0
101.23	57.9	889.0
102.263	57.9	1234.0
103.294	57.9	257.0
104.32	57.9	261.0
105.349	57.9	1867.0
106.376	57.9	338.0
107.402	57.9	280.0
108.431	57.9	621.0
109.456	57.9	320.0
110.482	57.9	541.0
111.511	57.9	218.0
112.533	57.9	255.0
113.556	57.9	308.0
114.584	57.9	1205.0
115.608	57.9	242.0
116.63	57.9	501.0
117.653	57.9	928.0
118.674	57.9	1666.0
119.698	57.9	493.0
120.718	57.9	215.0
121.74	57.9	720.0
122.762	57.9	800.0
123.779	57.9	190.0
124.803	57.9	244.0
125.826	57.9	317.0
126.842	57.9	289.0
127.862	57.9	311.0
128.883	57.9	1180.0
129.901	57.9	243.0
130.922	57.9	268.0
131.94	57.9	110.0
132.962	57.9	464.0
133.985	57.9	351.0
135.004	57.9	195.0
136.026	57.9	1374.0
137.046	57.9	1030.0
138.067	57.9	1546.0
139.092	57.9	1470.0
140.11	57.9	2016.0
141.13	57.9	452.0
142.152	57.9	2056.0
143.168	57.9	1269.0
144.187	57.9	1045.0
145.196	57.9	783.0
146.166	57.9	676.0
147.054	57.9	1111.0
147.81	57.9	972.0
148.425	57.9	693.0
148.915	57.9	245.0
149.295	57.9	76.0
149.591	57.9	70.0
149.809	57.9	54.0
149.969	57.9	55.0
48.997	58.9	1079.0
49.031	58.9	1053.0
49.133	58.9	1062.0
49.332	58.9	528.0
49.637	58.9	410.0
50.038	58.9	542.0
50.528	58.9	244.0
51.099	58.9	946.0
51.743	58.9	776.0
52.446	58.9	1073.0
53.204	58.9	1413.0
54.013	58.9	789.0
54.864	58.9	181.0
55.752	58.9	423.0
56.666	58.9	693.0
57.607	58.9	105.0
58.574	58.9	476.0
59.555	58.9	670.0
60.553	58.9	971.0
61.566	58.9	1054.0
62.591	58.9	1592.0
63.625	58.9	158.0
64.664	58.9	168.0
65.709	58.9	242.0
66.758	58.9	1411.0
67.81	58.9	639.0
68.864	58.9	776.0
69.916	58.9	262.0
70.971	58.9	449.0
72.029	58.9	873.0
73.085	58.9	175.0
74.141	58.9	94.0
75.194	58.9	875.0
76.247	58.9	487.0
77.3	58.9	560.0
78.352	58.9	614.0
79.403	58.9	216.0
80.454	58.9	164.0
81.502	58.9	213.0
82.55	58.9	199.0
83.594	58.9	227.0
84.64	58.9	330.0
85.686	58.9	991.0
86.726	58.9	153.0
87.768	58.9	480.0
88.81	58.9	1147.0
89.848	58.9	1159.0
90.888	58.9	1331.0
91.925	58.9	203.0
92.961	58.9	219.0
94.0	58.9	155.0
95.033	58.9	254.0
96.067	58.9	337.0
97.101	58.9	2262.0
98.132	58.9	833.0
99.164	58.9	490.0
100.196	58.9	843.0
101.227	58.9	1054.0
102.26	58.9	457.0
103.287	58.9	157.0
104.315	58.9	214.0
105.345	58.9	261.0
106.372	58.9	322.0
107.402	58.9	1278.0
108.429	58.9	179.0
109.454	58.9	355.0
110.482	58.9	1135.0
111.506	58.9	945.0
112.531	58.9	291.0
113.555	58.9	174.0
114.58	58.9	287.0
115.606	58.9	165.0
116.627	58.9	179.0
117.648	58.9	428.0
118.673	58.9	270.0
119.694	58.9	704.0
120.716	58.9	1053.0
121.736	58.9	117.0
122.758	58.9	103.0
123.781	58.9	274.0
124.802	58.9	205.0
125.823	58.9	256.0
126.838	58.9	244.0
127.857	58.9	130.0
128.88	58.9	246.0
129.897	58.9	193.0
130.918	58.9	112.0
131.936	58.9	637.0
132.957	58.9	665.0
133.982	58.9	752.0
135.001	58.9	903.0
136.022	58.9	88.0
137.044	58.9	226.0
138.067	58.9	838.0
139.091	58.9	533.0
140.109	58.9	506.0
141.13	58.9	312.0
142.149	58.9	931.0
143.166	58.9	607.0
144.185	58.9	989.0
145.195	58.9	863.0
146.168	58.9	688.0
147.052	58.9	655.0
147.809	58.9	328.0
148.423	58.9	191.0
148.912	58.9	90.0
149.296	58.9	254.0
149.586	58.9	671.0
149.805	58.9	692.0
149.968	58.9	497.0
48.995	59.9	37.0
49.031	59.9	35.0
49.132	59.9	47.0
49.331	59.9	51.0
49.637	59.9	90.0
50.038	59.9	117.0
50.53	59.9	92.0
51.099	59.9	105.0
51.742	59.9	215.0
52.448	59.9	875.0
53.205	59.9	2080.0
54.014	59.9	1178.0
54.866	59.9	200.0
55.75	59.9	151.0
56.667	59.9	137.0
57.607	59.9	211.0
58.572	59.9	921.0
59.556	59.9	2351.0
60.553	59.9	2607.0
61.567	59.9	1668.0
62.592	59.9	1314.0
63.624	59.9	520.0
64.665	59.9	132.0
65.709	59.9	138.0
66.757	59.9	798.0
67.811	59.9	1081.0
68.863	59.9	361.0
69.917	59.9	486.0
70.972	59.9	1061.0
72.026	59.9	792.0
73.084	59.9	142.0
74.138	59.9	1156.0
75.19	59.9	256.0
76.247	59.9	129.0
77.299	59.9	257.0
78.351	59.9	290.0
79.403	59.9	199.0
80.451	59.9	709.0
81.501	59.9	1716.0
82.548	59.9	215.0
83.593	59.9	158.0
84.638	59.9	791.0
85.681	59.9	1649.0
86.725	59.9	532.0
87.767	59.9	282.0
88.808	59.9	779.0
89.849	59.9	773.0
90.887	59.9	217.0
91.922	59.9	183.0
92.961	59.9	181.0
94.0	59.9	554.0
95.035	59.9	1151.0
96.07	59.9	894.0
97.101	59.9	1317.0
98.133	59.9	471.0
99.165	59.9	732.0
100.196	59.9	2229.0
101.229	59.9	1562.0
102.259	59.9	842.0
103.287	59.9	595.0
104.319	59.9	575.0
105.346	59.9	877.0
106.373	59.9	1290.0
107.403	59.9	1622.0
108.427	59.9	311.0
109.454	59.9	219.0
110.481	59.9	222.0
111.506	59.9	184.0
112.532	59.9	253.0
113.555	59.9	293.0
114.579	59.9	705.0
115.605	59.9	936.0
116.625	59.9	368.0
117.648	59.9	414.0
118.673	59.9	175.0
119.694	59.9	158.0
120.718	59.9	200.0
121.738	59.9	541.0
122.758	59.9	381.0
123.782	59.9	1238.0
124.802	59.9	667.0
125.82	59.9	160.0
126.84	59.9	396.0
127.858	59.9	405.0
128.879	59.9	205.0
129.899	59.9	232.0
130.917	59.9	156.0
131.938	59.9	943.0
132.958	59.9	538.0
133.98	59.9	488.0
135.003	59.9	288.0
136.023	59.9	120.0
137.047	59.9	653.0
138.069	59.9	453.0
139.089	59.9	969.0
140.112	59.9	180.0
141.128	59.9	165.0
142.148	59.9	375.0
143.169	59.9	124.0
144.183	59.9	249.0
145.192	59.9	745.0
146.166	59.9	349.0
147.051	59.9	798.0
147.811	59.9	1292.0
148.424	59.9	588.0
148.911	59.9	470.0
149.295	59.9	729.0
149.586	59.9	894.0
149.803	59.9	749.0
149.967	59.9	572.0
48.994	60.9	36.0
49.029	60.9	30.0
49.134	60.9	48.0
49.331	60.9	77.0
49.636	60.9	135.0
50.039	60.9	187.0
50.528	60.9	172.0
51.099	60.9	143.0
51.742	60.9	113.0
52.446	60.9	156.0
53.206	60.9	312.0
54.014	60.9	320.0
54.864	60.9	154.0
55.751	60.9	152.0
56.664	60.9	74.0
57.605	60.9	614.0
58.571	60.9	1330.0
59.552	60.9	2226.0
60.552	60.9	2228.0
61.563	60.9	463.0
62.587	60.9	1212.0
63.621	60.9	1039.0
64.66	60.9	166.0
65.705	60.9	287.0
66.753	60.9	897.0
67.805	60.9	913.0
68.859	60.9	233.0
69.911	60.9	291.0
70.967	60.9	332.0
72.023	60.9	962.0
73.078	60.9	309.0
74.134	60.9	1212.0
75.186	60.9	817.0
76.241	60.9	206.0
77.298	60.9	736.0
78.347	60.9	181.0
79.398	60.9	184.0
80.449	60.9	583.0
81.496	60.9	1234.0
82.544	60.9	271.0
83.589	60.9	114.0
84.635	60.9	129.0
85.68	60.9	418.0
86.721	60.9	749.0
87.763	60.9	841.0
88.804	60.9	135.0
89.845	60.9	151.0
90.885	60.9	216.0
91.92	60.9	254.0
92.958	60.9	180.0
93.996	60.9	626.0
95.029	60.9	804.0
96.064	60.9	1636.0
97.097	60.9	1414.0
98.13	60.9	715.0
99.162	60.9	1625.0
100.192	60.9	548.0
101.224	60.9	254.0
102.254	60.9	1081.0
103.284	60.9	589.0
104.313	60.9	131.0
105.34	60.9	214.0
106.371	60.9	285.0
107.399	60.9	387.0
108.424	60.9	140.0
109.451	60.9	279.0
110.477	60.9	280.0
111.505	60.9	461.0
112.531	60.9	305.0
113.553	60.9	235.0
114.579	60.9	293.0
115.602	60.9	1007.0
116.622	60.9	1408.0
117.646	60.9	149.0
118.668	60.9	129.0
119.692	60.9	866.0
120.713	60.9	728.0
121.733	60.9	103.0
122.756	60.9	897.0
123.776	60.9	404.0
124.8	60.9	127.0
125.819	60.9	176.0
126.836	60.9	631.0
127.857	60.9	549.0
128.876	60.9	258.0
129.897	60.9	313.0
130.916	60.9	630.0
131.934	60.9	107.0
132.955	60.9	753.0
133.977	60.9	1602.0
135.0	60.9	309.0
136.02	60.9	590.0
137.042	60.9	1007.0
138.065	60.9	97.0
139.086	60.9	147.0
140.107	60.9	199.0
141.126	60.9	255.0
142.145	60.9	492.0
143.167	60.9	440.0
144.182	60.9	1289.0
145.191	60.9	873.0
146.164	60.9	285.0
147.047	60.9	315.0
147.807	60.9	852.0
148.419	60.9	567.0
148.909	60.9	162.0
149.291	60.9	61.0
149.582	60.9	55.0
149.804	60.9	54.0
149.963	60.9	75.0
48.998	61.9	21.0
49.032	61.9	31.0
49.136	61.9	39.0
49.334	61.9	50.0
49.638	61.9	86.0
50.039	61.9	160.0
50.528	61.9	157.0
51.099	61.9	132.0
51.742	61.9	157.0
52.447	61.9	154.0
53.207	61.9	163.0
54.015	61.9	268.0
54.867	61.9	206.0
55.753	61.9	107.0
56.668	61.9	761.0
57.611	61.9	1136.0
58.574	61.9	873.0
59.557	61.9	697.0
60.556	61.9	1014.0
61.566	61.9	674.0
62.592	61.9	785.0
63.627	61.9	739.0
64.667	61.9	1239.0
65.71	61.9	1037.0
66.758	61.9	1191.0
67.812	61.9	388.0
68.865	61.9	974.0
69.92	61.9	630.0
70.977	61.9	223.0
72.031	61.9	171.0
73.087	61.9	133.0
74.142	61.9	1176.0
75.195	61.9	1532.0
76.25	61.9	322.0
77.303	61.9	228.0
78.355	61.9	194.0
79.407	61.9	203.0
80.456	61.9	703.0
81.505	61.9	1445.0
82.551	61.9	621.0
83.596	61.9	1250.0
84.643	61.9	1467.0
85.688	61.9	670.0
86.729	61.9	946.0
87.771	61.9	147.0
88.812	61.9	145.0
89.853	61.9	354.0
90.892	61.9	159.0
91.927	61.9	160.0
92.965	61.9	252.0
94.003	61.9	1538.0
95.038	61.9	158.0
96.072	61.9	185.0
97.105	61.9	1658.0
98.139	61.9	365.0
99.17	61.9	158.0
100.199	61.9	139.0
101.232	61.9	173.0
102.262	61.9	134.0
103.291	61.9	168.0
104.322	61.9	135.0
105.349	61.9	803.0
106.376	61.9	797.0
107.406	61.9	994.0
108.431	61.9	963.0
109.458	61.9	127.0
110.483	61.9	252.0
111.509	61.9	207.0
112.534	61.9	1523.0
113.556	61.9	306.0
114.583	61.9	339.0
115.61	61.9	353.0
116.629	61.9	210.0
117.652	61.9	663.0
118.675	61.9	1633.0
119.698	61.9	399.0
120.722	61.9	202.0
121.739	61.9	177.0
122.761	61.9	1324.0
123.783	61.9	877.0
124.803	61.9	176.0
125.824	61.9	312.0
126.841	61.9	803.0
127.861	61.9	364.0
128.884	61.9	212.0
129.9	61.9	195.0
130.918	61.9	162.0
131.941	61.9	159.0
132.96	61.9	325.0
133.982	61.9	328.0
135.007	61.9	1382.0
136.026	61.9	683.0
137.047	61.9	698.0
138.072	61.9	150.0
139.091	61.9	227.0
140.11	61.9	212.0
141.131	61.9	409.0
142.151	61.9	344.0
143.171	61.9	286.0
144.186	61.9	467.0
145.196	61.9	760.0
146.169	61.9	267.0
147.053	61.9	106.0
147.814	61.9	78.0
148.426	61.9	78.0
148.915	61.9	178.0
149.297	61.9	206.0
149.586	61.9	168.0
149.807	61.9	86.0
149.967	61.9	91.0
48.996	62.9	23.0
49.03	62.9	42.0
49.132	62.9	27.0
49.332	62.9	31.0
49.636	62.9	43.0
50.039	62.9	83.0
50.53	62.9	325.0
51.098	62.9	1390.0
51.742	62.9	1045.0
52.448	62.9	160.0
53.204	62.9	142.0
54.014	62.9	223.0
54.866	62.9	256.0
55.751	62.9	384.0
56.667	62.9	150.0
57.607	62.9	472.0
58.573	62.9	344.0
59.555	62.9	673.0
60.553	62.9	725.0
61.566	62.9	1090.0
62.589	62.9	1947.0
63.623	62.9	1437.0
64.665	62.9	951.0
65.708	62.9	879.0
66.757	62.9	619.0
67.809	62.9	551.0
68.863	62.9	1022.0
69.919	62.9	453.0
70.972	62.9	4342.0
72.027	62.9	4622.0
73.084	62.9	450.0
74.137	62.9	251.0
75.193	62.9	252.0
76.247	62.9	159.0
77.299	62.9	117.0
78.352	62.9	120.0
79.4	62.9	1657.0
80.45	62.9	1889.0
81.501	62.9	141.0
82.546	62.9	116.0
83.593	62.9	298.0
84.638	62.9	724.0
85.681	62.9	1495.0
86.727	62.9	396.0
87.767	62.9	99.0
88.808	62.9	137.0
89.85	62.9	593.0
90.888	62.9	284.0
91.927	62.9	196.0
92.962	62.9	486.0
93.999	62.9	1120.0
95.036	62.9	341.0
96.069	62.9	183.0
97.105	62.9	237.0
98.137	62.9	256.0
99.167	62.9	241.0
100.201	62.9	157.0
101.229	62.9	234.0
102.258	62.9	244.0
103.288	62.9	187.0
104.315	62.9	229.0
105.345	62.9	504.0
106.374	62.9	615.0
107.402	62.9	326.0
108.43	62.9	799.0
109.454	62.9	796.0
110.482	62.9	246.0
111.508	62.9	240.0
112.53	62.9	222.0
113.555	62.9	181.0
114.58	62.9	150.0
115.606	62.9	231.0
116.628	62.9	216.0
117.648	62.9	1033.0
118.672	62.9	274.0
119.694	62.9	197.0
120.718	62.9	210.0
121.741	62.9	469.0
122.76	62.9	332.0
123.783	62.9	1002.0
124.803	62.9	436.0
125.822	62.9	1295.0
126.841	62.9	1037.0
127.858	62.9	516.0
128.879	62.9	199.0
129.899	62.9	142.0
130.917	62.9	97.0
131.939	62.9	173.0
132.959	62.9	212.0
133.98	62.9	121.0
135.004	62.9	243.0
136.023	62.9	106.0
137.045	62.9	146.0
138.069	62.9	239.0
139.09	62.9	730.0
140.111	62.9	247.0
141.128	62.9	266.0
142.15	62.9	481.0
143.169	62.9	429.0
144.182	62.9	226.0
145.194	62.9	147.0
146.166	62.9	141.0
147.05	62.9	140.0
147.81	62.9	364.0
148.424	62.9	785.0
148.911	62.9	1324.0
149.294	62.9	1984.0
149.584	62.9	1460.0
149.805	62.9	884.0
149.966	62.9	566.0
48.994	63.9	16.0
49.03	63.9	31.0
49.133	63.9	27.0
49.331	63.9	44.0
49.637	63.9	111.0
50.038	63.9	694.0
50.529	63.9	1241.0
51.099	63.9	854.0
51.741	63.9	391.0
52.447	63.9	298.0
53.205	63.9	238.0
54.014	63.9	166.0
54.865	63.9	178.0
55.749	63.9	175.0
56.665	63.9	121.0
57.606	63.9	97.0
58.569	63.9	497.0
59.554	63.9	773.0
60.552	63.9	824.0
61.564	63.9	750.0
62.589	63.9	623.0
63.622	63.9	793.0
64.662	63.9	1261.0
65.708	63.9	384.0
66.756	63.9	630.0
67.809	63.9	1233.0
68.863	63.9	892.0
69.916	63.9	1110.0
70.973	63.9	7539.0
72.028	63.9	3447.0
73.084	63.9	584.0
74.139	63.9	262.0
75.191	63.9	517.0
76.246	63.9	248.0
77.299	63.9	693.0
78.352	63.9	733.0
79.401	63.9	824.0
80.45	63.9	228.0
81.501	63.9	184.0
82.547	63.9	194.0
83.593	63.9	747.0
84.641	63.9	436.0
85.682	63.9	723.0
86.726	63.9	637.0
87.77	63.9	106.0
88.809	63.9	104.0
89.849	63.9	1388.0
90.888	63.9	382.0
91.926	63.9	115.0
92.963	63.9	234.0
94.0	63.9	139.0
95.037	63.9	1108.0
96.069	63.9	737.0
97.103	63.9	182.0
98.139	63.9	229.0
99.168	63.9	176.0
100.201	63.9	973.0
101.231	63.9	618.0
102.259	63.9	148.0
103.29	63.9	156.0
104.317	63.9	1260.0
105.347	63.9	1524.0
106.377	63.9	801.0
107.403	63.9	138.0
108.428	63.9	227.0
109.453	63.9	130.0
110.481	63.9	245.0
111.509	63.9	304.0
112.53	63.9	245.0
113.555	63.9	468.0
114.579	63.9	2609.0
115.604	63.9	258.0
116.629	63.9	198.0
117.648	63.9	345.0
118.672	63.9	709.0
119.697	63.9	851.0
120.718	63.9	321.0
121.739	63.9	318.0
122.759	63.9	193.0
123.781	63.9	99.0
124.802	63.9	469.0
125.819	63.9	1317.0
126.839	63.9	320.0
127.858	63.9	696.0
128.878	63.9	149.0
129.9	63.9	244.0
130.917	63.9	454.0
131.936	63.9	125.0
132.96	63.9	177.0
133.982	63.9	114.0
135.002	63.9	141.0
136.024	63.9	192.0
137.046	63.9	251.0
138.07	63.9	252.0
139.089	63.9	421.0
140.109	63.9	296.0
141.131	63.9	1050.0
142.148	63.9	347.0
143.169	63.9	370.0
144.184	63.9	697.0
145.195	63.9	1397.0
146.169	63.9	130.0
147.051	63.9	237.0
147.809	63.9	752.0
148.424	63.9	851.0
148.91	63.9	1023.0
149.293	63.9	1386.0
149.585	63.9	1281.0
149.804	63.9	1098.0
149.965	63.9	1005.0
48.998	64.9	29.0
49.033	64.9	28.0
49.135	64.9	28.0
49.334	64.9	40.0
49.638	64.9	41.0
50.04	64.9	524.0
50.53	64.9	1784.0
51.099	64.9	1222.0
51.742	64.9	231.0
52.446	64.9	181.0
53.205	64.9	193.0
54.015	64.9	473.0
54.864	64.9	1300.0
55.751	64.9	146.0
56.667	64.9	481.0
57.609	64.9	289.0
58.574	64.9	90.0
59.555	64.9	200.0
60.554	64.9	481.0
61.566	64.9	1664.0
62.59	64.9	621.0
63.625	64.9	1020.0
64.664	64.9	1392.0
65.71	64.9	292.0
66.76	64.9	745.0
67.812	64.9	666.0
68.868	64.9	185.0
69.92	64.9	581.0
70.975	64.9	497.0
72.033	64.9	975.0
73.088	64.9	566.0
74.143	64.9	715.0
75.195	64.9	703.0
76.25	64.9	457.0
77.306	64.9	1339.0
78.355	64.9	1565.0
79.405	64.9	2085.0
80.455	64.9	450.0
81.504	64.9	171.0
82.551	64.9	230.0
83.595	64.9	180.0
84.642	64.9	670.0
85.687	64.9	427.0
86.728	64.9	628.0
87.771	64.9	1422.0
88.813	64.9	976.0
89.852	64.9	113.0
90.891	64.9	218.0
91.929	64.9	331.0
92.966	64.9	169.0
94.003	64.9	268.0
95.039	64.9	733.0
96.074	64.9	110.0
97.106	64.9	189.0
98.139	64.9	775.0
99.173	64.9	508.0
100.202	64.9	1006.0
101.235	64.9	804.0
102.264	64.9	178.0
103.291	64.9	238.0
104.322	64.9	191.0
105.349	64.9	484.0
106.378	64.9	165.0
107.407	64.9	171.0
108.43	64.9	342.0
109.456	64.9	250.0
110.482	64.9	200.0
111.509	64.9	117.0
112.535	64.9	119.0
113.557	64.9	256.0
114.582	64.9	299.0
115.606	64.9	180.0
116.629	64.9	296.0
117.652	64.9	243.0
118.675	64.9	210.0
119.701	64.9	1059.0
120.721	64.9	181.0
121.741	64.9	339.0
122.763	64.9	1305.0
123.783	64.9	437.0
124.805	64.9	165.0
125.823	64.9	194.0
126.842	64.9	153.0
127.862	64.9	359.0
128.882	64.9	332.0
129.905	64.9	394.0
130.92	64.9	188.0
131.939	64.9	107.0
132.962	64.9	676.0
133.981	64.9	298.0
135.006	64.9	355.0
136.027	64.9	203.0
137.047	64.9	216.0
138.072	64.9	167.0
139.093	64.9	244.0
140.112	64.9	185.0
141.134	64.9	164.0
142.152	64.9	203.0
143.171	64.9	249.0
144.188	64.9	1237.0
145.197	64.9	1027.0
146.171	64.9	109.0
147.054	64.9	147.0
147.81	64.9	357.0
148.427	64.9	660.0
148.915	64.9	778.0
149.296	64.9	380.0
149.587	64.9	171.0
149.806	64.9	91.0
149.97	64.9	64.0
48.997	65.9	25.0
49.032	65.9	35.0
49.136	65.9	27.0
49.334	65.9	59.0
49.638	65.9	110.0
50.041	65.9	121.0
50.53	65.9	139.0
51.097	65.9	1101.0
51.74	65.9	833.0
52.445	65.9	172.0
53.205	65.9	190.0
54.014	65.9	241.0
54.864	65.9	965.0
55.75	65.9	153.0
56.665	65.9	940.0
57.607	65.9	713.0
58.573	65.9	879.0
59.554	65.9	531.0
60.553	65.9	731.0
61.567	65.9	425.0
62.59	65.9	1186.0
63.627	65.9	727.0
64.666	65.9	243.0
65.71	65.9	472.0
66.762	65.9	1491.0
67.812	65.9	365.0
68.866	65.9	342.0
69.919	65.9	465.0
70.974	65.9	115.0
72.033	65.9	272.0
73.088	65.9	138.0
74.142	65.9	409.0
75.196	65.9	399.0
76.249	65.9	185.0
77.304	65.9	120.0
78.354	65.9	376.0
79.404	65.9	610.0
80.456	65.9	313.0
81.503	65.9	187.0
82.55	65.9	219.0
83.597	65.9	185.0
84.641	65.9	197.0
85.687	65.9	111.0
86.729	65.9	1214.0
87.772	65.9	1847.0
88.815	65.9	1318.0
89.853	65.9	1007.0
90.892	65.9	949.0
91.93	65.9	940.0
92.965	65.9	135.0
94.004	65.9	425.0
95.04	65.9	1148.0
96.072	65.9	154.0
97.108	65.9	146.0
98.14	65.9	388.0
99.17	65.9	1785.0
100.202	65.9	639.0
101.232	65.9	214.0
102.264	65.9	552.0
103.293	65.9	231.0
104.321	65.9	237.0
105.352	65.9	192.0
106.378	65.9	196.0
107.405	65.9	194.0
108.433	65.9	138.0
109.456	65.9	222.0
110.484	65.9	142.0
111.51	65.9	1101.0
112.532	65.9	941.0
113.558	65.9	1423.0
114.584	65.9	894.0
115.607	65.9	250.0
116.631	65.9	361.0
117.652	65.9	197.0
118.675	65.9	219.0
119.7	65.9	697.0
120.719	65.9	332.0
121.741	65.9	491.0
122.762	65.9	917.0
123.782	65.9	167.0
124.806	65.9	220.0
125.825	65.9	212.0
126.84	65.9	183.0
127.862	65.9	685.0
128.882	65.9	443.0
129.901	65.9	149.0
130.923	65.9	159.0
131.94	65.9	510.0
132.961	65.9	1841.0
133.985	65.9	1342.0
135.005	65.9	608.0
136.028	65.9	177.0
137.049	65.9	151.0
138.071	65.9	661.0
139.094	65.9	470.0
140.113	65.9	145.0
141.133	65.9	212.0
142.151	65.9	259.0
143.17	65.9	138.0
144.189	65.9	450.0
145.197	65.9	674.0
146.17	65.9	117.0
147.052	65.9	115.0
147.81	65.9	486.0
148.427	65.9	213.0
148.914	65.9	280.0
149.297	65.9	181.0
149.588	65.9	146.0
149.804	65.9	100.0
149.968	65.9	65.0
48.994	66.9	27.0
49.031	66.9	31.0
49.134	66.9	21.0
49.332	66.9	30.0
49.639	66.9	50.0
50.04	66.9	83.0
50.528	66.9	46.0
51.099	66.9	100.0
51.741	66.9	127.0
52.446	66.9	149.0
53.205	66.9	181.0
54.011	66.9	285.0
54.863	66.9	646.0
55.75	66.9	144.0
56.662	66.9	889.0
57.604	66.9	1097.0
58.569	66.9	1663.0
59.549	66.9	873.0
60.548	66.9	1141.0
61.56	66.9	1378.0
62.585	66.9	1007.0
63.621	66.9	192.0
64.66	66.9	99.0
65.705	66.9	98.0
66.753	66.9	193.0
67.804	66.9	122.0
68.858	66.9	151.0
69.912	66.9	637.0
70.968	66.9	447.0
72.022	66.9	234.0
73.078	66.9	160.0
74.134	66.9	290.0
75.186	66.9	198.0
76.241	66.9	212.0
77.296	66.9	191.0
78.345	66.9	105.0
79.396	66.9	1134.0
80.448	66.9	535.0
81.497	66.9	150.0
82.544	66.9	168.0
83.587	66.9	328.0
84.633	66.9	163.0
85.68	66.9	188.0
86.721	66.9	593.0
87.764	66.9	459.0
88.806	66.9	652.0
89.846	66.9	1439.0
90.887	66.9	1114.0
91.923	66.9	706.0
92.96	66.9	608.0
93.998	66.9	201.0
95.032	66.9	168.0
96.066	66.9	137.0
97.1	66.9	105.0
98.132	66.9	1036.0
99.165	66.9	983.0
100.197	66.9	453.0
101.227	66.9	189.0
102.261	66.9	271.0
103.287	66.9	262.0
104.314	66.9	261.0
105.345	66.9	281.0
106.37	66.9	213.0
107.4	66.9	220.0
108.426	66.9	616.0
109.45	66.9	161.0
110.48	66.9	117.0
111.505	66.9	1631.0
112.528	66.9	714.0
113.553	66.9	127.0
114.576	66.9	178.0
115.602	66.9	319.0
116.626	66.9	348.0
117.645	66.9	326.0
118.67	66.9	227.0
119.694	66.9	156.0
120.715	66.9	108.0
121.736	66.9	92.0
122.755	66.9	129.0
123.776	66.9	118.0
124.8	66.9	357.0
125.817	66.9	199.0
126.836	66.9	151.0
127.857	66.9	440.0
128.876	66.9	255.0
129.897	66.9	420.0
130.915	66.9	130.0
131.934	66.9	1131.0
132.958	66.9	845.0
133.979	66.9	850.0
134.998	66.9	214.0
136.023	66.9	155.0
137.044	66.9	147.0
138.065	66.9	543.0
139.088	66.9	492.0
140.105	66.9	1330.0
141.125	66.9	267.0
142.147	66.9	281.0
143.163	66.9	185.0
144.181	66.9	219.0
145.192	66.9	129.0
146.161	66.9	136.0
147.048	66.9	387.0
147.805	66.9	1321.0
148.42	66.9	166.0
148.911	66.9	147.0
149.29	66.9	414.0
149.583	66.9	448.0
149.803	66.9	348.0
149.964	66.9	304.0
48.995	67.9	145.0
49.032	67.9	167.0
49.133	67.9	325.0
49.332	67.9	500.0
49.638	67.9	722.0
50.039	67.9	708.0
50.53	67.9	672.0
51.099	67.9	1847.0
51.742	67.9	1289.0
52.446	67.9	157.0
53.204	67.9	148.0
54.014	67.9	152.0
54.865	67.9	118.0
55.75	67.9	129.0
56.668	67.9	620.0
57.608	67.9	758.0
58.571	67.9	1229.0
59.555	67.9	780.0
60.551	67.9	921.0
61.565	67.9	1337.0
62.589	67.9	930.0
63.622	67.9	403.0
64.663	67.9	818.0
65.706	67.9	271.0
66.756	67.9	132.0
67.81	67.9	246.0
68.861	67.9	175.0
69.917	67.9	531.0
70.972	67.9	386.0
72.027	67.9	1532.0
73.085	67.9	486.0
74.138	67.9	260.0
75.193	67.9	288.0
76.247	67.9	188.0
77.299	67.9	118.0
78.351	67.9	114.0
79.4	67.9	669.0
80.452	67.9	176.0
81.501	67.9	114.0
82.547	67.9	329.0
83.594	67.9	712.0
84.638	67.9	255.0
85.681	67.9	272.0
86.726	67.9	552.0
87.767	67.9	414.0
88.81	67.9	146.0
89.85	67.9	121.0
90.888	67.9	344.0
91.926	67.9	386.0
92.961	67.9	349.0
94.0	67.9	199.0
95.036	67.9	299.0
96.068	67.9	200.0
97.103	67.9	396.0
98.136	67.9	1713.0
99.168	67.9	572.0
100.201	67.9	94.0
101.23	67.9	208.0
102.262	67.9	204.0
103.292	67.9	273.0
104.319	67.9	287.0
105.35	67.9	320.0
106.377	67.9	229.0
107.403	67.9	261.0
108.429	67.9	924.0
109.455	67.9	852.0
110.483	67.9	1754.0
111.507	67.9	248.0
112.53	67.9	447.0
113.557	67.9	490.0
114.581	67.9	166.0
115.606	67.9	169.0
116.629	67.9	331.0
117.65	67.9	253.0
118.673	67.9	378.0
119.696	67.9	964.0
120.718	67.9	464.0
121.739	67.9	485.0
122.758	67.9	150.0
123.782	67.9	501.0
124.804	67.9	909.0
125.822	67.9	468.0
126.842	67.9	98.0
127.86	67.9	158.0
128.88	67.9	807.0
129.901	67.9	315.0
130.919	67.9	107.0
131.939	67.9	213.0
132.962	67.9	485.0
133.982	67.9	756.0
135.003	67.9	1396.0
136.025	67.9	1061.0
137.046	67.9	234.0
138.07	67.9	139.0
139.09	67.9	173.0
140.108	67.9	440.0
141.131	67.9	252.0
142.148	67.9	267.0
143.166	67.9	166.0
144.185	67.9	514.0
145.193	67.9	1441.0
146.165	67.9	374.0
147.05	67.9	217.0
147.806	67.9	526.0
148.423	67.9	191.0
148.911	67.9	693.0
149.292	67.9	1240.0
149.585	67.9	1419.0
149.801	67.9	1292.0
149.964	67.9	909.0
48.996	68.9	25.0
49.031	68.9	29.0
49.133	68.9	32.0
49.331	68.9	37.0
49.637	68.9	64.0
50.039	68.9	414.0
50.527	68.9	1026.0
51.099	68.9	1642.0
51.742	68.9	785.0
52.444	68.9	114.0
53.204	68.9	90.0
54.013	68.9	88.0
54.864	68.9	88.0
55.75	68.9	75.0
56.664	68.9	74.0
57.606	68.9	141.0
58.571	68.9	1481.0
59.552	68.9	628.0
60.552	68.9	405.0
61.564	68.9	202.0
[truncated: 9,000 more rows]
