# Supplementary material for: Multimodal dynamic and unclonable anti-counterfeiting using robust diamond microparticles on heterogeneous substrate
Source: Nat Commun. 2023 May 2;14:2507. doi: 10.1038/s41467-023-38178-1 (PMC10154296; doi:10.1038/s41467-023-38178-1)
Supplement: Supplementary file 3 — Source Data [file 41467_2023_38178_MOESM3_ESM.zip › Source Data/Fig 4/8_1.txt]

46.999	52.9	15.0
47.035	52.9	15.0
47.136	52.9	15.0
47.335	52.9	27.0
47.643	52.9	31.0
48.041	52.9	41.0
48.528	52.9	30.0
49.1	52.9	217.0
49.746	52.9	826.0
50.454	52.9	317.0
51.214	52.9	235.0
52.024	52.9	508.0
52.876	52.9	159.0
53.764	52.9	699.0
54.684	52.9	1499.0
55.627	52.9	1880.0
56.592	52.9	969.0
57.58	52.9	663.0
58.584	52.9	533.0
59.596	52.9	177.0
60.619	52.9	485.0
61.654	52.9	715.0
62.693	52.9	205.0
63.736	52.9	120.0
64.784	52.9	470.0
65.836	52.9	546.0
66.89	52.9	335.0
67.944	52.9	1565.0
68.999	52.9	1142.0
70.051	52.9	1099.0
71.106	52.9	818.0
72.165	52.9	800.0
73.218	52.9	1057.0
74.269	52.9	93.0
75.325	52.9	69.0
76.377	52.9	57.0
77.424	52.9	381.0
78.473	52.9	442.0
79.524	52.9	45.0
80.571	52.9	43.0
81.614	52.9	48.0
82.659	52.9	69.0
83.702	52.9	54.0
84.742	52.9	48.0
85.784	52.9	40.0
86.826	52.9	44.0
87.862	52.9	537.0
88.898	52.9	537.0
89.937	52.9	144.0
90.972	52.9	130.0
92.004	52.9	422.0
93.04	52.9	685.0
94.076	52.9	784.0
95.106	52.9	50.0
96.135	52.9	94.0
97.17	52.9	450.0
98.202	52.9	865.0
99.227	52.9	107.0
100.257	52.9	47.0
101.29	52.9	26.0
102.318	52.9	44.0
103.342	52.9	617.0
104.369	52.9	662.0
105.398	52.9	817.0
106.421	52.9	107.0
107.446	52.9	29.0
108.471	52.9	143.0
109.492	52.9	340.0
110.514	52.9	183.0
111.54	52.9	208.0
112.563	52.9	518.0
113.581	52.9	2053.0
114.603	52.9	982.0
115.63	52.9	1038.0
116.65	52.9	281.0
117.667	52.9	635.0
118.69	52.9	188.0
119.716	52.9	225.0
120.737	52.9	1304.0
121.754	52.9	2090.0
122.776	52.9	472.0
123.801	52.9	90.0
124.82	52.9	385.0
125.839	52.9	1108.0
126.862	52.9	1057.0
127.882	52.9	659.0
128.9	52.9	1006.0
129.92	52.9	1112.0
130.942	52.9	813.0
131.962	52.9	1289.0
132.982	52.9	778.0
134.009	52.9	170.0
135.034	52.9	249.0
136.053	52.9	42.0
137.072	52.9	369.0
138.099	52.9	1125.0
139.124	52.9	1421.0
140.139	52.9	1636.0
141.161	52.9	74.0
142.188	52.9	1421.0
143.203	52.9	514.0
144.175	52.9	473.0
145.066	52.9	1256.0
145.832	52.9	697.0
146.452	52.9	135.0
146.943	52.9	48.0
147.33	52.9	33.0
147.627	52.9	103.0
147.845	52.9	295.0
148.005	52.9	428.0
46.995	53.9	13.0
47.028	53.9	21.0
47.13	53.9	13.0
47.332	53.9	22.0
47.639	53.9	28.0
48.039	53.9	22.0
48.528	53.9	55.0
49.1	53.9	506.0
49.743	53.9	414.0
50.451	53.9	67.0
51.212	53.9	1345.0
52.021	53.9	3233.0
52.869	53.9	923.0
53.759	53.9	316.0
54.676	53.9	832.0
55.614	53.9	852.0
56.578	53.9	157.0
57.565	53.9	28.0
58.565	53.9	1101.0
59.575	53.9	1345.0
60.601	53.9	1369.0
61.634	53.9	1801.0
62.67	53.9	1402.0
63.714	53.9	1580.0
64.764	53.9	1563.0
65.813	53.9	1076.0
66.864	53.9	1176.0
67.92	53.9	453.0
68.976	53.9	482.0
70.03	53.9	915.0
71.084	53.9	1317.0
72.141	53.9	394.0
73.195	53.9	580.0
74.244	53.9	134.0
75.299	53.9	68.0
76.354	53.9	251.0
77.402	53.9	109.0
78.45	53.9	380.0
79.5	53.9	294.0
80.55	53.9	43.0
81.594	53.9	52.0
82.637	53.9	29.0
83.683	53.9	84.0
84.726	53.9	42.0
85.765	53.9	25.0
86.806	53.9	26.0
87.846	53.9	327.0
88.883	53.9	587.0
89.92	53.9	428.0
90.956	53.9	246.0
91.989	53.9	36.0
93.022	53.9	263.0
94.059	53.9	2092.0
95.094	53.9	432.0
96.123	53.9	1497.0
97.154	53.9	1615.0
98.189	53.9	958.0
99.219	53.9	71.0
100.245	53.9	83.0
101.275	53.9	169.0
102.307	53.9	141.0
103.334	53.9	843.0
104.357	53.9	1121.0
105.387	53.9	328.0
106.416	53.9	64.0
107.438	53.9	24.0
108.46	53.9	49.0
109.487	53.9	1323.0
110.51	53.9	729.0
111.533	53.9	68.0
112.558	53.9	408.0
113.58	53.9	923.0
114.601	53.9	467.0
115.625	53.9	350.0
116.649	53.9	605.0
117.668	53.9	497.0
118.688	53.9	96.0
119.712	53.9	27.0
120.733	53.9	176.0
121.751	53.9	862.0
122.774	53.9	562.0
123.799	53.9	162.0
124.818	53.9	28.0
125.837	53.9	311.0
126.857	53.9	1181.0
127.876	53.9	343.0
128.894	53.9	514.0
129.915	53.9	666.0
130.936	53.9	1228.0
131.954	53.9	814.0
132.976	53.9	915.0
133.999	53.9	698.0
135.017	53.9	77.0
136.04	53.9	857.0
137.067	53.9	1342.0
138.089	53.9	614.0
139.107	53.9	1062.0
140.127	53.9	1519.0
141.15	53.9	96.0
142.167	53.9	81.0
143.182	53.9	40.0
144.161	53.9	24.0
145.047	53.9	28.0
145.808	53.9	40.0
146.429	53.9	38.0
146.92	53.9	33.0
147.303	53.9	27.0
147.602	53.9	24.0
147.824	53.9	16.0
147.983	53.9	18.0
46.994	54.9	18.0
47.031	54.9	15.0
47.135	54.9	13.0
47.332	54.9	14.0
47.638	54.9	38.0
48.04	54.9	293.0
48.529	54.9	696.0
49.097	54.9	674.0
49.742	54.9	999.0
50.453	54.9	84.0
51.213	54.9	528.0
52.018	54.9	3452.0
52.869	54.9	1876.0
53.76	54.9	211.0
54.675	54.9	74.0
55.614	54.9	394.0
56.581	54.9	427.0
57.566	54.9	59.0
58.563	54.9	85.0
59.575	54.9	424.0
60.601	54.9	652.0
61.633	54.9	201.0
62.671	54.9	86.0
63.718	54.9	218.0
64.765	54.9	445.0
65.814	54.9	447.0
66.87	54.9	723.0
67.925	54.9	185.0
68.976	54.9	1328.0
70.033	54.9	859.0
71.092	54.9	82.0
72.144	54.9	30.0
73.196	54.9	60.0
74.252	54.9	39.0
75.305	54.9	439.0
76.356	54.9	524.0
77.408	54.9	63.0
78.458	54.9	100.0
79.506	54.9	46.0
80.551	54.9	45.0
81.599	54.9	36.0
82.643	54.9	286.0
83.686	54.9	733.0
84.729	54.9	324.0
85.771	54.9	1223.0
86.809	54.9	328.0
87.848	54.9	1156.0
88.889	54.9	1831.0
89.928	54.9	1471.0
90.959	54.9	606.0
91.994	54.9	68.0
93.031	54.9	339.0
94.065	54.9	1030.0
95.096	54.9	447.0
96.13	54.9	144.0
97.161	54.9	137.0
98.189	54.9	314.0
99.221	54.9	914.0
100.253	54.9	384.0
101.281	54.9	375.0
102.308	54.9	29.0
103.336	54.9	30.0
104.364	54.9	624.0
105.391	54.9	539.0
106.415	54.9	294.0
107.443	54.9	408.0
108.469	54.9	65.0
109.491	54.9	676.0
110.516	54.9	1527.0
111.541	54.9	204.0
112.563	54.9	1361.0
113.582	54.9	811.0
114.608	54.9	1365.0
115.634	54.9	789.0
116.651	54.9	1492.0
117.67	54.9	1091.0
118.697	54.9	971.0
119.719	54.9	235.0
120.737	54.9	34.0
121.76	54.9	668.0
122.781	54.9	1769.0
123.8	54.9	446.0
124.822	54.9	133.0
125.844	54.9	581.0
126.858	54.9	187.0
127.879	54.9	146.0
128.903	54.9	502.0
129.92	54.9	210.0
130.937	54.9	1193.0
131.96	54.9	1144.0
132.982	54.9	778.0
134.001	54.9	1148.0
135.025	54.9	183.0
136.048	54.9	1073.0
137.066	54.9	503.0
138.09	54.9	529.0
139.114	54.9	1283.0
140.132	54.9	1406.0
141.152	54.9	328.0
142.175	54.9	413.0
143.188	54.9	366.0
144.16	54.9	1158.0
145.052	54.9	117.0
145.813	54.9	34.0
146.429	54.9	26.0
146.923	54.9	24.0
147.306	54.9	20.0
147.599	54.9	23.0
147.821	54.9	21.0
147.986	54.9	13.0
46.993	55.9	17.0
47.03	55.9	16.0
47.134	55.9	10.0
47.332	55.9	17.0
47.639	55.9	19.0
48.041	55.9	25.0
48.528	55.9	80.0
49.099	55.9	150.0
49.745	55.9	47.0
50.451	55.9	73.0
51.211	55.9	90.0
52.021	55.9	929.0
52.87	55.9	430.0
53.758	55.9	91.0
54.676	55.9	168.0
55.614	55.9	1355.0
56.579	55.9	199.0
57.565	55.9	348.0
58.563	55.9	1502.0
59.575	55.9	156.0
60.601	55.9	386.0
61.633	55.9	691.0
62.671	55.9	38.0
63.717	55.9	515.0
64.765	55.9	1658.0
65.815	55.9	748.0
66.869	55.9	878.0
67.924	55.9	145.0
68.977	55.9	495.0
70.035	55.9	138.0
71.09	55.9	39.0
72.144	55.9	72.0
73.199	55.9	61.0
74.253	55.9	99.0
75.303	55.9	568.0
76.356	55.9	135.0
77.409	55.9	801.0
78.455	55.9	763.0
79.505	55.9	56.0
80.553	55.9	34.0
81.595	55.9	49.0
82.64	55.9	706.0
83.686	55.9	418.0
84.728	55.9	235.0
85.768	55.9	242.0
86.81	55.9	63.0
87.849	55.9	105.0
88.885	55.9	53.0
89.925	55.9	55.0
90.962	55.9	33.0
91.994	55.9	32.0
93.029	55.9	457.0
94.066	55.9	715.0
95.099	55.9	33.0
96.128	55.9	157.0
97.16	55.9	1014.0
98.192	55.9	114.0
99.221	55.9	662.0
100.252	55.9	999.0
101.284	55.9	201.0
102.311	55.9	29.0
103.335	55.9	516.0
104.365	55.9	1338.0
105.394	55.9	733.0
106.418	55.9	703.0
107.444	55.9	1105.0
108.471	55.9	1318.0
109.494	55.9	796.0
110.517	55.9	948.0
111.544	55.9	58.0
112.566	55.9	207.0
113.584	55.9	415.0
114.611	55.9	1615.0
115.636	55.9	1345.0
116.653	55.9	956.0
117.676	55.9	930.0
118.7	55.9	479.0
119.72	55.9	135.0
120.742	55.9	32.0
121.763	55.9	143.0
122.781	55.9	38.0
123.803	55.9	32.0
124.828	55.9	30.0
125.845	55.9	644.0
126.863	55.9	739.0
127.884	55.9	345.0
128.901	55.9	297.0
129.921	55.9	335.0
130.943	55.9	578.0
131.962	55.9	591.0
132.98	55.9	573.0
134.005	55.9	699.0
135.028	55.9	204.0
136.046	55.9	447.0
137.069	55.9	502.0
138.093	55.9	153.0
139.112	55.9	890.0
140.131	55.9	606.0
141.155	55.9	228.0
142.173	55.9	395.0
143.184	55.9	357.0
144.16	55.9	792.0
145.051	55.9	205.0
145.811	55.9	44.0
146.425	55.9	21.0
146.918	55.9	22.0
147.306	55.9	35.0
147.598	55.9	47.0
147.817	55.9	29.0
147.984	55.9	14.0
46.994	56.9	23.0
47.028	56.9	17.0
47.132	56.9	24.0
47.334	56.9	42.0
47.639	56.9	83.0
48.038	56.9	267.0
48.53	56.9	739.0
49.1	56.9	2305.0
49.741	56.9	437.0
50.449	56.9	41.0
51.212	56.9	66.0
52.02	56.9	1155.0
52.867	56.9	670.0
53.756	56.9	92.0
54.676	56.9	45.0
55.614	56.9	74.0
56.576	56.9	95.0
57.563	56.9	142.0
58.561	56.9	780.0
59.571	56.9	133.0
60.597	56.9	44.0
61.629	56.9	719.0
62.668	56.9	150.0
63.712	56.9	74.0
64.758	56.9	171.0
65.81	56.9	108.0
66.866	56.9	145.0
67.919	56.9	1294.0
68.971	56.9	1372.0
70.028	56.9	189.0
71.086	56.9	40.0
72.138	56.9	45.0
73.192	56.9	66.0
74.247	56.9	32.0
75.299	56.9	39.0
76.352	56.9	53.0
77.402	56.9	46.0
78.449	56.9	41.0
79.499	56.9	60.0
80.55	56.9	53.0
81.594	56.9	75.0
82.635	56.9	48.0
83.681	56.9	59.0
84.723	56.9	56.0
85.764	56.9	235.0
86.806	56.9	41.0
87.843	56.9	668.0
88.883	56.9	152.0
89.923	56.9	79.0
90.957	56.9	34.0
91.99	56.9	32.0
93.028	56.9	22.0
94.064	56.9	21.0
95.094	56.9	54.0
96.125	56.9	373.0
97.16	56.9	693.0
98.188	56.9	1549.0
99.218	56.9	197.0
100.251	56.9	455.0
101.278	56.9	639.0
102.305	56.9	77.0
103.336	56.9	63.0
104.362	56.9	110.0
105.387	56.9	93.0
106.417	56.9	528.0
107.445	56.9	901.0
108.466	56.9	1166.0
109.491	56.9	1009.0
110.518	56.9	834.0
111.539	56.9	211.0
112.561	56.9	61.0
113.587	56.9	40.0
114.609	56.9	1079.0
115.632	56.9	819.0
116.655	56.9	1050.0
117.676	56.9	913.0
118.695	56.9	939.0
119.719	56.9	395.0
120.741	56.9	303.0
121.759	56.9	44.0
122.78	56.9	21.0
123.803	56.9	18.0
124.823	56.9	28.0
125.841	56.9	238.0
126.861	56.9	881.0
127.879	56.9	1395.0
128.898	56.9	2571.0
129.921	56.9	1406.0
130.94	56.9	1072.0
131.958	56.9	763.0
132.983	56.9	1017.0
134.003	56.9	477.0
135.023	56.9	844.0
136.046	56.9	605.0
137.066	56.9	204.0
138.087	56.9	27.0
139.113	56.9	31.0
140.133	56.9	23.0
141.149	56.9	621.0
142.169	56.9	510.0
143.187	56.9	339.0
144.16	56.9	1017.0
145.044	56.9	1473.0
145.808	56.9	1870.0
146.426	56.9	1074.0
146.915	56.9	691.0
147.299	56.9	803.0
147.596	56.9	1226.0
147.817	56.9	1001.0
147.976	56.9	480.0
46.998	57.9	23.0
47.032	57.9	12.0
47.134	57.9	14.0
47.334	57.9	59.0
47.639	57.9	145.0
48.039	57.9	430.0
48.53	57.9	961.0
49.1	57.9	398.0
49.742	57.9	50.0
50.451	57.9	59.0
51.212	57.9	66.0
52.02	57.9	53.0
52.868	57.9	67.0
53.757	57.9	197.0
54.675	57.9	67.0
55.612	57.9	64.0
56.577	57.9	61.0
57.563	57.9	40.0
58.56	57.9	789.0
59.571	57.9	1293.0
60.598	57.9	134.0
61.631	57.9	1460.0
62.669	57.9	126.0
63.715	57.9	32.0
64.765	57.9	197.0
65.813	57.9	350.0
66.867	57.9	1418.0
67.923	57.9	755.0
68.976	57.9	1797.0
70.032	57.9	1099.0
71.088	57.9	204.0
72.142	57.9	30.0
73.195	57.9	42.0
74.25	57.9	722.0
75.305	57.9	651.0
76.355	57.9	28.0
77.405	57.9	29.0
78.457	57.9	29.0
79.504	57.9	33.0
80.551	57.9	41.0
81.599	57.9	55.0
82.643	57.9	46.0
83.685	57.9	48.0
84.73	57.9	383.0
85.772	57.9	1200.0
86.809	57.9	295.0
87.849	57.9	420.0
88.891	57.9	1232.0
89.926	57.9	1450.0
90.962	57.9	304.0
91.999	57.9	1073.0
93.034	57.9	43.0
94.067	57.9	565.0
95.103	57.9	875.0
96.133	57.9	763.0
97.162	57.9	804.0
98.196	57.9	609.0
99.226	57.9	245.0
100.251	57.9	822.0
101.283	57.9	874.0
102.313	57.9	131.0
103.339	57.9	609.0
104.367	57.9	157.0
105.395	57.9	702.0
106.418	57.9	1627.0
107.446	57.9	1326.0
108.469	57.9	190.0
109.492	57.9	1013.0
110.521	57.9	975.0
111.545	57.9	1176.0
112.564	57.9	1344.0
113.588	57.9	895.0
114.614	57.9	932.0
115.635	57.9	720.0
116.656	57.9	1030.0
117.68	57.9	1347.0
118.7	57.9	378.0
119.72	57.9	611.0
120.745	57.9	1763.0
121.764	57.9	888.0
122.783	57.9	376.0
123.808	57.9	58.0
124.83	57.9	1335.0
125.844	57.9	214.0
126.862	57.9	111.0
127.885	57.9	235.0
128.904	57.9	649.0
129.921	57.9	550.0
130.944	57.9	912.0
131.966	57.9	763.0
132.984	57.9	531.0
134.007	57.9	535.0
135.029	57.9	120.0
136.048	57.9	771.0
137.071	57.9	569.0
138.094	57.9	45.0
139.114	57.9	20.0
140.134	57.9	91.0
141.156	57.9	726.0
142.173	57.9	1337.0
143.185	57.9	1083.0
144.162	57.9	542.0
145.051	57.9	315.0
145.809	57.9	236.0
146.427	57.9	404.0
146.921	57.9	233.0
147.301	57.9	85.0
147.595	57.9	52.0
147.821	57.9	49.0
147.984	57.9	24.0
46.999	58.9	15.0
47.03	58.9	23.0
47.134	58.9	11.0
47.334	58.9	16.0
47.639	58.9	14.0
48.039	58.9	22.0
48.531	58.9	52.0
49.1	58.9	62.0
49.742	58.9	30.0
50.451	58.9	48.0
51.212	58.9	78.0
52.019	58.9	52.0
52.87	58.9	66.0
53.758	58.9	57.0
54.673	58.9	54.0
55.615	58.9	53.0
56.58	58.9	62.0
57.563	58.9	45.0
58.563	58.9	591.0
59.576	58.9	496.0
60.6	58.9	139.0
61.634	58.9	431.0
62.675	58.9	481.0
63.717	58.9	800.0
64.766	58.9	88.0
65.818	58.9	362.0
66.87	58.9	440.0
67.926	58.9	48.0
68.982	58.9	485.0
70.036	58.9	364.0
71.089	58.9	98.0
72.146	58.9	57.0
73.202	58.9	48.0
74.252	58.9	570.0
75.305	58.9	425.0
76.359	58.9	451.0
77.41	58.9	1004.0
78.457	58.9	296.0
79.506	58.9	106.0
80.558	58.9	44.0
81.601	58.9	50.0
82.644	58.9	50.0
83.692	58.9	30.0
84.735	58.9	28.0
85.774	58.9	62.0
86.816	58.9	87.0
87.854	58.9	158.0
88.891	58.9	702.0
89.931	58.9	1361.0
90.968	58.9	351.0
92.001	58.9	251.0
93.036	58.9	356.0
94.073	58.9	916.0
95.103	58.9	672.0
96.133	58.9	208.0
97.167	58.9	1770.0
98.197	58.9	657.0
99.226	58.9	1003.0
100.259	58.9	398.0
101.288	58.9	815.0
102.314	58.9	458.0
103.343	58.9	100.0
104.371	58.9	176.0
105.397	58.9	933.0
106.423	58.9	1278.0
107.451	58.9	1035.0
108.473	58.9	1520.0
109.497	58.9	968.0
110.526	58.9	740.0
111.549	58.9	1106.0
112.569	58.9	1875.0
113.594	58.9	1045.0
114.617	58.9	1026.0
115.639	58.9	387.0
116.662	58.9	384.0
117.683	58.9	917.0
118.703	58.9	256.0
119.727	58.9	634.0
120.75	58.9	387.0
121.767	58.9	1450.0
122.785	58.9	253.0
123.809	58.9	296.0
124.832	58.9	475.0
125.847	58.9	115.0
126.865	58.9	748.0
127.888	58.9	1154.0
128.908	58.9	775.0
129.925	58.9	1092.0
130.946	58.9	820.0
131.967	58.9	782.0
132.987	58.9	774.0
134.01	58.9	1580.0
135.033	58.9	548.0
136.052	58.9	842.0
137.073	58.9	532.0
138.098	58.9	85.0
139.118	58.9	1173.0
140.137	58.9	613.0
141.16	58.9	1074.0
142.179	58.9	1797.0
143.19	58.9	845.0
144.165	58.9	1104.0
145.053	58.9	431.0
145.811	58.9	989.0
146.429	58.9	1365.0
146.924	58.9	874.0
147.305	58.9	877.0
147.597	58.9	2126.0
147.822	58.9	2418.0
147.983	58.9	1799.0
46.996	59.9	48.0
47.034	59.9	42.0
47.137	59.9	53.0
47.334	59.9	126.0
47.639	59.9	445.0
48.041	59.9	776.0
48.53	59.9	912.0
49.099	59.9	867.0
49.744	59.9	112.0
50.452	59.9	62.0
51.21	59.9	55.0
52.019	59.9	297.0
52.872	59.9	781.0
53.757	59.9	686.0
54.674	59.9	372.0
55.616	59.9	162.0
56.579	59.9	55.0
57.563	59.9	73.0
58.564	59.9	49.0
59.576	59.9	58.0
60.599	59.9	30.0
61.634	59.9	263.0
62.675	59.9	60.0
63.717	59.9	736.0
64.765	59.9	1263.0
65.818	59.9	476.0
66.87	59.9	533.0
67.924	59.9	389.0
68.981	59.9	390.0
70.036	59.9	206.0
71.089	59.9	213.0
72.147	59.9	193.0
73.202	59.9	39.0
74.252	59.9	764.0
75.307	59.9	833.0
76.362	59.9	1134.0
77.409	59.9	677.0
78.457	59.9	1007.0
79.509	59.9	1481.0
80.559	59.9	119.0
81.6	59.9	172.0
82.643	59.9	58.0
83.691	59.9	838.0
84.734	59.9	308.0
85.773	59.9	145.0
86.816	59.9	575.0
87.858	59.9	1530.0
88.894	59.9	424.0
89.93	59.9	115.0
90.966	59.9	46.0
92.002	59.9	176.0
93.037	59.9	121.0
94.073	59.9	2093.0
95.106	59.9	854.0
96.134	59.9	1086.0
97.165	59.9	897.0
98.199	59.9	827.0
99.229	59.9	1556.0
100.256	59.9	1270.0
101.287	59.9	583.0
102.319	59.9	180.0
103.343	59.9	39.0
104.369	59.9	390.0
105.4	59.9	1025.0
106.425	59.9	547.0
107.449	59.9	864.0
108.475	59.9	796.0
109.502	59.9	703.0
110.525	59.9	531.0
111.549	59.9	1090.0
112.573	59.9	1344.0
113.594	59.9	1111.0
114.616	59.9	210.0
115.643	59.9	918.0
116.665	59.9	1092.0
117.682	59.9	1046.0
118.705	59.9	147.0
119.729	59.9	28.0
120.749	59.9	33.0
121.768	59.9	360.0
122.792	59.9	647.0
123.812	59.9	2385.0
124.83	59.9	1110.0
125.85	59.9	520.0
126.87	59.9	764.0
127.888	59.9	1852.0
128.91	59.9	1221.0
129.93	59.9	1670.0
130.947	59.9	1139.0
131.965	59.9	717.0
132.99	59.9	870.0
134.014	59.9	2211.0
135.031	59.9	1012.0
136.052	59.9	584.0
137.077	59.9	430.0
138.097	59.9	682.0
139.118	59.9	1115.0
140.14	59.9	2293.0
141.157	59.9	1114.0
142.176	59.9	212.0
143.193	59.9	1379.0
144.165	59.9	456.0
145.05	59.9	36.0
145.814	59.9	39.0
146.432	59.9	32.0
146.921	59.9	32.0
147.302	59.9	43.0
147.6	59.9	94.0
147.822	59.9	123.0
147.981	59.9	99.0
46.996	60.9	94.0
47.029	60.9	115.0
47.134	60.9	178.0
47.334	60.9	522.0
47.639	60.9	985.0
48.041	60.9	848.0
48.53	60.9	826.0
49.099	60.9	158.0
49.743	60.9	75.0
50.452	60.9	60.0
51.211	60.9	153.0
52.016	60.9	105.0
52.867	60.9	315.0
53.757	60.9	1397.0
54.673	60.9	966.0
55.611	60.9	387.0
56.577	60.9	80.0
57.562	60.9	59.0
58.559	60.9	63.0
59.572	60.9	82.0
60.598	60.9	58.0
61.631	60.9	62.0
62.669	60.9	230.0
63.715	60.9	459.0
64.763	60.9	676.0
65.811	60.9	254.0
66.866	60.9	136.0
67.924	60.9	1670.0
68.975	60.9	2147.0
70.029	60.9	1211.0
71.087	60.9	683.0
72.143	60.9	136.0
73.195	60.9	43.0
74.25	60.9	426.0
75.306	60.9	635.0
76.356	60.9	145.0
77.404	60.9	300.0
78.456	60.9	538.0
79.505	60.9	734.0
80.551	60.9	69.0
81.598	60.9	46.0
82.641	60.9	97.0
83.684	60.9	1200.0
84.728	60.9	681.0
85.773	60.9	120.0
86.812	60.9	44.0
87.85	60.9	170.0
88.891	60.9	372.0
89.931	60.9	666.0
90.964	60.9	1916.0
91.998	60.9	230.0
93.036	60.9	126.0
94.071	60.9	1239.0
95.101	60.9	785.0
96.134	60.9	1180.0
97.168	60.9	1023.0
98.196	60.9	765.0
99.224	60.9	734.0
100.257	60.9	950.0
101.285	60.9	770.0
102.311	60.9	55.0
103.341	60.9	29.0
104.371	60.9	656.0
105.395	60.9	869.0
106.42	60.9	897.0
107.449	60.9	972.0
108.472	60.9	454.0
109.494	60.9	1222.0
110.522	60.9	1377.0
111.548	60.9	1000.0
112.569	60.9	936.0
113.59	60.9	586.0
114.616	60.9	986.0
115.642	60.9	104.0
116.661	60.9	97.0
117.681	60.9	446.0
118.706	60.9	601.0
119.727	60.9	905.0
120.747	60.9	1193.0
121.769	60.9	595.0
122.79	60.9	1277.0
123.808	60.9	397.0
124.83	60.9	917.0
125.852	60.9	2044.0
126.867	60.9	1277.0
127.883	60.9	649.0
128.907	60.9	2129.0
129.925	60.9	950.0
130.942	60.9	1377.0
131.966	60.9	1009.0
132.987	60.9	1198.0
134.006	60.9	961.0
135.03	60.9	1493.0
136.053	60.9	542.0
137.071	60.9	936.0
138.095	60.9	1499.0
139.12	60.9	741.0
140.138	60.9	664.0
141.155	60.9	233.0
142.177	60.9	486.0
143.193	60.9	112.0
144.164	60.9	67.0
145.048	60.9	184.0
145.812	60.9	27.0
146.431	60.9	24.0
146.919	60.9	24.0
147.303	60.9	28.0
147.6	60.9	17.0
147.815	60.9	18.0
147.976	60.9	22.0
46.996	61.9	522.0
47.034	61.9	515.0
47.134	61.9	289.0
47.333	61.9	191.0
47.642	61.9	100.0
48.042	61.9	68.0
48.528	61.9	50.0
49.099	61.9	39.0
49.746	61.9	42.0
50.451	61.9	68.0
51.209	61.9	98.0
52.02	61.9	65.0
52.87	61.9	135.0
53.756	61.9	189.0
54.674	61.9	58.0
55.614	61.9	47.0
56.578	61.9	76.0
57.563	61.9	80.0
58.563	61.9	61.0
59.573	61.9	187.0
60.599	61.9	48.0
61.637	61.9	34.0
62.674	61.9	150.0
63.716	61.9	84.0
64.767	61.9	61.0
65.819	61.9	56.0
66.87	61.9	44.0
67.926	61.9	115.0
68.983	61.9	159.0
70.035	61.9	192.0
71.089	61.9	284.0
72.146	61.9	192.0
73.201	61.9	1516.0
74.253	61.9	693.0
75.307	61.9	64.0
76.361	61.9	46.0
77.409	61.9	37.0
78.456	61.9	167.0
79.507	61.9	415.0
80.556	61.9	476.0
81.6	61.9	32.0
82.643	61.9	147.0
83.691	61.9	758.0
84.733	61.9	653.0
85.773	61.9	1326.0
86.816	61.9	655.0
87.856	61.9	229.0
88.893	61.9	44.0
89.932	61.9	79.0
90.969	61.9	342.0
92.002	61.9	1346.0
93.036	61.9	1031.0
94.074	61.9	660.0
95.106	61.9	213.0
96.135	61.9	1439.0
97.17	61.9	659.0
98.202	61.9	42.0
99.227	61.9	150.0
100.257	61.9	55.0
101.29	61.9	24.0
102.317	61.9	28.0
103.344	61.9	25.0
104.373	61.9	362.0
105.399	61.9	1143.0
106.424	61.9	1258.0
107.452	61.9	152.0
108.478	61.9	796.0
109.499	61.9	1190.0
110.525	61.9	335.0
111.553	61.9	469.0
112.573	61.9	206.0
113.595	61.9	72.0
114.622	61.9	1299.0
115.646	61.9	736.0
116.664	61.9	72.0
117.686	61.9	564.0
118.709	61.9	360.0
119.728	61.9	2389.0
120.752	61.9	1152.0
121.772	61.9	88.0
122.789	61.9	75.0
123.811	61.9	1210.0
124.835	61.9	1255.0
125.851	61.9	670.0
126.868	61.9	1816.0
127.892	61.9	1203.0
128.913	61.9	1486.0
129.927	61.9	1446.0
130.947	61.9	1462.0
131.97	61.9	1876.0
132.99	61.9	897.0
134.009	61.9	1117.0
135.033	61.9	663.0
136.056	61.9	455.0
137.074	61.9	117.0
138.098	61.9	441.0
139.122	61.9	1082.0
140.14	61.9	745.0
141.157	61.9	341.0
142.179	61.9	1566.0
143.192	61.9	185.0
144.163	61.9	486.0
145.053	61.9	889.0
145.814	61.9	176.0
146.43	61.9	75.0
146.921	61.9	22.0
147.304	61.9	29.0
147.595	61.9	15.0
147.816	61.9	17.0
147.979	61.9	12.0
46.997	62.9	1496.0
47.031	62.9	1442.0
47.134	62.9	1283.0
47.333	62.9	1327.0
47.639	62.9	1465.0
48.041	62.9	579.0
48.53	62.9	348.0
49.099	62.9	442.0
49.744	62.9	912.0
50.454	62.9	627.0
51.209	62.9	48.0
52.017	62.9	449.0
52.869	62.9	482.0
53.756	62.9	586.0
54.673	62.9	169.0
55.613	62.9	63.0
56.576	62.9	65.0
57.561	62.9	97.0
58.56	62.9	168.0
59.571	62.9	1739.0
60.595	62.9	387.0
61.631	62.9	465.0
62.67	62.9	715.0
63.712	62.9	55.0
64.763	62.9	70.0
65.815	62.9	74.0
66.866	62.9	42.0
67.921	62.9	50.0
68.977	62.9	60.0
70.03	62.9	35.0
71.085	62.9	178.0
72.143	62.9	987.0
73.195	62.9	1248.0
74.247	62.9	449.0
75.303	62.9	36.0
76.355	62.9	43.0
77.404	62.9	77.0
78.454	62.9	2319.0
79.503	62.9	744.0
80.55	62.9	45.0
81.599	62.9	120.0
82.643	62.9	342.0
83.683	62.9	167.0
84.729	62.9	56.0
85.772	62.9	51.0
86.81	62.9	50.0
87.85	62.9	32.0
88.892	62.9	61.0
89.929	62.9	28.0
90.963	62.9	55.0
92.001	62.9	634.0
93.036	62.9	992.0
94.069	62.9	228.0
95.104	62.9	802.0
96.135	62.9	273.0
97.165	62.9	219.0
98.2	62.9	61.0
99.228	62.9	50.0
100.254	62.9	191.0
101.286	62.9	102.0
102.315	62.9	29.0
103.34	62.9	301.0
104.37	62.9	221.0
105.399	62.9	834.0
106.424	62.9	712.0
107.449	62.9	57.0
108.475	62.9	1024.0
109.499	62.9	539.0
110.523	62.9	1321.0
111.549	62.9	919.0
112.572	62.9	293.0
113.592	62.9	879.0
114.618	62.9	517.0
115.642	62.9	165.0
116.66	62.9	131.0
117.68	62.9	180.0
118.705	62.9	407.0
119.727	62.9	604.0
120.747	62.9	984.0
121.77	62.9	191.0
122.791	62.9	412.0
123.809	62.9	463.0
124.833	62.9	1332.0
125.854	62.9	1086.0
126.867	62.9	1101.0
127.887	62.9	551.0
128.911	62.9	1212.0
129.928	62.9	849.0
130.946	62.9	481.0
131.967	62.9	1427.0
132.987	62.9	719.0
134.008	62.9	1053.0
135.033	62.9	892.0
136.053	62.9	824.0
137.072	62.9	930.0
138.096	62.9	3152.0
139.118	62.9	1185.0
140.136	62.9	79.0
141.155	62.9	30.0
142.177	62.9	25.0
143.189	62.9	347.0
144.162	62.9	650.0
145.052	62.9	182.0
145.81	62.9	729.0
146.426	62.9	391.0
146.92	62.9	55.0
147.302	62.9	177.0
147.594	62.9	573.0
147.817	62.9	1027.0
147.979	62.9	1135.0
46.998	63.9	2849.0
47.032	63.9	2580.0
47.135	63.9	1850.0
47.334	63.9	1168.0
47.638	63.9	1419.0
48.041	63.9	1583.0
48.531	63.9	1009.0
49.098	63.9	1293.0
49.743	63.9	646.0
50.452	63.9	72.0
51.21	63.9	39.0
52.018	63.9	425.0
52.87	63.9	179.0
53.757	63.9	37.0
54.673	63.9	108.0
55.614	63.9	253.0
56.577	63.9	66.0
57.562	63.9	42.0
58.562	63.9	470.0
59.573	63.9	497.0
60.598	63.9	127.0
61.634	63.9	143.0
62.671	63.9	184.0
63.715	63.9	69.0
64.766	63.9	67.0
65.816	63.9	118.0
66.868	63.9	316.0
67.927	63.9	53.0
68.981	63.9	50.0
70.033	63.9	52.0
71.089	63.9	387.0
72.147	63.9	710.0
73.199	63.9	87.0
74.252	63.9	44.0
75.309	63.9	141.0
76.358	63.9	518.0
77.407	63.9	76.0
78.458	63.9	747.0
79.506	63.9	758.0
80.551	63.9	281.0
81.6	63.9	131.0
82.645	63.9	808.0
83.688	63.9	88.0
84.734	63.9	32.0
85.776	63.9	40.0
86.814	63.9	32.0
87.855	63.9	404.0
88.897	63.9	1655.0
89.932	63.9	77.0
90.967	63.9	41.0
92.005	63.9	29.0
93.037	63.9	161.0
94.071	63.9	168.0
95.108	63.9	1951.0
96.142	63.9	1372.0
97.172	63.9	1089.0
98.203	63.9	955.0
99.235	63.9	1082.0
100.262	63.9	1549.0
101.289	63.9	1114.0
102.321	63.9	1281.0
103.349	63.9	1460.0
104.373	63.9	650.0
105.4	63.9	661.0
106.428	63.9	388.0
107.454	63.9	73.0
108.475	63.9	571.0
109.501	63.9	285.0
110.529	63.9	535.0
111.551	63.9	1435.0
112.573	63.9	836.0
113.599	63.9	1237.0
114.622	63.9	339.0
115.644	63.9	96.0
116.666	63.9	1306.0
117.686	63.9	636.0
118.708	63.9	1447.0
119.732	63.9	1256.0
120.754	63.9	1672.0
121.772	63.9	1081.0
122.792	63.9	905.0
123.816	63.9	1122.0
124.836	63.9	584.0
125.852	63.9	1004.0
126.872	63.9	1242.0
127.891	63.9	443.0
128.91	63.9	1302.0
129.931	63.9	662.0
130.952	63.9	1664.0
131.97	63.9	1045.0
132.991	63.9	1238.0
134.014	63.9	1172.0
135.032	63.9	332.0
136.051	63.9	45.0
137.077	63.9	306.0
138.1	63.9	1292.0
139.117	63.9	1117.0
140.138	63.9	774.0
141.161	63.9	273.0
142.178	63.9	25.0
143.191	63.9	719.0
144.168	63.9	1490.0
145.052	63.9	108.0
145.81	63.9	282.0
146.431	63.9	2365.0
146.923	63.9	1791.0
147.302	63.9	603.0
147.597	63.9	534.0
147.82	63.9	937.0
147.979	63.9	1225.0
46.996	64.9	633.0
47.031	64.9	628.0
47.133	64.9	673.0
47.334	64.9	792.0
47.64	64.9	648.0
48.038	64.9	678.0
48.528	64.9	1170.0
49.1	64.9	672.0
49.743	64.9	221.0
50.452	64.9	102.0
51.211	64.9	93.0
52.015	64.9	534.0
52.868	64.9	1139.0
53.758	64.9	327.0
54.672	64.9	1278.0
55.612	64.9	2267.0
56.578	64.9	355.0
57.56	64.9	61.0
58.559	64.9	878.0
59.572	64.9	2401.0
60.595	64.9	2078.0
61.63	64.9	70.0
62.671	64.9	108.0
63.713	64.9	607.0
64.762	64.9	62.0
65.815	64.9	339.0
66.866	64.9	426.0
67.919	64.9	828.0
68.976	64.9	149.0
70.032	64.9	207.0
71.085	64.9	474.0
72.141	64.9	1013.0
73.198	64.9	110.0
74.249	64.9	75.0
75.3	64.9	72.0
76.357	64.9	140.0
77.406	64.9	37.0
78.451	64.9	40.0
79.5	64.9	689.0
80.551	64.9	228.0
81.598	64.9	60.0
82.639	64.9	82.0
83.685	64.9	49.0
84.731	64.9	37.0
85.771	64.9	47.0
86.812	64.9	48.0
87.854	64.9	40.0
88.891	64.9	321.0
89.928	64.9	220.0
90.966	64.9	50.0
92.0	64.9	181.0
93.034	64.9	1412.0
94.071	64.9	91.0
95.104	64.9	270.0
96.134	64.9	648.0
97.168	64.9	721.0
98.202	64.9	1225.0
99.23	64.9	1589.0
100.258	64.9	1528.0
101.29	64.9	347.0
102.319	64.9	620.0
103.343	64.9	592.0
104.37	64.9	618.0
105.4	64.9	844.0
106.425	64.9	586.0
107.449	64.9	34.0
108.475	64.9	427.0
109.501	64.9	194.0
110.525	64.9	559.0
111.549	64.9	1461.0
112.574	64.9	422.0
113.595	64.9	245.0
114.619	64.9	990.0
115.643	64.9	341.0
116.664	64.9	45.0
117.684	64.9	32.0
118.708	64.9	78.0
119.729	64.9	153.0
120.748	64.9	474.0
121.769	64.9	728.0
122.792	64.9	705.0
123.81	64.9	306.0
124.83	64.9	345.0
125.854	64.9	580.0
126.871	64.9	454.0
127.889	64.9	834.0
128.911	64.9	347.0
129.93	64.9	125.0
130.948	64.9	255.0
131.969	64.9	753.0
132.992	64.9	719.0
134.011	64.9	425.0
135.031	64.9	25.0
136.054	64.9	29.0
137.074	64.9	37.0
138.097	64.9	59.0
139.119	64.9	457.0
140.135	64.9	671.0
141.155	64.9	896.0
142.177	64.9	788.0
143.192	64.9	205.0
144.163	64.9	248.0
145.05	64.9	61.0
145.813	64.9	193.0
146.428	64.9	607.0
146.916	64.9	798.0
147.302	64.9	259.0
147.595	64.9	67.0
147.813	64.9	45.0
147.979	64.9	38.0
46.997	65.9	1263.0
47.034	65.9	1125.0
47.136	65.9	834.0
47.334	65.9	940.0
47.641	65.9	1224.0
48.041	65.9	465.0
48.527	65.9	298.0
49.099	65.9	146.0
49.743	65.9	68.0
50.45	65.9	49.0
51.209	65.9	100.0
52.017	65.9	73.0
52.868	65.9	67.0
53.755	65.9	142.0
54.672	65.9	1212.0
55.614	65.9	404.0
56.578	65.9	274.0
57.562	65.9	1024.0
58.562	65.9	272.0
59.572	65.9	833.0
60.595	65.9	578.0
61.632	65.9	48.0
62.673	65.9	46.0
63.717	65.9	53.0
64.764	65.9	49.0
65.816	65.9	205.0
66.87	65.9	596.0
67.924	65.9	68.0
68.979	65.9	57.0
70.034	65.9	411.0
71.088	65.9	376.0
72.145	65.9	394.0
73.201	65.9	77.0
74.252	65.9	131.0
75.304	65.9	1214.0
76.359	65.9	1452.0
77.409	65.9	126.0
78.456	65.9	240.0
79.507	65.9	1343.0
80.555	65.9	1241.0
81.599	65.9	64.0
82.645	65.9	44.0
83.691	65.9	42.0
84.733	65.9	36.0
85.773	65.9	28.0
86.816	65.9	45.0
87.856	65.9	38.0
88.893	65.9	89.0
89.934	65.9	762.0
90.969	65.9	185.0
92.002	65.9	39.0
93.04	65.9	25.0
94.075	65.9	35.0
95.105	65.9	27.0
96.139	65.9	82.0
97.174	65.9	1066.0
98.203	65.9	897.0
99.231	65.9	1455.0
100.264	65.9	599.0
101.295	65.9	1033.0
102.321	65.9	1162.0
103.348	65.9	563.0
104.376	65.9	1108.0
105.402	65.9	692.0
106.426	65.9	780.0
107.454	65.9	524.0
108.48	65.9	302.0
109.503	65.9	1149.0
110.527	65.9	364.0
111.553	65.9	589.0
112.576	65.9	844.0
113.595	65.9	1226.0
114.621	65.9	621.0
115.648	65.9	1215.0
116.665	65.9	1382.0
117.686	65.9	496.0
118.711	65.9	175.0
119.734	65.9	146.0
120.752	65.9	555.0
121.773	65.9	640.0
122.796	65.9	189.0
123.813	65.9	184.0
124.835	65.9	661.0
125.858	65.9	1121.0
126.873	65.9	1139.0
127.89	65.9	766.0
128.913	65.9	91.0
129.932	65.9	139.0
130.949	65.9	229.0
131.969	65.9	360.0
132.994	65.9	46.0
134.015	65.9	687.0
135.033	65.9	1058.0
136.055	65.9	63.0
137.079	65.9	22.0
138.098	65.9	35.0
139.12	65.9	18.0
140.141	65.9	27.0
141.159	65.9	308.0
142.176	65.9	351.0
143.194	65.9	41.0
144.168	65.9	55.0
145.05	65.9	31.0
145.813	65.9	23.0
146.434	65.9	26.0
146.922	65.9	27.0
147.3	65.9	26.0
147.595	65.9	20.0
147.819	65.9	17.0
147.978	65.9	24.0
46.998	66.9	339.0
47.03	66.9	304.0
47.134	66.9	249.0
47.335	66.9	167.0
47.638	66.9	71.0
48.04	66.9	43.0
48.532	66.9	35.0
49.099	66.9	37.0
49.743	66.9	44.0
50.454	66.9	43.0
51.21	66.9	136.0
52.016	66.9	1275.0
52.87	66.9	1321.0
53.757	66.9	155.0
54.672	66.9	867.0
55.613	66.9	617.0
56.578	66.9	76.0
57.562	66.9	125.0
58.562	66.9	281.0
59.573	66.9	56.0
60.597	66.9	96.0
61.633	66.9	395.0
62.672	66.9	1104.0
63.715	66.9	159.0
64.765	66.9	31.0
65.817	66.9	34.0
66.869	66.9	41.0
67.924	66.9	43.0
68.979	66.9	49.0
70.034	66.9	108.0
71.089	66.9	48.0
72.147	66.9	60.0
73.2	66.9	206.0
74.251	66.9	504.0
75.306	66.9	57.0
76.357	66.9	47.0
77.406	66.9	51.0
78.457	66.9	71.0
79.508	66.9	480.0
80.555	66.9	758.0
81.599	66.9	523.0
82.643	66.9	60.0
83.691	66.9	27.0
84.734	66.9	327.0
85.772	66.9	1034.0
86.815	66.9	180.0
87.856	66.9	716.0
88.893	66.9	668.0
89.93	66.9	752.0
90.967	66.9	161.0
92.003	66.9	49.0
93.038	66.9	33.0
94.075	66.9	21.0
95.108	66.9	421.0
96.137	66.9	613.0
97.171	66.9	1151.0
98.206	66.9	1400.0
99.234	66.9	461.0
100.263	66.9	1116.0
101.294	66.9	1622.0
102.325	66.9	946.0
103.35	66.9	397.0
104.375	66.9	800.0
105.406	66.9	746.0
106.433	66.9	905.0
107.454	66.9	923.0
108.477	66.9	1567.0
109.506	66.9	804.0
110.53	66.9	1070.0
111.55	66.9	1216.0
112.575	66.9	144.0
113.599	66.9	525.0
114.62	66.9	805.0
115.644	66.9	591.0
116.668	66.9	1171.0
117.687	66.9	904.0
118.708	66.9	179.0
119.735	66.9	1203.0
120.755	66.9	237.0
121.771	66.9	308.0
122.795	66.9	679.0
123.817	66.9	633.0
124.836	66.9	330.0
125.855	66.9	853.0
126.876	66.9	928.0
127.894	66.9	1734.0
128.913	66.9	1043.0
129.934	66.9	1003.0
130.953	66.9	353.0
131.968	66.9	36.0
132.991	66.9	68.0
134.016	66.9	517.0
135.034	66.9	740.0
136.054	66.9	51.0
137.079	66.9	36.0
138.1	66.9	27.0
139.119	66.9	30.0
140.139	66.9	59.0
141.16	66.9	27.0
142.176	66.9	24.0
143.193	66.9	30.0
144.169	66.9	270.0
145.051	66.9	290.0
145.812	66.9	558.0
146.431	66.9	644.0
146.92	66.9	87.0
147.301	66.9	36.0
147.598	66.9	55.0
147.819	66.9	132.0
147.977	66.9	170.0
46.997	67.9	242.0
47.033	67.9	268.0
47.134	67.9	176.0
47.332	67.9	380.0
47.639	67.9	240.0
48.04	67.9	60.0
48.529	67.9	52.0
49.098	67.9	45.0
49.742	67.9	67.0
50.448	67.9	127.0
51.207	67.9	186.0
52.017	67.9	946.0
52.868	67.9	501.0
53.753	67.9	181.0
54.669	67.9	45.0
55.61	67.9	52.0
56.574	67.9	361.0
57.559	67.9	258.0
58.56	67.9	1179.0
59.57	67.9	492.0
60.593	67.9	48.0
61.629	67.9	54.0
62.67	67.9	129.0
63.712	67.9	485.0
64.76	67.9	649.0
65.814	67.9	87.0
66.869	67.9	335.0
67.92	67.9	155.0
68.974	67.9	33.0
70.032	67.9	38.0
71.087	67.9	43.0
72.141	67.9	58.0
73.198	67.9	43.0
74.251	67.9	52.0
75.301	67.9	107.0
76.353	67.9	73.0
77.405	67.9	536.0
78.452	67.9	2140.0
79.501	67.9	1826.0
80.551	67.9	1588.0
81.599	67.9	457.0
82.641	67.9	46.0
83.684	67.9	447.0
84.731	67.9	1403.0
85.773	67.9	164.0
86.811	67.9	56.0
87.853	67.9	170.0
88.892	67.9	157.0
89.928	67.9	595.0
90.965	67.9	146.0
92.003	67.9	45.0
93.037	67.9	37.0
94.069	67.9	29.0
95.104	67.9	142.0
96.138	67.9	773.0
97.171	67.9	744.0
98.2	67.9	73.0
99.23	67.9	236.0
100.264	67.9	1437.0
101.293	67.9	767.0
102.319	67.9	686.0
103.347	67.9	959.0
104.375	67.9	1329.0
105.4	67.9	1099.0
106.424	67.9	325.0
107.453	67.9	906.0
108.478	67.9	2512.0
109.501	67.9	1467.0
110.526	67.9	903.0
111.554	67.9	510.0
112.573	67.9	31.0
113.592	67.9	22.0
114.619	67.9	48.0
115.644	67.9	371.0
116.665	67.9	816.0
117.684	67.9	609.0
118.706	67.9	878.0
119.731	67.9	383.0
120.752	67.9	953.0
121.769	67.9	3891.0
122.791	67.9	2359.0
123.815	67.9	1485.0
124.833	67.9	634.0
125.852	67.9	80.0
126.874	67.9	754.0
127.892	67.9	1227.0
128.909	67.9	1560.0
129.929	67.9	1303.0
130.952	67.9	910.0
131.971	67.9	485.0
132.988	67.9	1253.0
134.012	67.9	1624.0
135.034	67.9	508.0
136.052	67.9	99.0
137.073	67.9	69.0
138.1	67.9	18.0
139.122	67.9	950.0
140.137	67.9	1011.0
141.157	67.9	51.0
142.179	67.9	34.0
143.191	67.9	28.0
144.162	67.9	406.0
145.051	67.9	454.0
145.812	67.9	41.0
146.427	67.9	30.0
146.917	67.9	34.0
147.302	67.9	15.0
147.597	67.9	20.0
147.814	67.9	12.0
147.974	67.9	21.0
46.997	68.9	226.0
47.03	68.9	185.0
47.134	68.9	153.0
47.335	68.9	69.0
47.639	68.9	36.0
48.038	68.9	35.0
48.529	68.9	43.0
49.101	68.9	57.0
49.745	68.9	83.0
50.45	68.9	73.0
51.21	68.9	76.0
52.018	68.9	67.0
52.867	68.9	69.0
53.755	68.9	382.0
54.673	68.9	608.0
55.614	68.9	828.0
56.577	68.9	711.0
57.56	68.9	157.0
58.559	68.9	600.0
59.571	68.9	512.0
60.595	68.9	634.0
61.631	68.9	82.0
62.672	68.9	873.0
63.715	68.9	874.0
64.762	68.9	465.0
65.816	68.9	227.0
66.871	68.9	1005.0
67.925	68.9	385.0
68.979	68.9	48.0
70.036	68.9	1120.0
71.09	68.9	2427.0
72.146	68.9	604.0
73.202	68.9	1663.0
74.254	68.9	2093.0
75.305	68.9	1216.0
76.357	68.9	304.0
77.408	68.9	156.0
78.458	68.9	1037.0
79.506	68.9	591.0
80.552	68.9	167.0
81.601	68.9	59.0
82.645	68.9	132.0
83.687	68.9	282.0
84.732	68.9	213.0
85.776	68.9	40.0
86.815	68.9	108.0
87.853	68.9	142.0
88.895	68.9	46.0
89.935	68.9	38.0
90.968	68.9	41.0
92.001	68.9	53.0
93.039	68.9	45.0
94.076	68.9	19.0
95.107	68.9	16.0
96.139	68.9	575.0
97.175	68.9	1117.0
98.206	68.9	139.0
99.233	68.9	252.0
100.263	68.9	740.0
101.296	68.9	1441.0
102.324	68.9	1374.0
103.35	68.9	672.0
104.379	68.9	519.0
105.408	68.9	956.0
106.43	68.9	63.0
107.454	68.9	189.0
108.482	68.9	683.0
109.505	68.9	210.0
110.529	68.9	70.0
111.555	68.9	26.0
112.577	68.9	20.0
113.597	68.9	220.0
114.621	68.9	1140.0
115.649	68.9	154.0
116.669	68.9	794.0
117.687	68.9	1595.0
118.713	68.9	223.0
119.738	68.9	534.0
120.755	68.9	1058.0
121.773	68.9	1091.0
122.796	68.9	833.0
123.819	68.9	304.0
124.836	68.9	854.0
125.854	68.9	226.0
126.875	68.9	442.0
127.896	68.9	1496.0
128.913	68.9	582.0
129.932	68.9	428.0
130.954	68.9	648.0
131.971	68.9	1304.0
132.992	68.9	716.0
134.018	68.9	224.0
135.037	68.9	41.0
136.054	68.9	92.0
137.079	68.9	42.0
138.105	68.9	636.0
139.121	68.9	287.0
140.138	68.9	59.0
141.163	68.9	35.0
142.183	68.9	38.0
143.192	68.9	31.0
144.165	68.9	710.0
145.053	68.9	507.0
145.814	68.9	36.0
146.428	68.9	28.0
146.917	68.9	23.0
147.304	68.9	47.0
147.599	68.9	295.0
147.813	68.9	769.0
147.975	68.9	1292.0
46.997	69.9	62.0
47.034	69.9	54.0
47.137	69.9	37.0
47.333	69.9	27.0
47.639	69.9	23.0
48.042	69.9	34.0
48.529	69.9	32.0
49.097	69.9	245.0
49.742	69.9	321.0
50.453	69.9	196.0
51.21	69.9	132.0
52.014	69.9	176.0
52.866	69.9	291.0
53.757	69.9	2177.0
54.673	69.9	487.0
55.612	69.9	447.0
56.579	69.9	475.0
57.564	69.9	440.0
58.562	69.9	914.0
59.572	69.9	281.0
60.6	69.9	79.0
61.634	69.9	52.0
62.671	69.9	115.0
63.718	69.9	773.0
64.769	69.9	1003.0
65.819	69.9	1613.0
66.872	69.9	457.0
67.928	69.9	780.0
68.982	69.9	619.0
70.035	69.9	84.0
71.093	69.9	718.0
72.15	69.9	11052.0
73.2	69.9	7610.0
74.254	69.9	6357.0
75.31	69.9	6258.0
76.359	69.9	2396.0
77.409	69.9	1099.0
78.461	69.9	1503.0
79.509	69.9	129.0
80.555	69.9	39.0
81.603	69.9	156.0
82.65	69.9	339.0
83.692	69.9	1292.0
84.733	69.9	187.0
85.776	69.9	126.0
86.819	69.9	766.0
87.857	69.9	1055.0
88.895	69.9	73.0
89.936	69.9	39.0
90.973	69.9	584.0
92.006	69.9	1151.0
93.043	69.9	93.0
94.079	69.9	33.0
95.11	69.9	148.0
96.141	69.9	285.0
97.177	69.9	78.0
98.209	69.9	1098.0
99.235	69.9	323.0
100.266	69.9	31.0
101.299	69.9	88.0
102.327	69.9	807.0
103.353	69.9	395.0
104.383	69.9	532.0
105.411	69.9	166.0
106.434	69.9	82.0
107.459	69.9	308.0
108.485	69.9	500.0
109.508	69.9	36.0
110.532	69.9	35.0
111.558	69.9	210.0
112.581	69.9	724.0
113.6	69.9	126.0
114.625	69.9	423.0
115.651	69.9	1778.0
116.669	69.9	194.0
117.687	69.9	1012.0
118.712	69.9	1046.0
119.738	69.9	96.0
120.758	69.9	842.0
121.775	69.9	1822.0
122.796	69.9	978.0
123.82	69.9	261.0
124.84	69.9	427.0
125.857	69.9	42.0
126.876	69.9	247.0
127.898	69.9	741.0
128.916	69.9	658.0
129.935	69.9	456.0
130.957	69.9	353.0
131.976	69.9	799.0
132.993	69.9	1247.0
134.016	69.9	1066.0
135.039	69.9	1188.0
136.058	69.9	1720.0
137.078	69.9	101.0
138.105	69.9	606.0
139.128	69.9	762.0
140.142	69.9	967.0
141.159	69.9	55.0
142.182	69.9	136.0
143.197	69.9	63.0
144.168	69.9	19.0
145.053	69.9	272.0
145.816	69.9	459.0
146.432	69.9	168.0
146.92	69.9	317.0
147.305	69.9	251.0
147.599	69.9	273.0
147.815	69.9	292.0
147.977	69.9	314.0
46.994	70.9	348.0
47.033	70.9	322.0
47.137	70.9	245.0
47.333	70.9	183.0
47.638	70.9	92.0
48.041	70.9	32.0
48.53	70.9	60.0
49.1	70.9	711.0
49.744	70.9	509.0
50.451	70.9	156.0
51.208	70.9	197.0
52.016	70.9	1129.0
52.867	70.9	526.0
53.753	70.9	561.0
54.671	70.9	219.0
55.612	70.9	348.0
56.575	70.9	401.0
57.56	70.9	1912.0
58.56	70.9	291.0
59.57	70.9	48.0
[truncated: 9,000 more rows]
