# Supplementary material for: Multimodal dynamic and unclonable anti-counterfeiting using robust diamond microparticles on heterogeneous substrate
Source: Nat Commun. 2023 May 2;14:2507. doi: 10.1038/s41467-023-38178-1 (PMC10154296; doi:10.1038/s41467-023-38178-1)
Supplement: Supplementary file 3 — Source Data [file 41467_2023_38178_MOESM3_ESM.zip › Source Data/Fig 4/8_2.txt]

46.995	53.0	11.0
47.032	53.0	16.0
47.136	53.0	8.0
47.334	53.0	19.0
47.638	53.0	36.0
48.039	53.0	30.0
48.53	53.0	27.0
49.101	53.0	132.0
49.744	53.0	623.0
50.452	53.0	282.0
51.213	53.0	195.0
52.022	53.0	610.0
52.871	53.0	92.0
53.76	53.0	581.0
54.68	53.0	1078.0
55.622	53.0	1449.0
56.586	53.0	893.0
57.572	53.0	479.0
58.576	53.0	393.0
59.587	53.0	229.0
60.609	53.0	572.0
61.643	53.0	1049.0
62.685	53.0	265.0
63.73	53.0	176.0
64.774	53.0	442.0
65.823	53.0	617.0
66.879	53.0	361.0
67.934	53.0	1734.0
68.986	53.0	1300.0
70.038	53.0	994.0
71.096	53.0	809.0
72.155	53.0	707.0
73.208	53.0	1327.0
74.258	53.0	89.0
75.312	53.0	62.0
76.365	53.0	64.0
77.414	53.0	238.0
78.461	53.0	333.0
79.512	53.0	43.0
80.561	53.0	61.0
81.606	53.0	47.0
82.647	53.0	57.0
83.691	53.0	50.0
84.737	53.0	40.0
85.779	53.0	37.0
86.815	53.0	36.0
87.852	53.0	646.0
88.893	53.0	750.0
89.931	53.0	214.0
90.965	53.0	82.0
91.998	53.0	348.0
93.032	53.0	746.0
94.069	53.0	756.0
95.104	53.0	66.0
96.131	53.0	213.0
97.162	53.0	642.0
98.197	53.0	830.0
99.229	53.0	75.0
100.257	53.0	45.0
101.285	53.0	41.0
102.315	53.0	25.0
103.344	53.0	792.0
104.372	53.0	811.0
105.398	53.0	596.0
106.423	53.0	143.0
107.452	53.0	24.0
108.478	53.0	97.0
109.501	53.0	472.0
110.524	53.0	292.0
111.546	53.0	201.0
112.571	53.0	584.0
113.597	53.0	1916.0
114.619	53.0	906.0
115.64	53.0	933.0
116.661	53.0	388.0
117.684	53.0	849.0
118.708	53.0	129.0
119.727	53.0	122.0
120.746	53.0	1078.0
121.769	53.0	1960.0
122.791	53.0	406.0
123.813	53.0	104.0
124.832	53.0	348.0
125.848	53.0	957.0
126.866	53.0	1283.0
127.889	53.0	485.0
128.91	53.0	730.0
129.925	53.0	960.0
130.943	53.0	768.0
131.965	53.0	1371.0
132.988	53.0	786.0
134.01	53.0	202.0
135.027	53.0	262.0
136.045	53.0	69.0
137.07	53.0	378.0
138.096	53.0	1136.0
139.117	53.0	1424.0
140.132	53.0	1472.0
141.15	53.0	53.0
142.173	53.0	1394.0
143.189	53.0	630.0
144.16	53.0	245.0
145.044	53.0	1016.0
145.808	53.0	665.0
146.429	53.0	90.0
146.92	53.0	34.0
147.301	53.0	22.0
147.595	53.0	39.0
147.821	53.0	188.0
147.985	53.0	347.0
46.998	54.0	11.0
47.03	54.0	13.0
47.135	54.0	11.0
47.336	54.0	12.0
47.641	54.0	19.0
48.04	54.0	20.0
48.528	54.0	65.0
49.099	54.0	663.0
49.744	54.0	656.0
50.451	54.0	92.0
51.209	54.0	1173.0
52.016	54.0	3260.0
52.869	54.0	1142.0
53.759	54.0	207.0
54.675	54.0	566.0
55.614	54.0	598.0
56.579	54.0	118.0
57.565	54.0	30.0
58.569	54.0	900.0
59.58	54.0	1073.0
60.602	54.0	1398.0
61.635	54.0	1558.0
62.675	54.0	1110.0
63.722	54.0	1429.0
64.768	54.0	1619.0
65.816	54.0	1126.0
66.87	54.0	1130.0
67.927	54.0	315.0
68.984	54.0	529.0
70.038	54.0	835.0
71.09	54.0	1112.0
72.146	54.0	293.0
73.203	54.0	493.0
74.258	54.0	105.0
75.309	54.0	77.0
76.36	54.0	531.0
77.411	54.0	88.0
78.461	54.0	596.0
79.509	54.0	305.0
80.555	54.0	36.0
81.6	54.0	45.0
82.644	54.0	26.0
83.691	54.0	87.0
84.735	54.0	37.0
85.773	54.0	27.0
86.813	54.0	19.0
87.854	54.0	281.0
88.894	54.0	663.0
89.929	54.0	599.0
90.96	54.0	356.0
91.997	54.0	21.0
93.036	54.0	237.0
94.072	54.0	2016.0
95.103	54.0	442.0
96.132	54.0	1585.0
97.165	54.0	1292.0
98.2	54.0	857.0
99.23	54.0	76.0
100.26	54.0	45.0
101.287	54.0	222.0
102.317	54.0	225.0
103.349	54.0	655.0
104.377	54.0	869.0
105.402	54.0	383.0
106.425	54.0	106.0
107.453	54.0	21.0
108.482	54.0	65.0
109.508	54.0	1176.0
110.531	54.0	584.0
111.552	54.0	68.0
112.576	54.0	329.0
113.602	54.0	962.0
114.626	54.0	607.0
115.645	54.0	229.0
116.663	54.0	676.0
117.687	54.0	706.0
118.714	54.0	123.0
119.736	54.0	32.0
120.754	54.0	118.0
121.772	54.0	718.0
122.794	54.0	756.0
123.818	54.0	206.0
124.838	54.0	25.0
125.855	54.0	367.0
126.87	54.0	921.0
127.891	54.0	261.0
128.913	54.0	374.0
129.932	54.0	551.0
130.949	54.0	1459.0
131.966	54.0	909.0
132.986	54.0	834.0
134.01	54.0	761.0
135.034	54.0	102.0
136.052	54.0	889.0
137.071	54.0	1353.0
138.091	54.0	641.0
139.115	54.0	905.0
140.136	54.0	1549.0
141.154	54.0	88.0
142.17	54.0	94.0
143.184	54.0	33.0
144.161	54.0	35.0
145.049	54.0	31.0
145.808	54.0	23.0
146.42	54.0	33.0
146.91	54.0	24.0
147.297	54.0	19.0
147.594	54.0	19.0
147.814	54.0	17.0
147.973	54.0	14.0
46.997	55.0	12.0
47.031	55.0	10.0
47.134	55.0	9.0
47.334	55.0	8.0
47.641	55.0	36.0
48.042	55.0	483.0
48.528	55.0	858.0
49.097	55.0	513.0
49.742	55.0	686.0
50.452	55.0	79.0
51.211	55.0	466.0
52.017	55.0	3074.0
52.867	55.0	1803.0
53.758	55.0	221.0
54.675	55.0	37.0
55.615	55.0	248.0
56.578	55.0	288.0
57.562	55.0	66.0
58.562	55.0	70.0
59.576	55.0	291.0
60.601	55.0	539.0
61.632	55.0	200.0
62.67	55.0	128.0
63.719	55.0	264.0
64.769	55.0	547.0
65.818	55.0	401.0
66.87	55.0	787.0
67.924	55.0	192.0
68.981	55.0	1126.0
70.039	55.0	754.0
71.094	55.0	49.0
72.146	55.0	39.0
73.199	55.0	41.0
74.254	55.0	42.0
75.311	55.0	546.0
76.362	55.0	274.0
77.411	55.0	104.0
78.459	55.0	125.0
79.508	55.0	40.0
80.557	55.0	59.0
81.6	55.0	56.0
82.644	55.0	330.0
83.691	55.0	651.0
84.735	55.0	278.0
85.775	55.0	1149.0
86.813	55.0	307.0
87.853	55.0	991.0
88.894	55.0	1924.0
89.932	55.0	1076.0
90.965	55.0	508.0
91.998	55.0	62.0
93.033	55.0	338.0
94.072	55.0	725.0
95.106	55.0	314.0
96.136	55.0	121.0
97.167	55.0	98.0
98.199	55.0	300.0
99.23	55.0	1350.0
100.261	55.0	579.0
101.29	55.0	498.0
102.318	55.0	14.0
103.344	55.0	33.0
104.374	55.0	647.0
105.405	55.0	476.0
106.431	55.0	310.0
107.453	55.0	546.0
108.477	55.0	80.0
109.505	55.0	657.0
110.534	55.0	1335.0
111.557	55.0	196.0
112.576	55.0	1196.0
113.599	55.0	723.0
114.626	55.0	1448.0
115.651	55.0	1087.0
116.669	55.0	1419.0
117.687	55.0	842.0
118.711	55.0	1034.0
119.737	55.0	226.0
120.76	55.0	22.0
121.776	55.0	608.0
122.793	55.0	1489.0
123.816	55.0	395.0
124.839	55.0	118.0
125.86	55.0	479.0
126.876	55.0	132.0
127.891	55.0	191.0
128.911	55.0	929.0
129.932	55.0	166.0
130.953	55.0	904.0
131.971	55.0	1027.0
132.99	55.0	627.0
134.011	55.0	871.0
135.033	55.0	142.0
136.056	55.0	1294.0
137.076	55.0	502.0
138.096	55.0	470.0
139.118	55.0	1192.0
140.139	55.0	1323.0
141.157	55.0	256.0
142.172	55.0	323.0
143.185	55.0	314.0
144.161	55.0	1220.0
145.05	55.0	138.0
145.809	55.0	17.0
146.421	55.0	24.0
146.91	55.0	27.0
147.296	55.0	24.0
147.593	55.0	18.0
147.812	55.0	20.0
147.971	55.0	14.0
46.998	56.0	15.0
47.031	56.0	21.0
47.134	56.0	17.0
47.336	56.0	13.0
47.642	56.0	16.0
48.039	56.0	20.0
48.527	56.0	102.0
49.096	56.0	263.0
49.74	56.0	78.0
50.451	56.0	45.0
51.213	56.0	90.0
52.017	56.0	940.0
52.867	56.0	445.0
53.759	56.0	93.0
54.674	56.0	157.0
55.614	56.0	1438.0
56.58	56.0	188.0
57.561	56.0	352.0
58.561	56.0	1593.0
59.577	56.0	208.0
60.602	56.0	338.0
61.632	56.0	555.0
62.671	56.0	39.0
63.719	56.0	564.0
64.768	56.0	1400.0
65.82	56.0	536.0
66.872	56.0	670.0
67.923	56.0	114.0
68.978	56.0	530.0
70.036	56.0	122.0
71.093	56.0	30.0
72.147	56.0	60.0
73.199	56.0	43.0
74.251	56.0	66.0
75.308	56.0	436.0
76.361	56.0	89.0
77.411	56.0	607.0
78.46	56.0	791.0
79.507	56.0	69.0
80.554	56.0	38.0
81.602	56.0	41.0
82.647	56.0	449.0
83.69	56.0	304.0
84.733	56.0	160.0
85.772	56.0	140.0
86.811	56.0	47.0
87.854	56.0	73.0
88.896	56.0	48.0
89.933	56.0	56.0
90.967	56.0	41.0
92.0	56.0	24.0
93.034	56.0	261.0
94.071	56.0	699.0
95.108	56.0	29.0
96.137	56.0	244.0
97.167	56.0	1267.0
98.198	56.0	104.0
99.23	56.0	611.0
100.261	56.0	1031.0
101.29	56.0	188.0
102.316	56.0	30.0
103.345	56.0	554.0
104.376	56.0	1366.0
105.405	56.0	767.0
106.434	56.0	761.0
107.456	56.0	970.0
108.477	56.0	1321.0
109.503	56.0	811.0
110.532	56.0	969.0
111.559	56.0	44.0
112.582	56.0	84.0
113.603	56.0	289.0
114.624	56.0	1389.0
115.649	56.0	1169.0
116.673	56.0	923.0
117.694	56.0	1070.0
118.715	56.0	562.0
119.735	56.0	144.0
120.756	56.0	27.0
121.779	56.0	87.0
122.802	56.0	23.0
123.823	56.0	37.0
124.841	56.0	41.0
125.856	56.0	646.0
126.873	56.0	906.0
127.895	56.0	399.0
128.918	56.0	317.0
129.936	56.0	324.0
130.952	56.0	486.0
131.969	56.0	625.0
132.99	56.0	670.0
134.013	56.0	672.0
135.037	56.0	310.0
136.057	56.0	360.0
137.074	56.0	480.0
138.093	56.0	110.0
139.118	56.0	658.0
140.139	56.0	402.0
141.156	56.0	282.0
142.173	56.0	533.0
143.185	56.0	318.0
144.162	56.0	834.0
145.049	56.0	341.0
145.808	56.0	91.0
146.422	56.0	39.0
146.911	56.0	26.0
147.295	56.0	63.0
147.59	56.0	46.0
147.812	56.0	31.0
147.971	56.0	31.0
46.994	57.0	16.0
47.031	57.0	25.0
47.134	57.0	28.0
47.333	57.0	50.0
47.638	57.0	125.0
48.039	57.0	406.0
48.53	57.0	744.0
49.1	57.0	1701.0
49.742	57.0	359.0
50.448	57.0	44.0
51.208	57.0	55.0
52.018	57.0	834.0
52.869	57.0	560.0
53.755	57.0	67.0
54.669	57.0	43.0
55.609	57.0	67.0
56.577	57.0	100.0
57.562	57.0	89.0
58.559	57.0	566.0
59.568	57.0	147.0
60.594	57.0	49.0
61.63	57.0	1000.0
62.671	57.0	212.0
63.715	57.0	51.0
64.761	57.0	193.0
65.812	57.0	149.0
66.867	57.0	158.0
67.925	57.0	1109.0
68.978	57.0	1143.0
70.03	57.0	254.0
71.085	57.0	47.0
72.142	57.0	49.0
73.198	57.0	57.0
74.251	57.0	26.0
75.302	57.0	33.0
76.352	57.0	49.0
77.405	57.0	29.0
78.457	57.0	25.0
79.507	57.0	40.0
80.553	57.0	58.0
81.596	57.0	141.0
82.64	57.0	60.0
83.687	57.0	53.0
84.731	57.0	104.0
85.77	57.0	387.0
86.809	57.0	50.0
87.851	57.0	491.0
88.894	57.0	199.0
89.931	57.0	132.0
90.963	57.0	23.0
91.995	57.0	27.0
93.033	57.0	18.0
94.07	57.0	26.0
95.102	57.0	46.0
96.132	57.0	256.0
97.165	57.0	611.0
98.2	57.0	1438.0
99.231	57.0	213.0
100.26	57.0	427.0
101.288	57.0	567.0
102.316	57.0	60.0
103.345	57.0	42.0
104.374	57.0	115.0
105.403	57.0	82.0
106.429	57.0	439.0
107.453	57.0	739.0
108.475	57.0	933.0
109.503	57.0	901.0
110.531	57.0	675.0
111.556	57.0	251.0
112.577	57.0	109.0
113.597	57.0	72.0
114.623	57.0	996.0
115.651	57.0	924.0
116.672	57.0	986.0
117.69	57.0	791.0
118.711	57.0	999.0
119.733	57.0	614.0
120.756	57.0	529.0
121.777	57.0	43.0
122.796	57.0	20.0
123.814	57.0	12.0
124.835	57.0	41.0
125.858	57.0	167.0
126.878	57.0	818.0
127.895	57.0	1414.0
128.912	57.0	2389.0
129.929	57.0	1341.0
130.95	57.0	1066.0
131.971	57.0	622.0
132.992	57.0	728.0
134.011	57.0	451.0
135.029	57.0	627.0
136.053	57.0	751.0
137.077	57.0	202.0
138.099	57.0	22.0
139.117	57.0	30.0
140.135	57.0	22.0
141.152	57.0	490.0
142.172	57.0	383.0
143.189	57.0	301.0
144.163	57.0	894.0
145.045	57.0	1683.0
145.8	57.0	1537.0
146.418	57.0	991.0
146.912	57.0	580.0
147.296	57.0	784.0
147.587	57.0	1231.0
147.804	57.0	1109.0
147.969	57.0	456.0
46.995	58.0	21.0
47.028	58.0	7.0
47.13	58.0	15.0
47.331	58.0	55.0
47.639	58.0	200.0
48.038	58.0	448.0
48.526	58.0	996.0
49.098	58.0	357.0
49.743	58.0	40.0
50.452	58.0	48.0
51.21	58.0	46.0
52.015	58.0	49.0
52.865	58.0	60.0
53.755	58.0	311.0
54.671	58.0	68.0
55.608	58.0	49.0
56.572	58.0	71.0
57.558	58.0	42.0
58.56	58.0	915.0
59.569	58.0	1764.0
60.59	58.0	156.0
61.625	58.0	1549.0
62.666	58.0	122.0
63.712	58.0	50.0
64.761	58.0	110.0
65.808	58.0	303.0
66.86	58.0	1291.0
67.917	58.0	600.0
68.973	58.0	1455.0
70.028	58.0	1051.0
71.082	58.0	257.0
72.136	58.0	45.0
73.192	58.0	45.0
74.249	58.0	707.0
75.303	58.0	824.0
76.351	58.0	21.0
77.4	58.0	32.0
78.452	58.0	31.0
79.502	58.0	26.0
80.548	58.0	37.0
81.592	58.0	52.0
82.634	58.0	39.0
83.681	58.0	40.0
84.728	58.0	265.0
85.766	58.0	1176.0
86.804	58.0	264.0
87.846	58.0	479.0
88.889	58.0	1048.0
89.925	58.0	1533.0
90.959	58.0	332.0
91.992	58.0	1116.0
93.03	58.0	80.0
94.069	58.0	706.0
95.1	58.0	1182.0
96.129	58.0	815.0
97.161	58.0	820.0
98.193	58.0	430.0
99.225	58.0	420.0
100.257	58.0	722.0
101.284	58.0	1122.0
102.309	58.0	130.0
103.339	58.0	512.0
104.371	58.0	116.0
105.399	58.0	773.0
106.424	58.0	1560.0
107.449	58.0	1464.0
108.474	58.0	293.0
109.503	58.0	967.0
110.53	58.0	839.0
111.552	58.0	863.0
112.573	58.0	1170.0
113.599	58.0	846.0
114.625	58.0	866.0
115.647	58.0	800.0
116.667	58.0	816.0
117.686	58.0	1273.0
118.709	58.0	271.0
119.734	58.0	687.0
120.754	58.0	1697.0
121.77	58.0	805.0
122.792	58.0	400.0
123.816	58.0	104.0
124.838	58.0	1443.0
125.856	58.0	227.0
126.87	58.0	68.0
127.889	58.0	169.0
128.912	58.0	424.0
129.932	58.0	320.0
130.947	58.0	684.0
131.966	58.0	800.0
132.988	58.0	578.0
134.011	58.0	410.0
135.032	58.0	103.0
136.048	58.0	856.0
137.067	58.0	898.0
138.094	58.0	49.0
139.118	58.0	21.0
140.133	58.0	198.0
141.148	58.0	1193.0
142.168	58.0	1310.0
143.183	58.0	909.0
144.157	58.0	449.0
145.042	58.0	199.0
145.796	58.0	258.0
146.413	58.0	701.0
146.908	58.0	353.0
147.292	58.0	88.0
147.584	58.0	64.0
147.803	58.0	55.0
147.965	58.0	63.0
46.997	59.0	19.0
47.034	59.0	18.0
47.136	59.0	20.0
47.334	59.0	15.0
47.638	59.0	17.0
48.037	59.0	34.0
48.529	59.0	74.0
49.1	59.0	78.0
49.741	59.0	42.0
50.447	59.0	36.0
51.208	59.0	74.0
52.018	59.0	58.0
52.869	59.0	41.0
53.756	59.0	43.0
54.673	59.0	36.0
55.615	59.0	48.0
56.581	59.0	42.0
57.565	59.0	40.0
58.562	59.0	414.0
59.575	59.0	304.0
60.601	59.0	99.0
61.635	59.0	446.0
62.673	59.0	357.0
63.718	59.0	825.0
64.769	59.0	69.0
65.819	59.0	343.0
66.871	59.0	342.0
67.925	59.0	35.0
68.981	59.0	316.0
70.037	59.0	270.0
71.092	59.0	80.0
72.147	59.0	57.0
73.203	59.0	50.0
74.258	59.0	312.0
75.31	59.0	273.0
76.36	59.0	542.0
77.411	59.0	1145.0
78.463	59.0	472.0
79.513	59.0	237.0
80.559	59.0	38.0
81.603	59.0	32.0
82.648	59.0	41.0
83.695	59.0	27.0
84.74	59.0	27.0
85.78	59.0	41.0
86.816	59.0	113.0
87.856	59.0	169.0
88.899	59.0	699.0
89.936	59.0	1332.0
90.969	59.0	329.0
92.003	59.0	199.0
93.04	59.0	299.0
94.078	59.0	700.0
95.111	59.0	444.0
96.14	59.0	329.0
97.17	59.0	1454.0
98.204	59.0	528.0
99.237	59.0	771.0
100.267	59.0	381.0
101.295	59.0	782.0
102.322	59.0	507.0
103.351	59.0	47.0
104.382	59.0	219.0
105.41	59.0	849.0
106.433	59.0	950.0
107.459	59.0	969.0
108.485	59.0	1560.0
109.514	59.0	1017.0
110.54	59.0	787.0
111.56	59.0	926.0
112.583	59.0	1649.0
113.608	59.0	990.0
114.632	59.0	843.0
115.653	59.0	294.0
116.674	59.0	313.0
117.697	59.0	709.0
118.72	59.0	326.0
119.74	59.0	437.0
120.759	59.0	332.0
121.779	59.0	1417.0
122.803	59.0	229.0
123.827	59.0	478.0
124.846	59.0	601.0
125.86	59.0	132.0
126.877	59.0	854.0
127.9	59.0	1252.0
128.923	59.0	921.0
129.941	59.0	1181.0
130.958	59.0	962.0
131.974	59.0	795.0
132.993	59.0	825.0
134.017	59.0	1982.0
135.04	59.0	679.0
136.062	59.0	810.0
137.08	59.0	386.0
138.098	59.0	116.0
139.12	59.0	1348.0
140.14	59.0	597.0
141.162	59.0	778.0
142.179	59.0	1551.0
143.188	59.0	951.0
144.16	59.0	1045.0
145.049	59.0	386.0
145.81	59.0	965.0
146.424	59.0	1538.0
146.912	59.0	1008.0
147.294	59.0	777.0
147.591	59.0	1829.0
147.813	59.0	2256.0
147.975	59.0	1830.0
46.993	60.0	35.0
47.03	60.0	56.0
47.136	60.0	84.0
47.334	60.0	151.0
47.637	60.0	571.0
48.037	60.0	969.0
48.528	60.0	912.0
49.1	60.0	856.0
49.744	60.0	85.0
50.449	60.0	55.0
51.208	60.0	42.0
52.017	60.0	324.0
52.868	60.0	1024.0
53.755	60.0	1302.0
54.668	60.0	565.0
55.607	60.0	270.0
56.575	60.0	45.0
57.562	60.0	53.0
58.559	60.0	34.0
59.568	60.0	64.0
60.594	60.0	37.0
61.631	60.0	365.0
62.669	60.0	79.0
63.712	60.0	888.0
64.759	60.0	1463.0
65.81	60.0	596.0
66.867	60.0	712.0
67.922	60.0	515.0
68.975	60.0	525.0
70.031	60.0	137.0
71.088	60.0	128.0
72.144	60.0	129.0
73.197	60.0	42.0
74.249	60.0	1044.0
75.303	60.0	1043.0
76.357	60.0	968.0
77.409	60.0	512.0
78.456	60.0	737.0
79.502	60.0	1163.0
80.551	60.0	130.0
81.599	60.0	188.0
82.643	60.0	77.0
83.685	60.0	1180.0
84.73	60.0	432.0
85.775	60.0	80.0
86.813	60.0	344.0
87.849	60.0	1468.0
88.891	60.0	384.0
89.931	60.0	80.0
90.964	60.0	48.0
91.998	60.0	182.0
93.035	60.0	74.0
94.073	60.0	1988.0
95.106	60.0	752.0
96.135	60.0	992.0
97.166	60.0	719.0
98.2	60.0	696.0
99.231	60.0	1742.0
100.26	60.0	1565.0
101.288	60.0	658.0
102.319	60.0	104.0
103.349	60.0	34.0
104.378	60.0	396.0
105.404	60.0	1070.0
106.427	60.0	635.0
107.453	60.0	864.0
108.48	60.0	888.0
109.508	60.0	856.0
110.532	60.0	656.0
111.554	60.0	1017.0
112.575	60.0	1258.0
113.601	60.0	1017.0
114.628	60.0	180.0
115.651	60.0	792.0
116.669	60.0	923.0
117.69	60.0	834.0
118.716	60.0	253.0
119.739	60.0	34.0
120.757	60.0	44.0
121.775	60.0	205.0
122.796	60.0	723.0
123.82	60.0	2393.0
124.842	60.0	960.0
125.859	60.0	713.0
126.872	60.0	679.0
127.894	60.0	1476.0
128.918	60.0	1138.0
129.936	60.0	1245.0
130.95	60.0	1041.0
131.967	60.0	606.0
132.991	60.0	587.0
134.017	60.0	1608.0
135.036	60.0	930.0
136.054	60.0	458.0
137.075	60.0	270.0
138.099	60.0	706.0
139.121	60.0	966.0
140.137	60.0	2191.0
141.153	60.0	1035.0
142.173	60.0	161.0
143.189	60.0	1102.0
144.161	60.0	297.0
145.042	60.0	37.0
145.804	60.0	29.0
146.422	60.0	22.0
146.911	60.0	40.0
147.291	60.0	29.0
147.584	60.0	52.0
147.809	60.0	59.0
147.973	60.0	52.0
46.997	61.0	90.0
47.031	61.0	96.0
47.133	61.0	171.0
47.334	61.0	413.0
47.64	61.0	638.0
48.041	61.0	676.0
48.528	61.0	599.0
49.097	61.0	133.0
49.742	61.0	47.0
50.451	61.0	60.0
51.21	61.0	270.0
52.016	61.0	112.0
52.865	61.0	246.0
53.755	61.0	1152.0
54.671	61.0	676.0
55.609	61.0	241.0
56.573	61.0	54.0
57.559	61.0	66.0
58.56	61.0	64.0
59.57	61.0	59.0
60.592	61.0	46.0
61.625	61.0	33.0
62.668	61.0	213.0
63.714	61.0	338.0
64.761	61.0	488.0
65.811	61.0	148.0
66.868	61.0	74.0
67.924	61.0	1705.0
68.977	61.0	2177.0
70.031	61.0	1089.0
71.085	61.0	786.0
72.142	61.0	111.0
73.197	61.0	56.0
74.25	61.0	275.0
75.303	61.0	469.0
76.353	61.0	162.0
77.403	61.0	465.0
78.456	61.0	576.0
79.505	61.0	712.0
80.55	61.0	108.0
81.596	61.0	38.0
82.642	61.0	85.0
83.688	61.0	1048.0
84.732	61.0	599.0
85.769	61.0	209.0
86.81	61.0	56.0
87.85	61.0	174.0
88.891	61.0	417.0
89.93	61.0	771.0
90.962	61.0	1692.0
91.998	61.0	228.0
93.039	61.0	133.0
94.075	61.0	1213.0
95.107	61.0	783.0
96.135	61.0	1587.0
97.165	61.0	1003.0
98.201	61.0	679.0
99.232	61.0	587.0
100.261	61.0	612.0
101.288	61.0	590.0
102.316	61.0	38.0
103.347	61.0	23.0
104.375	61.0	556.0
105.401	61.0	673.0
106.427	61.0	810.0
107.453	61.0	764.0
108.481	61.0	502.0
109.509	61.0	1234.0
110.531	61.0	1287.0
111.551	61.0	911.0
112.577	61.0	820.0
113.604	61.0	411.0
114.629	61.0	1051.0
115.651	61.0	120.0
116.67	61.0	64.0
117.693	61.0	361.0
118.718	61.0	443.0
119.738	61.0	1217.0
120.755	61.0	1325.0
121.777	61.0	533.0
122.799	61.0	1245.0
123.821	61.0	329.0
124.84	61.0	974.0
125.855	61.0	1777.0
126.872	61.0	1156.0
127.895	61.0	614.0
128.918	61.0	1752.0
129.936	61.0	798.0
130.952	61.0	1213.0
131.969	61.0	892.0
132.991	61.0	1006.0
134.015	61.0	1170.0
135.037	61.0	1490.0
136.056	61.0	500.0
137.074	61.0	933.0
138.095	61.0	1046.0
139.117	61.0	707.0
140.138	61.0	771.0
141.158	61.0	205.0
142.173	61.0	763.0
143.184	61.0	70.0
144.159	61.0	107.0
145.048	61.0	344.0
145.806	61.0	34.0
146.419	61.0	31.0
146.908	61.0	13.0
147.291	61.0	13.0
147.588	61.0	15.0
147.807	61.0	12.0
147.965	61.0	22.0
46.994	62.0	591.0
47.032	62.0	498.0
47.136	62.0	342.0
47.334	62.0	182.0
47.638	62.0	97.0
48.038	62.0	50.0
48.529	62.0	37.0
49.101	62.0	30.0
49.744	62.0	42.0
50.448	62.0	75.0
51.206	62.0	67.0
52.014	62.0	50.0
52.869	62.0	172.0
53.757	62.0	286.0
54.671	62.0	75.0
55.609	62.0	53.0
56.575	62.0	83.0
57.561	62.0	125.0
58.56	62.0	88.0
59.569	62.0	255.0
60.591	62.0	67.0
61.627	62.0	34.0
62.669	62.0	269.0
63.713	62.0	90.0
64.76	62.0	42.0
65.809	62.0	39.0
66.864	62.0	47.0
67.921	62.0	85.0
68.977	62.0	97.0
70.03	62.0	91.0
71.084	62.0	201.0
72.141	62.0	229.0
73.198	62.0	1547.0
74.252	62.0	788.0
75.304	62.0	48.0
76.354	62.0	45.0
77.403	62.0	39.0
78.455	62.0	165.0
79.506	62.0	452.0
80.553	62.0	388.0
81.596	62.0	28.0
82.639	62.0	174.0
83.685	62.0	687.0
84.731	62.0	610.0
85.773	62.0	1100.0
86.81	62.0	753.0
87.85	62.0	209.0
88.892	62.0	23.0
89.931	62.0	46.0
90.965	62.0	222.0
91.999	62.0	1525.0
93.036	62.0	1088.0
94.074	62.0	728.0
95.108	62.0	171.0
96.139	62.0	925.0
97.168	62.0	397.0
98.199	62.0	32.0
99.231	62.0	102.0
100.262	62.0	39.0
101.291	62.0	26.0
102.317	62.0	26.0
103.343	62.0	20.0
104.373	62.0	257.0
105.404	62.0	1093.0
106.432	62.0	1374.0
107.458	62.0	170.0
108.481	62.0	675.0
109.503	62.0	1180.0
110.529	62.0	400.0
111.556	62.0	346.0
112.581	62.0	134.0
113.6	62.0	94.0
114.623	62.0	1249.0
115.65	62.0	675.0
116.673	62.0	73.0
117.694	62.0	537.0
118.716	62.0	353.0
119.736	62.0	2455.0
120.756	62.0	984.0
121.777	62.0	80.0
122.802	62.0	63.0
123.824	62.0	1135.0
124.842	62.0	1146.0
125.857	62.0	723.0
126.875	62.0	2029.0
127.897	62.0	1341.0
128.918	62.0	1391.0
129.935	62.0	1406.0
130.951	62.0	1353.0
131.972	62.0	1363.0
132.995	62.0	753.0
134.016	62.0	1048.0
135.034	62.0	698.0
136.052	62.0	509.0
137.076	62.0	97.0
138.101	62.0	442.0
139.122	62.0	1120.0
140.137	62.0	624.0
141.152	62.0	278.0
142.174	62.0	1195.0
143.19	62.0	192.0
144.162	62.0	403.0
145.045	62.0	844.0
145.801	62.0	291.0
146.417	62.0	126.0
146.91	62.0	35.0
147.297	62.0	23.0
147.589	62.0	16.0
147.804	62.0	15.0
147.963	62.0	9.0
46.994	63.0	1417.0
47.031	63.0	1334.0
47.137	63.0	1328.0
47.336	63.0	1334.0
47.638	63.0	1338.0
48.038	63.0	627.0
48.528	63.0	507.0
49.1	63.0	523.0
49.745	63.0	799.0
50.451	63.0	544.0
51.208	63.0	52.0
52.016	63.0	503.0
52.869	63.0	439.0
53.758	63.0	505.0
54.673	63.0	158.0
55.611	63.0	68.0
56.575	63.0	77.0
57.56	63.0	67.0
58.56	63.0	185.0
59.571	63.0	1708.0
60.594	63.0	363.0
61.628	63.0	532.0
62.669	63.0	997.0
63.715	63.0	68.0
64.765	63.0	59.0
65.816	63.0	79.0
66.867	63.0	58.0
67.921	63.0	47.0
68.978	63.0	62.0
70.035	63.0	39.0
71.09	63.0	197.0
72.144	63.0	1124.0
73.197	63.0	946.0
74.251	63.0	365.0
75.308	63.0	42.0
76.361	63.0	67.0
77.409	63.0	99.0
78.457	63.0	1894.0
79.506	63.0	687.0
80.556	63.0	35.0
81.601	63.0	115.0
82.643	63.0	256.0
83.687	63.0	92.0
84.734	63.0	41.0
85.776	63.0	43.0
86.814	63.0	40.0
87.853	63.0	37.0
88.896	63.0	90.0
89.936	63.0	19.0
90.97	63.0	42.0
92.004	63.0	429.0
93.039	63.0	693.0
94.076	63.0	152.0
95.111	63.0	818.0
96.142	63.0	378.0
97.172	63.0	337.0
98.204	63.0	87.0
99.237	63.0	104.0
100.266	63.0	304.0
101.292	63.0	184.0
102.319	63.0	47.0
103.35	63.0	454.0
104.38	63.0	261.0
105.407	63.0	903.0
106.432	63.0	793.0
107.458	63.0	61.0
108.485	63.0	984.0
109.513	63.0	544.0
110.537	63.0	1306.0
111.558	63.0	951.0
112.579	63.0	391.0
113.603	63.0	1046.0
114.632	63.0	592.0
115.656	63.0	169.0
116.674	63.0	244.0
117.693	63.0	257.0
118.717	63.0	533.0
119.743	63.0	569.0
120.765	63.0	927.0
121.781	63.0	190.0
122.8	63.0	573.0
123.822	63.0	558.0
124.845	63.0	1437.0
125.864	63.0	1097.0
126.877	63.0	952.0
127.894	63.0	408.0
128.915	63.0	869.0
129.936	63.0	835.0
130.957	63.0	523.0
131.975	63.0	1353.0
132.993	63.0	759.0
134.013	63.0	819.0
135.036	63.0	902.0
136.061	63.0	714.0
137.082	63.0	1268.0
138.1	63.0	3496.0
139.118	63.0	1531.0
140.138	63.0	103.0
141.159	63.0	29.0
142.179	63.0	20.0
143.19	63.0	455.0
144.159	63.0	943.0
145.045	63.0	159.0
145.808	63.0	524.0
146.424	63.0	284.0
146.912	63.0	93.0
147.293	63.0	249.0
147.587	63.0	667.0
147.809	63.0	1189.0
147.974	63.0	1419.0
46.996	64.0	2191.0
47.03	64.0	2198.0
47.134	64.0	1690.0
47.335	64.0	1009.0
47.641	64.0	903.0
48.04	64.0	1292.0
48.527	64.0	810.0
49.097	64.0	1450.0
49.743	64.0	850.0
50.452	64.0	85.0
51.209	64.0	42.0
52.014	64.0	248.0
52.865	64.0	161.0
53.755	64.0	62.0
54.672	64.0	252.0
55.61	64.0	590.0
56.573	64.0	71.0
57.558	64.0	35.0
58.56	64.0	514.0
59.571	64.0	467.0
60.596	64.0	165.0
61.63	64.0	63.0
62.668	64.0	103.0
63.715	64.0	39.0
64.765	64.0	59.0
65.817	64.0	202.0
66.87	64.0	592.0
67.922	64.0	37.0
68.976	64.0	45.0
70.033	64.0	40.0
71.092	64.0	360.0
72.147	64.0	487.0
73.199	64.0	100.0
74.25	64.0	35.0
75.305	64.0	105.0
76.36	64.0	351.0
77.411	64.0	62.0
78.457	64.0	522.0
79.505	64.0	533.0
80.555	64.0	443.0
81.603	64.0	138.0
82.645	64.0	952.0
83.687	64.0	105.0
84.732	64.0	44.0
85.776	64.0	34.0
86.818	64.0	43.0
87.855	64.0	416.0
88.894	64.0	1573.0
89.935	64.0	74.0
90.971	64.0	27.0
92.006	64.0	46.0
93.04	64.0	244.0
94.074	64.0	190.0
95.109	64.0	1791.0
96.142	64.0	1330.0
97.177	64.0	1078.0
98.207	64.0	1116.0
99.233	64.0	960.0
100.263	64.0	1333.0
101.295	64.0	1157.0
102.326	64.0	1224.0
103.351	64.0	1606.0
104.376	64.0	638.0
105.406	64.0	629.0
106.435	64.0	277.0
107.461	64.0	88.0
108.483	64.0	669.0
109.507	64.0	379.0
110.534	64.0	593.0
111.561	64.0	1622.0
112.584	64.0	1113.0
113.606	64.0	976.0
114.63	64.0	303.0
115.655	64.0	78.0
116.676	64.0	1202.0
117.696	64.0	419.0
118.716	64.0	1257.0
119.737	64.0	1248.0
120.763	64.0	1624.0
121.786	64.0	961.0
122.804	64.0	837.0
123.82	64.0	1069.0
124.841	64.0	561.0
125.863	64.0	906.0
126.882	64.0	945.0
127.901	64.0	445.0
128.918	64.0	1098.0
129.936	64.0	749.0
130.958	64.0	1350.0
131.979	64.0	900.0
132.998	64.0	1172.0
134.016	64.0	1020.0
135.036	64.0	313.0
136.058	64.0	32.0
137.082	64.0	211.0
138.103	64.0	951.0
139.12	64.0	877.0
140.139	64.0	857.0
141.161	64.0	292.0
142.182	64.0	35.0
143.193	64.0	754.0
144.162	64.0	1725.0
145.048	64.0	125.0
145.811	64.0	288.0
146.427	64.0	2265.0
146.913	64.0	1751.0
147.292	64.0	523.0
147.585	64.0	381.0
147.808	64.0	659.0
147.973	64.0	931.0
46.996	65.0	697.0
47.029	65.0	704.0
47.132	65.0	790.0
47.332	65.0	917.0
47.64	65.0	848.0
48.041	65.0	538.0
48.529	65.0	887.0
49.097	65.0	492.0
49.742	65.0	169.0
50.452	65.0	62.0
51.21	65.0	65.0
52.016	65.0	583.0
52.865	65.0	1033.0
53.752	65.0	406.0
54.669	65.0	1084.0
55.611	65.0	2007.0
56.575	65.0	387.0
57.557	65.0	95.0
58.556	65.0	746.0
59.568	65.0	2501.0
60.594	65.0	2026.0
61.628	65.0	66.0
62.666	65.0	104.0
63.71	65.0	669.0
64.76	65.0	62.0
65.813	65.0	186.0
66.866	65.0	378.0
67.917	65.0	920.0
68.972	65.0	126.0
70.031	65.0	310.0
71.089	65.0	717.0
72.142	65.0	1264.0
73.193	65.0	127.0
74.247	65.0	67.0
75.303	65.0	160.0
76.356	65.0	256.0
77.405	65.0	34.0
78.452	65.0	31.0
79.502	65.0	602.0
80.554	65.0	200.0
81.6	65.0	38.0
82.642	65.0	57.0
83.685	65.0	57.0
84.73	65.0	36.0
85.774	65.0	40.0
86.812	65.0	43.0
87.85	65.0	36.0
88.89	65.0	458.0
89.932	65.0	382.0
90.97	65.0	54.0
92.003	65.0	215.0
93.034	65.0	1612.0
94.069	65.0	60.0
95.106	65.0	149.0
96.14	65.0	374.0
97.17	65.0	584.0
98.202	65.0	1224.0
99.233	65.0	1588.0
100.265	65.0	1532.0
101.295	65.0	449.0
102.321	65.0	702.0
103.346	65.0	595.0
104.376	65.0	667.0
105.407	65.0	932.0
106.433	65.0	754.0
107.456	65.0	34.0
108.479	65.0	232.0
109.508	65.0	121.0
110.537	65.0	479.0
111.56	65.0	1205.0
112.578	65.0	417.0
113.601	65.0	331.0
114.629	65.0	1269.0
115.653	65.0	402.0
116.671	65.0	81.0
117.691	65.0	52.0
118.714	65.0	66.0
119.74	65.0	95.0
120.763	65.0	616.0
121.78	65.0	1049.0
122.798	65.0	517.0
123.82	65.0	203.0
124.843	65.0	220.0
125.862	65.0	539.0
126.876	65.0	438.0
127.892	65.0	862.0
128.915	65.0	336.0
129.935	65.0	72.0
130.956	65.0	196.0
131.975	65.0	828.0
132.992	65.0	451.0
134.012	65.0	227.0
135.034	65.0	55.0
136.057	65.0	13.0
137.077	65.0	25.0
138.096	65.0	36.0
139.118	65.0	349.0
140.141	65.0	632.0
141.161	65.0	1088.0
142.177	65.0	1049.0
143.187	65.0	181.0
144.16	65.0	169.0
145.048	65.0	38.0
145.808	65.0	143.0
146.421	65.0	603.0
146.909	65.0	745.0
147.292	65.0	187.0
147.589	65.0	63.0
147.81	65.0	37.0
147.969	65.0	23.0
46.995	66.0	1014.0
47.032	66.0	980.0
47.137	66.0	790.0
47.334	66.0	781.0
47.638	66.0	853.0
48.04	66.0	348.0
48.531	66.0	180.0
49.099	66.0	107.0
49.741	66.0	44.0
50.45	66.0	36.0
51.21	66.0	51.0
52.018	66.0	67.0
52.867	66.0	74.0
53.753	66.0	101.0
54.67	66.0	1100.0
55.612	66.0	363.0
56.577	66.0	231.0
57.56	66.0	958.0
58.558	66.0	283.0
59.569	66.0	593.0
60.596	66.0	390.0
61.632	66.0	59.0
62.67	66.0	55.0
63.713	66.0	44.0
64.763	66.0	39.0
65.816	66.0	189.0
66.868	66.0	590.0
67.921	66.0	48.0
68.978	66.0	50.0
70.035	66.0	329.0
71.091	66.0	204.0
72.145	66.0	189.0
73.197	66.0	54.0
74.251	66.0	217.0
75.308	66.0	1075.0
76.359	66.0	1154.0
77.406	66.0	101.0
78.454	66.0	224.0
79.507	66.0	1674.0
80.557	66.0	889.0
81.6	66.0	64.0
82.642	66.0	52.0
83.689	66.0	35.0
84.734	66.0	26.0
85.776	66.0	38.0
86.815	66.0	22.0
87.853	66.0	34.0
88.895	66.0	141.0
89.935	66.0	497.0
90.97	66.0	182.0
92.004	66.0	43.0
93.038	66.0	35.0
94.075	66.0	19.0
95.111	66.0	21.0
96.142	66.0	87.0
97.172	66.0	772.0
98.205	66.0	778.0
99.237	66.0	1540.0
100.27	66.0	645.0
101.297	66.0	993.0
102.323	66.0	980.0
103.351	66.0	433.0
104.38	66.0	785.0
105.408	66.0	588.0
106.433	66.0	851.0
107.457	66.0	784.0
108.485	66.0	438.0
109.513	66.0	1500.0
110.537	66.0	489.0
111.556	66.0	691.0
112.58	66.0	855.0
113.607	66.0	1058.0
114.633	66.0	663.0
115.653	66.0	995.0
116.673	66.0	1323.0
117.698	66.0	578.0
118.722	66.0	113.0
119.743	66.0	143.0
120.761	66.0	430.0
121.78	66.0	628.0
122.805	66.0	305.0
123.828	66.0	251.0
124.846	66.0	842.0
125.861	66.0	1116.0
126.877	66.0	1077.0
127.897	66.0	561.0
128.921	66.0	122.0
129.941	66.0	311.0
130.956	66.0	347.0
131.973	66.0	185.0
132.994	66.0	29.0
134.02	66.0	712.0
135.041	66.0	1259.0
136.059	66.0	43.0
137.077	66.0	26.0
138.099	66.0	24.0
139.123	66.0	15.0
140.143	66.0	26.0
141.161	66.0	209.0
142.177	66.0	208.0
143.189	66.0	56.0
144.163	66.0	35.0
145.052	66.0	31.0
145.81	66.0	30.0
146.421	66.0	20.0
146.91	66.0	23.0
147.295	66.0	21.0
147.59	66.0	11.0
147.809	66.0	12.0
147.967	66.0	21.0
46.998	67.0	245.0
47.032	67.0	206.0
47.133	67.0	213.0
47.333	67.0	117.0
47.641	67.0	49.0
48.042	67.0	31.0
48.529	67.0	34.0
49.097	67.0	38.0
49.742	67.0	36.0
50.451	67.0	33.0
51.21	67.0	207.0
52.014	67.0	1386.0
52.864	67.0	1474.0
53.755	67.0	197.0
54.671	67.0	703.0
55.609	67.0	478.0
56.57	67.0	76.0
57.555	67.0	93.0
58.557	67.0	181.0
59.568	67.0	50.0
60.59	67.0	65.0
61.625	67.0	711.0
62.666	67.0	1052.0
63.712	67.0	211.0
64.761	67.0	46.0
65.811	67.0	37.0
66.863	67.0	33.0
67.92	67.0	29.0
68.974	67.0	43.0
70.029	67.0	146.0
71.084	67.0	54.0
72.139	67.0	57.0
73.196	67.0	147.0
74.252	67.0	397.0
75.304	67.0	35.0
76.353	67.0	50.0
77.404	67.0	49.0
78.455	67.0	61.0
79.504	67.0	391.0
80.552	67.0	761.0
81.596	67.0	427.0
82.639	67.0	55.0
83.686	67.0	35.0
84.733	67.0	415.0
85.772	67.0	907.0
86.81	67.0	181.0
87.851	67.0	892.0
88.894	67.0	714.0
89.931	67.0	1105.0
90.964	67.0	242.0
92.0	67.0	48.0
93.038	67.0	36.0
94.075	67.0	26.0
95.109	67.0	519.0
96.138	67.0	975.0
97.169	67.0	1278.0
98.204	67.0	1263.0
99.237	67.0	375.0
100.265	67.0	873.0
101.293	67.0	1426.0
102.323	67.0	1017.0
103.352	67.0	424.0
104.379	67.0	768.0
105.405	67.0	724.0
106.429	67.0	802.0
107.456	67.0	998.0
108.485	67.0	1388.0
109.51	67.0	747.0
110.532	67.0	813.0
111.555	67.0	876.0
112.58	67.0	116.0
113.606	67.0	318.0
114.628	67.0	597.0
115.649	67.0	545.0
116.673	67.0	845.0
117.697	67.0	769.0
118.718	67.0	272.0
119.737	67.0	1153.0
120.76	67.0	275.0
121.783	67.0	457.0
122.801	67.0	968.0
123.819	67.0	735.0
124.84	67.0	209.0
125.862	67.0	767.0
126.879	67.0	938.0
127.894	67.0	1699.0
128.916	67.0	973.0
129.937	67.0	1044.0
130.956	67.0	312.0
131.974	67.0	52.0
132.992	67.0	143.0
134.015	67.0	755.0
135.038	67.0	501.0
136.059	67.0	27.0
137.077	67.0	23.0
138.098	67.0	18.0
139.121	67.0	66.0
140.141	67.0	102.0
141.157	67.0	17.0
142.173	67.0	35.0
143.188	67.0	26.0
144.163	67.0	279.0
145.046	67.0	503.0
145.802	67.0	662.0
146.419	67.0	717.0
146.914	67.0	93.0
147.297	67.0	35.0
147.586	67.0	61.0
147.803	67.0	147.0
147.967	67.0	230.0
46.994	68.0	250.0
47.033	68.0	205.0
47.136	68.0	182.0
47.332	68.0	180.0
47.636	68.0	127.0
48.038	68.0	22.0
48.53	68.0	49.0
49.099	68.0	32.0
49.742	68.0	43.0
50.448	68.0	118.0
51.208	68.0	116.0
52.017	68.0	833.0
52.868	68.0	423.0
53.754	68.0	142.0
54.668	68.0	66.0
55.607	68.0	51.0
56.573	68.0	658.0
57.559	68.0	363.0
58.555	68.0	1549.0
59.565	68.0	609.0
60.592	68.0	50.0
61.628	68.0	62.0
62.666	68.0	210.0
63.708	68.0	608.0
64.759	68.0	755.0
65.814	68.0	117.0
66.866	68.0	611.0
67.918	68.0	260.0
68.973	68.0	31.0
70.032	68.0	46.0
71.089	68.0	37.0
72.143	68.0	47.0
73.194	68.0	60.0
74.248	68.0	93.0
75.304	68.0	205.0
76.355	68.0	98.0
77.403	68.0	714.0
78.451	68.0	2212.0
79.502	68.0	1637.0
80.554	68.0	1490.0
81.599	68.0	385.0
82.639	68.0	37.0
83.683	68.0	358.0
84.729	68.0	1182.0
85.771	68.0	121.0
86.81	68.0	54.0
87.849	68.0	95.0
88.891	68.0	108.0
89.933	68.0	478.0
90.97	68.0	89.0
92.002	68.0	43.0
93.036	68.0	49.0
94.073	68.0	32.0
95.109	68.0	70.0
96.14	68.0	577.0
97.171	68.0	654.0
98.202	68.0	58.0
99.233	68.0	263.0
100.265	68.0	1454.0
101.295	68.0	938.0
102.323	68.0	933.0
103.348	68.0	942.0
104.376	68.0	1278.0
105.406	68.0	1344.0
106.433	68.0	282.0
107.456	68.0	671.0
108.479	68.0	2077.0
109.507	68.0	1615.0
110.536	68.0	848.0
111.561	68.0	389.0
112.582	68.0	34.0
113.602	68.0	20.0
114.626	68.0	41.0
115.654	68.0	376.0
116.676	68.0	669.0
117.695	68.0	633.0
118.715	68.0	585.0
119.738	68.0	409.0
120.762	68.0	974.0
121.782	68.0	3734.0
122.8	68.0	2130.0
123.82	68.0	1442.0
124.842	68.0	763.0
125.863	68.0	67.0
126.879	68.0	509.0
127.896	68.0	1219.0
128.914	68.0	1577.0
129.933	68.0	1446.0
130.955	68.0	1246.0
131.976	68.0	401.0
132.994	68.0	1223.0
134.015	68.0	1511.0
135.038	68.0	410.0
136.058	68.0	137.0
137.076	68.0	86.0
138.098	68.0	21.0
139.121	68.0	714.0
140.139	68.0	988.0
141.155	68.0	50.0
142.175	68.0	26.0
143.19	68.0	27.0
144.163	68.0	240.0
145.048	68.0	226.0
145.804	68.0	29.0
146.417	68.0	34.0
146.91	68.0	21.0
147.294	68.0	29.0
147.587	68.0	15.0
147.805	68.0	16.0
147.966	68.0	18.0
46.996	69.0	151.0
47.033	69.0	149.0
47.136	69.0	126.0
47.333	69.0	58.0
47.637	69.0	48.0
48.04	69.0	26.0
48.53	69.0	37.0
49.099	69.0	47.0
49.742	69.0	64.0
50.448	69.0	55.0
51.206	69.0	68.0
52.015	69.0	67.0
52.866	69.0	53.0
53.754	69.0	359.0
54.669	69.0	669.0
55.607	69.0	763.0
56.572	69.0	803.0
57.56	69.0	201.0
58.559	69.0	480.0
59.566	69.0	363.0
60.59	69.0	458.0
61.624	69.0	53.0
62.664	69.0	747.0
63.71	69.0	923.0
64.761	69.0	384.0
65.811	69.0	246.0
66.864	69.0	891.0
67.917	69.0	315.0
68.972	69.0	60.0
70.032	69.0	913.0
71.088	69.0	2706.0
72.14	69.0	594.0
73.192	69.0	1962.0
74.248	69.0	2291.0
75.304	69.0	1035.0
76.356	69.0	241.0
77.404	69.0	115.0
78.451	69.0	740.0
79.501	69.0	362.0
80.551	69.0	103.0
81.598	69.0	50.0
82.641	69.0	73.0
83.683	69.0	201.0
84.728	69.0	136.0
85.774	69.0	36.0
86.814	69.0	161.0
87.851	69.0	246.0
88.891	69.0	37.0
89.93	69.0	26.0
90.968	69.0	35.0
92.004	69.0	86.0
93.038	69.0	48.0
94.072	69.0	32.0
95.106	69.0	20.0
96.14	69.0	510.0
97.173	69.0	1214.0
98.203	69.0	93.0
99.232	69.0	185.0
100.265	69.0	513.0
101.298	69.0	1246.0
102.325	69.0	1365.0
103.351	69.0	791.0
104.378	69.0	416.0
105.408	69.0	645.0
106.435	69.0	44.0
107.46	69.0	211.0
108.483	69.0	723.0
109.507	69.0	226.0
110.536	69.0	40.0
111.562	69.0	16.0
112.582	69.0	24.0
113.603	69.0	215.0
114.63	69.0	1239.0
115.655	69.0	190.0
116.674	69.0	773.0
117.692	69.0	1460.0
118.716	69.0	204.0
119.742	69.0	463.0
120.762	69.0	841.0
121.779	69.0	1017.0
122.798	69.0	783.0
123.822	69.0	344.0
124.844	69.0	797.0
125.859	69.0	256.0
126.874	69.0	649.0
127.896	69.0	1849.0
128.921	69.0	678.0
129.938	69.0	409.0
130.953	69.0	730.0
131.97	69.0	1629.0
132.993	69.0	951.0
134.017	69.0	344.0
135.039	69.0	52.0
136.057	69.0	182.0
137.075	69.0	53.0
138.096	69.0	890.0
139.119	69.0	422.0
140.141	69.0	52.0
141.159	69.0	22.0
142.174	69.0	41.0
143.186	69.0	28.0
144.163	69.0	572.0
145.05	69.0	324.0
145.806	69.0	60.0
146.418	69.0	31.0
146.908	69.0	21.0
147.293	69.0	51.0
147.587	69.0	365.0
147.804	69.0	870.0
147.964	69.0	1396.0
46.997	70.0	56.0
47.031	70.0	56.0
47.133	70.0	41.0
47.332	70.0	29.0
47.64	70.0	25.0
48.04	70.0	31.0
48.527	70.0	33.0
49.096	70.0	370.0
49.741	70.0	474.0
50.45	70.0	210.0
51.208	70.0	139.0
52.013	70.0	87.0
52.863	70.0	337.0
53.754	70.0	2531.0
54.671	70.0	613.0
55.609	70.0	424.0
56.572	70.0	404.0
57.555	70.0	366.0
58.556	70.0	679.0
59.568	70.0	234.0
60.591	70.0	82.0
61.625	70.0	45.0
62.664	70.0	118.0
63.709	70.0	1026.0
64.758	70.0	1331.0
65.813	70.0	1497.0
66.866	70.0	292.0
67.918	70.0	825.0
68.972	70.0	705.0
70.03	70.0	81.0
71.088	70.0	690.0
72.141	70.0	11077.0
73.193	70.0	8374.0
74.247	70.0	7578.0
75.303	70.0	8200.0
76.356	70.0	3528.0
77.404	70.0	1349.0
78.451	70.0	1480.0
79.502	70.0	120.0
80.553	70.0	68.0
81.6	70.0	158.0
82.644	70.0	406.0
83.686	70.0	1644.0
84.727	70.0	277.0
85.769	70.0	296.0
86.813	70.0	615.0
87.855	70.0	893.0
88.892	70.0	91.0
89.928	70.0	26.0
90.965	70.0	608.0
92.003	70.0	1327.0
93.041	70.0	109.0
94.075	70.0	21.0
95.105	70.0	188.0
96.135	70.0	329.0
97.17	70.0	53.0
98.205	70.0	1052.0
99.236	70.0	327.0
100.266	70.0	32.0
101.296	70.0	107.0
102.323	70.0	655.0
103.351	70.0	420.0
104.382	70.0	1002.0
105.411	70.0	223.0
106.435	70.0	112.0
107.457	70.0	362.0
108.479	70.0	310.0
109.507	70.0	30.0
110.537	70.0	26.0
111.56	70.0	311.0
112.579	70.0	1212.0
113.601	70.0	171.0
114.628	70.0	443.0
115.655	70.0	1589.0
116.676	70.0	212.0
117.695	70.0	1124.0
118.716	70.0	1169.0
119.739	70.0	77.0
120.762	70.0	667.0
121.783	70.0	1771.0
122.801	70.0	1029.0
123.82	70.0	281.0
124.839	70.0	583.0
125.86	70.0	38.0
126.881	70.0	282.0
127.9	70.0	505.0
128.918	70.0	480.0
129.935	70.0	535.0
130.953	70.0	381.0
131.976	70.0	670.0
133.0	70.0	1012.0
134.018	70.0	950.0
135.034	70.0	1210.0
136.054	70.0	1753.0
137.079	70.0	107.0
138.103	70.0	478.0
139.122	70.0	571.0
140.137	70.0	841.0
141.155	70.0	52.0
142.176	70.0	92.0
143.191	70.0	36.0
144.162	70.0	16.0
145.044	70.0	335.0
145.803	70.0	462.0
146.422	70.0	269.0
146.913	70.0	692.0
147.292	70.0	514.0
147.584	70.0	298.0
147.803	70.0	243.0
147.968	70.0	269.0
46.993	71.0	473.0
47.03	71.0	384.0
47.135	71.0	364.0
47.335	71.0	293.0
47.641	71.0	135.0
48.039	71.0	40.0
48.525	71.0	37.0
49.096	71.0	433.0
49.742	71.0	406.0
50.451	71.0	66.0
51.208	71.0	139.0
52.012	71.0	1221.0
52.864	71.0	756.0
53.754	71.0	686.0
54.671	71.0	274.0
55.608	71.0	464.0
56.572	71.0	418.0
57.557	71.0	1853.0
58.558	71.0	308.0
59.568	71.0	49.0
[truncated: 9,000 more rows]
