# Supplementary material for: Multimodal dynamic and unclonable anti-counterfeiting using robust diamond microparticles on heterogeneous substrate
Source: Nat Commun. 2023 May 2;14:2507. doi: 10.1038/s41467-023-38178-1 (PMC10154296; doi:10.1038/s41467-023-38178-1)
Supplement: Supplementary file 3 — Source Data [file 41467_2023_38178_MOESM3_ESM.zip › Source Data/Fig 4/9_1.txt]

50.995	57.2	907.0
51.029	57.2	958.0
51.133	57.2	1164.0
51.334	57.2	1571.0
51.64	57.2	1078.0
52.04	57.2	200.0
52.526	57.2	1054.0
53.096	57.2	3184.0
53.741	57.2	939.0
54.449	57.2	261.0
55.208	57.2	241.0
56.013	57.2	376.0
56.862	57.2	407.0
57.749	57.2	212.0
58.667	57.2	164.0
59.61	57.2	158.0
60.573	57.2	254.0
61.555	57.2	514.0
62.556	57.2	197.0
63.572	57.2	532.0
64.596	57.2	766.0
65.627	57.2	3021.0
66.664	57.2	3083.0
67.709	57.2	907.0
68.759	57.2	910.0
69.812	57.2	863.0
70.862	57.2	369.0
71.912	57.2	213.0
72.966	57.2	344.0
74.023	57.2	453.0
75.08	57.2	336.0
76.136	57.2	1837.0
77.19	57.2	1345.0
78.241	57.2	292.0
79.292	57.2	192.0
80.345	57.2	243.0
81.398	57.2	1003.0
82.446	57.2	1988.0
83.492	57.2	1792.0
84.541	57.2	850.0
85.589	57.2	191.0
86.633	57.2	138.0
87.674	57.2	499.0
88.716	57.2	799.0
89.759	57.2	182.0
90.801	57.2	227.0
91.839	57.2	204.0
92.874	57.2	247.0
93.91	57.2	299.0
94.948	57.2	389.0
95.986	57.2	432.0
97.02	57.2	815.0
98.05	57.2	1133.0
99.083	57.2	1175.0
100.116	57.2	1348.0
101.149	57.2	453.0
102.179	57.2	122.0
103.207	57.2	403.0
104.236	57.2	969.0
105.266	57.2	1160.0
106.3	57.2	2870.0
107.331	57.2	3082.0
108.357	57.2	2971.0
109.379	57.2	3603.0
110.404	57.2	5787.0
111.433	57.2	2141.0
112.46	57.2	3186.0
113.483	57.2	9175.0
114.504	57.2	5907.0
115.528	57.2	714.0
116.553	57.2	411.0
117.576	57.2	703.0
118.6	57.2	287.0
119.621	57.2	293.0
120.644	57.2	620.0
121.669	57.2	1407.0
122.691	57.2	2193.0
123.712	57.2	4616.0
124.73	57.2	1054.0
125.749	57.2	326.0
126.771	57.2	2011.0
127.793	57.2	1850.0
128.815	57.2	1256.0
129.832	57.2	969.0
130.849	57.2	322.0
131.872	57.2	362.0
132.898	57.2	547.0
133.922	57.2	826.0
134.943	57.2	816.0
135.962	57.2	821.0
136.984	57.2	194.0
138.01	57.2	175.0
139.033	57.2	441.0
140.053	57.2	906.0
141.07	57.2	287.0
142.09	57.2	199.0
143.112	57.2	125.0
144.133	57.2	1193.0
145.15	57.2	1839.0
146.161	57.2	2258.0
147.167	57.2	1673.0
148.142	57.2	2480.0
149.028	57.2	1237.0
149.784	57.2	595.0
150.395	57.2	342.0
150.882	57.2	387.0
151.268	57.2	784.0
151.567	57.2	904.0
151.788	57.2	767.0
151.949	57.2	750.0
50.998	58.2	351.0
51.031	58.2	311.0
51.134	58.2	311.0
51.336	58.2	146.0
51.643	58.2	74.0
52.042	58.2	111.0
52.528	58.2	364.0
53.097	58.2	492.0
53.74	58.2	683.0
54.448	58.2	1396.0
55.208	58.2	1200.0
56.012	58.2	5567.0
56.861	58.2	3480.0
57.749	58.2	1375.0
58.668	58.2	155.0
59.611	58.2	253.0
60.573	58.2	1552.0
61.554	58.2	219.0
62.556	58.2	476.0
63.571	58.2	2224.0
64.595	58.2	956.0
65.628	58.2	1938.0
66.665	58.2	563.0
67.711	58.2	750.0
68.763	58.2	652.0
69.816	58.2	629.0
70.865	58.2	490.0
71.917	58.2	1250.0
72.971	58.2	879.0
74.029	58.2	689.0
75.087	58.2	519.0
76.141	58.2	573.0
77.195	58.2	177.0
78.246	58.2	166.0
79.299	58.2	185.0
80.354	58.2	163.0
81.406	58.2	871.0
82.452	58.2	1286.0
83.498	58.2	1265.0
84.545	58.2	327.0
85.593	58.2	169.0
86.64	58.2	1477.0
87.681	58.2	1484.0
88.722	58.2	952.0
89.763	58.2	228.0
90.807	58.2	213.0
91.848	58.2	223.0
92.882	58.2	211.0
93.919	58.2	234.0
94.958	58.2	213.0
95.993	58.2	187.0
97.025	58.2	501.0
98.057	58.2	427.0
99.089	58.2	995.0
100.122	58.2	2262.0
101.157	58.2	507.0
102.19	58.2	215.0
103.218	58.2	144.0
104.244	58.2	117.0
105.274	58.2	181.0
106.307	58.2	684.0
107.338	58.2	2174.0
108.362	58.2	4662.0
109.386	58.2	1416.0
110.416	58.2	2132.0
111.444	58.2	2278.0
112.466	58.2	9365.0
113.486	58.2	5880.0
114.512	58.2	5378.0
115.542	58.2	1673.0
116.568	58.2	748.0
117.587	58.2	1593.0
118.607	58.2	3875.0
119.63	58.2	500.0
120.655	58.2	314.0
121.676	58.2	1327.0
122.695	58.2	3240.0
123.717	58.2	3195.0
124.742	58.2	837.0
125.763	58.2	642.0
126.779	58.2	1484.0
127.795	58.2	330.0
128.818	58.2	385.0
129.843	58.2	1078.0
130.865	58.2	1084.0
131.883	58.2	529.0
132.903	58.2	661.0
133.927	58.2	1832.0
134.954	58.2	1477.0
135.976	58.2	1711.0
136.993	58.2	329.0
138.012	58.2	291.0
139.037	58.2	186.0
140.061	58.2	1044.0
141.081	58.2	162.0
142.098	58.2	358.0
143.116	58.2	426.0
144.137	58.2	1259.0
145.155	58.2	2141.0
146.169	58.2	2888.0
147.177	58.2	2466.0
148.145	58.2	1253.0
149.027	58.2	672.0
149.786	58.2	1406.0
150.399	58.2	1613.0
150.884	58.2	1306.0
151.27	58.2	2207.0
151.567	58.2	1868.0
151.786	58.2	1288.0
151.945	58.2	1210.0
50.994	59.2	36.0
51.031	59.2	36.0
51.136	59.2	26.0
51.336	59.2	60.0
51.641	59.2	535.0
52.039	59.2	1758.0
52.527	59.2	1441.0
53.098	59.2	402.0
53.742	59.2	111.0
54.449	59.2	108.0
55.206	59.2	397.0
56.011	59.2	862.0
56.862	59.2	1361.0
57.751	59.2	1281.0
58.668	59.2	1037.0
59.608	59.2	665.0
60.571	59.2	986.0
61.552	59.2	317.0
62.55	59.2	199.0
63.566	59.2	946.0
64.593	59.2	568.0
65.624	59.2	699.0
66.662	59.2	358.0
67.707	59.2	731.0
68.758	59.2	471.0
69.813	59.2	354.0
70.865	59.2	6007.0
71.916	59.2	6172.0
72.969	59.2	754.0
74.027	59.2	155.0
75.085	59.2	226.0
76.138	59.2	653.0
77.191	59.2	188.0
78.244	59.2	292.0
79.297	59.2	1276.0
80.35	59.2	1754.0
81.4	59.2	1039.0
82.448	59.2	279.0
83.495	59.2	185.0
84.542	59.2	256.0
85.591	59.2	305.0
86.636	59.2	1381.0
87.676	59.2	2018.0
88.717	59.2	215.0
89.757	59.2	418.0
90.801	59.2	358.0
91.845	59.2	584.0
92.882	59.2	175.0
93.919	59.2	567.0
94.954	59.2	188.0
95.986	59.2	205.0
97.022	59.2	683.0
98.059	59.2	553.0
99.093	59.2	906.0
100.124	59.2	1129.0
101.151	59.2	599.0
102.182	59.2	2111.0
103.214	59.2	276.0
104.246	59.2	619.0
105.277	59.2	386.0
106.305	59.2	941.0
107.331	59.2	1362.0
108.358	59.2	713.0
109.387	59.2	495.0
110.415	59.2	213.0
111.438	59.2	1693.0
112.461	59.2	11143.0
113.486	59.2	8803.0
114.515	59.2	2012.0
115.542	59.2	612.0
116.565	59.2	399.0
117.585	59.2	1265.0
118.607	59.2	796.0
119.632	59.2	486.0
120.657	59.2	3887.0
121.677	59.2	1930.0
122.696	59.2	4944.0
123.716	59.2	7699.0
124.74	59.2	2524.0
125.763	59.2	1139.0
126.782	59.2	293.0
127.8	59.2	234.0
128.819	59.2	247.0
129.84	59.2	1180.0
130.863	59.2	832.0
131.884	59.2	1474.0
132.903	59.2	700.0
133.923	59.2	332.0
134.946	59.2	297.0
135.972	59.2	162.0
136.996	59.2	1018.0
138.018	59.2	917.0
139.039	59.2	149.0
140.058	59.2	133.0
141.076	59.2	276.0
142.097	59.2	1310.0
143.12	59.2	1311.0
144.139	59.2	2998.0
145.152	59.2	2485.0
146.162	59.2	4261.0
147.173	59.2	4920.0
148.147	59.2	949.0
149.03	59.2	1824.0
149.784	59.2	1721.0
150.395	59.2	1095.0
150.883	59.2	864.0
151.266	59.2	358.0
151.562	59.2	182.0
151.784	59.2	117.0
151.946	59.2	74.0
50.995	60.2	22.0
51.03	60.2	24.0
51.136	60.2	27.0
51.336	60.2	21.0
51.639	60.2	38.0
52.037	60.2	115.0
52.526	60.2	174.0
53.096	60.2	96.0
53.741	60.2	101.0
54.448	60.2	167.0
55.206	60.2	129.0
56.012	60.2	803.0
56.862	60.2	2375.0
57.749	60.2	2247.0
58.669	60.2	799.0
59.609	60.2	5105.0
60.569	60.2	16449.0
61.55	60.2	4822.0
62.551	60.2	280.0
63.565	60.2	274.0
64.59	60.2	612.0
65.623	60.2	1112.0
66.663	60.2	236.0
67.707	60.2	649.0
68.758	60.2	523.0
69.81	60.2	505.0
70.86	60.2	5361.0
71.912	60.2	3852.0
72.968	60.2	1224.0
74.026	60.2	2543.0
75.083	60.2	520.0
76.135	60.2	232.0
77.187	60.2	201.0
78.243	60.2	323.0
79.298	60.2	1385.0
80.349	60.2	528.0
81.398	60.2	169.0
82.446	60.2	196.0
83.495	60.2	776.0
84.543	60.2	1612.0
85.591	60.2	1781.0
86.636	60.2	1269.0
87.677	60.2	447.0
88.719	60.2	422.0
89.762	60.2	846.0
90.806	60.2	313.0
91.845	60.2	549.0
92.879	60.2	438.0
93.918	60.2	1245.0
94.957	60.2	1562.0
95.994	60.2	501.0
97.026	60.2	1972.0
98.056	60.2	2231.0
99.09	60.2	968.0
100.124	60.2	944.0
101.157	60.2	561.0
102.189	60.2	410.0
103.216	60.2	149.0
104.246	60.2	459.0
105.277	60.2	462.0
106.307	60.2	706.0
107.333	60.2	505.0
108.358	60.2	286.0
109.386	60.2	1068.0
110.416	60.2	717.0
111.443	60.2	1304.0
112.467	60.2	2030.0
113.488	60.2	2082.0
114.512	60.2	1522.0
115.54	60.2	1465.0
116.567	60.2	2240.0
117.588	60.2	451.0
118.607	60.2	247.0
119.629	60.2	787.0
120.654	60.2	2593.0
121.677	60.2	4764.0
122.699	60.2	6859.0
123.718	60.2	7382.0
124.74	60.2	4182.0
125.764	60.2	606.0
126.783	60.2	292.0
127.799	60.2	245.0
128.817	60.2	226.0
129.841	60.2	126.0
130.864	60.2	197.0
131.885	60.2	135.0
132.904	60.2	175.0
133.924	60.2	553.0
134.95	60.2	1229.0
135.974	60.2	331.0
136.996	60.2	214.0
138.015	60.2	415.0
139.036	60.2	238.0
140.056	60.2	474.0
141.081	60.2	633.0
142.104	60.2	1385.0
143.121	60.2	1326.0
144.135	60.2	4682.0
145.149	60.2	904.0
146.166	60.2	225.0
147.179	60.2	329.0
148.147	60.2	791.0
149.027	60.2	935.0
149.779	60.2	409.0
150.395	60.2	118.0
150.888	60.2	107.0
151.269	60.2	123.0
151.559	60.2	96.0
151.779	60.2	122.0
151.945	60.2	111.0
50.997	61.2	25.0
51.033	61.2	21.0
51.134	61.2	23.0
51.332	61.2	37.0
51.638	61.2	68.0
52.04	61.2	61.0
52.529	61.2	73.0
53.097	61.2	581.0
53.738	61.2	2873.0
54.445	61.2	738.0
55.207	61.2	408.0
56.016	61.2	1850.0
56.864	61.2	1455.0
57.748	61.2	199.0
58.664	61.2	275.0
59.606	61.2	912.0
60.571	61.2	7941.0
61.555	61.2	3626.0
62.553	61.2	2074.0
63.562	61.2	2715.0
64.587	61.2	2214.0
65.622	61.2	1215.0
66.664	61.2	745.0
67.708	61.2	891.0
68.755	61.2	1369.0
69.807	61.2	892.0
70.862	61.2	421.0
71.917	61.2	974.0
72.972	61.2	386.0
74.026	61.2	1685.0
75.079	61.2	221.0
76.135	61.2	114.0
77.194	61.2	144.0
78.246	61.2	195.0
79.297	61.2	1405.0
80.347	61.2	612.0
81.396	61.2	283.0
82.448	61.2	621.0
83.498	61.2	1245.0
84.546	61.2	2106.0
85.59	61.2	1558.0
86.631	61.2	1280.0
87.677	61.2	222.0
88.722	61.2	940.0
89.764	61.2	300.0
90.807	61.2	202.0
91.845	61.2	201.0
92.88	61.2	304.0
93.917	61.2	750.0
94.955	61.2	259.0
95.993	61.2	596.0
97.029	61.2	1848.0
98.06	61.2	893.0
99.09	61.2	853.0
100.122	61.2	2302.0
101.156	61.2	1811.0
102.189	61.2	892.0
103.218	61.2	152.0
104.246	61.2	136.0
105.274	61.2	183.0
106.303	61.2	142.0
107.335	61.2	176.0
108.363	61.2	138.0
109.386	61.2	207.0
110.41	61.2	745.0
111.438	61.2	1074.0
112.467	61.2	1525.0
113.492	61.2	7445.0
114.515	61.2	3311.0
115.539	61.2	1935.0
116.562	61.2	6411.0
117.584	61.2	4874.0
118.61	61.2	1241.0
119.636	61.2	1024.0
120.658	61.2	2729.0
121.678	61.2	2972.0
122.696	61.2	1717.0
123.717	61.2	3792.0
124.742	61.2	6804.0
125.767	61.2	1623.0
126.787	61.2	208.0
127.804	61.2	270.0
128.822	61.2	410.0
129.839	61.2	169.0
130.86	61.2	253.0
131.886	61.2	187.0
132.909	61.2	254.0
133.929	61.2	203.0
134.949	61.2	327.0
135.97	61.2	254.0
136.991	61.2	1016.0
138.017	61.2	1543.0
139.043	61.2	1283.0
140.061	61.2	2294.0
141.078	61.2	1132.0
142.097	61.2	2055.0
143.117	61.2	2770.0
144.137	61.2	2806.0
145.156	61.2	1038.0
146.169	61.2	292.0
147.177	61.2	355.0
148.145	61.2	668.0
149.027	61.2	530.0
149.785	61.2	579.0
150.399	61.2	880.0
150.886	61.2	216.0
151.264	61.2	92.0
151.557	61.2	43.0
151.779	61.2	45.0
151.945	61.2	62.0
50.994	62.2	104.0
51.03	62.2	91.0
51.136	62.2	92.0
51.334	62.2	75.0
51.637	62.2	67.0
52.038	62.2	72.0
52.527	62.2	222.0
53.097	62.2	824.0
53.74	62.2	1275.0
54.446	62.2	354.0
55.205	62.2	187.0
56.012	62.2	548.0
56.865	62.2	315.0
57.752	62.2	329.0
58.666	62.2	263.0
59.605	62.2	226.0
60.569	62.2	692.0
61.554	62.2	685.0
62.551	62.2	350.0
63.563	62.2	541.0
64.588	62.2	855.0
65.624	62.2	1222.0
66.664	62.2	1262.0
67.706	62.2	838.0
68.754	62.2	1074.0
69.808	62.2	3222.0
70.864	62.2	5449.0
71.916	62.2	864.0
72.969	62.2	226.0
74.023	62.2	156.0
75.08	62.2	935.0
76.137	62.2	907.0
77.19	62.2	165.0
78.241	62.2	726.0
79.295	62.2	643.0
80.35	62.2	174.0
81.4	62.2	723.0
82.447	62.2	1471.0
83.495	62.2	1580.0
84.544	62.2	4691.0
85.592	62.2	948.0
86.637	62.2	283.0
87.678	62.2	195.0
88.72	62.2	1214.0
89.764	62.2	320.0
90.806	62.2	166.0
91.843	62.2	217.0
92.877	62.2	200.0
93.916	62.2	231.0
94.957	62.2	206.0
95.994	62.2	203.0
97.026	62.2	2292.0
98.057	62.2	663.0
99.093	62.2	300.0
100.126	62.2	821.0
101.158	62.2	1752.0
102.188	62.2	1216.0
103.216	62.2	1009.0
104.245	62.2	218.0
105.277	62.2	333.0
106.308	62.2	453.0
107.336	62.2	219.0
108.36	62.2	234.0
109.384	62.2	158.0
110.414	62.2	415.0
111.443	62.2	1403.0
112.467	62.2	1049.0
113.488	62.2	1677.0
114.513	62.2	1374.0
115.542	62.2	1284.0
116.567	62.2	2153.0
117.586	62.2	1966.0
118.606	62.2	1332.0
119.631	62.2	505.0
120.657	62.2	1272.0
121.681	62.2	7410.0
122.701	62.2	2877.0
123.72	62.2	1686.0
124.741	62.2	3701.0
125.765	62.2	376.0
126.787	62.2	409.0
127.803	62.2	1218.0
128.82	62.2	817.0
129.842	62.2	417.0
130.863	62.2	1972.0
131.886	62.2	1646.0
132.909	62.2	751.0
133.93	62.2	1869.0
134.95	62.2	1298.0
135.972	62.2	643.0
137.0	62.2	1333.0
138.021	62.2	1214.0
139.039	62.2	2063.0
140.058	62.2	6426.0
141.082	62.2	1342.0
142.103	62.2	1580.0
143.12	62.2	7691.0
144.135	62.2	4105.0
145.149	62.2	4143.0
146.168	62.2	7123.0
147.18	62.2	438.0
148.147	62.2	1512.0
149.025	62.2	948.0
149.781	62.2	980.0
150.397	62.2	1554.0
150.888	62.2	550.0
151.269	62.2	151.0
151.56	62.2	122.0
151.781	62.2	118.0
151.948	62.2	136.0
50.996	63.2	1786.0
51.029	63.2	1703.0
51.132	63.2	1364.0
51.333	63.2	719.0
51.64	63.2	795.0
52.041	63.2	910.0
52.528	63.2	219.0
53.096	63.2	149.0
53.739	63.2	159.0
54.448	63.2	142.0
55.208	63.2	153.0
56.013	63.2	164.0
56.862	63.2	306.0
57.749	63.2	904.0
58.667	63.2	409.0
59.61	63.2	195.0
60.571	63.2	167.0
61.55	63.2	1389.0
62.55	63.2	505.0
63.564	63.2	970.0
64.589	63.2	1715.0
65.623	63.2	149.0
66.661	63.2	238.0
67.705	63.2	1250.0
68.756	63.2	1093.0
69.809	63.2	1428.0
70.861	63.2	678.0
71.912	63.2	413.0
72.967	63.2	147.0
74.023	63.2	320.0
75.081	63.2	754.0
76.138	63.2	475.0
77.191	63.2	152.0
78.243	63.2	844.0
79.294	63.2	1073.0
80.347	63.2	1066.0
81.4	63.2	1118.0
82.449	63.2	1971.0
83.495	63.2	2141.0
84.541	63.2	4423.0
85.59	63.2	1906.0
86.637	63.2	2021.0
87.68	63.2	1106.0
88.72	63.2	400.0
89.759	63.2	721.0
90.803	63.2	183.0
91.846	63.2	214.0
92.884	63.2	327.0
93.921	63.2	203.0
94.955	63.2	150.0
95.989	63.2	602.0
97.027	63.2	1197.0
98.064	63.2	1189.0
99.095	63.2	2163.0
100.123	63.2	975.0
101.156	63.2	1441.0
102.189	63.2	1109.0
103.221	63.2	1313.0
104.248	63.2	1715.0
105.275	63.2	1317.0
106.305	63.2	1215.0
107.336	63.2	258.0
108.364	63.2	161.0
109.388	63.2	322.0
110.412	63.2	1361.0
111.441	63.2	1589.0
112.47	63.2	1430.0
113.494	63.2	437.0
114.516	63.2	489.0
115.538	63.2	1584.0
116.563	63.2	929.0
117.59	63.2	611.0
118.612	63.2	958.0
119.633	63.2	563.0
120.654	63.2	456.0
121.677	63.2	4379.0
122.702	63.2	1370.0
123.724	63.2	568.0
124.743	63.2	1059.0
125.761	63.2	2933.0
126.783	63.2	1510.0
127.805	63.2	239.0
128.826	63.2	181.0
129.846	63.2	721.0
130.864	63.2	2186.0
131.884	63.2	664.0
132.907	63.2	2620.0
133.933	63.2	1373.0
134.957	63.2	449.0
135.976	63.2	225.0
136.994	63.2	509.0
138.017	63.2	180.0
139.044	63.2	1638.0
140.066	63.2	4975.0
141.084	63.2	2153.0
142.099	63.2	979.0
143.117	63.2	6443.0
144.139	63.2	4175.0
145.156	63.2	1111.0
146.169	63.2	1388.0
147.175	63.2	814.0
148.144	63.2	252.0
149.03	63.2	811.0
149.786	63.2	978.0
150.397	63.2	651.0
150.884	63.2	188.0
151.267	63.2	136.0
151.564	63.2	100.0
151.785	63.2	85.0
151.945	63.2	41.0
50.994	64.2	328.0
51.027	64.2	348.0
51.132	64.2	331.0
51.334	64.2	771.0
51.639	64.2	2478.0
52.038	64.2	2348.0
52.527	64.2	474.0
53.097	64.2	258.0
53.743	64.2	1440.0
54.449	64.2	415.0
55.206	64.2	112.0
56.011	64.2	166.0
56.861	64.2	272.0
57.749	64.2	1190.0
58.666	64.2	398.0
59.605	64.2	184.0
60.566	64.2	203.0
61.549	64.2	412.0
62.549	64.2	196.0
63.56	64.2	283.0
64.582	64.2	2023.0
65.616	64.2	732.0
66.659	64.2	141.0
67.703	64.2	127.0
68.749	64.2	185.0
69.801	64.2	253.0
70.857	64.2	272.0
71.911	64.2	171.0
72.965	64.2	181.0
74.018	64.2	1092.0
75.074	64.2	1111.0
76.13	64.2	1136.0
77.186	64.2	175.0
78.238	64.2	1204.0
79.289	64.2	1178.0
80.343	64.2	144.0
81.397	64.2	105.0
82.444	64.2	1191.0
83.49	64.2	1742.0
84.538	64.2	1619.0
85.588	64.2	5661.0
86.633	64.2	3538.0
87.674	64.2	1406.0
88.716	64.2	187.0
89.758	64.2	246.0
90.802	64.2	355.0
91.841	64.2	628.0
92.875	64.2	920.0
93.913	64.2	874.0
94.952	64.2	207.0
95.991	64.2	93.0
97.025	64.2	708.0
98.056	64.2	999.0
99.089	64.2	394.0
100.124	64.2	1864.0
101.157	64.2	1212.0
102.185	64.2	630.0
103.213	64.2	1437.0
104.243	64.2	3270.0
105.274	64.2	2246.0
106.305	64.2	218.0
107.332	64.2	117.0
108.356	64.2	554.0
109.381	64.2	522.0
110.411	64.2	1308.0
111.439	64.2	1010.0
112.464	64.2	399.0
113.486	64.2	216.0
114.511	64.2	1367.0
115.54	64.2	855.0
116.562	64.2	446.0
117.582	64.2	1123.0
118.604	64.2	672.0
119.632	64.2	565.0
120.657	64.2	882.0
121.675	64.2	3062.0
122.694	64.2	561.0
123.718	64.2	2067.0
124.745	64.2	4806.0
125.765	64.2	4991.0
126.781	64.2	1669.0
127.797	64.2	475.0
128.82	64.2	161.0
129.845	64.2	1269.0
130.865	64.2	973.0
131.881	64.2	269.0
132.902	64.2	178.0
133.927	64.2	226.0
134.953	64.2	153.0
135.976	64.2	336.0
136.995	64.2	395.0
138.014	64.2	130.0
139.036	64.2	1094.0
140.06	64.2	4126.0
141.082	64.2	3038.0
142.1	64.2	2241.0
143.115	64.2	1509.0
144.132	64.2	383.0
145.153	64.2	1399.0
146.17	64.2	1090.0
147.175	64.2	1775.0
148.141	64.2	1739.0
149.025	64.2	461.0
149.783	64.2	182.0
150.394	64.2	87.0
150.88	64.2	108.0
151.262	64.2	74.0
151.559	64.2	84.0
151.781	64.2	66.0
151.942	64.2	80.0
50.994	65.2	59.0
51.032	65.2	49.0
51.138	65.2	85.0
51.337	65.2	167.0
51.641	65.2	271.0
52.04	65.2	999.0
52.527	65.2	1057.0
53.096	65.2	197.0
53.74	65.2	114.0
54.448	65.2	1019.0
55.208	65.2	550.0
56.012	65.2	134.0
56.862	65.2	109.0
57.75	65.2	105.0
58.668	65.2	187.0
59.608	65.2	307.0
60.568	65.2	250.0
61.552	65.2	222.0
62.553	65.2	145.0
63.566	65.2	276.0
64.589	65.2	1385.0
65.622	65.2	449.0
66.662	65.2	183.0
67.709	65.2	547.0
68.758	65.2	719.0
69.81	65.2	1059.0
70.862	65.2	1688.0
71.915	65.2	283.0
72.972	65.2	124.0
74.03	65.2	192.0
75.083	65.2	194.0
76.136	65.2	819.0
77.191	65.2	217.0
78.246	65.2	190.0
79.301	65.2	216.0
80.353	65.2	183.0
81.402	65.2	230.0
82.451	65.2	950.0
83.5	65.2	423.0
84.549	65.2	225.0
85.593	65.2	1573.0
86.637	65.2	2762.0
87.682	65.2	1507.0
88.727	65.2	354.0
89.77	65.2	944.0
90.808	65.2	1298.0
91.844	65.2	1333.0
92.882	65.2	1627.0
93.924	65.2	3140.0
94.962	65.2	1188.0
95.995	65.2	550.0
97.027	65.2	793.0
98.063	65.2	923.0
99.1	65.2	143.0
100.132	65.2	523.0
101.161	65.2	1896.0
102.189	65.2	473.0
103.221	65.2	585.0
104.254	65.2	5726.0
105.284	65.2	3293.0
106.309	65.2	256.0
107.335	65.2	746.0
108.364	65.2	382.0
109.393	65.2	355.0
110.42	65.2	256.0
111.445	65.2	2930.0
112.47	65.2	2337.0
113.494	65.2	1527.0
114.52	65.2	904.0
115.547	65.2	573.0
116.57	65.2	205.0
117.59	65.2	2590.0
118.61	65.2	3030.0
119.635	65.2	3051.0
120.662	65.2	5404.0
121.685	65.2	1334.0
122.702	65.2	1547.0
123.721	65.2	2488.0
124.747	65.2	5245.0
125.77	65.2	6856.0
126.789	65.2	1387.0
127.805	65.2	176.0
128.825	65.2	272.0
129.849	65.2	6028.0
130.871	65.2	2281.0
131.89	65.2	875.0
132.909	65.2	221.0
133.933	65.2	289.0
134.959	65.2	181.0
135.981	65.2	463.0
136.999	65.2	327.0
138.019	65.2	191.0
139.041	65.2	309.0
140.064	65.2	542.0
141.087	65.2	273.0
142.107	65.2	1500.0
143.124	65.2	468.0
144.139	65.2	126.0
145.156	65.2	275.0
146.173	65.2	6067.0
147.183	65.2	4777.0
148.15	65.2	837.0
149.03	65.2	134.0
149.785	65.2	126.0
150.4	65.2	105.0
150.889	65.2	605.0
151.269	65.2	932.0
151.559	65.2	704.0
151.782	65.2	599.0
151.948	65.2	375.0
50.993	66.2	38.0
51.031	66.2	29.0
51.137	66.2	24.0
51.334	66.2	38.0
51.637	66.2	51.0
52.037	66.2	103.0
52.529	66.2	301.0
53.1	66.2	355.0
53.741	66.2	398.0
54.446	66.2	738.0
55.205	66.2	1055.0
56.014	66.2	1171.0
56.865	66.2	189.0
57.751	66.2	171.0
58.664	66.2	253.0
59.602	66.2	355.0
60.567	66.2	196.0
61.552	66.2	217.0
62.551	66.2	459.0
63.561	66.2	1338.0
64.585	66.2	233.0
65.622	66.2	181.0
66.663	66.2	206.0
67.706	66.2	389.0
68.753	66.2	656.0
69.805	66.2	425.0
70.86	66.2	991.0
71.915	66.2	594.0
72.969	66.2	119.0
74.024	66.2	589.0
75.079	66.2	211.0
76.136	66.2	436.0
77.194	66.2	764.0
78.246	66.2	520.0
79.294	66.2	161.0
80.345	66.2	692.0
81.398	66.2	991.0
82.449	66.2	184.0
83.496	66.2	156.0
84.541	66.2	1189.0
85.587	66.2	699.0
86.633	66.2	1284.0
87.68	66.2	694.0
88.723	66.2	1067.0
89.762	66.2	1354.0
90.801	66.2	2275.0
91.842	66.2	2536.0
92.882	66.2	1996.0
93.922	66.2	1653.0
94.956	66.2	365.0
95.989	66.2	1026.0
97.027	66.2	1644.0
98.063	66.2	5708.0
99.098	66.2	2264.0
100.129	66.2	324.0
101.157	66.2	901.0
102.187	66.2	733.0
103.221	66.2	210.0
104.252	66.2	1479.0
105.281	66.2	551.0
106.308	66.2	448.0
107.335	66.2	1735.0
108.362	66.2	1326.0
109.389	66.2	805.0
110.419	66.2	1058.0
111.445	66.2	1751.0
112.467	66.2	2001.0
113.487	66.2	2561.0
114.514	66.2	2962.0
115.543	66.2	410.0
116.567	66.2	1598.0
117.588	66.2	1442.0
118.609	66.2	2738.0
119.632	66.2	2542.0
120.657	66.2	856.0
121.681	66.2	666.0
122.701	66.2	508.0
123.721	66.2	630.0
124.742	66.2	1038.0
125.766	66.2	1415.0
126.787	66.2	1379.0
127.803	66.2	295.0
128.823	66.2	322.0
129.846	66.2	236.0
130.869	66.2	272.0
131.89	66.2	259.0
132.908	66.2	229.0
133.93	66.2	279.0
134.955	66.2	216.0
135.979	66.2	137.0
136.998	66.2	117.0
138.017	66.2	124.0
139.039	66.2	158.0
140.064	66.2	975.0
141.087	66.2	952.0
142.106	66.2	316.0
143.12	66.2	121.0
144.135	66.2	196.0
145.154	66.2	349.0
146.172	66.2	3732.0
147.181	66.2	2058.0
148.146	66.2	853.0
149.026	66.2	794.0
149.783	66.2	139.0
150.398	66.2	108.0
150.887	66.2	300.0
151.266	66.2	572.0
151.556	66.2	488.0
151.778	66.2	403.0
151.946	66.2	335.0
50.997	67.2	31.0
51.03	67.2	19.0
51.132	67.2	31.0
51.334	67.2	38.0
51.641	67.2	60.0
52.042	67.2	68.0
52.53	67.2	462.0
53.097	67.2	1058.0
53.741	67.2	511.0
54.449	67.2	164.0
55.208	67.2	424.0
56.013	67.2	745.0
56.862	67.2	958.0
57.75	67.2	132.0
58.667	67.2	434.0
59.606	67.2	215.0
60.566	67.2	198.0
61.551	67.2	384.0
62.552	67.2	178.0
63.564	67.2	140.0
64.586	67.2	186.0
65.619	67.2	203.0
66.661	67.2	143.0
67.707	67.2	169.0
68.755	67.2	157.0
69.805	67.2	206.0
70.859	67.2	194.0
71.917	67.2	1008.0
72.971	67.2	664.0
74.024	67.2	1332.0
75.077	67.2	250.0
76.131	67.2	112.0
77.19	67.2	357.0
78.246	67.2	473.0
79.296	67.2	836.0
80.346	67.2	411.0
81.395	67.2	140.0
82.447	67.2	168.0
83.498	67.2	388.0
84.544	67.2	1662.0
85.589	67.2	439.0
86.633	67.2	836.0
87.678	67.2	310.0
88.723	67.2	176.0
89.761	67.2	180.0
90.802	67.2	1016.0
91.844	67.2	2184.0
92.882	67.2	3423.0
93.918	67.2	956.0
94.953	67.2	210.0
95.99	67.2	647.0
97.027	67.2	1089.0
98.06	67.2	1399.0
99.092	67.2	899.0
100.126	67.2	179.0
101.162	67.2	150.0
102.193	67.2	188.0
103.22	67.2	222.0
104.249	67.2	220.0
105.281	67.2	256.0
106.309	67.2	609.0
107.333	67.2	936.0
108.36	67.2	1395.0
109.391	67.2	357.0
110.419	67.2	767.0
111.443	67.2	612.0
112.465	67.2	1267.0
113.491	67.2	1222.0
114.521	67.2	251.0
115.547	67.2	457.0
116.567	67.2	1354.0
117.586	67.2	1475.0
118.61	67.2	1273.0
119.638	67.2	1704.0
120.662	67.2	2309.0
121.682	67.2	1956.0
122.699	67.2	366.0
123.72	67.2	2053.0
124.744	67.2	2282.0
125.767	67.2	1508.0
126.785	67.2	1277.0
127.801	67.2	231.0
128.823	67.2	221.0
129.847	67.2	152.0
130.87	67.2	178.0
131.888	67.2	303.0
132.906	67.2	304.0
133.931	67.2	299.0
134.956	67.2	267.0
135.977	67.2	298.0
136.995	67.2	490.0
138.017	67.2	437.0
139.045	67.2	767.0
140.069	67.2	633.0
141.083	67.2	851.0
142.1	67.2	251.0
143.121	67.2	732.0
144.141	67.2	253.0
145.158	67.2	530.0
146.17	67.2	2339.0
147.175	67.2	392.0
148.143	67.2	1085.0
149.029	67.2	1375.0
149.786	67.2	1375.0
150.396	67.2	949.0
150.881	67.2	1223.0
151.263	67.2	2285.0
151.56	67.2	2096.0
151.783	67.2	1019.0
151.944	67.2	773.0
50.999	68.2	36.0
51.032	68.2	29.0
51.133	68.2	27.0
51.332	68.2	43.0
51.64	68.2	63.0
52.041	68.2	63.0
52.529	68.2	251.0
53.096	68.2	1023.0
53.739	68.2	709.0
54.448	68.2	988.0
55.207	68.2	1654.0
56.014	68.2	482.0
56.862	68.2	175.0
57.747	68.2	331.0
58.664	68.2	1335.0
59.605	68.2	806.0
60.57	68.2	264.0
61.55	68.2	297.0
62.547	68.2	263.0
63.562	68.2	124.0
64.586	68.2	113.0
65.619	68.2	666.0
66.658	68.2	551.0
67.702	68.2	299.0
68.755	68.2	256.0
69.809	68.2	165.0
70.857	68.2	502.0
71.91	68.2	2017.0
72.968	68.2	874.0
74.026	68.2	558.0
75.081	68.2	137.0
76.134	68.2	273.0
77.188	68.2	645.0
78.243	68.2	2104.0
79.296	68.2	2138.0
80.348	68.2	736.0
81.396	68.2	180.0
82.445	68.2	170.0
83.495	68.2	147.0
84.545	68.2	531.0
85.592	68.2	2040.0
86.634	68.2	1273.0
87.676	68.2	508.0
88.721	68.2	225.0
89.766	68.2	111.0
90.808	68.2	213.0
91.844	68.2	207.0
92.878	68.2	309.0
93.918	68.2	195.0
94.959	68.2	450.0
95.995	68.2	210.0
97.026	68.2	275.0
98.059	68.2	1036.0
99.094	68.2	253.0
100.13	68.2	201.0
101.163	68.2	1384.0
102.194	68.2	860.0
103.22	68.2	173.0
104.249	68.2	120.0
105.282	68.2	501.0
106.312	68.2	1427.0
107.338	68.2	1113.0
108.362	68.2	536.0
109.387	68.2	624.0
110.417	68.2	2100.0
111.446	68.2	1285.0
112.467	68.2	807.0
113.49	68.2	463.0
114.518	68.2	198.0
115.545	68.2	453.0
116.565	68.2	1082.0
117.586	68.2	1180.0
118.611	68.2	1820.0
119.637	68.2	2758.0
120.66	68.2	1860.0
121.678	68.2	523.0
122.7	68.2	459.0
123.725	68.2	270.0
124.749	68.2	311.0
125.767	68.2	211.0
126.782	68.2	542.0
127.803	68.2	239.0
128.827	68.2	349.0
129.85	68.2	215.0
130.867	68.2	271.0
131.884	68.2	358.0
132.908	68.2	309.0
133.934	68.2	684.0
134.957	68.2	242.0
135.975	68.2	415.0
136.995	68.2	880.0
138.021	68.2	1363.0
139.046	68.2	3708.0
140.063	68.2	1037.0
141.079	68.2	216.0
142.102	68.2	157.0
143.125	68.2	129.0
144.144	68.2	168.0
145.156	68.2	205.0
146.167	68.2	193.0
147.18	68.2	280.0
148.151	68.2	1032.0
149.03	68.2	1246.0
149.78	68.2	460.0
150.393	68.2	1562.0
150.886	68.2	2661.0
151.269	68.2	3000.0
151.557	68.2	2978.0
151.777	68.2	2386.0
151.946	68.2	1728.0
51.001	69.2	72.0
51.034	69.2	61.0
51.134	69.2	50.0
51.334	69.2	36.0
51.643	69.2	54.0
52.044	69.2	173.0
52.53	69.2	625.0
53.098	69.2	1900.0
53.74	69.2	2588.0
54.447	69.2	488.0
55.208	69.2	1323.0
56.015	69.2	418.0
56.863	69.2	1606.0
57.75	69.2	1472.0
58.667	69.2	727.0
59.609	69.2	240.0
60.573	69.2	185.0
61.555	69.2	358.0
62.552	69.2	1209.0
63.565	69.2	263.0
64.593	69.2	480.0
65.627	69.2	880.0
66.664	69.2	1118.0
67.709	69.2	1208.0
68.759	69.2	2433.0
69.813	69.2	1189.0
70.867	69.2	602.0
71.919	69.2	1437.0
72.972	69.2	1332.0
74.029	69.2	381.0
75.088	69.2	1086.0
76.145	69.2	420.0
77.198	69.2	1109.0
78.249	69.2	1951.0
79.299	69.2	1080.0
80.351	69.2	829.0
81.407	69.2	1575.0
82.458	69.2	1263.0
83.503	69.2	230.0
84.55	69.2	799.0
85.595	69.2	229.0
86.639	69.2	186.0
87.686	69.2	573.0
88.73	69.2	694.0
89.77	69.2	118.0
90.809	69.2	462.0
91.846	69.2	708.0
92.886	69.2	1010.0
93.927	69.2	359.0
94.963	69.2	1272.0
95.996	69.2	509.0
97.031	69.2	801.0
98.067	69.2	1445.0
99.103	69.2	674.0
100.136	69.2	339.0
101.165	69.2	2347.0
102.195	69.2	1237.0
103.23	69.2	412.0
104.263	69.2	1060.0
105.291	69.2	747.0
106.317	69.2	859.0
107.341	69.2	904.0
108.368	69.2	156.0
109.398	69.2	241.0
110.426	69.2	917.0
111.449	69.2	792.0
112.472	69.2	611.0
113.497	69.2	542.0
114.522	69.2	684.0
115.549	69.2	570.0
116.573	69.2	992.0
117.594	69.2	2340.0
118.616	69.2	5867.0
119.639	69.2	1190.0
120.663	69.2	441.0
121.688	69.2	224.0
122.71	69.2	226.0
123.728	69.2	363.0
124.747	69.2	303.0
125.767	69.2	279.0
126.789	69.2	259.0
127.813	69.2	310.0
128.832	69.2	335.0
129.849	69.2	301.0
130.869	69.2	205.0
131.891	69.2	214.0
132.916	69.2	465.0
133.939	69.2	1031.0
134.957	69.2	1052.0
135.978	69.2	1239.0
137.003	69.2	325.0
138.028	69.2	1009.0
139.049	69.2	3393.0
140.065	69.2	1701.0
141.084	69.2	319.0
142.109	69.2	206.0
143.131	69.2	249.0
144.148	69.2	225.0
145.161	69.2	234.0
146.171	69.2	304.0
147.181	69.2	138.0
148.154	69.2	359.0
149.036	69.2	1279.0
149.789	69.2	681.0
150.397	69.2	1258.0
150.885	69.2	2688.0
151.268	69.2	1816.0
151.564	69.2	1232.0
151.788	69.2	719.0
151.948	69.2	348.0
50.996	70.2	26.0
51.031	70.2	20.0
51.135	70.2	26.0
51.338	70.2	48.0
51.643	70.2	85.0
52.039	70.2	84.0
52.526	70.2	82.0
53.096	70.2	111.0
53.74	70.2	780.0
54.448	70.2	653.0
55.206	70.2	378.0
56.011	70.2	280.0
56.862	70.2	1312.0
57.752	70.2	2283.0
58.669	70.2	711.0
59.608	70.2	1667.0
60.569	70.2	400.0
61.552	70.2	87.0
62.554	70.2	130.0
63.568	70.2	939.0
64.592	70.2	1411.0
65.625	70.2	749.0
66.664	70.2	488.0
67.709	70.2	542.0
68.761	70.2	425.0
69.814	70.2	145.0
70.865	70.2	583.0
71.917	70.2	842.0
72.974	70.2	912.0
74.033	70.2	637.0
75.089	70.2	357.0
76.14	70.2	959.0
77.193	70.2	932.0
78.248	70.2	747.0
79.302	70.2	377.0
80.354	70.2	292.0
81.404	70.2	1262.0
82.453	70.2	2587.0
83.502	70.2	1509.0
84.551	70.2	317.0
85.598	70.2	342.0
86.641	70.2	1850.0
87.68	70.2	305.0
88.725	70.2	134.0
89.771	70.2	84.0
90.814	70.2	647.0
91.85	70.2	1167.0
92.885	70.2	439.0
93.924	70.2	967.0
94.963	70.2	3869.0
96.001	70.2	2029.0
97.036	70.2	1960.0
98.068	70.2	695.0
99.1	70.2	1118.0
100.133	70.2	1511.0
101.167	70.2	1611.0
102.2	70.2	790.0
103.229	70.2	145.0
104.258	70.2	742.0
105.287	70.2	1484.0
106.316	70.2	1129.0
107.346	70.2	591.0
108.371	70.2	181.0
109.394	70.2	134.0
110.421	70.2	88.0
111.45	70.2	808.0
112.476	70.2	527.0
113.499	70.2	212.0
114.522	70.2	238.0
115.548	70.2	679.0
116.574	70.2	1004.0
117.597	70.2	313.0
118.617	70.2	347.0
119.639	70.2	899.0
120.665	70.2	263.0
121.689	70.2	1132.0
122.708	70.2	754.0
123.728	70.2	429.0
124.749	70.2	400.0
125.772	70.2	400.0
126.793	70.2	239.0
127.813	70.2	284.0
128.831	70.2	276.0
129.85	70.2	418.0
130.873	70.2	1345.0
131.895	70.2	547.0
132.916	70.2	198.0
133.938	70.2	177.0
134.958	70.2	137.0
135.98	70.2	759.0
137.004	70.2	796.0
138.027	70.2	139.0
139.048	70.2	739.0
140.066	70.2	613.0
141.087	70.2	364.0
142.111	70.2	150.0
143.13	70.2	159.0
144.144	70.2	195.0
145.157	70.2	148.0
146.173	70.2	240.0
147.186	70.2	164.0
148.155	70.2	300.0
149.033	70.2	832.0
149.788	70.2	280.0
150.404	70.2	96.0
150.893	70.2	142.0
151.271	70.2	303.0
151.561	70.2	375.0
151.782	70.2	307.0
151.947	70.2	228.0
50.995	71.2	43.0
51.032	71.2	44.0
51.135	71.2	47.0
51.332	71.2	73.0
51.636	71.2	99.0
52.038	71.2	147.0
52.529	71.2	165.0
53.099	71.2	186.0
53.741	71.2	388.0
54.444	71.2	357.0
55.203	71.2	385.0
56.013	71.2	730.0
56.864	71.2	1594.0
57.749	71.2	2359.0
58.664	71.2	320.0
59.603	71.2	139.0
60.568	71.2	441.0
61.552	71.2	874.0
62.549	71.2	1205.0
63.558	71.2	635.0
64.583	71.2	1319.0
65.618	71.2	353.0
66.66	71.2	139.0
67.704	71.2	147.0
68.751	71.2	146.0
69.806	71.2	652.0
70.862	71.2	1195.0
71.917	71.2	298.0
72.971	71.2	562.0
74.025	71.2	1450.0
75.08	71.2	213.0
76.136	71.2	173.0
77.191	71.2	100.0
78.242	71.2	125.0
79.293	71.2	140.0
80.345	71.2	1009.0
81.399	71.2	1969.0
82.449	71.2	3747.0
83.496	71.2	3759.0
84.542	71.2	256.0
85.59	71.2	213.0
86.637	71.2	338.0
87.68	71.2	1200.0
88.72	71.2	442.0
89.761	71.2	184.0
90.805	71.2	582.0
91.846	71.2	876.0
92.883	71.2	1790.0
93.92	71.2	1308.0
94.954	71.2	1264.0
95.992	71.2	1525.0
97.03	71.2	753.0
98.065	71.2	486.0
99.097	71.2	1245.0
100.127	71.2	5501.0
101.158	71.2	8271.0
102.191	71.2	321.0
103.223	71.2	154.0
104.253	71.2	1396.0
105.281	71.2	831.0
106.311	71.2	1495.0
107.342	71.2	1354.0
108.37	71.2	296.0
109.391	71.2	906.0
110.415	71.2	1026.0
111.443	71.2	1349.0
112.471	71.2	495.0
113.495	71.2	126.0
114.519	71.2	624.0
115.544	71.2	5493.0
116.566	71.2	2099.0
117.59	71.2	1230.0
118.616	71.2	336.0
119.638	71.2	311.0
120.657	71.2	1215.0
121.678	71.2	1278.0
122.702	71.2	846.0
123.726	71.2	441.0
124.744	71.2	1497.0
125.762	71.2	701.0
126.785	71.2	818.0
127.807	71.2	548.0
128.83	71.2	242.0
129.85	71.2	1429.0
130.867	71.2	2241.0
131.887	71.2	554.0
132.912	71.2	169.0
133.936	71.2	292.0
134.958	71.2	300.0
135.977	71.2	237.0
137.0	71.2	154.0
138.025	71.2	91.0
139.047	71.2	234.0
140.065	71.2	469.0
141.081	71.2	141.0
142.103	71.2	140.0
143.127	71.2	218.0
144.144	71.2	175.0
145.154	71.2	161.0
146.169	71.2	225.0
147.181	71.2	120.0
148.151	71.2	445.0
149.03	71.2	441.0
149.782	71.2	213.0
150.395	71.2	413.0
150.885	71.2	497.0
151.268	71.2	1277.0
151.558	71.2	2248.0
151.776	71.2	2163.0
151.942	71.2	1566.0
50.997	72.2	32.0
51.028	72.2	31.0
51.133	72.2	36.0
51.335	72.2	56.0
51.641	72.2	68.0
52.04	72.2	141.0
52.528	72.2	171.0
53.095	72.2	206.0
53.737	72.2	182.0
54.447	72.2	185.0
55.208	72.2	221.0
56.014	72.2	636.0
56.862	72.2	2077.0
57.749	72.2	3349.0
58.667	72.2	344.0
59.608	72.2	118.0
60.567	72.2	452.0
61.551	72.2	1453.0
62.552	72.2	911.0
63.566	72.2	429.0
64.59	72.2	92.0
65.622	72.2	129.0
66.661	72.2	145.0
67.705	72.2	144.0
68.757	72.2	489.0
69.811	72.2	569.0
70.865	72.2	926.0
71.917	72.2	1034.0
72.97	72.2	502.0
74.027	72.2	427.0
75.084	72.2	138.0
76.142	72.2	201.0
77.195	72.2	742.0
78.245	72.2	205.0
79.296	72.2	197.0
80.351	72.2	147.0
81.405	72.2	608.0
82.451	72.2	2188.0
83.496	72.2	2226.0
84.546	72.2	892.0
85.594	72.2	549.0
86.64	72.2	619.0
87.682	72.2	2210.0
88.723	72.2	2258.0
89.764	72.2	4417.0
90.808	72.2	1799.0
91.849	72.2	4729.0
92.886	72.2	2306.0
93.923	72.2	370.0
94.958	72.2	195.0
95.994	72.2	894.0
97.031	72.2	281.0
98.068	72.2	844.0
99.1	72.2	1602.0
100.129	72.2	4078.0
101.16	72.2	2931.0
102.194	72.2	1021.0
103.228	72.2	1546.0
104.259	72.2	1050.0
105.286	72.2	1123.0
106.314	72.2	262.0
107.342	72.2	486.0
108.371	72.2	921.0
109.398	72.2	1654.0
110.422	72.2	1712.0
111.447	72.2	638.0
112.471	72.2	1125.0
113.496	72.2	575.0
114.523	72.2	1376.0
115.548	72.2	4352.0
116.569	72.2	965.0
117.59	72.2	1171.0
118.614	72.2	1126.0
119.642	72.2	873.0
120.666	72.2	939.0
121.684	72.2	418.0
122.702	72.2	683.0
123.726	72.2	244.0
124.75	72.2	127.0
125.772	72.2	800.0
126.789	72.2	1923.0
127.805	72.2	345.0
128.826	72.2	691.0
129.851	72.2	544.0
130.874	72.2	474.0
131.891	72.2	286.0
132.909	72.2	239.0
133.936	72.2	279.0
134.964	72.2	250.0
135.984	72.2	223.0
137.001	72.2	176.0
138.021	72.2	806.0
139.044	72.2	1992.0
140.069	72.2	527.0
141.091	72.2	225.0
142.109	72.2	110.0
143.125	72.2	1018.0
144.142	72.2	2028.0
145.16	72.2	434.0
146.176	72.2	129.0
147.182	72.2	479.0
148.147	72.2	1310.0
149.029	72.2	1138.0
149.786	72.2	734.0
150.398	72.2	834.0
150.884	72.2	651.0
151.264	72.2	223.0
151.561	72.2	91.0
151.785	72.2	67.0
151.947	72.2	63.0
50.994	73.2	109.0
51.029	73.2	80.0
51.135	73.2	72.0
51.336	73.2	67.0
51.641	73.2	77.0
52.039	73.2	101.0
52.527	73.2	153.0
53.097	73.2	186.0
53.74	73.2	204.0
54.447	73.2	195.0
55.205	73.2	180.0
56.011	73.2	258.0
56.861	73.2	3110.0
57.75	73.2	4629.0
58.668	73.2	1646.0
59.607	73.2	1182.0
60.566	73.2	618.0
61.548	73.2	648.0
62.549	73.2	1710.0
63.562	73.2	614.0
64.586	73.2	1044.0
65.62	73.2	1417.0
66.658	73.2	578.0
67.701	73.2	228.0
68.751	73.2	163.0
69.807	73.2	165.0
70.86	73.2	191.0
71.912	73.2	229.0
72.967	73.2	556.0
74.024	73.2	1676.0
75.08	73.2	343.0
76.136	73.2	198.0
77.191	73.2	566.0
78.241	73.2	887.0
79.292	73.2	121.0
80.345	73.2	361.0
81.398	73.2	246.0
82.449	73.2	1121.0
83.496	73.2	640.0
84.543	73.2	350.0
85.588	73.2	398.0
86.632	73.2	196.0
87.678	73.2	573.0
88.724	73.2	1063.0
89.764	73.2	1708.0
90.803	73.2	1376.0
91.841	73.2	722.0
92.88	73.2	301.0
93.922	73.2	272.0
94.96	73.2	199.0
95.992	73.2	1144.0
97.026	73.2	675.0
98.06	73.2	539.0
99.096	73.2	514.0
100.131	73.2	3532.0
101.163	73.2	2506.0
102.193	73.2	1389.0
103.221	73.2	1914.0
104.252	73.2	2156.0
105.284	73.2	893.0
106.315	73.2	199.0
107.344	73.2	492.0
108.367	73.2	1659.0
109.392	73.2	186.0
110.421	73.2	97.0
111.45	73.2	272.0
112.474	73.2	1759.0
113.494	73.2	1124.0
114.516	73.2	1275.0
115.544	73.2	750.0
116.571	73.2	1823.0
117.592	73.2	863.0
118.612	73.2	331.0
119.633	73.2	187.0
120.657	73.2	3208.0
121.682	73.2	17845.0
122.703	73.2	8322.0
123.722	73.2	1013.0
124.744	73.2	786.0
125.768	73.2	1042.0
126.789	73.2	905.0
127.808	73.2	488.0
128.825	73.2	845.0
129.845	73.2	241.0
130.868	73.2	595.0
131.89	73.2	384.0
132.909	73.2	198.0
133.929	73.2	165.0
134.953	73.2	118.0
135.978	73.2	159.0
137.003	73.2	148.0
138.025	73.2	168.0
139.044	73.2	295.0
140.061	73.2	92.0
141.081	73.2	1139.0
142.106	73.2	418.0
143.128	73.2	92.0
144.144	73.2	307.0
145.154	73.2	167.0
146.167	73.2	229.0
147.18	73.2	2478.0
148.153	73.2	2313.0
149.033	73.2	2292.0
149.782	73.2	566.0
150.392	73.2	105.0
150.883	73.2	105.0
151.269	73.2	120.0
151.562	73.2	93.0
151.779	73.2	75.0
151.941	73.2	78.0
50.997	74.2	1027.0
51.034	74.2	1095.0
51.138	74.2	1376.0
51.335	74.2	1285.0
51.638	74.2	484.0
52.039	74.2	148.0
52.528	74.2	103.0
53.099	74.2	119.0
53.742	74.2	104.0
54.446	74.2	388.0
55.205	74.2	469.0
56.014	74.2	217.0
56.866	74.2	1545.0
57.752	74.2	3035.0
58.665	74.2	1131.0
59.606	74.2	1709.0
60.572	74.2	1217.0
61.556	74.2	1297.0
62.555	74.2	543.0
63.565	74.2	403.0
64.587	74.2	1029.0
65.621	74.2	870.0
66.664	74.2	255.0
67.71	74.2	168.0
68.758	74.2	572.0
69.81	74.2	186.0
70.863	74.2	223.0
71.92	74.2	262.0
72.978	74.2	1068.0
74.033	74.2	923.0
75.085	74.2	155.0
76.14	74.2	152.0
77.197	74.2	334.0
78.251	74.2	446.0
79.301	74.2	304.0
80.35	74.2	1149.0
81.403	74.2	195.0
82.455	74.2	145.0
83.504	74.2	180.0
84.549	74.2	386.0
85.593	74.2	219.0
86.638	74.2	226.0
87.683	74.2	262.0
88.729	74.2	264.0
89.771	74.2	569.0
90.808	74.2	2210.0
91.847	74.2	713.0
92.887	74.2	190.0
93.927	74.2	370.0
94.963	74.2	217.0
95.998	74.2	212.0
97.034	74.2	220.0
98.072	74.2	245.0
99.107	74.2	352.0
100.136	74.2	482.0
101.166	74.2	861.0
102.198	74.2	919.0
103.232	74.2	214.0
104.264	74.2	206.0
105.291	74.2	300.0
106.317	74.2	567.0
107.346	74.2	222.0
108.374	74.2	213.0
109.4	74.2	723.0
110.427	74.2	745.0
111.452	74.2	96.0
112.473	74.2	1399.0
113.495	74.2	3002.0
114.523	74.2	2243.0
115.554	74.2	1590.0
116.577	74.2	1070.0
117.597	74.2	708.0
118.618	74.2	216.0
119.639	74.2	1134.0
120.663	74.2	23299.0
121.688	74.2	33865.0
122.709	74.2	35150.0
123.728	74.2	7537.0
124.749	74.2	1555.0
125.772	74.2	1201.0
126.794	74.2	716.0
127.811	74.2	1291.0
128.828	74.2	1269.0
129.85	74.2	164.0
130.875	74.2	427.0
131.897	74.2	571.0
132.915	74.2	1280.0
133.936	74.2	289.0
134.96	74.2	777.0
135.983	74.2	1196.0
137.004	74.2	500.0
138.024	74.2	156.0
139.046	74.2	90.0
140.072	74.2	948.0
141.092	74.2	973.0
142.108	74.2	396.0
143.126	74.2	299.0
144.146	74.2	304.0
145.163	74.2	496.0
146.175	74.2	157.0
147.181	74.2	304.0
148.151	74.2	430.0
149.034	74.2	1265.0
149.791	74.2	677.0
150.403	74.2	123.0
150.887	74.2	141.0
151.267	74.2	180.0
151.564	74.2	157.0
151.789	74.2	94.0
151.951	74.2	91.0
50.995	75.2	1971.0
51.032	75.2	1913.0
51.139	75.2	1388.0
51.336	75.2	570.0
51.639	75.2	210.0
52.039	75.2	116.0
52.53	75.2	341.0
53.099	75.2	194.0
53.738	75.2	134.0
54.443	75.2	1315.0
55.204	75.2	762.0
56.014	75.2	488.0
56.865	75.2	742.0
57.75	75.2	616.0
58.664	75.2	767.0
59.606	75.2	700.0
60.57	75.2	904.0
61.552	75.2	1457.0
62.549	75.2	559.0
63.56	75.2	1003.0
[truncated: 9,000 more rows]
