# Supplementary material for: Multimodal dynamic and unclonable anti-counterfeiting using robust diamond microparticles on heterogeneous substrate
Source: Nat Commun. 2023 May 2;14:2507. doi: 10.1038/s41467-023-38178-1 (PMC10154296; doi:10.1038/s41467-023-38178-1)
Supplement: Supplementary file 3 — Source Data [file 41467_2023_38178_MOESM3_ESM.zip › Source Data/Fig 4/9_2.txt]

50.994	57.2	811.0
51.028	57.2	873.0
51.133	57.2	1091.0
51.333	57.2	1427.0
51.639	57.2	1207.0
52.04	57.2	224.0
52.529	57.2	807.0
53.099	57.2	3367.0
53.742	57.2	969.0
54.448	57.2	278.0
55.21	57.2	169.0
56.016	57.2	310.0
56.865	57.2	371.0
57.753	57.2	220.0
58.669	57.2	161.0
59.612	57.2	183.0
60.577	57.2	223.0
61.559	57.2	458.0
62.56	57.2	211.0
63.575	57.2	497.0
64.598	57.2	788.0
65.632	57.2	2554.0
66.669	57.2	2988.0
67.711	57.2	942.0
68.76	57.2	871.0
69.81	57.2	835.0
70.863	57.2	370.0
71.919	57.2	205.0
72.971	57.2	299.0
74.028	57.2	425.0
75.083	57.2	340.0
76.137	57.2	1784.0
77.193	57.2	1431.0
78.245	57.2	293.0
79.297	57.2	191.0
80.349	57.2	242.0
81.398	57.2	915.0
82.447	57.2	1918.0
83.495	57.2	1826.0
84.541	57.2	925.0
85.589	57.2	204.0
86.633	57.2	155.0
87.675	57.2	445.0
88.72	57.2	793.0
89.76	57.2	183.0
90.798	57.2	200.0
91.839	57.2	220.0
92.875	57.2	204.0
93.912	57.2	320.0
94.951	57.2	394.0
95.985	57.2	364.0
97.019	57.2	601.0
98.055	57.2	982.0
99.086	57.2	969.0
100.118	57.2	1281.0
101.15	57.2	467.0
102.18	57.2	117.0
103.213	57.2	395.0
104.242	57.2	947.0
105.27	57.2	1133.0
106.302	57.2	2646.0
107.328	57.2	2802.0
108.356	57.2	2886.0
109.383	57.2	3481.0
110.407	57.2	5141.0
111.436	57.2	2049.0
112.461	57.2	2989.0
113.485	57.2	8534.0
114.512	57.2	5791.0
115.534	57.2	786.0
116.559	57.2	366.0
117.583	57.2	710.0
118.603	57.2	310.0
119.629	57.2	252.0
120.651	57.2	584.0
121.67	57.2	1337.0
122.694	57.2	2124.0
123.715	57.2	4301.0
124.735	57.2	1184.0
125.76	57.2	331.0
126.779	57.2	1881.0
127.795	57.2	1860.0
128.817	57.2	1242.0
129.838	57.2	1012.0
130.857	57.2	300.0
131.879	57.2	365.0
132.901	57.2	579.0
133.922	57.2	748.0
134.948	57.2	798.0
135.968	57.2	878.0
136.988	57.2	207.0
138.016	57.2	169.0
139.039	57.2	427.0
140.056	57.2	856.0
141.077	57.2	288.0
142.098	57.2	183.0
143.117	57.2	128.0
144.136	57.2	1132.0
145.151	57.2	1812.0
146.168	57.2	2218.0
147.179	57.2	1764.0
148.146	57.2	2344.0
149.03	57.2	1381.0
149.787	57.2	458.0
150.399	57.2	257.0
150.889	57.2	264.0
151.27	57.2	721.0
151.565	57.2	868.0
151.79	57.2	701.0
151.951	57.2	711.0
50.995	58.2	307.0
51.032	58.2	316.0
51.134	58.2	256.0
51.333	58.2	169.0
51.639	58.2	78.0
52.039	58.2	87.0
52.528	58.2	273.0
53.097	58.2	505.0
53.739	58.2	577.0
54.445	58.2	1394.0
55.204	58.2	977.0
56.014	58.2	4886.0
56.864	58.2	3166.0
57.748	58.2	1379.0
58.666	58.2	166.0
59.607	58.2	169.0
60.57	58.2	1614.0
61.555	58.2	226.0
62.553	58.2	343.0
63.567	58.2	2034.0
64.594	58.2	995.0
65.626	58.2	1801.0
66.664	58.2	643.0
67.71	58.2	664.0
68.757	58.2	585.0
69.808	58.2	564.0
70.863	58.2	445.0
71.915	58.2	1133.0
72.971	58.2	755.0
74.028	58.2	787.0
75.082	58.2	401.0
76.137	58.2	544.0
77.192	58.2	188.0
78.244	58.2	139.0
79.297	58.2	151.0
80.349	58.2	122.0
81.399	58.2	766.0
82.45	58.2	1239.0
83.496	58.2	1222.0
84.545	58.2	357.0
85.592	58.2	164.0
86.633	58.2	1398.0
87.678	58.2	1424.0
88.722	58.2	1043.0
89.762	58.2	205.0
90.805	58.2	181.0
91.842	58.2	207.0
92.88	58.2	199.0
93.92	58.2	175.0
94.954	58.2	186.0
95.991	58.2	172.0
97.024	58.2	407.0
98.056	58.2	428.0
99.092	58.2	900.0
100.122	58.2	2189.0
101.152	58.2	551.0
102.188	58.2	220.0
103.217	58.2	134.0
104.246	58.2	120.0
105.278	58.2	172.0
106.306	58.2	574.0
107.334	58.2	2015.0
108.364	58.2	4163.0
109.389	58.2	1361.0
110.415	58.2	2073.0
111.444	58.2	2064.0
112.466	58.2	8840.0
113.489	58.2	5591.0
114.517	58.2	5296.0
115.54	58.2	1600.0
116.565	58.2	675.0
117.591	58.2	1527.0
118.61	58.2	3468.0
119.633	58.2	498.0
120.659	58.2	323.0
121.679	58.2	1215.0
122.702	58.2	2870.0
123.722	58.2	2979.0
124.743	58.2	779.0
125.767	58.2	557.0
126.784	58.2	1387.0
127.803	58.2	400.0
128.825	58.2	402.0
129.845	58.2	1053.0
130.867	58.2	1038.0
131.887	58.2	534.0
132.905	58.2	589.0
133.932	58.2	1840.0
134.954	58.2	1294.0
135.974	58.2	1773.0
136.998	58.2	364.0
138.017	58.2	285.0
139.041	58.2	167.0
140.064	58.2	1042.0
141.079	58.2	193.0
142.1	58.2	285.0
143.121	58.2	390.0
144.135	58.2	1238.0
145.153	58.2	2041.0
146.168	58.2	2862.0
147.174	58.2	2499.0
148.147	58.2	1327.0
149.03	58.2	621.0
149.786	58.2	1358.0
150.399	58.2	1448.0
150.885	58.2	1168.0
151.269	58.2	1980.0
151.562	58.2	1985.0
151.782	58.2	1360.0
151.95	58.2	1230.0
50.997	59.2	32.0
51.032	59.2	26.0
51.134	59.2	38.0
51.335	59.2	50.0
51.639	59.2	386.0
52.04	59.2	1586.0
52.531	59.2	1605.0
53.099	59.2	418.0
53.74	59.2	112.0
54.446	59.2	104.0
55.204	59.2	347.0
56.013	59.2	858.0
56.862	59.2	1426.0
57.747	59.2	1371.0
58.664	59.2	1092.0
59.604	59.2	643.0
60.567	59.2	1031.0
61.552	59.2	331.0
62.55	59.2	169.0
63.564	59.2	959.0
64.59	59.2	570.0
65.623	59.2	696.0
66.663	59.2	397.0
67.707	59.2	675.0
68.755	59.2	521.0
69.809	59.2	298.0
70.86	59.2	5501.0
71.913	59.2	6129.0
72.971	59.2	784.0
74.024	59.2	152.0
75.08	59.2	226.0
76.137	59.2	611.0
77.191	59.2	238.0
78.246	59.2	277.0
79.297	59.2	1298.0
80.346	59.2	1627.0
81.399	59.2	1104.0
82.448	59.2	285.0
83.493	59.2	192.0
84.544	59.2	192.0
85.59	59.2	248.0
86.633	59.2	1329.0
87.678	59.2	1741.0
88.721	59.2	194.0
89.761	59.2	431.0
90.804	59.2	334.0
91.843	59.2	554.0
92.88	59.2	167.0
93.92	59.2	579.0
94.956	59.2	164.0
95.991	59.2	173.0
97.026	59.2	685.0
98.058	59.2	568.0
99.089	59.2	901.0
100.124	59.2	1130.0
101.155	59.2	515.0
102.187	59.2	2059.0
103.219	59.2	272.0
104.247	59.2	560.0
105.276	59.2	439.0
106.305	59.2	862.0
107.334	59.2	1371.0
108.365	59.2	675.0
109.39	59.2	443.0
110.415	59.2	256.0
111.444	59.2	1379.0
112.468	59.2	10524.0
113.492	59.2	8876.0
114.52	59.2	2129.0
115.544	59.2	700.0
116.567	59.2	358.0
117.59	59.2	1124.0
118.61	59.2	841.0
119.635	59.2	415.0
120.662	59.2	3615.0
121.679	59.2	1893.0
122.699	59.2	4598.0
123.724	59.2	7514.0
124.744	59.2	2403.0
125.766	59.2	1180.0
126.787	59.2	302.0
127.803	59.2	208.0
128.827	59.2	251.0
129.849	59.2	1215.0
130.865	59.2	781.0
131.888	59.2	1553.0
132.911	59.2	765.0
133.932	59.2	319.0
134.954	59.2	263.0
135.976	59.2	171.0
136.996	59.2	970.0
138.02	59.2	962.0
139.043	59.2	162.0
140.062	59.2	143.0
141.085	59.2	262.0
142.103	59.2	1202.0
143.121	59.2	1241.0
144.142	59.2	2548.0
145.156	59.2	2244.0
146.168	59.2	3948.0
147.179	59.2	4801.0
148.147	59.2	838.0
149.028	59.2	1735.0
149.786	59.2	1718.0
150.396	59.2	995.0
150.882	59.2	647.0
151.267	59.2	331.0
151.56	59.2	168.0
151.779	59.2	93.0
151.946	59.2	75.0
50.995	60.2	28.0
51.031	60.2	16.0
51.135	60.2	34.0
51.335	60.2	24.0
51.638	60.2	46.0
52.039	60.2	102.0
52.529	60.2	192.0
53.096	60.2	110.0
53.739	60.2	95.0
54.445	60.2	155.0
55.204	60.2	112.0
56.014	60.2	653.0
56.863	60.2	2162.0
57.748	60.2	2417.0
58.666	60.2	734.0
59.605	60.2	4092.0
60.569	60.2	15297.0
61.553	60.2	4993.0
62.55	60.2	294.0
63.565	60.2	270.0
64.591	60.2	529.0
65.622	60.2	1038.0
66.664	60.2	211.0
67.708	60.2	630.0
68.755	60.2	552.0
69.808	60.2	450.0
70.858	60.2	4976.0
71.914	60.2	3945.0
72.97	60.2	1179.0
74.024	60.2	2607.0
75.083	60.2	563.0
76.136	60.2	203.0
77.189	60.2	194.0
78.245	60.2	267.0
79.296	60.2	1513.0
80.347	60.2	478.0
81.4	60.2	135.0
82.448	60.2	172.0
83.496	60.2	775.0
84.545	60.2	1648.0
85.589	60.2	1723.0
86.634	60.2	1262.0
87.678	60.2	505.0
88.719	60.2	371.0
89.763	60.2	816.0
90.803	60.2	322.0
91.842	60.2	521.0
92.882	60.2	331.0
93.92	60.2	1115.0
94.956	60.2	1430.0
95.992	60.2	469.0
97.025	60.2	1500.0
98.06	60.2	2416.0
99.095	60.2	939.0
100.124	60.2	989.0
101.156	60.2	514.0
102.189	60.2	440.0
103.218	60.2	110.0
104.249	60.2	450.0
105.276	60.2	463.0
106.306	60.2	705.0
107.336	60.2	532.0
108.362	60.2	265.0
109.389	60.2	1083.0
110.416	60.2	668.0
111.444	60.2	1168.0
112.471	60.2	1940.0
113.492	60.2	2058.0
114.517	60.2	1556.0
115.545	60.2	1323.0
116.568	60.2	1991.0
117.59	60.2	444.0
118.614	60.2	237.0
119.635	60.2	817.0
120.66	60.2	2241.0
121.682	60.2	4486.0
122.7	60.2	6147.0
123.725	60.2	7128.0
124.747	60.2	4087.0
125.767	60.2	621.0
126.787	60.2	250.0
127.804	60.2	223.0
128.828	60.2	238.0
129.849	60.2	163.0
130.867	60.2	194.0
131.89	60.2	121.0
132.91	60.2	187.0
133.932	60.2	461.0
134.955	60.2	1216.0
135.975	60.2	329.0
137.0	60.2	178.0
138.022	60.2	383.0
139.042	60.2	204.0
140.064	60.2	461.0
141.082	60.2	644.0
142.104	60.2	1321.0
143.124	60.2	1151.0
144.139	60.2	4496.0
145.155	60.2	1000.0
146.169	60.2	253.0
147.179	60.2	345.0
148.15	60.2	655.0
149.029	60.2	943.0
149.786	60.2	462.0
150.398	60.2	117.0
150.885	60.2	107.0
151.271	60.2	80.0
151.561	60.2	68.0
151.782	60.2	82.0
151.948	60.2	107.0
50.996	61.2	12.0
51.032	61.2	13.0
51.135	61.2	20.0
51.333	61.2	23.0
51.64	61.2	45.0
52.039	61.2	58.0
52.527	61.2	56.0
53.099	61.2	444.0
53.741	61.2	2806.0
54.444	61.2	890.0
55.205	61.2	335.0
56.013	61.2	1754.0
56.861	61.2	1501.0
57.748	61.2	215.0
58.664	61.2	268.0
59.606	61.2	776.0
60.57	61.2	7187.0
61.55	61.2	4010.0
62.549	61.2	2019.0
63.563	61.2	2487.0
64.586	61.2	2386.0
65.62	61.2	1199.0
66.661	61.2	789.0
67.705	61.2	755.0
68.756	61.2	1417.0
69.808	61.2	877.0
70.859	61.2	387.0
71.915	61.2	892.0
72.969	61.2	357.0
74.024	61.2	1560.0
75.082	61.2	195.0
76.135	61.2	116.0
77.19	61.2	136.0
78.245	61.2	183.0
79.295	61.2	1359.0
80.347	61.2	652.0
81.399	61.2	246.0
82.447	61.2	546.0
83.497	61.2	1135.0
84.545	61.2	2256.0
85.59	61.2	1438.0
86.636	61.2	1314.0
87.678	61.2	198.0
88.719	61.2	919.0
89.764	61.2	307.0
90.805	61.2	204.0
91.842	61.2	205.0
92.883	61.2	285.0
93.921	61.2	714.0
94.956	61.2	256.0
95.993	61.2	511.0
97.027	61.2	1637.0
98.062	61.2	991.0
99.096	61.2	668.0
100.125	61.2	2148.0
101.157	61.2	1761.0
102.19	61.2	1060.0
103.218	61.2	173.0
104.249	61.2	107.0
105.279	61.2	150.0
106.304	61.2	177.0
107.335	61.2	156.0
108.363	61.2	163.0
109.388	61.2	199.0
110.417	61.2	788.0
111.444	61.2	980.0
112.47	61.2	1493.0
113.495	61.2	7061.0
114.518	61.2	3263.0
115.544	61.2	1786.0
116.571	61.2	5791.0
117.591	61.2	4773.0
118.614	61.2	1196.0
119.639	61.2	1120.0
120.66	61.2	2557.0
121.684	61.2	2918.0
122.705	61.2	1700.0
123.726	61.2	3651.0
124.749	61.2	6302.0
125.767	61.2	1612.0
126.787	61.2	209.0
127.807	61.2	253.0
128.826	61.2	340.0
129.848	61.2	183.0
130.87	61.2	247.0
131.888	61.2	188.0
132.91	61.2	242.0
133.934	61.2	190.0
134.954	61.2	322.0
135.977	61.2	222.0
137.0	61.2	937.0
138.02	61.2	1623.0
139.044	61.2	1142.0
140.064	61.2	2281.0
141.082	61.2	1042.0
142.106	61.2	2029.0
143.124	61.2	2519.0
144.14	61.2	2742.0
145.158	61.2	1230.0
146.172	61.2	268.0
147.18	61.2	273.0
148.15	61.2	679.0
149.03	61.2	567.0
149.786	61.2	500.0
150.398	61.2	865.0
150.883	61.2	226.0
151.268	61.2	100.0
151.561	61.2	50.0
151.779	61.2	51.0
151.946	61.2	30.0
50.995	62.2	96.0
51.031	62.2	77.0
51.133	62.2	81.0
51.333	62.2	62.0
51.637	62.2	66.0
52.037	62.2	54.0
52.528	62.2	132.0
53.095	62.2	738.0
53.738	62.2	1293.0
54.447	62.2	383.0
55.205	62.2	155.0
56.012	62.2	566.0
56.862	62.2	323.0
57.746	62.2	277.0
58.664	62.2	237.0
59.606	62.2	254.0
60.567	62.2	667.0
61.552	62.2	649.0
62.551	62.2	339.0
63.561	62.2	468.0
64.588	62.2	889.0
65.621	62.2	1083.0
66.661	62.2	1230.0
67.706	62.2	776.0
68.755	62.2	1074.0
69.808	62.2	2577.0
70.86	62.2	5004.0
71.913	62.2	945.0
72.971	62.2	213.0
74.026	62.2	141.0
75.08	62.2	830.0
76.136	62.2	1023.0
77.19	62.2	171.0
78.244	62.2	663.0
79.297	62.2	589.0
80.348	62.2	185.0
81.399	62.2	631.0
82.449	62.2	1457.0
83.496	62.2	1435.0
84.543	62.2	4119.0
85.589	62.2	879.0
86.634	62.2	259.0
87.679	62.2	169.0
88.719	62.2	987.0
89.762	62.2	381.0
90.806	62.2	148.0
91.842	62.2	195.0
92.881	62.2	189.0
93.921	62.2	223.0
94.955	62.2	208.0
95.992	62.2	170.0
97.028	62.2	2250.0
98.059	62.2	742.0
99.094	62.2	243.0
100.126	62.2	721.0
101.156	62.2	1694.0
102.19	62.2	1139.0
103.219	62.2	997.0
104.247	62.2	184.0
105.279	62.2	314.0
106.307	62.2	472.0
107.335	62.2	231.0
108.365	62.2	200.0
109.391	62.2	155.0
110.416	62.2	383.0
111.446	62.2	1264.0
112.471	62.2	1084.0
113.494	62.2	1599.0
114.521	62.2	1205.0
115.544	62.2	1217.0
116.568	62.2	2077.0
117.592	62.2	1917.0
118.613	62.2	1344.0
119.639	62.2	522.0
120.661	62.2	1095.0
121.683	62.2	7027.0
122.704	62.2	2952.0
123.724	62.2	1626.0
124.749	62.2	3560.0
125.769	62.2	391.0
126.788	62.2	386.0
127.809	62.2	1137.0
128.827	62.2	853.0
129.85	62.2	367.0
130.871	62.2	1780.0
131.889	62.2	1672.0
132.911	62.2	715.0
133.934	62.2	1853.0
134.955	62.2	1179.0
135.979	62.2	726.0
137.001	62.2	1261.0
138.021	62.2	1201.0
139.046	62.2	1800.0
140.066	62.2	5484.0
141.082	62.2	1403.0
142.106	62.2	1525.0
143.125	62.2	6960.0
144.14	62.2	4150.0
145.157	62.2	3098.0
146.17	62.2	6619.0
147.179	62.2	433.0
148.152	62.2	1399.0
149.031	62.2	955.0
149.783	62.2	954.0
150.398	62.2	1583.0
150.885	62.2	741.0
151.267	62.2	156.0
151.561	62.2	112.0
151.78	62.2	92.0
151.946	62.2	138.0
50.997	63.2	1860.0
51.032	63.2	1856.0
51.133	63.2	1544.0
51.334	63.2	858.0
51.639	63.2	752.0
52.04	63.2	1005.0
52.529	63.2	241.0
53.096	63.2	123.0
53.739	63.2	138.0
54.446	63.2	120.0
55.205	63.2	136.0
56.014	63.2	129.0
56.863	63.2	302.0
57.748	63.2	917.0
58.664	63.2	391.0
59.603	63.2	173.0
60.569	63.2	160.0
61.551	63.2	1376.0
62.55	63.2	618.0
63.563	63.2	910.0
64.585	63.2	1760.0
65.621	63.2	185.0
66.662	63.2	203.0
67.705	63.2	1098.0
68.754	63.2	1116.0
69.804	63.2	1403.0
70.858	63.2	673.0
71.915	63.2	430.0
72.967	63.2	166.0
74.025	63.2	308.0
75.081	63.2	712.0
76.133	63.2	499.0
77.19	63.2	176.0
78.244	63.2	784.0
79.295	63.2	1113.0
80.348	63.2	1086.0
81.398	63.2	1094.0
82.448	63.2	1954.0
83.496	63.2	2001.0
84.542	63.2	4273.0
85.591	63.2	1835.0
86.635	63.2	1897.0
87.676	63.2	1135.0
88.721	63.2	324.0
89.762	63.2	790.0
90.804	63.2	165.0
91.844	63.2	214.0
92.881	63.2	315.0
93.921	63.2	206.0
94.958	63.2	126.0
95.992	63.2	531.0
97.029	63.2	1158.0
98.061	63.2	1107.0
99.094	63.2	2239.0
100.129	63.2	905.0
101.159	63.2	1483.0
102.191	63.2	1035.0
103.221	63.2	1322.0
104.248	63.2	1786.0
105.28	63.2	1396.0
106.308	63.2	1151.0
107.337	63.2	283.0
108.366	63.2	181.0
109.389	63.2	307.0
110.418	63.2	1365.0
111.445	63.2	1540.0
112.469	63.2	1304.0
113.495	63.2	441.0
114.518	63.2	422.0
115.545	63.2	1546.0
116.569	63.2	927.0
117.59	63.2	620.0
118.615	63.2	980.0
119.637	63.2	533.0
120.662	63.2	445.0
121.683	63.2	3802.0
122.702	63.2	1439.0
123.726	63.2	543.0
124.746	63.2	988.0
125.768	63.2	2856.0
126.789	63.2	1582.0
127.807	63.2	264.0
128.831	63.2	167.0
129.85	63.2	620.0
130.871	63.2	2267.0
131.893	63.2	691.0
132.912	63.2	2472.0
133.936	63.2	1361.0
134.958	63.2	477.0
135.979	63.2	190.0
137.002	63.2	499.0
138.02	63.2	190.0
139.043	63.2	1404.0
140.064	63.2	4500.0
141.082	63.2	2120.0
142.104	63.2	810.0
143.123	63.2	6021.0
144.138	63.2	3932.0
145.155	63.2	945.0
146.17	63.2	1307.0
147.178	63.2	805.0
148.148	63.2	267.0
149.03	63.2	773.0
149.786	63.2	978.0
150.398	63.2	704.0
150.886	63.2	206.0
151.267	63.2	130.0
151.559	63.2	104.0
151.782	63.2	73.0
151.945	63.2	51.0
50.995	64.2	272.0
51.031	64.2	250.0
51.134	64.2	237.0
51.333	64.2	581.0
51.639	64.2	2238.0
52.038	64.2	2336.0
52.528	64.2	563.0
53.098	64.2	218.0
53.738	64.2	1359.0
54.445	64.2	479.0
55.206	64.2	117.0
56.011	64.2	160.0
56.862	64.2	228.0
57.748	64.2	1140.0
58.663	64.2	492.0
59.605	64.2	166.0
60.567	64.2	192.0
61.55	64.2	409.0
62.549	64.2	248.0
63.559	64.2	269.0
64.585	64.2	1833.0
65.62	64.2	804.0
66.66	64.2	130.0
67.706	64.2	125.0
68.752	64.2	174.0
69.806	64.2	245.0
70.858	64.2	272.0
71.912	64.2	178.0
72.97	64.2	155.0
74.024	64.2	1092.0
75.08	64.2	1135.0
76.136	64.2	1051.0
77.188	64.2	187.0
78.245	64.2	1095.0
79.297	64.2	1323.0
80.346	64.2	186.0
81.398	64.2	121.0
82.447	64.2	1132.0
83.493	64.2	1772.0
84.543	64.2	1464.0
85.589	64.2	5465.0
86.635	64.2	3326.0
87.679	64.2	1328.0
88.721	64.2	177.0
89.764	64.2	233.0
90.806	64.2	347.0
91.845	64.2	582.0
92.882	64.2	915.0
93.92	64.2	783.0
94.958	64.2	187.0
95.993	64.2	93.0
97.028	64.2	575.0
98.065	64.2	1134.0
99.096	64.2	452.0
100.129	64.2	1830.0
101.161	64.2	1365.0
102.191	64.2	579.0
103.222	64.2	1463.0
104.248	64.2	3145.0
105.28	64.2	2312.0
106.31	64.2	234.0
107.336	64.2	138.0
108.364	64.2	513.0
109.39	64.2	560.0
110.416	64.2	1157.0
111.446	64.2	1042.0
112.471	64.2	436.0
113.495	64.2	220.0
114.521	64.2	1246.0
115.544	64.2	946.0
116.569	64.2	429.0
117.593	64.2	1057.0
118.613	64.2	706.0
119.638	64.2	572.0
120.661	64.2	716.0
121.681	64.2	2710.0
122.706	64.2	549.0
123.726	64.2	2054.0
124.748	64.2	4454.0
125.772	64.2	4958.0
126.789	64.2	1579.0
127.808	64.2	512.0
128.831	64.2	176.0
129.85	64.2	1210.0
130.87	64.2	939.0
131.893	64.2	275.0
132.914	64.2	149.0
133.935	64.2	176.0
134.958	64.2	160.0
135.977	64.2	325.0
137.0	64.2	413.0
138.026	64.2	142.0
139.044	64.2	1024.0
140.066	64.2	3702.0
141.088	64.2	3297.0
142.105	64.2	2108.0
143.125	64.2	1526.0
144.144	64.2	353.0
145.156	64.2	1356.0
146.171	64.2	926.0
147.182	64.2	1572.0
148.148	64.2	1788.0
149.032	64.2	443.0
149.787	64.2	180.0
150.395	64.2	105.0
150.885	64.2	97.0
151.267	64.2	89.0
151.559	64.2	67.0
151.783	64.2	81.0
151.945	64.2	58.0
50.996	65.2	42.0
51.033	65.2	40.0
51.137	65.2	61.0
51.333	65.2	157.0
51.64	65.2	284.0
52.04	65.2	875.0
52.528	65.2	983.0
53.097	65.2	210.0
53.739	65.2	104.0
54.445	65.2	969.0
55.207	65.2	652.0
56.013	65.2	116.0
56.862	65.2	96.0
57.75	65.2	146.0
58.665	65.2	166.0
59.607	65.2	280.0
60.571	65.2	258.0
61.552	65.2	180.0
62.552	65.2	121.0
63.564	65.2	296.0
64.587	65.2	1213.0
65.623	65.2	510.0
66.665	65.2	152.0
67.707	65.2	505.0
68.756	65.2	763.0
69.811	65.2	937.0
70.862	65.2	1745.0
71.916	65.2	299.0
72.972	65.2	143.0
74.027	65.2	207.0
75.084	65.2	171.0
76.138	65.2	733.0
77.192	65.2	234.0
78.247	65.2	196.0
79.298	65.2	217.0
80.35	65.2	182.0
81.404	65.2	190.0
82.451	65.2	936.0
83.498	65.2	346.0
84.547	65.2	208.0
85.593	65.2	1375.0
86.637	65.2	2460.0
87.683	65.2	1467.0
88.724	65.2	314.0
89.766	65.2	975.0
90.809	65.2	1360.0
91.845	65.2	1308.0
92.884	65.2	1545.0
93.926	65.2	2949.0
94.959	65.2	1264.0
95.994	65.2	522.0
97.031	65.2	737.0
98.065	65.2	1005.0
99.101	65.2	151.0
100.133	65.2	541.0
101.163	65.2	1880.0
102.197	65.2	468.0
103.225	65.2	537.0
104.254	65.2	5503.0
105.286	65.2	3489.0
106.311	65.2	246.0
107.34	65.2	757.0
108.37	65.2	395.0
109.394	65.2	367.0
110.423	65.2	200.0
111.45	65.2	2372.0
112.473	65.2	2161.0
113.499	65.2	1330.0
114.522	65.2	759.0
115.549	65.2	613.0
116.573	65.2	193.0
117.594	65.2	2326.0
118.62	65.2	2964.0
119.641	65.2	3064.0
120.665	65.2	4872.0
121.687	65.2	1290.0
122.707	65.2	1585.0
123.731	65.2	2207.0
124.753	65.2	4988.0
125.771	65.2	6851.0
126.792	65.2	1508.0
127.812	65.2	195.0
128.831	65.2	264.0
129.855	65.2	5841.0
130.875	65.2	2421.0
131.893	65.2	947.0
132.916	65.2	196.0
133.939	65.2	244.0
134.96	65.2	183.0
135.984	65.2	372.0
137.003	65.2	319.0
138.023	65.2	168.0
139.048	65.2	236.0
140.068	65.2	563.0
141.087	65.2	266.0
142.108	65.2	1365.0
143.125	65.2	480.0
144.144	65.2	120.0
145.16	65.2	260.0
146.172	65.2	5081.0
147.182	65.2	4661.0
148.151	65.2	879.0
149.034	65.2	130.0
149.789	65.2	112.0
150.398	65.2	101.0
150.888	65.2	492.0
151.271	65.2	949.0
151.561	65.2	763.0
151.783	65.2	638.0
151.946	65.2	414.0
50.996	66.2	26.0
51.031	66.2	19.0
51.137	66.2	23.0
51.334	66.2	31.0
51.639	66.2	56.0
52.041	66.2	83.0
52.528	66.2	277.0
53.098	66.2	300.0
53.741	66.2	322.0
54.445	66.2	701.0
55.206	66.2	1052.0
56.013	66.2	1240.0
56.861	66.2	190.0
57.749	66.2	156.0
58.664	66.2	203.0
59.606	66.2	358.0
60.568	66.2	174.0
61.55	66.2	222.0
62.551	66.2	380.0
63.563	66.2	1380.0
64.588	66.2	308.0
65.625	66.2	154.0
66.663	66.2	207.0
67.707	66.2	376.0
68.757	66.2	589.0
69.808	66.2	447.0
70.863	66.2	877.0
71.918	66.2	631.0
72.973	66.2	126.0
74.029	66.2	539.0
75.082	66.2	222.0
76.138	66.2	438.0
77.193	66.2	693.0
78.245	66.2	548.0
79.299	66.2	175.0
80.35	66.2	595.0
81.402	66.2	1049.0
82.452	66.2	231.0
83.498	66.2	128.0
84.546	66.2	1099.0
85.593	66.2	798.0
86.636	66.2	1240.0
87.682	66.2	656.0
88.724	66.2	1044.0
89.765	66.2	1305.0
90.81	66.2	2124.0
91.847	66.2	2495.0
92.883	66.2	1810.0
93.923	66.2	1632.0
94.959	66.2	302.0
95.998	66.2	937.0
97.033	66.2	1418.0
98.065	66.2	5076.0
99.1	66.2	2174.0
100.132	66.2	308.0
101.164	66.2	886.0
102.197	66.2	766.0
103.225	66.2	186.0
104.255	66.2	1314.0
105.284	66.2	567.0
106.311	66.2	445.0
107.342	66.2	1611.0
108.371	66.2	1436.0
109.393	66.2	835.0
110.421	66.2	908.0
111.449	66.2	1604.0
112.472	66.2	1804.0
113.498	66.2	2459.0
114.524	66.2	2826.0
115.548	66.2	388.0
116.573	66.2	1506.0
117.595	66.2	1453.0
118.619	66.2	2552.0
119.642	66.2	2487.0
120.665	66.2	863.0
121.689	66.2	581.0
122.707	66.2	528.0
123.729	66.2	573.0
124.753	66.2	984.0
125.773	66.2	1320.0
126.793	66.2	1404.0
127.81	66.2	263.0
128.832	66.2	268.0
129.854	66.2	202.0
130.873	66.2	261.0
131.896	66.2	261.0
132.917	66.2	208.0
133.94	66.2	234.0
134.962	66.2	207.0
135.982	66.2	161.0
137.006	66.2	135.0
138.026	66.2	143.0
139.048	66.2	131.0
140.069	66.2	749.0
141.086	66.2	905.0
142.108	66.2	291.0
143.126	66.2	139.0
144.141	66.2	208.0
145.161	66.2	337.0
146.174	66.2	3296.0
147.182	66.2	2094.0
148.154	66.2	709.0
149.033	66.2	846.0
149.788	66.2	127.0
150.401	66.2	81.0
150.886	66.2	292.0
151.269	66.2	537.0
151.562	66.2	461.0
151.781	66.2	393.0
151.947	66.2	325.0
50.997	67.2	22.0
51.032	67.2	21.0
51.135	67.2	19.0
51.335	67.2	35.0
51.64	67.2	62.0
52.04	67.2	59.0
52.529	67.2	333.0
53.097	67.2	1017.0
53.739	67.2	487.0
54.446	67.2	169.0
55.205	67.2	375.0
56.013	67.2	753.0
56.861	67.2	1050.0
57.748	67.2	124.0
58.666	67.2	388.0
59.605	67.2	228.0
60.569	67.2	201.0
61.552	67.2	394.0
62.55	67.2	187.0
63.563	67.2	161.0
64.588	67.2	197.0
65.622	67.2	202.0
66.663	67.2	166.0
67.706	67.2	142.0
68.756	67.2	161.0
69.809	67.2	205.0
70.86	67.2	186.0
71.916	67.2	1028.0
72.973	67.2	635.0
74.028	67.2	1318.0
75.084	67.2	290.0
76.137	67.2	118.0
77.191	67.2	305.0
78.244	67.2	458.0
79.295	67.2	823.0
80.35	67.2	382.0
81.401	67.2	120.0
82.449	67.2	178.0
83.499	67.2	316.0
84.546	67.2	1648.0
85.592	67.2	480.0
86.637	67.2	814.0
87.681	67.2	361.0
88.726	67.2	159.0
89.767	67.2	175.0
90.806	67.2	943.0
91.847	67.2	2108.0
92.884	67.2	3172.0
93.925	67.2	992.0
94.96	67.2	186.0
95.994	67.2	658.0
97.032	67.2	1116.0
98.065	67.2	1356.0
99.099	67.2	940.0
100.134	67.2	171.0
101.164	67.2	153.0
102.197	67.2	167.0
103.228	67.2	201.0
104.255	67.2	197.0
105.285	67.2	216.0
106.315	67.2	617.0
107.344	67.2	813.0
108.371	67.2	1276.0
109.396	67.2	348.0
110.423	67.2	728.0
111.45	67.2	524.0
112.473	67.2	1231.0
113.499	67.2	1330.0
114.525	67.2	226.0
115.549	67.2	375.0
116.573	67.2	1336.0
117.595	67.2	1508.0
118.617	67.2	1239.0
119.644	67.2	1713.0
120.667	67.2	2238.0
121.687	67.2	1964.0
122.711	67.2	342.0
123.731	67.2	1796.0
124.752	67.2	2399.0
125.773	67.2	1493.0
126.791	67.2	1348.0
127.813	67.2	226.0
128.834	67.2	212.0
129.853	67.2	145.0
130.876	67.2	192.0
131.895	67.2	266.0
132.918	67.2	309.0
133.941	67.2	273.0
134.959	67.2	246.0
135.982	67.2	287.0
137.006	67.2	500.0
138.025	67.2	417.0
139.049	67.2	745.0
140.068	67.2	619.0
141.086	67.2	837.0
142.109	67.2	199.0
143.126	67.2	743.0
144.144	67.2	304.0
145.16	67.2	408.0
146.173	67.2	2114.0
147.184	67.2	394.0
148.151	67.2	924.0
149.033	67.2	1389.0
149.788	67.2	1430.0
150.398	67.2	903.0
150.887	67.2	1170.0
151.269	67.2	2301.0
151.561	67.2	2162.0
151.784	67.2	1140.0
151.945	67.2	778.0
50.996	68.2	33.0
51.032	68.2	28.0
51.136	68.2	20.0
51.332	68.2	34.0
51.638	68.2	38.0
52.041	68.2	56.0
52.527	68.2	186.0
53.097	68.2	967.0
53.74	68.2	696.0
54.445	68.2	942.0
55.205	68.2	1615.0
56.01	68.2	579.0
56.861	68.2	145.0
57.746	68.2	294.0
58.66	68.2	1223.0
59.603	68.2	850.0
60.565	68.2	232.0
61.549	68.2	280.0
62.548	68.2	266.0
63.559	68.2	147.0
64.585	68.2	119.0
65.618	68.2	562.0
66.66	68.2	529.0
67.705	68.2	263.0
68.754	68.2	232.0
69.806	68.2	125.0
70.858	68.2	392.0
71.913	68.2	1931.0
72.969	68.2	872.0
74.023	68.2	531.0
75.079	68.2	117.0
76.133	68.2	244.0
77.188	68.2	660.0
78.244	68.2	1754.0
79.294	68.2	2138.0
80.346	68.2	743.0
81.398	68.2	161.0
82.447	68.2	174.0
83.496	68.2	176.0
84.542	68.2	424.0
85.589	68.2	1713.0
86.637	68.2	1254.0
87.681	68.2	498.0
88.724	68.2	246.0
89.764	68.2	116.0
90.805	68.2	159.0
91.844	68.2	192.0
92.88	68.2	285.0
93.921	68.2	141.0
94.958	68.2	434.0
95.994	68.2	224.0
97.031	68.2	249.0
98.063	68.2	956.0
99.098	68.2	238.0
100.13	68.2	213.0
101.162	68.2	1431.0
102.196	68.2	890.0
103.224	68.2	172.0
104.253	68.2	161.0
105.282	68.2	481.0
106.31	68.2	1398.0
107.34	68.2	1074.0
108.366	68.2	564.0
109.39	68.2	552.0
110.419	68.2	2150.0
111.446	68.2	1165.0
112.472	68.2	864.0
113.496	68.2	456.0
114.52	68.2	173.0
115.546	68.2	377.0
116.571	68.2	1093.0
117.592	68.2	1107.0
118.616	68.2	1538.0
119.641	68.2	2542.0
120.662	68.2	1897.0
121.686	68.2	521.0
122.706	68.2	417.0
123.728	68.2	271.0
124.751	68.2	341.0
125.77	68.2	190.0
126.791	68.2	563.0
127.809	68.2	248.0
128.83	68.2	283.0
129.853	68.2	246.0
130.871	68.2	255.0
131.893	68.2	281.0
132.915	68.2	254.0
133.936	68.2	699.0
134.96	68.2	227.0
135.979	68.2	410.0
137.003	68.2	876.0
138.026	68.2	1256.0
139.047	68.2	3453.0
140.068	68.2	1234.0
141.086	68.2	231.0
142.108	68.2	162.0
143.126	68.2	129.0
144.142	68.2	133.0
145.16	68.2	185.0
146.172	68.2	215.0
147.182	68.2	233.0
148.152	68.2	1029.0
149.03	68.2	1186.0
149.787	68.2	445.0
150.398	68.2	1216.0
150.885	68.2	2378.0
151.268	68.2	2594.0
151.557	68.2	2712.0
151.78	68.2	2237.0
151.946	68.2	1707.0
50.997	69.2	60.0
51.031	69.2	51.0
51.136	69.2	43.0
51.333	69.2	38.0
51.639	69.2	52.0
52.041	69.2	127.0
52.528	69.2	632.0
53.096	69.2	1684.0
53.74	69.2	2603.0
54.446	69.2	480.0
55.205	69.2	1330.0
56.012	69.2	424.0
56.861	69.2	1678.0
57.748	69.2	1497.0
58.665	69.2	776.0
59.605	69.2	266.0
60.569	69.2	163.0
61.55	69.2	337.0
62.55	69.2	1343.0
63.563	69.2	263.0
64.586	69.2	479.0
65.622	69.2	869.0
66.663	69.2	1054.0
67.707	69.2	1175.0
68.758	69.2	2282.0
69.809	69.2	1097.0
70.862	69.2	590.0
71.916	69.2	1324.0
72.97	69.2	1352.0
74.027	69.2	337.0
75.083	69.2	1130.0
76.137	69.2	421.0
77.192	69.2	1110.0
78.247	69.2	1902.0
79.298	69.2	1132.0
80.351	69.2	836.0
81.402	69.2	1475.0
82.449	69.2	1337.0
83.5	69.2	181.0
84.547	69.2	790.0
85.59	69.2	286.0
86.638	69.2	217.0
87.681	69.2	503.0
88.724	69.2	676.0
89.768	69.2	125.0
90.807	69.2	482.0
91.847	69.2	716.0
92.884	69.2	1059.0
93.923	69.2	322.0
94.962	69.2	1177.0
95.995	69.2	523.0
97.031	69.2	786.0
98.067	69.2	1475.0
99.098	69.2	736.0
100.133	69.2	280.0
101.167	69.2	2229.0
102.196	69.2	1348.0
103.229	69.2	398.0
104.258	69.2	1071.0
105.286	69.2	763.0
106.317	69.2	829.0
107.344	69.2	1007.0
108.37	69.2	167.0
109.396	69.2	267.0
110.422	69.2	910.0
111.45	69.2	730.0
112.476	69.2	628.0
113.497	69.2	480.0
114.524	69.2	665.0
115.552	69.2	555.0
116.573	69.2	1019.0
117.596	69.2	1853.0
118.619	69.2	5916.0
119.641	69.2	1322.0
120.667	69.2	417.0
121.687	69.2	200.0
122.708	69.2	217.0
123.731	69.2	350.0
124.752	69.2	293.0
125.775	69.2	282.0
126.793	69.2	250.0
127.81	69.2	317.0
128.834	69.2	364.0
129.854	69.2	303.0
130.872	69.2	220.0
131.896	69.2	200.0
132.917	69.2	385.0
133.939	69.2	1052.0
134.961	69.2	981.0
135.981	69.2	1214.0
137.006	69.2	306.0
138.029	69.2	890.0
139.048	69.2	3163.0
140.07	69.2	1688.0
141.09	69.2	325.0
142.108	69.2	206.0
143.13	69.2	247.0
144.145	69.2	284.0
145.161	69.2	234.0
146.176	69.2	287.0
147.182	69.2	133.0
148.153	69.2	349.0
149.033	69.2	1233.0
149.787	69.2	661.0
150.401	69.2	1035.0
150.886	69.2	2499.0
151.269	69.2	1727.0
151.561	69.2	1266.0
151.782	69.2	796.0
151.947	69.2	442.0
50.997	70.2	33.0
51.032	70.2	23.0
51.135	70.2	29.0
51.336	70.2	39.0
51.64	70.2	60.0
52.04	70.2	81.0
52.53	70.2	72.0
53.097	70.2	114.0
53.739	70.2	671.0
54.445	70.2	693.0
55.203	70.2	362.0
56.011	70.2	270.0
56.861	70.2	1108.0
57.747	70.2	2272.0
58.664	70.2	617.0
59.603	70.2	1731.0
60.566	70.2	411.0
61.553	70.2	100.0
62.55	70.2	146.0
63.561	70.2	880.0
64.585	70.2	1444.0
65.619	70.2	732.0
66.663	70.2	486.0
67.706	70.2	538.0
68.754	70.2	415.0
69.809	70.2	166.0
70.861	70.2	548.0
71.917	70.2	889.0
72.975	70.2	903.0
74.028	70.2	616.0
75.084	70.2	377.0
76.138	70.2	959.0
77.192	70.2	853.0
78.247	70.2	777.0
79.298	70.2	361.0
80.349	70.2	255.0
81.402	70.2	1152.0
82.45	70.2	2373.0
83.499	70.2	1444.0
84.548	70.2	313.0
85.592	70.2	253.0
86.639	70.2	1676.0
87.682	70.2	340.0
88.723	70.2	139.0
89.768	70.2	71.0
90.807	70.2	561.0
91.847	70.2	1190.0
92.885	70.2	426.0
93.923	70.2	876.0
94.962	70.2	3546.0
95.996	70.2	1910.0
97.031	70.2	1839.0
98.068	70.2	661.0
99.1	70.2	1083.0
100.131	70.2	1314.0
101.165	70.2	1513.0
102.196	70.2	849.0
103.229	70.2	123.0
104.257	70.2	652.0
105.287	70.2	1444.0
106.318	70.2	1076.0
107.342	70.2	643.0
108.37	70.2	215.0
109.398	70.2	107.0
110.422	70.2	113.0
111.45	70.2	776.0
112.478	70.2	535.0
113.5	70.2	214.0
114.527	70.2	250.0
115.552	70.2	583.0
116.574	70.2	1037.0
117.597	70.2	311.0
118.618	70.2	316.0
119.642	70.2	974.0
120.668	70.2	270.0
121.688	70.2	1088.0
122.708	70.2	767.0
123.731	70.2	427.0
124.751	70.2	387.0
125.774	70.2	351.0
126.794	70.2	279.0
127.812	70.2	261.0
128.835	70.2	242.0
129.853	70.2	352.0
130.873	70.2	1374.0
131.896	70.2	653.0
132.916	70.2	176.0
133.941	70.2	191.0
134.965	70.2	142.0
135.984	70.2	671.0
137.006	70.2	883.0
138.029	70.2	144.0
139.05	70.2	691.0
140.072	70.2	691.0
141.089	70.2	346.0
142.108	70.2	162.0
143.132	70.2	176.0
144.145	70.2	199.0
145.159	70.2	162.0
146.175	70.2	230.0
147.18	70.2	147.0
148.151	70.2	243.0
149.034	70.2	837.0
149.787	70.2	321.0
150.4	70.2	93.0
150.887	70.2	121.0
151.268	70.2	239.0
151.563	70.2	327.0
151.782	70.2	325.0
151.947	70.2	227.0
50.994	71.2	48.0
51.031	71.2	71.0
51.133	71.2	67.0
51.334	71.2	62.0
51.639	71.2	92.0
52.039	71.2	138.0
52.529	71.2	148.0
53.096	71.2	141.0
53.738	71.2	374.0
54.448	71.2	358.0
55.204	71.2	317.0
56.012	71.2	689.0
56.864	71.2	1386.0
57.748	71.2	2338.0
58.663	71.2	305.0
59.604	71.2	136.0
60.565	71.2	402.0
61.55	71.2	803.0
62.55	71.2	1228.0
63.558	71.2	651.0
64.583	71.2	1286.0
65.619	71.2	410.0
66.658	71.2	145.0
67.702	71.2	133.0
68.753	71.2	146.0
69.805	71.2	627.0
70.858	71.2	1209.0
71.912	71.2	298.0
72.967	71.2	509.0
74.023	71.2	1510.0
75.078	71.2	169.0
76.134	71.2	130.0
77.19	71.2	103.0
78.243	71.2	154.0
79.297	71.2	128.0
80.349	71.2	990.0
81.397	71.2	1895.0
82.447	71.2	3230.0
83.494	71.2	3320.0
84.544	71.2	272.0
85.59	71.2	217.0
86.632	71.2	342.0
87.68	71.2	1155.0
88.723	71.2	456.0
89.762	71.2	194.0
90.805	71.2	519.0
91.842	71.2	869.0
92.88	71.2	1693.0
93.92	71.2	1217.0
94.956	71.2	1232.0
95.994	71.2	1392.0
97.03	71.2	817.0
98.062	71.2	497.0
99.098	71.2	1174.0
100.129	71.2	4662.0
101.16	71.2	8095.0
102.195	71.2	332.0
103.224	71.2	126.0
104.255	71.2	1213.0
105.286	71.2	834.0
106.313	71.2	1427.0
107.342	71.2	1340.0
108.368	71.2	236.0
109.393	71.2	845.0
110.423	71.2	1045.0
111.447	71.2	1402.0
112.473	71.2	585.0
113.497	71.2	127.0
114.521	71.2	577.0
115.549	71.2	5342.0
116.572	71.2	2234.0
117.594	71.2	1157.0
118.617	71.2	383.0
119.64	71.2	278.0
120.664	71.2	1263.0
121.686	71.2	1240.0
122.706	71.2	910.0
123.729	71.2	425.0
124.751	71.2	1321.0
125.77	71.2	734.0
126.791	71.2	753.0
127.809	71.2	556.0
128.831	71.2	283.0
129.853	71.2	1278.0
130.869	71.2	2182.0
131.893	71.2	627.0
132.916	71.2	201.0
133.936	71.2	276.0
134.96	71.2	240.0
135.983	71.2	191.0
137.002	71.2	173.0
138.025	71.2	85.0
139.047	71.2	168.0
140.067	71.2	491.0
141.09	71.2	146.0
142.108	71.2	121.0
143.126	71.2	207.0
144.146	71.2	177.0
145.159	71.2	195.0
146.172	71.2	171.0
147.184	71.2	136.0
148.15	71.2	418.0
149.031	71.2	457.0
149.785	71.2	176.0
150.395	71.2	370.0
150.885	71.2	448.0
151.264	71.2	1081.0
151.557	71.2	2172.0
151.779	71.2	2291.0
151.941	71.2	1794.0
50.995	72.2	22.0
51.032	72.2	23.0
51.134	72.2	13.0
51.335	72.2	32.0
51.64	72.2	71.0
52.04	72.2	122.0
52.528	72.2	146.0
53.095	72.2	156.0
53.739	72.2	177.0
54.446	72.2	178.0
55.205	72.2	216.0
56.012	72.2	472.0
56.862	72.2	1915.0
57.748	72.2	3307.0
58.662	72.2	325.0
59.605	72.2	118.0
60.567	72.2	386.0
61.548	72.2	1423.0
62.548	72.2	865.0
63.559	72.2	414.0
64.583	72.2	77.0
65.617	72.2	85.0
66.658	72.2	123.0
67.702	72.2	165.0
68.75	72.2	471.0
69.804	72.2	618.0
70.856	72.2	912.0
71.912	72.2	1082.0
72.968	72.2	507.0
74.024	72.2	459.0
75.081	72.2	161.0
76.134	72.2	203.0
77.19	72.2	708.0
78.242	72.2	180.0
79.293	72.2	192.0
80.345	72.2	159.0
81.397	72.2	501.0
82.449	72.2	2046.0
83.495	72.2	2008.0
84.543	72.2	861.0
85.591	72.2	630.0
86.634	72.2	544.0
87.68	72.2	2222.0
88.722	72.2	2288.0
89.764	72.2	3848.0
90.807	72.2	1551.0
91.843	72.2	4246.0
92.88	72.2	2081.0
93.92	72.2	395.0
94.957	72.2	174.0
95.993	72.2	698.0
97.027	72.2	342.0
98.063	72.2	831.0
99.099	72.2	1513.0
100.13	72.2	3790.0
101.164	72.2	2940.0
102.194	72.2	965.0
103.224	72.2	1529.0
104.257	72.2	1082.0
105.284	72.2	1118.0
106.314	72.2	280.0
107.346	72.2	464.0
108.37	72.2	854.0
109.394	72.2	1716.0
110.423	72.2	1631.0
111.45	72.2	727.0
112.474	72.2	1081.0
113.495	72.2	599.0
114.523	72.2	1189.0
115.549	72.2	4117.0
116.572	72.2	993.0
117.596	72.2	1145.0
118.617	72.2	1020.0
119.641	72.2	781.0
120.666	72.2	912.0
121.684	72.2	384.0
122.707	72.2	648.0
123.73	72.2	269.0
124.749	72.2	152.0
125.77	72.2	701.0
126.789	72.2	1828.0
127.81	72.2	382.0
128.83	72.2	674.0
129.849	72.2	597.0
130.873	72.2	423.0
131.891	72.2	299.0
132.914	72.2	217.0
133.937	72.2	274.0
134.957	72.2	227.0
135.981	72.2	258.0
137.002	72.2	175.0
138.024	72.2	658.0
139.047	72.2	2003.0
140.067	72.2	558.0
141.087	72.2	228.0
142.108	72.2	106.0
143.128	72.2	913.0
144.141	72.2	2005.0
145.158	72.2	470.0
146.173	72.2	121.0
147.181	72.2	432.0
148.152	72.2	1191.0
149.031	72.2	1233.0
149.785	72.2	788.0
150.396	72.2	827.0
150.883	72.2	719.0
151.268	72.2	246.0
151.559	72.2	98.0
151.78	72.2	54.0
151.941	72.2	44.0
50.995	73.2	83.0
51.031	73.2	91.0
51.134	73.2	61.0
51.333	73.2	57.0
51.638	73.2	52.0
52.042	73.2	96.0
52.53	73.2	142.0
53.094	73.2	133.0
53.739	73.2	210.0
54.447	73.2	182.0
55.203	73.2	171.0
56.012	73.2	232.0
56.863	73.2	2462.0
57.746	73.2	4315.0
58.663	73.2	1616.0
59.604	73.2	1166.0
60.566	73.2	615.0
61.548	73.2	602.0
62.545	73.2	1734.0
63.56	73.2	680.0
64.583	73.2	910.0
65.616	73.2	1411.0
66.66	73.2	570.0
67.704	73.2	233.0
68.753	73.2	154.0
69.806	73.2	141.0
70.857	73.2	177.0
71.913	73.2	211.0
72.968	73.2	453.0
74.024	73.2	1722.0
75.082	73.2	429.0
76.134	73.2	178.0
77.189	73.2	457.0
78.244	73.2	919.0
79.292	73.2	109.0
80.347	73.2	317.0
81.399	73.2	237.0
82.446	73.2	1006.0
83.496	73.2	757.0
84.543	73.2	311.0
85.59	73.2	393.0
86.636	73.2	167.0
87.678	73.2	512.0
88.722	73.2	993.0
89.762	73.2	1685.0
90.802	73.2	1344.0
91.843	73.2	736.0
92.879	73.2	313.0
93.92	73.2	262.0
94.96	73.2	191.0
95.991	73.2	1241.0
97.027	73.2	637.0
98.063	73.2	556.0
99.095	73.2	434.0
100.128	73.2	3321.0
101.161	73.2	2554.0
102.193	73.2	1299.0
103.226	73.2	1809.0
104.255	73.2	2123.0
105.287	73.2	920.0
106.315	73.2	192.0
107.344	73.2	403.0
108.372	73.2	1890.0
109.395	73.2	225.0
110.423	73.2	112.0
111.45	73.2	222.0
112.473	73.2	1725.0
113.497	73.2	1243.0
114.522	73.2	1279.0
115.549	73.2	835.0
116.572	73.2	1863.0
117.592	73.2	823.0
118.617	73.2	370.0
119.64	73.2	207.0
120.664	73.2	2745.0
121.687	73.2	17660.0
122.705	73.2	8421.0
123.728	73.2	1012.0
124.752	73.2	852.0
125.77	73.2	1039.0
126.789	73.2	949.0
127.808	73.2	461.0
128.829	73.2	809.0
129.853	73.2	241.0
130.872	73.2	577.0
131.895	73.2	413.0
132.915	73.2	200.0
133.937	73.2	162.0
134.963	73.2	125.0
135.982	73.2	146.0
137.003	73.2	129.0
138.027	73.2	151.0
139.047	73.2	301.0
140.069	73.2	75.0
141.088	73.2	1153.0
142.107	73.2	437.0
143.127	73.2	111.0
144.142	73.2	280.0
145.159	73.2	148.0
146.172	73.2	186.0
147.179	73.2	2485.0
148.152	73.2	2164.0
149.031	73.2	2284.0
149.784	73.2	658.0
150.398	73.2	113.0
150.883	73.2	108.0
151.266	73.2	105.0
151.558	73.2	99.0
151.778	73.2	65.0
151.944	73.2	53.0
50.996	74.2	1007.0
51.031	74.2	1042.0
51.137	74.2	1291.0
51.334	74.2	1337.0
51.638	74.2	517.0
52.04	74.2	145.0
52.526	74.2	101.0
53.096	74.2	116.0
53.739	74.2	121.0
54.444	74.2	321.0
55.204	74.2	439.0
56.011	74.2	224.0
56.86	74.2	1330.0
57.746	74.2	3048.0
58.662	74.2	1114.0
59.601	74.2	1701.0
60.566	74.2	1323.0
61.548	74.2	1262.0
62.547	74.2	585.0
63.559	74.2	365.0
64.582	74.2	977.0
65.618	74.2	930.0
66.658	74.2	253.0
67.703	74.2	160.0
68.755	74.2	578.0
69.806	74.2	147.0
70.859	74.2	195.0
71.915	74.2	294.0
72.968	74.2	961.0
74.024	74.2	980.0
75.08	74.2	132.0
76.134	74.2	149.0
77.19	74.2	341.0
78.243	74.2	522.0
79.294	74.2	270.0
80.348	74.2	1136.0
81.398	74.2	210.0
82.448	74.2	129.0
83.497	74.2	166.0
84.542	74.2	344.0
85.591	74.2	267.0
86.636	74.2	193.0
87.676	74.2	236.0
88.721	74.2	261.0
89.762	74.2	435.0
90.805	74.2	2026.0
91.843	74.2	676.0
92.878	74.2	207.0
93.919	74.2	373.0
94.957	74.2	249.0
95.993	74.2	199.0
97.029	74.2	190.0
98.064	74.2	252.0
99.098	74.2	356.0
100.129	74.2	446.0
101.162	74.2	848.0
102.196	74.2	928.0
103.225	74.2	250.0
104.257	74.2	175.0
105.287	74.2	271.0
106.314	74.2	541.0
107.343	74.2	210.0
108.37	74.2	208.0
109.397	74.2	663.0
110.425	74.2	799.0
111.448	74.2	101.0
112.474	74.2	1278.0
113.499	74.2	2886.0
114.522	74.2	2116.0
115.55	74.2	1634.0
116.571	74.2	1013.0
117.593	74.2	719.0
118.619	74.2	185.0
119.639	74.2	867.0
120.664	74.2	21723.0
121.686	74.2	33406.0
122.705	74.2	34863.0
123.728	74.2	8277.0
124.749	74.2	1494.0
125.771	74.2	1078.0
126.791	74.2	713.0
127.808	74.2	1268.0
128.831	74.2	1286.0
129.854	74.2	170.0
130.874	74.2	396.0
131.896	74.2	530.0
132.915	74.2	1187.0
133.938	74.2	319.0
134.963	74.2	806.0
135.981	74.2	1209.0
137.003	74.2	555.0
138.025	74.2	121.0
139.046	74.2	86.0
140.07	74.2	871.0
141.087	74.2	953.0
142.107	74.2	345.0
143.126	74.2	246.0
144.142	74.2	247.0
145.16	74.2	521.0
146.171	74.2	142.0
147.179	74.2	326.0
148.152	74.2	353.0
149.031	74.2	1219.0
149.787	74.2	735.0
150.397	74.2	147.0
150.884	74.2	120.0
151.266	74.2	176.0
151.557	74.2	118.0
151.78	74.2	91.0
151.944	74.2	53.0
50.997	75.2	1977.0
51.034	75.2	1931.0
51.135	75.2	1461.0
51.335	75.2	682.0
51.64	75.2	220.0
52.038	75.2	106.0
52.529	75.2	308.0
53.097	75.2	218.0
53.737	75.2	104.0
54.445	75.2	1331.0
55.204	75.2	836.0
56.012	75.2	461.0
56.861	75.2	663.0
57.747	75.2	567.0
58.665	75.2	656.0
59.604	75.2	735.0
60.568	75.2	908.0
61.551	75.2	1444.0
62.549	75.2	536.0
63.562	75.2	1023.0
[truncated: 9,000 more rows]
