# Supplementary material for: Multimodal dynamic and unclonable anti-counterfeiting using robust diamond microparticles on heterogeneous substrate
Source: Nat Commun. 2023 May 2;14:2507. doi: 10.1038/s41467-023-38178-1 (PMC10154296; doi:10.1038/s41467-023-38178-1)
Supplement: Supplementary file 3 — Source Data [file 41467_2023_38178_MOESM3_ESM.zip › Source Data/Fig 4/Coding_10.m]

clear
%import data
m=25;
I=cell(2,m);
for x=1:m
    imName=strcat(num2str(x),'_1.txt');
    I{1,x}=importdata(imName);
    imName=strcat(num2str(x),'_2.txt');
    I{2,x}=importdata(imName);
end

n=2; %transform to 100/n*100/n
Data=cell(2,m);
for x=1:2
    for y = 1:m
        A=I{x,y};
        B = reshape ( A ( : , 3 ) , 110 , [])'; 
        for i = 1 : n : 100
            for j = 1 : n : 100
                C ( (i+n-1)/n , (j+n-1)/n ) = sum (B ( i:i+n-1 , j:j+n-1 ) , 'all');
            end
        end
        Data{x,y}=C;
    end
end

%coding
Code=cell(2,m);
for i=1:2
    for j = 1:m
        D=Data{i,j};
        E = reshape(D, [1, ((100/n)*(100/n))]);
        F=sort(E);
        %standard
        G=[F(round( 1*(((100/n)*(100/n))/10) )), F(round( 2*(((100/n)*(100/n))/10) )),...
        F(round( 3*(((100/n)*(100/n))/10) )), F(round( 4*(((100/n)*(100/n))/10) )),...
        F(round( 5*(((100/n)*(100/n))/10) )), F(round( 6*(((100/n)*(100/n))/10) )),...
        F(round( 7*(((100/n)*(100/n))/10) )), F(round( 8*(((100/n)*(100/n))/10) )),...
        F(round( 9*(((100/n)*(100/n))/10) )), F(round( 10*(((100/n)*(100/n))/10) ))];
        % coding
        for x = 1 : ((100/n)*(100/n))
            if E ( x ) <= G(1)
                H ( x ) = 0;
            else 
                if (G(1) < E ( x )) && (E ( x )<= G(2))
                    H ( x ) = 1;
                else 
                    if (G(2) < E ( x )) && (E ( x )<= G(3))
                        H ( x ) = 2;
                    else
                        if (G(3) < E ( x )) && (E ( x )<= G(4))
                            H ( x ) = 3;
                        else
                            if (G(4) < E ( x )) && (E ( x )<= G(5))
                                H (x) = 4;
                            else
                                if (G(5) < E ( x )) && (E ( x )<= G(6))
                                    H (x) = 5;
                                else
                                    if (G(6) < E ( x )) && (E ( x )<= G(7))
                                        H (x) = 6;
                                    else
                                        if (G(7) < E ( x )) && (E ( x )<= G(8))
                                            H (x) = 7;
                                        else 
                                            if (G(8) < E ( x )) && (E ( x )<= G(9))
                                                H (x) = 8;
                                            else
                                                H (x) = 9;
                                            end
                                        end
                                    end
                                end
                            end
                        end
                    end
                end
            end
        end
        Code{i,j} = reshape ( H , 100/n , 100/n)'; 
    end
end

% Similarity
for x = 1 : m
    for y = 1 : m
        Code_1=Code{1,x};
        Code_2=Code{2,y};
        S(x,y) = 100 * (1 - nnz(Code_1-Code_2) / ((100/n)*(100/n)));
    end
end
heatmap(S)

% Hamming distance for label 1-1
HS1=pdist(Code{1,1}, 'hamming')';

%hamming for different labels
for i=1:2
    for j =1:2
        for x = 2 : m
            for y = 1 : x-1
                Code_1=reshape(Code{i,x}, [1, (100/n) * (100/n)] );
                Code_2=reshape(Code{j,y}, [1, (100/n) * (100/n)] );
                HS2_1(x+(i-1)*m,y+(j-1)*m) = pdist2(Code_1, Code_2, 'hamming');    
            end
        end
    end
end
HS2=HS2_1(HS2_1~=0);

%hamming for same labels
for x = 1 : m
    Code_1=reshape(Code{1,x}, [1, (100/n) * (100/n)] );
    Code_2=reshape(Code{2,x}, [1, (100/n) * (100/n)] );
    HS3(x,:) = pdist2(Code_1, Code_2, 'hamming');    
end
